# Supplementary material for: Multilayered control of splicing regulatory networks by DAP3 leads to widespread alternative splicing changes in cancer
Source: Nat Commun. 2022 Apr 4;13:1793. doi: 10.1038/s41467-022-29400-7 (PMC8980049; doi:10.1038/s41467-022-29400-7)
Supplement: Supplementary file 4 — Supplementary Data 1 [file 41467_2022_29400_MOESM4_ESM.xlsx]

## Sheet: IgG
Chr	Start	End	PeakID	Strand	log2(foldChange)	p-value(-log10)	Annotation	Detailed Annotation	Distance to TSS	Nearest PromoterID	Entrez ID	Nearest Unigene	Nearest Refseq	Nearest Ensembl	Gene Name	Gene Alias	Gene Description	Gene Type	target_gene	sample
chr1	1167665	1167673	chr1:1167665-1167673	+	4.35574	5.39576	promoter-TSS (NM_080605)	promoter-TSS (NM_080605)	52	NM_080605	126792	Hs.284284	NM_080605	ENSG00000176022	B3GALT6	EDSP2|EDSSPD2|SEMDJL1|beta3GalT6	beta-1,3-galactosyltransferase 6	protein-coding	DAP3	IgG
chr1	1167673	1167690	chr1:1167673-1167690	+	4.45528	5.89561	promoter-TSS (NM_080605)	promoter-TSS (NM_080605)	65	NM_080605	126792	Hs.284284	NM_080605	ENSG00000176022	B3GALT6	EDSP2|EDSSPD2|SEMDJL1|beta3GalT6	beta-1,3-galactosyltransferase 6	protein-coding	DAP3	IgG
chr1	1369826	1369837	chr1:1369826-1369837	-	5.67767	14.9949	non-coding (NR_125994, exon 1 of 2)	non-coding (NR_125994, exon 1 of 2)	121	NR_125994	102724312		NR_125994		LINC01770	-	long intergenic non-protein coding RNA 1770	ncRNA	DAP3	IgG
chr1	1369837	1369850	chr1:1369837-1369850	-	5.69814	15.2594	non-coding (NR_125994, exon 1 of 2)	non-coding (NR_125994, exon 1 of 2)	109	NR_125994	102724312		NR_125994		LINC01770	-	long intergenic non-protein coding RNA 1770	ncRNA	DAP3	IgG
chr1	1369850	1369857	chr1:1369850-1369857	-	5.69814	15.2594	promoter-TSS (NR_125994)	promoter-TSS (NR_125994)	99	NR_125994	102724312		NR_125994		LINC01770	-	long intergenic non-protein coding RNA 1770	ncRNA	DAP3	IgG
chr1	6453494	6453506	chr1:6453494-6453506	-	3.87032	3.66904	5' UTR (NM_007274, exon 1 of 9)	5' UTR (NM_007274, exon 1 of 9)	326	NM_007274	11332	Hs.126137	NM_007274	ENSG00000097021	ACOT7	ACH1|ACT|BACH|CTE-II|LACH|LACH1|hBACH	acyl-CoA thioesterase 7	protein-coding	DAP3	IgG
chr1	6453506	6453522	chr1:6453506-6453522	-	3.87032	3.66904	5' UTR (NM_007274, exon 1 of 9)	5' UTR (NM_007274, exon 1 of 9)	312	NM_007274	11332	Hs.126137	NM_007274	ENSG00000097021	ACOT7	ACH1|ACT|BACH|CTE-II|LACH|LACH1|hBACH	acyl-CoA thioesterase 7	protein-coding	DAP3	IgG
chr1	6673470	6673504	chr1:6673470-6673504	-	4.30328	5.14142	promoter-TSS (NM_153812)	promoter-TSS (NM_153812)	-304	NM_153812	148479	Hs.516079	NM_153812	ENSG00000116273	PHF13	PHF5|SPOC1	PHD finger protein 13	protein-coding	DAP3	IgG
chr1	17199105	17199133	chr1:17199105-17199133	+	5.10298	9.64376	non-coding (NR_135765, exon 1 of 2).2	non-coding (NR_135765, exon 1 of 2).2	398	NR_160658	112267871		NR_160657		LOC112267871	-	uncharacterized LOC112267871	ncRNA	DAP3	IgG
chr1	17199133	17199149	chr1:17199133-17199149	+	4.54839	6.38437	non-coding (NR_135765, exon 1 of 2).2	non-coding (NR_135765, exon 1 of 2).2	420	NR_160658	112267871		NR_160657		LOC112267871	-	uncharacterized LOC112267871	ncRNA	DAP3	IgG
chr1	23037549	23037599	chr1:23037549-23037599	+	2.20047	4.16271	intron (NM_004442, intron 1 of 15)	CpG	242	NM_001309192	2048	Hs.380705	NM_004442	ENSG00000133216	EPHB2	CAPB|DRT|EK5|EPHT3|ERK|Hek5|PCBC|Tyro5	EPH receptor B2	protein-coding	DAP3	IgG
chr1	23346042	23346075	chr1:23346042-23346075	+	2.26111	5.62549	promoter-TSS (NM_015013)	promoter-TSS (NM_015013)	98	NM_015013	23028	Hs.591518	NM_015013	ENSG00000004487	KDM1A	AOF2|BHC110|CPRF|KDM1|LSD1	lysine demethylase 1A	protein-coding	DAP3	IgG
chr1	23346075	23346087	chr1:23346075-23346087	+	2.98135	6.51179	5' UTR (NM_015013, exon 1 of 19)	5' UTR (NM_015013, exon 1 of 19)	120	NM_015013	23028	Hs.591518	NM_015013	ENSG00000004487	KDM1A	AOF2|BHC110|CPRF|KDM1|LSD1	lysine demethylase 1A	protein-coding	DAP3	IgG
chr1	32479473	32479551	chr1:32479473-32479551	+	3.05089	5.17121	promoter-TSS (NM_001271878)	promoter-TSS (NM_001271878)	43	NM_001271878	10657	Hs.445893	NM_006559	ENSG00000121774	KHDRBS1	Sam68|p62|p68	KH RNA binding domain containing, signal transduction associated 1	protein-coding	DAP3	IgG
chr1	35247477	35247498	chr1:35247477-35247498	+	6.99133	39.4328	promoter-TSS (NM_001005752)	promoter-TSS (NM_001005752)	-381	NM_001005752	2707	Hs.522561	NM_024009	ENSG00000188910	GJB3	CX31|DFNA2|DFNA2B|EKV|EKVP1	gap junction protein beta 3	protein-coding	DAP3	IgG
chr1	35247498	35247508	chr1:35247498-35247508	+	6.99133	39.4328	promoter-TSS (NM_001005752)	promoter-TSS (NM_001005752)	-366	NM_001005752	2707	Hs.522561	NM_024009	ENSG00000188910	GJB3	CX31|DFNA2|DFNA2B|EKV|EKVP1	gap junction protein beta 3	protein-coding	DAP3	IgG
chr1	45242163	45242171	chr1:45242163-45242171	+	3.66387	8.92756	promoter-TSS (NR_000024)	promoter-TSS (NR_000024)	3	NR_000024	94161		NR_000024	ENSG00000200913	SNORD46	RNU40|RNU46|U40|U46	small nucleolar RNA, C/D box 46	snoRNA	DAP3	IgG
chr1	45242171	45242201	chr1:45242171-45242201	+	3.82141	10.1036	promoter-TSS (NR_000024)	promoter-TSS (NR_000024)	22	NR_000024	94161		NR_000024	ENSG00000200913	SNORD46	RNU40|RNU46|U40|U46	small nucleolar RNA, C/D box 46	snoRNA	DAP3	IgG
chr1	47882049	47882054	chr1:47882049-47882054	+	6.4732	53.931	promoter-TSS (NM_012186)	promoter-TSS (NM_012186)	95	NM_012186	2301	Hs.112968	NM_012186	ENSG00000186790	FOXE3	AAT11|ASGD2|CTRCT34|FKHL12|FREAC8	forkhead box E3	protein-coding	DAP3	IgG
chr1	47882054	47882065	chr1:47882054-47882065	+	6.4732	53.931	exon (NM_012186, exon 1 of 1)	exon (NM_012186, exon 1 of 1)	103	NM_012186	2301	Hs.112968	NM_012186	ENSG00000186790	FOXE3	AAT11|ASGD2|CTRCT34|FKHL12|FREAC8	forkhead box E3	protein-coding	DAP3	IgG
chr1	47882065	47882072	chr1:47882065-47882072	+	6.41258	51.6419	exon (NM_012186, exon 1 of 1)	exon (NM_012186, exon 1 of 1)	112	NM_012186	2301	Hs.112968	NM_012186	ENSG00000186790	FOXE3	AAT11|ASGD2|CTRCT34|FKHL12|FREAC8	forkhead box E3	protein-coding	DAP3	IgG
chr1	52439082	52439088	chr1:52439082-52439088	+	3.51802	18.2634	intron (NM_002867, intron 2 of 4)	5S|rRNA|rRNA	17287	NM_002867	5865	Hs.123072	NM_002867	ENSG00000169213	RAB3B	-	RAB3B, member RAS oncogene family	protein-coding	DAP3	IgG
chr1	53704488	53704495	chr1:53704488-53704495	+	5.13335	9.90896	promoter-TSS (NM_002370)	promoter-TSS (NM_002370)	210	NR_038953	100507564	Hs.592502	NR_038953	ENSG00000226754	LOC100507564	-	uncharacterized LOC100507564	ncRNA	DAP3	IgG
chr1	53704495	53704510	chr1:53704495-53704510	+	5.13335	9.90896	promoter-TSS (NM_002370)	promoter-TSS (NM_002370)	221	NR_038953	100507564	Hs.592502	NR_038953	ENSG00000226754	LOC100507564	-	uncharacterized LOC100507564	ncRNA	DAP3	IgG
chr1	62902788	62902831	chr1:62902788-62902831	+	5.61448	14.4591	promoter-TSS (NM_003368)	promoter-TSS (NM_003368)	90	NM_003368	7398	Hs.35086	NM_003368	ENSG00000162607	USP1	UBP	ubiquitin specific peptidase 1	protein-coding	DAP3	IgG
chr1	62902831	62902845	chr1:62902831-62902845	+	4.50259	11.9195	5' UTR (NM_003368, exon 1 of 9)	5' UTR (NM_003368, exon 1 of 9)	118	NM_003368	7398	Hs.35086	NM_003368	ENSG00000162607	USP1	UBP	ubiquitin specific peptidase 1	protein-coding	DAP3	IgG
chr1	78225260	78225266	chr1:78225260-78225266	-	4.54839	6.38437	intron (NM_201626, intron 1 of 21)	CpG	274	NM_201626	23032	Hs.480597	NM_015017	ENSG00000077254	USP33	VDU1	ubiquitin specific peptidase 33	protein-coding	DAP3	IgG
chr1	78225266	78225280	chr1:78225266-78225280	-	4.54839	6.38437	intron (NM_201626, intron 1 of 21)	CpG	264	NM_201626	23032	Hs.480597	NM_015017	ENSG00000077254	USP33	VDU1	ubiquitin specific peptidase 33	protein-coding	DAP3	IgG
chr1	90306763	90306777	chr1:90306763-90306777	+	3.77078	9.85976	intron (NM_018103, intron 1 of 2)	intron (NM_018103, intron 1 of 2)	19272	NM_018103	55144	Hs.482087	NM_018103	ENSG00000171492	LRRC8D	LRRC5	leucine rich repeat containing 8 VRAC subunit D	protein-coding	DAP3	IgG
chr1	90306777	90306789	chr1:90306777-90306789	+	3.77078	9.85976	intron (NM_018103, intron 1 of 2)	intron (NM_018103, intron 1 of 2)	19285	NM_018103	55144	Hs.482087	NM_018103	ENSG00000171492	LRRC8D	LRRC5	leucine rich repeat containing 8 VRAC subunit D	protein-coding	DAP3	IgG
chr1	91852835	91852842	chr1:91852835-91852842	-	2.79778	400	intron (NM_001017975, intron 4 of 38)	LSU-rRNA_Hsa|rRNA|rRNA	17555	NM_001017975	164045	Hs.454818	NM_001017975	ENSG00000162669	HFM1	MER3|POF9|SEC63D1|Si-11|Si-11-6|helicase	helicase for meiosis 1	protein-coding	DAP3	IgG
chr1	91852842	91852852	chr1:91852842-91852852	-	3.03195	400	intron (NM_001017975, intron 4 of 38)	LSU-rRNA_Hsa|rRNA|rRNA	17547	NM_001017975	164045	Hs.454818	NM_001017975	ENSG00000162669	HFM1	MER3|POF9|SEC63D1|Si-11|Si-11-6|helicase	helicase for meiosis 1	protein-coding	DAP3	IgG
chr1	91852852	91852866	chr1:91852852-91852866	-	3.24214	400	intron (NM_001017975, intron 4 of 38)	LSU-rRNA_Hsa|rRNA|rRNA	17535	NM_001017975	164045	Hs.454818	NM_001017975	ENSG00000162669	HFM1	MER3|POF9|SEC63D1|Si-11|Si-11-6|helicase	helicase for meiosis 1	protein-coding	DAP3	IgG
chr1	91852866	91852875	chr1:91852866-91852875	-	3.03817	400	intron (NM_001017975, intron 4 of 38)	LSU-rRNA_Hsa|rRNA|rRNA	17523	NM_001017975	164045	Hs.454818	NM_001017975	ENSG00000162669	HFM1	MER3|POF9|SEC63D1|Si-11|Si-11-6|helicase	helicase for meiosis 1	protein-coding	DAP3	IgG
chr1	91852875	91852883	chr1:91852875-91852883	-	2.93608	400	intron (NM_001017975, intron 4 of 38)	LSU-rRNA_Hsa|rRNA|rRNA	17515	NM_001017975	164045	Hs.454818	NM_001017975	ENSG00000162669	HFM1	MER3|POF9|SEC63D1|Si-11|Si-11-6|helicase	helicase for meiosis 1	protein-coding	DAP3	IgG
chr1	91852883	91852887	chr1:91852883-91852887	-	2.88443	400	intron (NM_001017975, intron 4 of 38)	LSU-rRNA_Hsa|rRNA|rRNA	17509	NM_001017975	164045	Hs.454818	NM_001017975	ENSG00000162669	HFM1	MER3|POF9|SEC63D1|Si-11|Si-11-6|helicase	helicase for meiosis 1	protein-coding	DAP3	IgG
chr1	91852887	91852889	chr1:91852887-91852889	-	2.82049	400	intron (NM_001017975, intron 4 of 38)	LSU-rRNA_Hsa|rRNA|rRNA	17506	NM_001017975	164045	Hs.454818	NM_001017975	ENSG00000162669	HFM1	MER3|POF9|SEC63D1|Si-11|Si-11-6|helicase	helicase for meiosis 1	protein-coding	DAP3	IgG
chr1	91852889	91852897	chr1:91852889-91852897	-	2.57332	400	intron (NM_001017975, intron 4 of 38)	LSU-rRNA_Hsa|rRNA|rRNA	17501	NM_001017975	164045	Hs.454818	NM_001017975	ENSG00000162669	HFM1	MER3|POF9|SEC63D1|Si-11|Si-11-6|helicase	helicase for meiosis 1	protein-coding	DAP3	IgG
chr1	91852897	91852901	chr1:91852897-91852901	-	2.36273	400	intron (NM_001017975, intron 4 of 38)	LSU-rRNA_Hsa|rRNA|rRNA	17495	NM_001017975	164045	Hs.454818	NM_001017975	ENSG00000162669	HFM1	MER3|POF9|SEC63D1|Si-11|Si-11-6|helicase	helicase for meiosis 1	protein-coding	DAP3	IgG
chr1	91852901	91852904	chr1:91852901-91852904	-	2.26312	400	intron (NM_001017975, intron 4 of 38)	LSU-rRNA_Hsa|rRNA|rRNA	17491	NM_001017975	164045	Hs.454818	NM_001017975	ENSG00000162669	HFM1	MER3|POF9|SEC63D1|Si-11|Si-11-6|helicase	helicase for meiosis 1	protein-coding	DAP3	IgG
chr1	91852904	91852908	chr1:91852904-91852908	-	2.06037	400	intron (NM_001017975, intron 4 of 38)	LSU-rRNA_Hsa|rRNA|rRNA	17488	NM_001017975	164045	Hs.454818	NM_001017975	ENSG00000162669	HFM1	MER3|POF9|SEC63D1|Si-11|Si-11-6|helicase	helicase for meiosis 1	protein-coding	DAP3	IgG
chr1	91852908	91852910	chr1:91852908-91852910	-	2.05414	400	intron (NM_001017975, intron 4 of 38)	LSU-rRNA_Hsa|rRNA|rRNA	17485	NM_001017975	164045	Hs.454818	NM_001017975	ENSG00000162669	HFM1	MER3|POF9|SEC63D1|Si-11|Si-11-6|helicase	helicase for meiosis 1	protein-coding	DAP3	IgG
chr1	91852954	91852957	chr1:91852954-91852957	-	2.26164	400	intron (NM_001017975, intron 4 of 38)	LSU-rRNA_Hsa|rRNA|rRNA	17438	NM_001017975	164045	Hs.454818	NM_001017975	ENSG00000162669	HFM1	MER3|POF9|SEC63D1|Si-11|Si-11-6|helicase	helicase for meiosis 1	protein-coding	DAP3	IgG
chr1	91852957	91852960	chr1:91852957-91852960	-	2.34247	400	intron (NM_001017975, intron 4 of 38)	LSU-rRNA_Hsa|rRNA|rRNA	17435	NM_001017975	164045	Hs.454818	NM_001017975	ENSG00000162669	HFM1	MER3|POF9|SEC63D1|Si-11|Si-11-6|helicase	helicase for meiosis 1	protein-coding	DAP3	IgG
chr1	91852960	91852963	chr1:91852960-91852963	-	2.2524	400	intron (NM_001017975, intron 4 of 38)	LSU-rRNA_Hsa|rRNA|rRNA	17432	NM_001017975	164045	Hs.454818	NM_001017975	ENSG00000162669	HFM1	MER3|POF9|SEC63D1|Si-11|Si-11-6|helicase	helicase for meiosis 1	protein-coding	DAP3	IgG
chr1	91853100	91853102	chr1:91853100-91853102	-	2.02991	400	intron (NM_001017975, intron 4 of 38)	LSU-rRNA_Hsa|rRNA|rRNA	17293	NM_001017975	164045	Hs.454818	NM_001017975	ENSG00000162669	HFM1	MER3|POF9|SEC63D1|Si-11|Si-11-6|helicase	helicase for meiosis 1	protein-coding	DAP3	IgG
chr1	91853102	91853105	chr1:91853102-91853105	-	2.0944	400	intron (NM_001017975, intron 4 of 38)	LSU-rRNA_Hsa|rRNA|rRNA	17290	NM_001017975	164045	Hs.454818	NM_001017975	ENSG00000162669	HFM1	MER3|POF9|SEC63D1|Si-11|Si-11-6|helicase	helicase for meiosis 1	protein-coding	DAP3	IgG
chr1	91853118	91853158	chr1:91853118-91853158	-	2.29395	400	intron (NM_001017975, intron 4 of 38)	LSU-rRNA_Hsa|rRNA|rRNA	17256	NM_001017975	164045	Hs.454818	NM_001017975	ENSG00000162669	HFM1	MER3|POF9|SEC63D1|Si-11|Si-11-6|helicase	helicase for meiosis 1	protein-coding	DAP3	IgG
chr1	94313173	94313215	chr1:94313173-94313215	+	3.33426	49.0156	promoter-TSS (NM_001261408)	promoter-TSS (NM_001261408)	-419	NM_001261408	8412	Hs.36958	NM_003567	ENSG00000137936	BCAR3	AND-34|NSP2|SH2D3B	BCAR3 adaptor protein, NSP family member	protein-coding	DAP3	IgG
chr1	94374723	94374851	chr1:94374723-94374851	-	2.54839	3.1654	5' UTR (NM_002061, exon 1 of 7)	5' UTR (NM_002061, exon 1 of 7)	199	NM_002061	2730	Hs.315562	NM_002061	ENSG00000023909	GCLM	GLCLR	glutamate-cysteine ligase modifier subunit	protein-coding	DAP3	IgG
chr1	109643096	109643101	chr1:109643096-109643101	+	3.10444	29.0804	non-coding (NR_003023, exon 1 of 1)	non-coding (NR_003023, exon 1 of 1)	284	NR_003023	677766	Hs.550815	NR_003023	ENSG00000278249	SCARNA2	HBII-382|mgU2-25/61	small Cajal body-specific RNA 2	ncRNA	DAP3	IgG
chr1	109643103	109643111	chr1:109643103-109643111	+	2.92921	28.1853	non-coding (NR_003023, exon 1 of 1)	non-coding (NR_003023, exon 1 of 1)	292	NR_003023	677766	Hs.550815	NR_003023	ENSG00000278249	SCARNA2	HBII-382|mgU2-25/61	small Cajal body-specific RNA 2	ncRNA	DAP3	IgG
chr1	109643111	109643123	chr1:109643111-109643123	+	2.93305	31.742	non-coding (NR_003023, exon 1 of 1)	non-coding (NR_003023, exon 1 of 1)	302	NR_003023	677766	Hs.550815	NR_003023	ENSG00000278249	SCARNA2	HBII-382|mgU2-25/61	small Cajal body-specific RNA 2	ncRNA	DAP3	IgG
chr1	109643123	109643155	chr1:109643123-109643155	+	2.12693	37.19	TTS (NR_003023)	TTS (NR_003023)	324	NR_003023	677766	Hs.550815	NR_003023	ENSG00000278249	SCARNA2	HBII-382|mgU2-25/61	small Cajal body-specific RNA 2	ncRNA	DAP3	IgG
chr1	116944185	116944281	chr1:116944185-116944281	+	2.06296	3.57718	exon (NM_001160233, exon 21 of 23)	exon (NM_001160233, exon 21 of 23)	16948	NR_024126	84852	Hs.664752	NM_032766	ENSG00000203865	ATP1A1-AS1	ATP1A1OS|C1orf203	ATP1A1 antisense RNA 1	ncRNA	DAP3	IgG
chr1	149858551	149858671	chr1:149858551-149858671	+	2.82141	6.69118	promoter-TSS (NM_003517)	promoter-TSS (NM_003517)	86	NM_003517	8338	Hs.408067	NM_003517	ENSG00000184260	HIST2H2AC	H2A|H2A-GL101|H2A/q|H2AFQ	histone cluster 2 H2A family member c	protein-coding	DAP3	IgG
chr1	156721291	156721389	chr1:156721291-156721389	-	2.15505	6.05389	promoter-TSS (NM_001319188)	promoter-TSS (NM_001319188)	127	NM_004494	3068	Hs.743948	NM_004494	ENSG00000143321	HDGF	HMG1L2	heparin binding growth factor	protein-coding	DAP3	IgG
chr1	159888231	159888330	chr1:159888231-159888330	-	2.40637	5.86208	3' UTR (NM_003564, exon 5 of 5)	3' UTR (NM_003564, exon 5 of 5)	5243	NM_001277224	8407	Hs.517168	NM_003564	ENSG00000158710	TAGLN2	HA1756	transgelin 2	protein-coding	DAP3	IgG
chr1	159895238	159895300	chr1:159895238-159895300	-	2.35574	6.86918	promoter-TSS (NM_003564)	promoter-TSS (NM_003564)	28	NM_003564	8407	Hs.517168	NM_003564	ENSG00000158710	TAGLN2	HA1756	transgelin 2	protein-coding	DAP3	IgG
chr1	160135266	160135274	chr1:160135266-160135274	+	2.54839	3.1654	intron (NM_144699, intron 7 of 21)	AluY|SINE|Alu	-11931	NM_001001734	480	Hs.662219	NM_144699	ENSG00000132681	ATP1A4	ATP1A1|ATP1AL2	ATPase Na+/K+ transporting subunit alpha 4	protein-coding	DAP3	IgG
chr1	160135274	160135292	chr1:160135274-160135292	+	2.54839	3.1654	intron (NM_144699, intron 7 of 21)	AluY|SINE|Alu	-11918	NM_001001734	480	Hs.662219	NM_144699	ENSG00000132681	ATP1A4	ATP1A1|ATP1AL2	ATPase Na+/K+ transporting subunit alpha 4	protein-coding	DAP3	IgG
chr1	160135292	160135306	chr1:160135292-160135306	+	2.54839	3.1654	intron (NM_144699, intron 7 of 21)	AluY|SINE|Alu	-11902	NM_001001734	480	Hs.662219	NM_144699	ENSG00000132681	ATP1A4	ATP1A1|ATP1AL2	ATPase Na+/K+ transporting subunit alpha 4	protein-coding	DAP3	IgG
chr1	160313310	160313342	chr1:160313310-160313342	+	3.00782	4.94756	promoter-TSS (NM_004371)	promoter-TSS (NM_004371)	153	NM_001290184	23385	Hs.517249	NM_015331	ENSG00000162736	NCSTN	ATAG1874	nicastrin	protein-coding	DAP3	IgG
chr1	179198306	179198326	chr1:179198306-179198326	-	3.87032	7.25669	intron (NM_001168237, intron 1 of 12)	CpG	496	NM_001168236	27	Hs.159472	NM_005158	ENSG00000143322	ABL2	ABLL|ARG	ABL proto-oncogene 2, non-receptor tyrosine kinase	protein-coding	DAP3	IgG
chr1	179198326	179198338	chr1:179198326-179198338	-	4.67767	6.85473	intron (NM_001168237, intron 1 of 12)	CpG	480	NM_001168236	27	Hs.159472	NM_005158	ENSG00000143322	ABL2	ABLL|ARG	ABL proto-oncogene 2, non-receptor tyrosine kinase	protein-coding	DAP3	IgG
chr1	180904550	180904553	chr1:180904550-180904553	+	5.81518	16.7733	exon (NM_020950, exon 5 of 9)	exon (NM_020950, exon 5 of 9)	19471	NR_145481	103344928	Hs.665319	NR_145481	ENSG00000232586	KIAA1614-AS1	-	KIAA1614 antisense RNA 1	ncRNA	DAP3	IgG
chr1	180904553	180904561	chr1:180904553-180904561	+	5.81518	16.7733	exon (NM_020950, exon 5 of 9)	exon (NM_020950, exon 5 of 9)	19466	NR_145481	103344928	Hs.665319	NR_145481	ENSG00000232586	KIAA1614-AS1	-	KIAA1614 antisense RNA 1	ncRNA	DAP3	IgG
chr1	180904561	180904570	chr1:180904561-180904570	+	5.81518	16.7733	exon (NM_020950, exon 5 of 9)	exon (NM_020950, exon 5 of 9)	19457	NR_145481	103344928	Hs.665319	NR_145481	ENSG00000232586	KIAA1614-AS1	-	KIAA1614 antisense RNA 1	ncRNA	DAP3	IgG
chr1	193701007	193701034	chr1:193701007-193701034	-	3.79632	3.42611	Intergenic	U3|snRNA|snRNA	427146	NR_125789	101929184	Hs.146728	NR_125789	ENSG00000232077	LINC01031	TCONS_00000361	long intergenic non-protein coding RNA 1031	ncRNA	DAP3	IgG
chr1	204912780	204912803	chr1:204912780-204912803	+	4.07195	4.3845	promoter-TSS (NM_001160331)	promoter-TSS (NM_001160331)	-562	NM_001160331	23114	Hs.13349	NM_015090	ENSG00000163531	NFASC	NEDCPMD|NF|NRCAML	neurofascin	protein-coding	DAP3	IgG
chr1	214454771	214454779	chr1:214454771-214454779	+	2.06201	17.7636	intron (NM_020197, intron 1 of 11)	CpG	273	NM_020197	56950	Hs.66170	NM_020197	ENSG00000143499	SMYD2	HSKM-B|KMT3C|ZMYND14	SET and MYND domain containing 2	protein-coding	DAP3	IgG
chr1	214454779	214454809	chr1:214454779-214454809	+	2.14002	18.4717	intron (NM_020197, intron 1 of 11)	CpG	292	NM_020197	56950	Hs.66170	NM_020197	ENSG00000143499	SMYD2	HSKM-B|KMT3C|ZMYND14	SET and MYND domain containing 2	protein-coding	DAP3	IgG
chr1	224805719	224805747	chr1:224805719-224805747	+	5.00782	9.13722	intron (NR_136287, intron 1 of 4)	CpG	1714	NR_136287	149111	Hs.731723	NM_152495	ENSG00000143786	CNIH3	CNIH-3	cornichon family AMPA receptor auxiliary protein 3	protein-coding	DAP3	IgG
chr1	229761652	229761661	chr1:229761652-229761661	-	3.94071	11.3339	promoter-TSS (NM_001314021)	promoter-TSS (NM_001314021)	137	NM_014409	27097	Hs.270621	NM_014409	ENSG00000135801	TAF5L	PAF65B	TATA-box binding protein associated factor 5 like	protein-coding	DAP3	IgG
chr1	229761661	229761682	chr1:229761661-229761682	-	3.22646	8.08195	promoter-TSS (NM_001314021)	promoter-TSS (NM_001314021)	122	NM_014409	27097	Hs.270621	NM_014409	ENSG00000135801	TAF5L	PAF65B	TATA-box binding protein associated factor 5 like	protein-coding	DAP3	IgG
chr1	234742565	234742615	chr1:234742565-234742615	-	3.00782	3.24255	3' UTR (NM_182972, exon 2 of 2)	3' UTR (NM_182972, exon 2 of 2)	2681	NM_182972	359948	Hs.350268	NM_182972	ENSG00000168264	IRF2BP2	CVID14	interferon regulatory factor 2 binding protein 2	protein-coding	DAP3	IgG
chr1	237766531	237766538	chr1:237766531-237766538	+	2.73715	400	intron (NM_001035, intron 35 of 104)	LSU-rRNA_Hsa|rRNA|rRNA	132116	NR_039626	100616141		NR_039626	ENSG00000266262	MIR4428	-	microRNA 4428	ncRNA	DAP3	IgG
chr1	237766538	237766542	chr1:237766538-237766542	+	3.3118	82.2849	intron (NM_001035, intron 35 of 104)	LSU-rRNA_Hsa|rRNA|rRNA	132121	NR_039626	100616141		NR_039626	ENSG00000266262	MIR4428	-	microRNA 4428	ncRNA	DAP3	IgG
chr1	237766542	237766546	chr1:237766542-237766546	+	3.61627	400	intron (NM_001035, intron 35 of 104)	LSU-rRNA_Hsa|rRNA|rRNA	132125	NR_039626	100616141		NR_039626	ENSG00000266262	MIR4428	-	microRNA 4428	ncRNA	DAP3	IgG
chr1	237766546	237766561	chr1:237766546-237766561	+	2.66776	400	intron (NM_001035, intron 35 of 104)	LSU-rRNA_Hsa|rRNA|rRNA	132135	NR_039626	100616141		NR_039626	ENSG00000266262	MIR4428	-	microRNA 4428	ncRNA	DAP3	IgG
chr1	237766561	237766596	chr1:237766561-237766596	+	2.65718	400	intron (NM_001035, intron 35 of 104)	LSU-rRNA_Hsa|rRNA|rRNA	132160	NR_039626	100616141		NR_039626	ENSG00000266262	MIR4428	-	microRNA 4428	ncRNA	DAP3	IgG
chr10	6245092	6245123	chr10:6245092-6245123	+	4.45528	5.89561	5' UTR (NM_001363545, exon 1 of 15)	5' UTR (NM_001363545, exon 1 of 15)	213	NM_001323017	5209	Hs.195471	NM_004566	ENSG00000170525	PFKFB3	IPFK2|PFK2|iPFK-2	6-phosphofructo-2-kinase/fructose-2,6-biphosphatase 3	protein-coding	DAP3	IgG
chr10	6245403	6245410	chr10:6245403-6245410	+	4.07195	4.3845	intron (NM_001323017, intron 1 of 14)	CpG-2555	512	NM_001323017	5209	Hs.195471	NM_004566	ENSG00000170525	PFKFB3	IPFK2|PFK2|iPFK-2	6-phosphofructo-2-kinase/fructose-2,6-biphosphatase 3	protein-coding	DAP3	IgG
chr10	6245410	6245430	chr10:6245410-6245430	+	4.00782	4.14812	intron (NM_001323017, intron 1 of 14)	CpG-2555	525	NM_001323017	5209	Hs.195471	NM_004566	ENSG00000170525	PFKFB3	IPFK2|PFK2|iPFK-2	6-phosphofructo-2-kinase/fructose-2,6-biphosphatase 3	protein-coding	DAP3	IgG
chr10	11912029	11912033	chr10:11912029-11912033	-	6.69499	400	exon (NM_153256, exon 4 of 4)	exon (NM_153256, exon 4 of 4)	24678	NR_038222	219731	Hs.576787	NR_038222	ENSG00000225778	PROSER2-AS1	-	PROSER2 antisense RNA 1	ncRNA	DAP3	IgG
chr10	11912033	11912040	chr10:11912033-11912040	-	6.66225	400	exon (NM_153256, exon 4 of 4)	exon (NM_153256, exon 4 of 4)	24672	NR_038222	219731	Hs.576787	NR_038222	ENSG00000225778	PROSER2-AS1	-	PROSER2 antisense RNA 1	ncRNA	DAP3	IgG
chr10	11912040	11912053	chr10:11912040-11912053	-	6.66225	400	exon (NM_153256, exon 4 of 4)	exon (NM_153256, exon 4 of 4)	24662	NR_038222	219731	Hs.576787	NR_038222	ENSG00000225778	PROSER2-AS1	-	PROSER2 antisense RNA 1	ncRNA	DAP3	IgG
chr10	11912053	11912060	chr10:11912053-11912060	-	6.66153	400	exon (NM_153256, exon 4 of 4)	exon (NM_153256, exon 4 of 4)	24652	NR_038222	219731	Hs.576787	NR_038222	ENSG00000225778	PROSER2-AS1	-	PROSER2 antisense RNA 1	ncRNA	DAP3	IgG
chr10	17271608	17271667	chr10:17271608-17271667	+	2.38489	5.05568	non-coding (NR_108061, exon 1 of 3)	non-coding (NR_108061, exon 1 of 3)	346	NR_108061	100507347	Hs.740502	NR_108060	ENSG00000229124	VIM-AS1	-	VIM antisense RNA 1	ncRNA	DAP3	IgG
chr10	28966755	28966819	chr10:28966755-28966819	+	3.71831	3.18095	5' UTR (NM_012342, exon 1 of 3)	5' UTR (NM_012342, exon 1 of 3)	337	NM_012342	25805	Hs.533336	NM_012342	ENSG00000095739	BAMBI	NMA	BMP and activin membrane bound inhibitor	protein-coding	DAP3	IgG
chr10	48416432	48416456	chr10:48416432-48416456	-	4.07195	4.3845	exon (NM_016204, exon 1 of 2)	exon (NM_016204, exon 1 of 2)	464	NM_016204	2658	Hs.279463	NM_016204	ENSG00000263761	GDF2	BMP-9|BMP9|HHT5	growth differentiation factor 2	protein-coding	DAP3	IgG
chr10	68805252	68805298	chr10:68805252-68805298	-	2.81142	5.57592	intron (NR_111909, intron 2 of 2)	LSU-rRNA_Hsa|rRNA|rRNA	33251	NR_111909	347731	Hs.652155	NM_178011	ENSG00000198739	LRRTM3	-	leucine rich repeat transmembrane neuronal 3	protein-coding	DAP3	IgG
chr10	68805298	68805374	chr10:68805298-68805374	-	4.12128	16.8055	intron (NR_111909, intron 2 of 2)	LSU-rRNA_Hsa|rRNA|rRNA	33312	NR_111909	347731	Hs.652155	NM_178011	ENSG00000198739	LRRTM3	-	leucine rich repeat transmembrane neuronal 3	protein-coding	DAP3	IgG
chr10	68805374	68805428	chr10:68805374-68805428	-	4.81518	15.4543	intron (NR_111909, intron 2 of 2)	LSU-rRNA_Hsa|rRNA|rRNA	33377	NR_111909	347731	Hs.652155	NM_178011	ENSG00000198739	LRRTM3	-	leucine rich repeat transmembrane neuronal 3	protein-coding	DAP3	IgG
chr10	73610938	73610976	chr10:73610938-73610976	-	3.40637	4.87127	promoter-TSS (NM_001042466)	promoter-TSS (NM_001042466)	51	NM_001042465	5660	Hs.523004	NM_002778	ENSG00000197746	PSAP	GLBA|SAP1	prosaposin	protein-coding	DAP3	IgG
chr10	77159832	77159838	chr10:77159832-77159838	-	2.99133	10.2957	exon (NM_032772, exon 2 of 2)	exon (NM_032772, exon 2 of 2)	-1451	NR_024421	100131213	Hs.534598	NR_024421	ENSG00000237149	ZNF503-AS2	C10orf41|NCRNA00245	ZNF503 antisense RNA 2	ncRNA	DAP3	IgG
chr10	77159838	77159869	chr10:77159838-77159869	-	3.15043	10.4416	exon (NM_032772, exon 2 of 2)	exon (NM_032772, exon 2 of 2)	-1432	NR_024421	100131213	Hs.534598	NR_024421	ENSG00000237149	ZNF503-AS2	C10orf41|NCRNA00245	ZNF503 antisense RNA 2	ncRNA	DAP3	IgG
chr10	89124814	89124820	chr10:89124814-89124820	+	7.07195	41.7373	exon (NM_001009610, exon 5 of 7)	exon (NM_001009610, exon 5 of 7)	7340	NM_001009610	728130	Hs.710565	NM_001009610	ENSG00000214562	NUTM2D	FAM22D	NUT family member 2D	protein-coding	DAP3	IgG
chr10	89124820	89124840	chr10:89124820-89124840	+	7.07195	41.7373	exon (NM_001009610, exon 5 of 7)	exon (NM_001009610, exon 5 of 7)	7353	NM_001009610	728130	Hs.710565	NM_001009610	ENSG00000214562	NUTM2D	FAM22D	NUT family member 2D	protein-coding	DAP3	IgG
chr10	90580226	90580245	chr10:90580226-90580245	+	5.63585	14.4533	TTS (NM_001128215)	TTS (NM_001128215)	17749	NM_001128215	340654	Hs.55118	NM_001128215	ENSG00000173239	LIPM	LIPL3|bA304I5.1	lipase family member M	protein-coding	DAP3	IgG
chr10	90580245	90580253	chr10:90580245-90580253	+	5.63585	14.4533	TTS (NM_001128215)	TTS (NM_001128215)	17762	NM_001128215	340654	Hs.55118	NM_001128215	ENSG00000173239	LIPM	LIPL3|bA304I5.1	lipase family member M	protein-coding	DAP3	IgG
chr10	101996884	101996938	chr10:101996884-101996938	-	2.66387	5.76586	TTS (NR_002954)	TTS (NR_002954)	148	NR_002954	677800	Hs.662165	NR_002954	ENSG00000212464	SNORA12	U108	small nucleolar RNA, H/ACA box 12	snoRNA	DAP3	IgG
chr10	103990761	103990773	chr10:103990761-103990773	-	4.13335	4.36186	exon (NM_005029, exon 4 of 4)	exon (NM_005029, exon 4 of 4)	4711	NM_152310	83401	Hs.302130	NM_152310	ENSG00000119915	ELOVL3	CIG-30|CIG30	ELOVL fatty acid elongase 3	protein-coding	DAP3	IgG
chr10	103990773	103990795	chr10:103990773-103990795	-	4.19225	4.62422	exon (NM_005029, exon 4 of 4)	exon (NM_005029, exon 4 of 4)	4728	NM_152310	83401	Hs.302130	NM_152310	ENSG00000119915	ELOVL3	CIG-30|CIG30	ELOVL fatty acid elongase 3	protein-coding	DAP3	IgG
chr10	106401721	106401728	chr10:106401721-106401728	+	6.05618	59.5286	intron (NM_014978, intron 1 of 26)	CpG-3271	677	NM_014978	22986	Hs.671950	NM_014978	ENSG00000156395	SORCS3	SORCS	sortilin related VPS10 domain containing receptor 3	protein-coding	DAP3	IgG
chr10	106401728	106401748	chr10:106401728-106401748	+	6.05618	59.5286	intron (NM_014978, intron 1 of 26)	CpG-3271	690	NM_014978	22986	Hs.671950	NM_014978	ENSG00000156395	SORCS3	SORCS	sortilin related VPS10 domain containing receptor 3	protein-coding	DAP3	IgG
chr10	121094670	121094691	chr10:121094670-121094691	+	4.30328	5.14142	intron (NM_005308, intron 2 of 15)	CT-rich|Low_complexity|Low_complexity	-42803	NR_039829	100616398		NR_039829	ENSG00000265719	MIR4681	-	microRNA 4681	ncRNA	DAP3	IgG
chr10	121094691	121094707	chr10:121094691-121094707	+	4.30328	5.14142	intron (NM_005308, intron 2 of 15)	CT-rich|Low_complexity|Low_complexity	-42785	NR_039829	100616398		NR_039829	ENSG00000265719	MIR4681	-	microRNA 4681	ncRNA	DAP3	IgG
chr10	121632464	121632473	chr10:121632464-121632473	-	6.44321	26.5512	promoter-TSS (NM_024834)	promoter-TSS (NM_024834)	-74	NM_024834	79892	Hs.124246	NM_024834	ENSG00000197771	MCMBP	C10orf119|MCM-BP	minichromosome maintenance complex binding protein	protein-coding	DAP3	IgG
chr10	121632473	121632494	chr10:121632473-121632494	-	6.44321	26.5512	promoter-TSS (NM_024834)	promoter-TSS (NM_024834)	-89	NM_024834	79892	Hs.124246	NM_024834	ENSG00000197771	MCMBP	C10orf119|MCM-BP	minichromosome maintenance complex binding protein	protein-coding	DAP3	IgG
chr10	134997291	134997299	chr10:134997291-134997299	+	6.28986	47.2898	intron (NM_152643, intron 4 of 29)	intron (NM_152643, intron 4 of 29)	23572	NM_001347866	85442	Hs.530685	NM_152643	ENSG00000171798	KNDC1	C10orf23|RASGEF2|Very-KIND|bB439H18.3|v-KIND	kinase non-catalytic C-lobe domain containing 1	protein-coding	DAP3	IgG
chr10	134997299	134997303	chr10:134997299-134997303	+	6.28986	47.2898	intron (NM_152643, intron 4 of 29)	intron (NM_152643, intron 4 of 29)	23578	NM_001347866	85442	Hs.530685	NM_152643	ENSG00000171798	KNDC1	C10orf23|RASGEF2|Very-KIND|bB439H18.3|v-KIND	kinase non-catalytic C-lobe domain containing 1	protein-coding	DAP3	IgG
chr10	134997303	134997312	chr10:134997303-134997312	+	6.28986	47.2898	intron (NM_152643, intron 4 of 29)	intron (NM_152643, intron 4 of 29)	23585	NM_001347866	85442	Hs.530685	NM_152643	ENSG00000171798	KNDC1	C10orf23|RASGEF2|Very-KIND|bB439H18.3|v-KIND	kinase non-catalytic C-lobe domain containing 1	protein-coding	DAP3	IgG
chr10	134997312	134997315	chr10:134997312-134997315	+	7.11825	43.305	intron (NM_152643, intron 4 of 29)	intron (NM_152643, intron 4 of 29)	23591	NM_001347866	85442	Hs.530685	NM_152643	ENSG00000171798	KNDC1	C10orf23|RASGEF2|Very-KIND|bB439H18.3|v-KIND	kinase non-catalytic C-lobe domain containing 1	protein-coding	DAP3	IgG
chr11	289164	289198	chr11:289164-289198	+	2.66387	3.59043	promoter-TSS (NM_025092)	promoter-TSS (NM_025092)	55	NM_025092	80162	Hs.353181	NM_025092	ENSG00000142102	PGGHG	ATHL1	protein-glucosylgalactosylhydroxylysine glucosidase	protein-coding	DAP3	IgG
chr11	993680	993689	chr11:993680-993689	+	3.38128	9.15373	intron (NR_144509, intron 12 of 20)	CpG-3690	43033	NM_005961	4588	Hs.528432	NM_005961	ENSG00000184956	MUC6	MUC-6	mucin 6, oligomeric mucus/gel-forming	protein-coding	DAP3	IgG
chr11	993689	993705	chr11:993689-993705	+	3.38128	9.15373	intron (NR_144509, intron 12 of 20)	CpG-3690	43021	NM_005961	4588	Hs.528432	NM_005961	ENSG00000184956	MUC6	MUC-6	mucin 6, oligomeric mucus/gel-forming	protein-coding	DAP3	IgG
chr11	2016708	2016742	chr11:2016708-2016742	-	4.97465	8.89513	non-coding (NR_131224, exon 5 of 5)	non-coding (NR_131224, exon 5 of 5)	1336	NR_030533	100033819		NR_030533	ENSG00000284010	MIR675	MIRN675|hsa-mir-675	microRNA 675	ncRNA	DAP3	IgG
chr11	6635630	6635710	chr11:6635630-6635710	-	3.94071	3.90968	3' UTR (NM_000391, exon 13 of 13)	3' UTR (NM_000391, exon 13 of 13)	-2223	NM_006284	6881	Hs.5158	NM_006284	ENSG00000166337	TAF10	TAF2A|TAF2H|TAFII30	TATA-box binding protein associated factor 10	protein-coding	DAP3	IgG
chr11	7110827	7110847	chr11:7110827-7110847	+	6.36857	24.9514	exon (NM_014469, exon 1 of 1)	exon (NM_014469, exon 1 of 1)	608	NM_014469	27288	Hs.121605	NM_014469	ENSG00000170748	RBMXL2	HNRNPG-T|HNRNPGT|HNRPGT	RBMX like 2	protein-coding	DAP3	IgG
chr11	7110847	7110860	chr11:7110847-7110860	+	6.36857	24.9514	exon (NM_014469, exon 1 of 1)	exon (NM_014469, exon 1 of 1)	625	NM_014469	27288	Hs.121605	NM_014469	ENSG00000170748	RBMXL2	HNRNPG-T|HNRNPGT|HNRPGT	RBMX like 2	protein-coding	DAP3	IgG
chr11	9450310	9450318	chr11:9450310-9450318	+	3.10093	20.8761	promoter-TSS (NR_002962)	promoter-TSS (NR_002962)	1	NR_002962	677808	Hs.689720	NR_002962	ENSG00000201998	SNORA23	ACA23	small nucleolar RNA, H/ACA box 23	snoRNA	DAP3	IgG
chr11	9450318	9450336	chr11:9450318-9450336	+	3.22248	26.2966	promoter-TSS (NR_002962)	promoter-TSS (NR_002962)	14	NR_002962	677808	Hs.689720	NR_002962	ENSG00000201998	SNORA23	ACA23	small nucleolar RNA, H/ACA box 23	snoRNA	DAP3	IgG
chr11	9450336	9450353	chr11:9450336-9450353	+	2.57392	23.1503	promoter-TSS (NR_002962)	promoter-TSS (NR_002962)	32	NR_002962	677808	Hs.689720	NR_002962	ENSG00000201998	SNORA23	ACA23	small nucleolar RNA, H/ACA box 23	snoRNA	DAP3	IgG
chr11	17096199	17096248	chr11:17096199-17096248	-	2.83379	5.49269	promoter-TSS (NR_000022)	promoter-TSS (NR_000022)	67	NR_000022	26822		NR_000022	ENSG00000272034	SNORD14A	RNU14|RNU14A|U14|U14-S13-5	small nucleolar RNA, C/D box 14A	snoRNA	DAP3	IgG
chr11	17096248	17096293	chr11:17096248-17096293	-	3.00782	3.24255	promoter-TSS (NR_000022)	promoter-TSS (NR_000022)	20	NR_000022	26822		NR_000022	ENSG00000272034	SNORD14A	RNU14|RNU14A|U14|U14-S13-5	small nucleolar RNA, C/D box 14A	snoRNA	DAP3	IgG
chr11	17097325	17097339	chr11:17097325-17097339	-	2.46895	5.50732	promoter-TSS (NR_001452)	promoter-TSS (NR_001452)	83	NR_001452	85388		NR_001452	ENSG00000201403	SNORD14B	RNU14B|U14|U14B	small nucleolar RNA, C/D box 14B	snoRNA	DAP3	IgG
chr11	17097339	17097371	chr11:17097339-17097371	-	2.02838	8.78375	promoter-TSS (NR_001452)	promoter-TSS (NR_001452)	60	NR_001452	85388		NR_001452	ENSG00000201403	SNORD14B	RNU14B|U14|U14B	small nucleolar RNA, C/D box 14B	snoRNA	DAP3	IgG
chr11	17097371	17097402	chr11:17097371-17097402	-	2.04024	7.56751	promoter-TSS (NR_001452)	promoter-TSS (NR_001452)	28	NR_001452	85388		NR_001452	ENSG00000201403	SNORD14B	RNU14B|U14|U14B	small nucleolar RNA, C/D box 14B	snoRNA	DAP3	IgG
chr11	17097402	17097418	chr11:17097402-17097418	-	2.71831	4.82426	promoter-TSS (NR_001452)	promoter-TSS (NR_001452)	5	NR_001452	85388		NR_001452	ENSG00000201403	SNORD14B	RNU14B|U14|U14B	small nucleolar RNA, C/D box 14B	snoRNA	DAP3	IgG
chr11	60689966	60690088	chr11:60689966-60690088	+	3.33499	8.87037	3' UTR (NM_024092, exon 4 of 4)	3' UTR (NM_024092, exon 4 of 4)	-1905	NM_017870	54972	Hs.118552	NM_017870	ENSG00000006118	TMEM132A	GBP|HSPA5BP1	transmembrane protein 132A	protein-coding	DAP3	IgG
chr11	61644126	61644176	chr11:61644126-61644176	-	2.54839	3.1654	intron (NM_021727, intron 8 of 11)	intron (NM_021727, intron 8 of 11)	1599	NR_106804	102465446		NR_106804	ENSG00000277892	MIR6746	hsa-mir-6746	microRNA 6746	ncRNA	DAP3	IgG
chr11	62656064	62656108	chr11:62656064-62656108	+	2.17288	3.49823	exon (NM_002394, exon 12 of 12)	exon (NM_002394, exon 12 of 12)	6915	NR_037193	6520	Hs.502769	NM_002394	ENSG00000168003	SLC3A2	4F2|4F2HC|4T2HC|CD98|CD98HC|MDU1|NACAE	solute carrier family 3 member 2	protein-coding	DAP3	IgG
chr11	63742129	63742220	chr11:63742129-63742220	+	2.61878	4.64718	promoter-TSS (NM_004074)	promoter-TSS (NM_004074)	83	NM_004074	1351	Hs.743989	NM_004074	ENSG00000176340	COX8A	COX|COX8|COX8-2|COX8L|VIII|VIII-L	cytochrome c oxidase subunit 8A	protein-coding	DAP3	IgG
chr11	64085677	64085725	chr11:64085677-64085725	+	4.00782	4.14812	promoter-TSS (NM_001286082)	promoter-TSS (NM_001286082)	-13	NM_001358516	25824	Hs.502823	NM_012094	ENSG00000126432	PRDX5	ACR1|AOEB166|B166|HEL-S-55|PLP|PMP20|PRDX6|PRXV|SBBI10|prx-V	peroxiredoxin 5	protein-coding	DAP3	IgG
chr11	66115625	66115642	chr11:66115625-66115642	+	5.90283	400	promoter-TSS (NM_006876)	promoter-TSS (NM_006876)	172	NR_135761	102724064	Hs.614641	NR_135761	ENSG00000255468	LOC102724064	-	uncharacterized LOC102724064	ncRNA	DAP3	IgG
chr11	66115642	66115659	chr11:66115642-66115659	+	5.74341	400	promoter-TSS (NM_006876)	promoter-TSS (NM_006876)	189	NR_135761	102724064	Hs.614641	NR_135761	ENSG00000255468	LOC102724064	-	uncharacterized LOC102724064	ncRNA	DAP3	IgG
chr11	66115659	66115673	chr11:66115659-66115673	+	5.87369	400	promoter-TSS (NM_006876)	promoter-TSS (NM_006876)	204	NR_135761	102724064	Hs.614641	NR_135761	ENSG00000255468	LOC102724064	-	uncharacterized LOC102724064	ncRNA	DAP3	IgG
chr11	66161026	66161065	chr11:66161026-66161065	+	2.87032	4.26726	Intergenic	U1|snRNA|snRNA	-21099	NM_001300868	3177	Hs.569017	NM_001532	ENSG00000174669	SLC29A2	DER12|ENT2|HNP36	solute carrier family 29 member 2	protein-coding	DAP3	IgG
chr11	67351604	67351622	chr11:67351604-67351622	+	2.02952	5.69851	exon (NM_000852, exon 2 of 7)	exon (NM_000852, exon 2 of 7)	547	NM_000852	2950	Hs.523836	NM_000852	ENSG00000084207	GSTP1	DFN7|FAEES3|GST3|GSTP|HEL-S-22|PI	glutathione S-transferase pi 1	protein-coding	DAP3	IgG
chr11	67353874	67353970	chr11:67353874-67353970	+	2.16137	9.20809	exon (NM_000852, exon 7 of 7)	exon (NM_000852, exon 7 of 7)	2856	NM_000852	2950	Hs.523836	NM_000852	ENSG00000084207	GSTP1	DFN7|FAEES3|GST3|GSTP|HEL-S-22|PI	glutathione S-transferase pi 1	protein-coding	DAP3	IgG
chr11	68609455	68609470	chr11:68609455-68609470	-	6.04024	19.5563	promoter-TSS (NM_001031847)	promoter-TSS (NM_001031847)	-64	NM_001031847	1374	Hs.503043	NM_001876	ENSG00000110090	CPT1A	CPT1|CPT1-L|L-CPT1	carnitine palmitoyltransferase 1A	protein-coding	DAP3	IgG
chr11	68609470	68609483	chr11:68609470-68609483	-	6.04024	19.5563	promoter-TSS (NM_001031847)	promoter-TSS (NM_001031847)	-78	NM_001031847	1374	Hs.503043	NM_001876	ENSG00000110090	CPT1A	CPT1|CPT1-L|L-CPT1	carnitine palmitoyltransferase 1A	protein-coding	DAP3	IgG
chr11	71907095	71907216	chr11:71907095-71907216	+	2.60284	11.3502	exon (NM_016729, exon 4 of 4)	exon (NM_016729, exon 4 of 4)	3972	NM_016729	2348	Hs.73769	NM_000802	ENSG00000110195	FOLR1	FBP|FOLR|FRalpha	folate receptor alpha	protein-coding	DAP3	IgG
chr11	71907216	71907308	chr11:71907216-71907308	+	2.64993	11.0113	TTS (NM_016729)	TTS (NM_016729)	4078	NM_016729	2348	Hs.73769	NM_000802	ENSG00000110195	FOLR1	FBP|FOLR|FRalpha	folate receptor alpha	protein-coding	DAP3	IgG
chr11	72492823	72492836	chr11:72492823-72492836	-	2.43591	3.88107	intron (NM_006645, intron 1 of 6)	GC_rich|Low_complexity|Low_complexity	-1745	NR_039841	100616410		NR_039841	ENSG00000265064	MIR4692	-	microRNA 4692	ncRNA	DAP3	IgG
chr11	72492836	72492851	chr11:72492836-72492851	-	2.43591	3.88107	intron (NM_006645, intron 1 of 6)	GC_rich|Low_complexity|Low_complexity	-1731	NR_039841	100616410		NR_039841	ENSG00000265064	MIR4692	-	microRNA 4692	ncRNA	DAP3	IgG
chr11	75111430	75111431	chr11:75111430-75111431	+	3.94071	3.90968	promoter-TSS (NR_000005)	promoter-TSS (NR_000005)	-4	NR_000005	6079	Hs.689081	NR_000005	ENSG00000206941	SNORD15A	RNU15A|SNORNA|U15A	small nucleolar RNA, C/D box 15A	snoRNA	DAP3	IgG
chr11	75111432	75111512	chr11:75111432-75111512	+	2.88739	46.9025	promoter-TSS (NR_000005)	promoter-TSS (NR_000005)	37	NR_000005	6079	Hs.689081	NR_000005	ENSG00000206941	SNORD15A	RNU15A|SNORNA|U15A	small nucleolar RNA, C/D box 15A	snoRNA	DAP3	IgG
chr11	75115462	75115581	chr11:75115462-75115581	+	3.67767	23.1162	promoter-TSS (NR_000025)	promoter-TSS (NR_000025)	57	NR_000025	114599	Hs.689080	NR_000025	ENSG00000207445	SNORD15B	RNU15B|U15B	small nucleolar RNA, C/D box 15B	snoRNA	DAP3	IgG
chr11	75479524	75479551	chr11:75479524-75479551	+	3.13335	3.71568	promoter-TSS (NM_001253891)	promoter-TSS (NM_001253891)	154	NR_046090	283214	Hs.591972	NR_046090	ENSG00000247867	LOC283214	-	uncharacterized LOC283214	ncRNA	DAP3	IgG
chr11	77185241	77185276	chr11:77185241-77185276	-	3.00782	3.24255	promoter-TSS (NM_001128620)	promoter-TSS (NM_001128620)	-151	NM_001128620	5058	Hs.435714	NM_002576	ENSG00000149269	PAK1	IDDMSSD|PAKalpha	p21 (RAC1) activated kinase 1	protein-coding	DAP3	IgG
chr11	77597460	77597491	chr11:77597460-77597491	+	4.37039	400	intron (NR_133637, intron 4 of 4)	LSU-rRNA_Hsa|rRNA|rRNA	45292	NM_001363564	28971	Hs.745040	NM_024684	ENSG00000087884	AAMDC	C11orf67|CK067|PTD015	adipogenesis associated Mth938 domain containing	protein-coding	DAP3	IgG
chr11	77597491	77597505	chr11:77597491-77597505	+	4.36062	400	intron (NR_133637, intron 4 of 4)	LSU-rRNA_Hsa|rRNA|rRNA	45314	NM_001363564	28971	Hs.745040	NM_024684	ENSG00000087884	AAMDC	C11orf67|CK067|PTD015	adipogenesis associated Mth938 domain containing	protein-coding	DAP3	IgG
chr11	77597537	77597589	chr11:77597537-77597589	+	2.89013	400	intron (NR_133637, intron 4 of 4)	LSU-rRNA_Hsa|rRNA|rRNA	45379	NM_001363564	28971	Hs.745040	NM_024684	ENSG00000087884	AAMDC	C11orf67|CK067|PTD015	adipogenesis associated Mth938 domain containing	protein-coding	DAP3	IgG
chr11	84792758	84792798	chr11:84792758-84792798	-	3.45528	4.84672	intron (NM_001351274, intron 5 of 26)	SSU-rRNA_Hsa|rRNA|rRNA	-158313	NM_001300983	1740	Hs.367656	NM_001364	ENSG00000150672	DLG2	PPP1R58|PSD-93|PSD93|chapsyn-110	discs large MAGUK scaffold protein 2	protein-coding	DAP3	IgG
chr11	93454821	93454850	chr11:93454821-93454850	+	2.60728	3.3783	non-coding (NR_002569, exon 1 of 1)	non-coding (NR_002569, exon 1 of 1)	156	NR_002569	619383	Hs.660668	NR_002569	ENSG00000254911	SCARNA9	Z32|mgU2-19/30	small Cajal body-specific RNA 9	ncRNA	DAP3	IgG
chr11	119235052	119235062	chr11:119235052-119235062	-	3.68589	11.8782	promoter-TSS (NM_171997)	promoter-TSS (NM_171997)	-139	NM_171997	9099	Hs.524085	NM_004205	ENSG00000036672	USP2	UBP41|USP9	ubiquitin specific peptidase 2	protein-coding	DAP3	IgG
chr11	119235062	119235087	chr11:119235062-119235087	-	3.68589	11.8782	promoter-TSS (NM_171997)	promoter-TSS (NM_171997)	-157	NM_171997	9099	Hs.524085	NM_004205	ENSG00000036672	USP2	UBP41|USP9	ubiquitin specific peptidase 2	protein-coding	DAP3	IgG
chr11	119982957	119983160	chr11:119982957-119983160	-	2.01787	6.0612	3' UTR (NM_012101, exon 9 of 9)	3' UTR (NM_012101, exon 9 of 9)	16502	NM_001330382	23650	Hs.504115	NM_012101	ENSG00000137699	TRIM29	ATDC	tripartite motif containing 29	protein-coding	DAP3	IgG
chr11	123172184	123172232	chr11:123172184-123172232	+	2.56036	24.4189	Intergenic	U8|snRNA|snRNA	-56922	NM_001367419	57476	Hs.144725	NM_020716	ENSG00000023171	GRAMD1B	LINC01059	GRAM domain containing 1B	protein-coding	DAP3	IgG
chr11	123431258	123431292	chr11:123431258-123431292	+	3.98579	11.807	intron (NM_001286564, intron 1 of 19)	GC_rich|Low_complexity|Low_complexity	305	NM_001286564	57476	Hs.144725	NM_020716	ENSG00000023171	GRAMD1B	LINC01059	GRAM domain containing 1B	protein-coding	DAP3	IgG
chr11	124506361	124506393	chr11:124506361-124506393	+	2.20374	11.2767	TTS (NR_016021)	TTS (NR_016021)	13617	NR_016021	84897	Hs.436410	NM_032811	ENSG00000154144	TBRG1	NIAM|TB-5	transforming growth factor beta regulator 1	protein-coding	DAP3	IgG
chr11	124506393	124506399	chr11:124506393-124506399	+	2.04482	6.70611	TTS (NR_016021)	TTS (NR_016021)	13636	NR_016021	84897	Hs.436410	NM_032811	ENSG00000154144	TBRG1	NIAM|TB-5	transforming growth factor beta regulator 1	protein-coding	DAP3	IgG
chr11	128380597	128380603	chr11:128380597-128380603	-	5.63585	14.4533	intron (NM_001143820, intron 3 of 9)	intron (NM_001143820, intron 3 of 9)	11605	NM_005238	2113	Hs.369438	NM_005238	ENSG00000134954	ETS1	ETS-1|EWSR2|c-ets-1|p54	ETS proto-oncogene 1, transcription factor	protein-coding	DAP3	IgG
chr11	128380603	128380617	chr11:128380603-128380617	-	5.63585	14.4533	intron (NM_001143820, intron 3 of 9)	intron (NM_001143820, intron 3 of 9)	11595	NM_005238	2113	Hs.369438	NM_005238	ENSG00000134954	ETS1	ETS-1|EWSR2|c-ets-1|p54	ETS proto-oncogene 1, transcription factor	protein-coding	DAP3	IgG
chr12	862016	862080	chr12:862016-862080	+	2.28536	3.94439	promoter-TSS (NM_001184985)	promoter-TSS (NM_001184985)	-41	NM_001184985	65125	Hs.744906	NM_014823	ENSG00000060237	WNK1	HSAN2|HSN2|KDP|PPP1R167|PRKWNK1|PSK|p65	WNK lysine deficient protein kinase 1	protein-coding	DAP3	IgG
chr12	7052978	7052998	chr12:7052978-7052998	+	3.91551	60.9307	promoter-TSS (NR_023317)	promoter-TSS (NR_023317)	8	NM_001301837	113246	Hs.405913	NM_138425	ENSG00000111678	C12orf57	C10|GRCC10	chromosome 12 open reading frame 57	protein-coding	DAP3	IgG
chr12	7052998	7053040	chr12:7052998-7053040	+	4.11877	400	promoter-TSS (NR_023317)	promoter-TSS (NR_023317)	39	NM_001301837	113246	Hs.405913	NM_138425	ENSG00000111678	C12orf57	C10|GRCC10	chromosome 12 open reading frame 57	protein-coding	DAP3	IgG
chr12	20704358	20704450	chr12:20704358-20704450	+	2.47041	400	intron (NM_000921, intron 1 of 15)	SSU-rRNA_Hsa|rRNA|rRNA	-20394	NM_001244683	5139	Hs.386791	NM_000921	ENSG00000172572	PDE3A	CGI-PDE|CGI-PDE A|CGI-PDE-A|HTNB	phosphodiesterase 3A	protein-coding	DAP3	IgG
chr12	20704454	20704460	chr12:20704454-20704460	+	2.54084	400	intron (NM_000921, intron 1 of 15)	SSU-rRNA_Hsa|rRNA|rRNA	-20341	NM_001244683	5139	Hs.386791	NM_000921	ENSG00000172572	PDE3A	CGI-PDE|CGI-PDE A|CGI-PDE-A|HTNB	phosphodiesterase 3A	protein-coding	DAP3	IgG
chr12	20704462	20704483	chr12:20704462-20704483	+	4.22172	400	intron (NM_000921, intron 1 of 15)	SSU-rRNA_Hsa|rRNA|rRNA	-20325	NM_001244683	5139	Hs.386791	NM_000921	ENSG00000172572	PDE3A	CGI-PDE|CGI-PDE A|CGI-PDE-A|HTNB	phosphodiesterase 3A	protein-coding	DAP3	IgG
chr12	26275563	26275566	chr12:26275563-26275566	+	2.75784	5.04848	exon (NM_030762, exon 5 of 5)	exon (NM_030762, exon 5 of 5)	2405	NM_030762	79365	Hs.177841	NM_030762	ENSG00000123095	BHLHE41	BHLHB3|DEC2|SHARP1|hDEC2	basic helix-loop-helix family member e41	protein-coding	DAP3	IgG
chr12	26275566	26275594	chr12:26275566-26275594	+	2.75784	5.04848	exon (NM_030762, exon 5 of 5)	exon (NM_030762, exon 5 of 5)	2390	NM_030762	79365	Hs.177841	NM_030762	ENSG00000123095	BHLHE41	BHLHB3|DEC2|SHARP1|hDEC2	basic helix-loop-helix family member e41	protein-coding	DAP3	IgG
chr12	49521676	49521739	chr12:49521676-49521739	-	3.13335	5.61391	3' UTR (NM_006082, exon 4 of 4)	3' UTR (NM_006082, exon 4 of 4)	3470	NM_006082	10376	Hs.524390	NM_006082	ENSG00000123416	TUBA1B	K-ALPHA-1	tubulin alpha 1b	protein-coding	DAP3	IgG
chr12	53298580	53298606	chr12:53298580-53298606	-	2.05089	8.56706	exon (NM_002273, exon 1 of 8)	exon (NM_002273, exon 1 of 8)	267	NM_002273	3856	Hs.533782	NM_002273	ENSG00000170421	KRT8	CARD2|CK-8|CK8|CYK8|K2C8|K8|KO	keratin 8	protein-coding	DAP3	IgG
chr12	53343046	53343106	chr12:53343046-53343106	+	2.88467	11.5656	exon (NM_199187, exon 2 of 8)	exon (NM_199187, exon 2 of 8)	174	NM_000224	3875	Hs.406013	NM_000224	ENSG00000111057	KRT18	CK-18|CYK18|K18	keratin 18	protein-coding	DAP3	IgG
chr12	53343106	53343169	chr12:53343106-53343169	+	2.26111	10.8621	exon (NM_199187, exon 2 of 8)	exon (NM_199187, exon 2 of 8)	236	NM_000224	3875	Hs.406013	NM_000224	ENSG00000111057	KRT18	CK-18|CYK18|K18	keratin 18	protein-coding	DAP3	IgG
chr12	56498340	56498425	chr12:56498340-56498425	+	3.13335	5.61391	promoter-TSS (NM_006191)	promoter-TSS (NM_006191)	40	NM_006191	5036	Hs.524498	NM_006191	ENSG00000170515	PA2G4	EBP1|HG4-1|p38-2G4	proliferation-associated 2G4	protein-coding	DAP3	IgG
chr12	57998705	57998727	chr12:57998705-57998727	+	5.75784	16.0302	intron (NM_001286246, intron 1 of 5)	C-rich|Low_complexity|Low_complexity	109	NM_001286245	196403	Hs.32374	NM_178502	ENSG00000178498	DTX3	RNF154|deltex3	deltex E3 ubiquitin ligase 3	protein-coding	DAP3	IgG
chr12	57998727	57998738	chr12:57998727-57998738	+	5.75784	16.0302	intron (NM_001286246, intron 1 of 5)	C-rich|Low_complexity|Low_complexity	126	NM_001286245	196403	Hs.32374	NM_178502	ENSG00000178498	DTX3	RNF154|deltex3	deltex E3 ubiquitin ligase 3	protein-coding	DAP3	IgG
chr12	69236419	69236460	chr12:69236419-69236460	-	5.28536	33.2822	3' UTR (NM_001367990, exon 11 of 11)	3' UTR (NM_001367990, exon 11 of 11)	33636	NM_001145340	4193	Hs.484551	NM_002392	ENSG00000135679	MDM2	ACTFS|HDMX|hdm2	MDM2 proto-oncogene	protein-coding	DAP3	IgG
chr12	72148905	72148929	chr12:72148905-72148929	+	2.71831	4.82426	exon (NM_014999, exon 1 of 7)	exon (NM_014999, exon 1 of 7)	274	NM_014999	23011	Hs.524590	NM_014999	ENSG00000080371	RAB21	-	RAB21, member RAS oncogene family	protein-coding	DAP3	IgG
chr12	72148929	72148955	chr12:72148929-72148955	+	2.63585	4.37252	exon (NM_014999, exon 1 of 7)	exon (NM_014999, exon 1 of 7)	299	NM_014999	23011	Hs.524590	NM_014999	ENSG00000080371	RAB21	-	RAB21, member RAS oncogene family	protein-coding	DAP3	IgG
chr12	98909498	98909557	chr12:98909498-98909557	+	3.30328	4.41426	non-coding (NR_027157, exon 2 of 2)	non-coding (NR_027157, exon 2 of 2)	160	NM_001307975	7112	Hs.11355	NM_003276	ENSG00000120802	TMPO	CMD1T|LAP2|LEMD4|PRO0868|TP	thymopoietin	protein-coding	DAP3	IgG
chr12	118573988	118574054	chr12:118573988-118574054	+	3.00782	3.24255	promoter-TSS (NM_002567)	promoter-TSS (NM_002567)	92	NM_002567	5037	Hs.433863	NM_002567	ENSG00000089220	PEBP1	HCNP|HCNPpp|HEL-210|HEL-S-34|HEL-S-96|PBP|PEBP|PEBP-1|RKIP	phosphatidylethanolamine binding protein 1	protein-coding	DAP3	IgG
chr12	124456683	124456716	chr12:124456683-124456716	+	3.07195	3.47967	promoter-TSS (NM_001304959)	promoter-TSS (NM_001304959)	-94	NM_001304960	80212	Hs.114111	NM_025140	ENSG00000119242	CCDC92	-	coiled-coil domain containing 92	protein-coding	DAP3	IgG
chr12	127650620	127650651	chr12:127650620-127650651	-	3.11563	400	Intergenic	LSU-rRNA_Hsa|rRNA|rRNA	-105694	NR_104646	101927592	Hs.385663	NR_104646	ENSG00000249345	LINC02405	-	long intergenic non-protein coding RNA 2405	ncRNA	DAP3	IgG
chr12	132393947	132393962	chr12:132393947-132393962	+	2.54839	4.16808	intron (NM_003565, intron 8 of 27)	CpG-6076	14788	NM_003565	8408	Hs.47061	NM_003565	ENSG00000177169	ULK1	ATG1|ATG1A|UNC51|Unc51.1|hATG1	unc-51 like autophagy activating kinase 1	protein-coding	DAP3	IgG
chr12	132393962	132393971	chr12:132393962-132393971	+	2.91762	4.49551	intron (NM_003565, intron 8 of 27)	CpG-6076	14800	NM_003565	8408	Hs.47061	NM_003565	ENSG00000177169	ULK1	ATG1|ATG1A|UNC51|Unc51.1|hATG1	unc-51 like autophagy activating kinase 1	protein-coding	DAP3	IgG
chr13	21277857	21277888	chr13:21277857-21277888	+	4.93727	61.7753	intron (NM_138284, intron 1 of 2)	CpG	391	NM_138284	53342	Hs.655142	NM_138284	ENSG00000172458	IL17D	IL-17D	interleukin 17D	protein-coding	DAP3	IgG
chr13	21277888	21277896	chr13:21277888-21277896	+	4.93727	61.7753	intron (NM_138284, intron 1 of 2)	CpG	410	NM_138284	53342	Hs.655142	NM_138284	ENSG00000172458	IL17D	IL-17D	interleukin 17D	protein-coding	DAP3	IgG
chr13	45915240	45915319	chr13:45915240-45915319	-	2.27086	3.27548	promoter-TSS (NM_001286273)	promoter-TSS (NM_001286273)	38	NM_001286273	7178	Hs.374596	NM_003295	ENSG00000133112	TPT1	HRF|TCTP|p02|p23	tumor protein, translationally-controlled 1	protein-coding	DAP3	IgG
chr13	67511071	67511083	chr13:67511071-67511083	-	3.60728	8.44722	intron (NM_203487, intron 2 of 4)	intron (NM_203487, intron 2 of 4)	-40444	NR_046636	100874086	Hs.577908	NR_046636	ENSG00000225263	PCDH9-AS3	-	PCDH9 antisense RNA 3	ncRNA	DAP3	IgG
chr13	67511083	67511095	chr13:67511083-67511095	-	3.60728	8.44722	intron (NM_203487, intron 2 of 4)	intron (NM_203487, intron 2 of 4)	-40432	NR_046636	100874086	Hs.577908	NR_046636	ENSG00000225263	PCDH9-AS3	-	PCDH9 antisense RNA 3	ncRNA	DAP3	IgG
chr13	111082761	111082783	chr13:111082761-111082783	+	3.24883	6.0895	exon (NM_001846, exon 9 of 48)	exon (NM_001846, exon 9 of 48)	32862	NM_001267044	100129836	Hs.640035	NM_001267044		COL4A2-AS2	-	COL4A2 antisense 2	protein-coding	DAP3	IgG
chr13	113951743	113951791	chr13:113951743-113951791	+	2.54839	4.33971	exon (NM_005561, exon 1 of 9)	exon (NM_005561, exon 1 of 9)	213	NM_005561	3916	Hs.494419	NM_005561	ENSG00000185896	LAMP1	CD107a|LAMPA|LGP120	lysosomal associated membrane protein 1	protein-coding	DAP3	IgG
chr13	113976614	113976693	chr13:113976614-113976693	+	2.35574	3.57731	exon (NM_005561, exon 9 of 9)	exon (NM_005561, exon 9 of 9)	25100	NM_005561	3916	Hs.494419	NM_005561	ENSG00000185896	LAMP1	CD107a|LAMPA|LGP120	lysosomal associated membrane protein 1	protein-coding	DAP3	IgG
chr13	114831364	114831390	chr13:114831364-114831390	-	4.45528	5.89561	intron (NM_001320821, intron 2 of 25)	intron (NM_001320821, intron 2 of 25)	12053	NM_001320822	22821	Hs.593075	NM_007368	ENSG00000185989	RASA3	GAP1IP4BP|GAPIII	RAS p21 protein activator 3	protein-coding	DAP3	IgG
chr14	21865523	21865559	chr14:21865523-21865559	-	2.47439	4.03358	promoter-TSS (NR_002916)	promoter-TSS (NR_002916)	19	NR_002916	319103	Hs.680078	NR_002916	ENSG00000200785	SNORD8	RNU6C|mgU6-53	small nucleolar RNA, C/D box 8	snoRNA	DAP3	IgG
chr14	21994165	21994193	chr14:21994165-21994193	-	3.04024	6.60625	intron (NM_005407, intron 1 of 1)	intron (NM_005407, intron 1 of 1)	301	NM_001291447	6297	Hs.416358	NM_005407	ENSG00000165821	SALL2	COLB|HSAL2|Sal-2|ZNF795|p150(Sal2)	spalt like transcription factor 2	protein-coding	DAP3	IgG
chr14	24563393	24563407	chr14:24563393-24563407	+	6.08755	20.3746	promoter-TSS (NM_004563)	promoter-TSS (NM_004563)	-120	NM_001018073	5106	Hs.75812	NM_004563	ENSG00000100889	PCK2	PEPCK|PEPCK-M|PEPCK2	phosphoenolpyruvate carboxykinase 2, mitochondrial	protein-coding	DAP3	IgG
chr14	24563407	24563419	chr14:24563407-24563419	+	6.08755	20.3746	promoter-TSS (NM_004563)	promoter-TSS (NM_004563)	-107	NM_001018073	5106	Hs.75812	NM_004563	ENSG00000100889	PCK2	PEPCK|PEPCK-M|PEPCK2	phosphoenolpyruvate carboxykinase 2, mitochondrial	protein-coding	DAP3	IgG
chr14	50360031	50360090	chr14:50360031-50360090	+	2.94071	3.00475	5' UTR (NM_001663, exon 2 of 2)	5' UTR (NM_001663, exon 2 of 2)	261	NM_001663	382	Hs.525330	NM_001663	ENSG00000165527	ARF6	-	ADP ribosylation factor 6	protein-coding	DAP3	IgG
chr14	55518848	55518854	chr14:55518848-55518854	+	6.62307	400	intron (NM_144578, intron 1 of 3)	CpG	486	NM_144578	93487	Hs.594338	NM_144578	ENSG00000168175	MAPK1IP1L	C14orf32|MISS|c14_5346	mitogen-activated protein kinase 1 interacting protein 1 like	protein-coding	DAP3	IgG
chr14	55518854	55518861	chr14:55518854-55518861	+	7.02006	160.66	intron (NM_144578, intron 1 of 3)	CpG	493	NM_144578	93487	Hs.594338	NM_144578	ENSG00000168175	MAPK1IP1L	C14orf32|MISS|c14_5346	mitogen-activated protein kinase 1 interacting protein 1 like	protein-coding	DAP3	IgG
chr14	55518861	55518867	chr14:55518861-55518867	+	7.4351	162.541	intron (NM_144578, intron 1 of 3)	CpG	499	NM_144578	93487	Hs.594338	NM_144578	ENSG00000168175	MAPK1IP1L	C14orf32|MISS|c14_5346	mitogen-activated protein kinase 1 interacting protein 1 like	protein-coding	DAP3	IgG
chr14	55518867	55518872	chr14:55518867-55518872	+	7.4351	162.541	intron (NM_144578, intron 1 of 3)	CpG	505	NM_144578	93487	Hs.594338	NM_144578	ENSG00000168175	MAPK1IP1L	C14orf32|MISS|c14_5346	mitogen-activated protein kinase 1 interacting protein 1 like	protein-coding	DAP3	IgG
chr14	55518873	55518877	chr14:55518873-55518877	+	3.28536	6.32774	intron (NM_144578, intron 1 of 3)	CpG	510	NM_144578	93487	Hs.594338	NM_144578	ENSG00000168175	MAPK1IP1L	C14orf32|MISS|c14_5346	mitogen-activated protein kinase 1 interacting protein 1 like	protein-coding	DAP3	IgG
chr14	58666793	58666804	chr14:58666793-58666804	-	5.99133	19.0906	promoter-TSS (NM_018477)	promoter-TSS (NM_018477)	-68	NM_018477	55860	Hs.509451	NM_018477	ENSG00000131966	ACTR10	ACTR11|Arp10|Arp11|HARP11	actin related protein 10	protein-coding	DAP3	IgG
chr14	58666804	58666820	chr14:58666804-58666820	-	5.99133	19.0906	promoter-TSS (NM_018477)	promoter-TSS (NM_018477)	-55	NM_018477	55860	Hs.509451	NM_018477	ENSG00000131966	ACTR10	ACTR11|Arp10|Arp11|HARP11	actin related protein 10	protein-coding	DAP3	IgG
chr14	58706611	58706618	chr14:58706611-58706618	-	3.03319	52.5427	Intergenic	tRNA-Lys-AAG|tRNA|tRNA	-4908	NM_152132	5684	Hs.558799	NM_002788	ENSG00000100567	PSMA3	HC8|PSC3	proteasome subunit alpha 3	protein-coding	DAP3	IgG
chr14	58706618	58706624	chr14:58706618-58706624	-	2.98011	52.406	Intergenic	tRNA-Lys-AAG|tRNA|tRNA	-4902	NM_152132	5684	Hs.558799	NM_002788	ENSG00000100567	PSMA3	HC8|PSC3	proteasome subunit alpha 3	protein-coding	DAP3	IgG
chr14	58706624	58706655	chr14:58706624-58706655	-	2.80215	66.4339	Intergenic	tRNA-Lys-AAG|tRNA|tRNA	-4883	NM_152132	5684	Hs.558799	NM_002788	ENSG00000100567	PSMA3	HC8|PSC3	proteasome subunit alpha 3	protein-coding	DAP3	IgG
chr14	58706655	58706686	chr14:58706655-58706686	-	2.17887	14.1061	Intergenic	tRNA-Lys-AAG|tRNA|tRNA	-4852	NM_152132	5684	Hs.558799	NM_002788	ENSG00000100567	PSMA3	HC8|PSC3	proteasome subunit alpha 3	protein-coding	DAP3	IgG
chr14	70346134	70346182	chr14:70346134-70346182	+	2.39639	3.72897	promoter-TSS (NM_022137)	promoter-TSS (NM_022137)	25	NM_022137	64093	Hs.497349	NM_022137	ENSG00000198732	SMOC1	OAS	SPARC related modular calcium binding 1	protein-coding	DAP3	IgG
chr14	74226932	74226949	chr14:74226932-74226949	-	2.87032	3.01021	promoter-TSS (NM_001367710)	promoter-TSS (NM_001367710)	60	NM_194278	91748	Hs.594157	NM_194278	ENSG00000156030	ELMSAN1	C14orf117|C14orf43|LSR68|MIDEAS|c14_5541	ELM2 and Myb/SANT domain containing 1	protein-coding	DAP3	IgG
chr14	74226949	74226964	chr14:74226949-74226964	-	2.87032	3.01021	promoter-TSS (NM_001367710)	promoter-TSS (NM_001367710)	44	NM_194278	91748	Hs.594157	NM_194278	ENSG00000156030	ELMSAN1	C14orf117|C14orf43|LSR68|MIDEAS|c14_5541	ELM2 and Myb/SANT domain containing 1	protein-coding	DAP3	IgG
chr14	81687264	81687280	chr14:81687264-81687280	-	2.8379	10.0062	promoter-TSS (NR_135252)	promoter-TSS (NR_135252)	31	NM_001278940	2957	Hs.592334	NM_015859	ENSG00000165417	GTF2A1	TF2A1|TFIIA|TFIIA-42|TFIIAL	general transcription factor IIA subunit 1	protein-coding	DAP3	IgG
chr14	81687280	81687291	chr14:81687280-81687291	-	2.8379	10.0062	promoter-TSS (NR_135252)	promoter-TSS (NR_135252)	17	NM_001278940	2957	Hs.592334	NM_015859	ENSG00000165417	GTF2A1	TF2A1|TFIIA|TFIIA-42|TFIIAL	general transcription factor IIA subunit 1	protein-coding	DAP3	IgG
chr14	81687291	81687298	chr14:81687291-81687298	-	2.8379	10.0062	promoter-TSS (NR_135252)	promoter-TSS (NR_135252)	8	NM_001278940	2957	Hs.592334	NM_015859	ENSG00000165417	GTF2A1	TF2A1|TFIIA|TFIIA-42|TFIIAL	general transcription factor IIA subunit 1	protein-coding	DAP3	IgG
chr14	90341378	90341387	chr14:90341378-90341387	-	5.19225	37.6737	intron (NM_145231, intron 5 of 5)	SSU-rRNA_Hsa|rRNA|rRNA	79497	NM_001284269	90141	Hs.123232	NM_145231	ENSG00000140025	EFCAB11	C14orf143	EF-hand calcium binding domain 11	protein-coding	DAP3	IgG
chr14	90341387	90341458	chr14:90341387-90341458	-	2.73777	86.0076	intron (NM_145231, intron 5 of 5)	SSU-rRNA_Hsa|rRNA|rRNA	79457	NM_001284269	90141	Hs.123232	NM_145231	ENSG00000140025	EFCAB11	C14orf143	EF-hand calcium binding domain 11	protein-coding	DAP3	IgG
chr14	90341458	90341489	chr14:90341458-90341489	-	2.44609	30.1067	intron (NM_145231, intron 5 of 5)	SSU-rRNA_Hsa|rRNA|rRNA	79406	NM_001284269	90141	Hs.123232	NM_145231	ENSG00000140025	EFCAB11	C14orf143	EF-hand calcium binding domain 11	protein-coding	DAP3	IgG
chr14	90341489	90341512	chr14:90341489-90341512	-	2.84878	29.3026	intron (NM_145231, intron 5 of 5)	SSU-rRNA_Hsa|rRNA|rRNA	79379	NM_001284269	90141	Hs.123232	NM_145231	ENSG00000140025	EFCAB11	C14orf143	EF-hand calcium binding domain 11	protein-coding	DAP3	IgG
chr15	34630076	34630088	chr15:34630076-34630088	-	3.87032	3.66904	promoter-TSS (NM_001042494)	promoter-TSS (NM_001042494)	-100	NM_001042496	9990	Hs.510939	NM_005135	ENSG00000140199	SLC12A6	ACCPN|KCC3|KCC3A|KCC3B	solute carrier family 12 member 6	protein-coding	DAP3	IgG
chr15	34630088	34630102	chr15:34630088-34630102	-	4.00782	4.14812	promoter-TSS (NM_001042494)	promoter-TSS (NM_001042494)	-113	NM_001042496	9990	Hs.510939	NM_005135	ENSG00000140199	SLC12A6	ACCPN|KCC3|KCC3A|KCC3B	solute carrier family 12 member 6	protein-coding	DAP3	IgG
chr15	38832370	38832375	chr15:38832370-38832375	-	5.57076	13.9727	intron (NM_005739, intron 2 of 16)	AluJo|SINE|Alu	24642	NM_005739	10125	Hs.591127	NM_005739	ENSG00000172575	RASGRP1	CALDAG-GEFI|CALDAG-GEFII|RASGRP	RAS guanyl releasing protein 1	protein-coding	DAP3	IgG
chr15	38832375	38832394	chr15:38832375-38832394	-	5.57076	13.9727	intron (NM_005739, intron 2 of 16)	AluJo|SINE|Alu	24630	NM_005739	10125	Hs.591127	NM_005739	ENSG00000172575	RASGRP1	CALDAG-GEFI|CALDAG-GEFII|RASGRP	RAS guanyl releasing protein 1	protein-coding	DAP3	IgG
chr15	45492608	45492651	chr15:45492608-45492651	-	4.13335	4.36186	intron (NM_138356, intron 1 of 7)	tRNA-His-CAY_|tRNA|tRNA	684	NM_138356	90525	Hs.310399	NM_138356	ENSG00000138606	SHF	-	Src homology 2 domain containing F	protein-coding	DAP3	IgG
chr15	62170911	62170915	chr15:62170911-62170915	-	7.00536	400	exon (NM_020821, exon 74 of 85)	exon (NM_020821, exon 74 of 85)	148796	NR_146448	100506530	Hs.42265	NR_146448	ENSG00000259284	LINC02349	-	long intergenic non-protein coding RNA 2349	ncRNA	DAP3	IgG
chr15	62170915	62170923	chr15:62170915-62170923	-	7.01599	400	exon (NM_020821, exon 74 of 85)	exon (NM_020821, exon 74 of 85)	148802	NR_146448	100506530	Hs.42265	NR_146448	ENSG00000259284	LINC02349	-	long intergenic non-protein coding RNA 2349	ncRNA	DAP3	IgG
chr15	62170923	62170928	chr15:62170923-62170928	-	7.33792	400	exon (NM_020821, exon 74 of 85)	exon (NM_020821, exon 74 of 85)	148809	NR_146448	100506530	Hs.42265	NR_146448	ENSG00000259284	LINC02349	-	long intergenic non-protein coding RNA 2349	ncRNA	DAP3	IgG
chr15	62170928	62170932	chr15:62170928-62170932	-	7.33792	400	exon (NM_020821, exon 74 of 85)	exon (NM_020821, exon 74 of 85)	148813	NR_146448	100506530	Hs.42265	NR_146448	ENSG00000259284	LINC02349	-	long intergenic non-protein coding RNA 2349	ncRNA	DAP3	IgG
chr15	63449592	63449680	chr15:63449592-63449680	-	3.63585	8.6887	promoter-TSS (NM_015920)	promoter-TSS (NM_015920)	40	NM_015920	51065	Hs.108957	NM_015920	ENSG00000185088	RPS27L	-	ribosomal protein S27 like	protein-coding	DAP3	IgG
chr15	64995430	64995444	chr15:64995430-64995444	-	3.98579	11.807	promoter-TSS (NM_001301302)	promoter-TSS (NM_001301302)	43	NM_002537	4947	Hs.744924	NM_002537	ENSG00000180304	OAZ2	AZ2	ornithine decarboxylase antizyme 2	protein-coding	DAP3	IgG
chr15	64995444	64995475	chr15:64995444-64995475	-	3.98579	11.807	promoter-TSS (NM_001301302)	promoter-TSS (NM_001301302)	20	NM_002537	4947	Hs.744924	NM_002537	ENSG00000180304	OAZ2	AZ2	ornithine decarboxylase antizyme 2	protein-coding	DAP3	IgG
chr15	66795168	66795204	chr15:66795168-66795204	-	2.05392	13.1096	promoter-TSS (NR_002442)	promoter-TSS (NR_002442)	62	NR_002440	595097	Hs.739034	NR_002440	ENSG00000199673	SNORD16	U16	small nucleolar RNA, C/D box 16	snoRNA	DAP3	IgG
chr15	66795204	66795240	chr15:66795204-66795240	-	2.35956	35.0802	promoter-TSS (NR_002442)	promoter-TSS (NR_002442)	26	NR_002440	595097	Hs.739034	NR_002440	ENSG00000199673	SNORD16	U16	small nucleolar RNA, C/D box 16	snoRNA	DAP3	IgG
chr15	66795240	66795250	chr15:66795240-66795250	-	2.31997	22.0038	promoter-TSS (NR_002442)	promoter-TSS (NR_002442)	3	NR_002440	595097	Hs.739034	NR_002440	ENSG00000199673	SNORD16	U16	small nucleolar RNA, C/D box 16	snoRNA	DAP3	IgG
chr15	67813563	67813599	chr15:67813563-67813599	-	4.35574	5.39576	promoter-TSS (NR_040055)	promoter-TSS (NR_040055)	112	NM_001143936	145853	Hs.438385	NM_001143936	ENSG00000189227	C15orf61	-	chromosome 15 open reading frame 61	protein-coding	DAP3	IgG
chr15	71863423	71863430	chr15:71863423-71863430	+	6.43103	26.2947	intron (NM_001286429, intron 1 of 11)	intron (NM_001286429, intron 1 of 11)	23852	NM_001286429	79875	Hs.387057	NM_024817	ENSG00000187720	THSD4	ADAMTSL-6|ADAMTSL6|FVSY9334|PRO34005	thrombospondin type 1 domain containing 4	protein-coding	DAP3	IgG
chr15	71863430	71863438	chr15:71863430-71863438	+	6.43103	26.2947	intron (NM_001286429, intron 1 of 11)	intron (NM_001286429, intron 1 of 11)	23859	NM_001286429	79875	Hs.387057	NM_024817	ENSG00000187720	THSD4	ADAMTSL-6|ADAMTSL6|FVSY9334|PRO34005	thrombospondin type 1 domain containing 4	protein-coding	DAP3	IgG
chr15	71863438	71863442	chr15:71863438-71863442	+	6.43103	26.2947	intron (NM_001286429, intron 1 of 11)	intron (NM_001286429, intron 1 of 11)	23865	NM_001286429	79875	Hs.387057	NM_024817	ENSG00000187720	THSD4	ADAMTSL-6|ADAMTSL6|FVSY9334|PRO34005	thrombospondin type 1 domain containing 4	protein-coding	DAP3	IgG
chr15	72491405	72491454	chr15:72491405-72491454	-	2.13335	4.38298	TTS (NM_001206799)	TTS (NM_001206799)	-1302	NM_001012642	196996	Hs.596332	NM_001012642	ENSG00000175318	GRAMD2A	GRAMD2	GRAM domain containing 2A	protein-coding	DAP3	IgG
chr15	72767189	72767241	chr15:72767189-72767241	+	2.17566	15.0948	promoter-TSS (NR_135678)	promoter-TSS (NR_135678)	544	NM_005744	25820	Hs.268787	NM_005744	ENSG00000166233	ARIH1	ARI|HARI|HHARI|UBCH7BP	ariadne RBR E3 ubiquitin protein ligase 1	protein-coding	DAP3	IgG
chr15	74219987	74220013	chr15:74219987-74220013	-	4.13335	4.36186	exon (NM_005576, exon 1 of 7)	exon (NM_005576, exon 1 of 7)	127	NR_040067	100287616	Hs.599785	NR_040066	ENSG00000261801	LOXL1-AS1	-	LOXL1 antisense RNA 1	ncRNA	DAP3	IgG
chr15	75940366	75940400	chr15:75940366-75940400	-	4.50259	6.14128	promoter-TSS (NM_153271)	promoter-TSS (NM_153271)	-965	NM_001318146	257364	Hs.8705	NM_153271	ENSG00000173548	SNX33	SH3PX3|SH3PXD3C|SNX30	sorting nexin 33	protein-coding	DAP3	IgG
chr15	75981226	75981320	chr15:75981226-75981320	-	2.35574	3.32823	exon (NM_001897, exon 3 of 10)	exon (NM_001897, exon 3 of 10)	23916	NM_001897	1464	Hs.513044	NM_001897	ENSG00000173546	CSPG4	HMW-MAA|MCSP|MCSPG|MEL-CSPG|MSK16|NG2	chondroitin sulfate proteoglycan 4	protein-coding	DAP3	IgG
chr15	79152899	79152914	chr15:79152899-79152914	+	3.19225	7.75519	Intergenic	tRNA-Lys-AAG|tRNA|tRNA	-12216	NM_206839	10933	Hs.374503	NM_006791	ENSG00000185787	MORF4L1	Eaf3|FWP006|HsT17725|MEAF3|MORFRG15|MRG15|S863-6	mortality factor 4 like 1	protein-coding	DAP3	IgG
chr15	89019878	89019909	chr15:89019878-89019909	+	2.87032	3.01021	intron (NM_022839, intron 4 of 5)	intron (NM_022839, intron 4 of 5)	8955	NM_022839	64963	Hs.111286	NM_022839	ENSG00000181991	MRPS11	HCC-2|MRP-S11|S11mt	mitochondrial ribosomal protein S11	protein-coding	DAP3	IgG
chr15	89878331	89878342	chr15:89878331-89878342	+	3.82451	41.3351	promoter-TSS (NM_002693)	promoter-TSS (NM_002693)	-282	NM_001126131	5428	Hs.706868	NM_002693	ENSG00000140521	POLG	MDP1|MIRAS|MTDPS4A|MTDPS4B|PEO|POLG1|POLGA|SANDO|SCAE	DNA polymerase gamma, catalytic subunit	protein-coding	DAP3	IgG
chr15	89878342	89878377	chr15:89878342-89878377	+	3.89269	43.6965	promoter-TSS (NM_002693)	promoter-TSS (NM_002693)	-305	NM_001126131	5428	Hs.706868	NM_002693	ENSG00000140521	POLG	MDP1|MIRAS|MTDPS4A|MTDPS4B|PEO|POLG1|POLGA|SANDO|SCAE	DNA polymerase gamma, catalytic subunit	protein-coding	DAP3	IgG
chr15	93426335	93426370	chr15:93426335-93426370	+	2.71831	3.57621	promoter-TSS (NR_037602)	promoter-TSS (NR_037602)	-173	NR_037602	100507217	Hs.622504	NR_037600		LINC01578	-	long intergenic non-protein coding RNA 1578	ncRNA	DAP3	IgG
chr15	102029144	102029169	chr15:102029144-102029169	-	5.99133	19.0906	intron (NM_138319, intron 2 of 21)	CpG	753	NM_138322	5046	Hs.498494	NM_002570	ENSG00000140479	PCSK6	PACE4|SPC4	proprotein convertase subtilisin/kexin type 6	protein-coding	DAP3	IgG
chr16	1822903	1822990	chr16:1822903-1822990	-	2.27086	3.27548	promoter-TSS (NM_001257370)	promoter-TSS (NM_001257370)	188	NM_001300900	65993	Hs.720388	NM_023936	ENSG00000074071	MRPS34	COXPD32|MRP-S12|MRP-S34|MRPS12	mitochondrial ribosomal protein S34	protein-coding	DAP3	IgG
chr16	2014626	2014629	chr16:2014626-2014629	-	2.35574	7.51887	promoter-TSS (NR_003142)	promoter-TSS (NR_003142)	199	NM_002952	6187	Hs.356366	NM_002952	ENSG00000140988	RPS2	LLREP3|S2	ribosomal protein S2	protein-coding	DAP3	IgG
chr16	2014807	2014820	chr16:2014807-2014820	-	2.15173	7.06178	promoter-TSS (NR_003142)	promoter-TSS (NR_003142)	13	NM_002952	6187	Hs.356366	NM_002952	ENSG00000140988	RPS2	LLREP3|S2	ribosomal protein S2	protein-coding	DAP3	IgG
chr16	2205073	2205096	chr16:2205073-2205096	-	2.02644	42.8498	promoter-TSS (NM_032271)	promoter-TSS (NM_032271)	21	NR_002736	26788		NR_002736	ENSG00000206630	SNORD60	RNU60|U60	small nucleolar RNA, C/D box 60	snoRNA	DAP3	IgG
chr16	2205096	2205109	chr16:2205096-2205109	-	2.47039	28.0117	promoter-TSS (NM_032271)	promoter-TSS (NM_032271)	3	NR_002736	26788		NR_002736	ENSG00000206630	SNORD60	RNU60|U60	small nucleolar RNA, C/D box 60	snoRNA	DAP3	IgG
chr16	3104102	3104231	chr16:3104102-3104231	-	2.10638	4.74909	intron (NR_123723, intron 4 of 4)	(TGGA)n|Simple_repeat|Simple_repeat	5204	NR_123723	100507419	Hs.312579	NR_123723		MMP25-AS1	-	MMP25 antisense RNA 1	ncRNA	DAP3	IgG
chr16	9057198	9057224	chr16:9057198-9057224	+	3.96343	11.5717	5' UTR (NM_003470, exon 1 of 31)	5' UTR (NM_003470, exon 1 of 31)	552	NM_003470	7874	Hs.386939	NM_003470	ENSG00000187555	USP7	HAUSP|TEF1	ubiquitin specific peptidase 7	protein-coding	DAP3	IgG
chr16	9057224	9057243	chr16:9057224-9057243	+	3.98579	11.807	5' UTR (NM_003470, exon 1 of 31)	5' UTR (NM_003470, exon 1 of 31)	529	NM_003470	7874	Hs.386939	NM_003470	ENSG00000187555	USP7	HAUSP|TEF1	ubiquitin specific peptidase 7	protein-coding	DAP3	IgG
chr16	16043728	16043758	chr16:16043728-16043758	+	2.54839	3.1654	intron (NM_004996, intron 1 of 30)	CpG	270	NM_004996	4363	Hs.391464	NM_004996	ENSG00000103222	ABCC1	ABC29|ABCC|GS-X|MRP|MRP1	ATP binding cassette subfamily C member 1	protein-coding	DAP3	IgG
chr16	28948259	28948282	chr16:28948259-28948282	+	4.07195	4.3845	intron (NM_001770, intron 7 of 14)	CpG	4979	NM_001178098	930	Hs.652262	NM_001770	ENSG00000177455	CD19	B4|CVID3	CD19 molecule	protein-coding	DAP3	IgG
chr16	30076387	30076398	chr16:30076387-30076398	+	4.07195	8.50537	promoter-TSS (NM_001243177)	promoter-TSS (NM_001243177)	575	NM_001127617	226	Hs.513490	NM_000034	ENSG00000149925	ALDOA	ALDA|GSD12|HEL-S-87p	aldolase, fructose-bisphosphate A	protein-coding	DAP3	IgG
chr16	30076398	30076408	chr16:30076398-30076408	+	4.07195	8.50537	promoter-TSS (NM_001243177)	promoter-TSS (NM_001243177)	585	NM_001127617	226	Hs.513490	NM_000034	ENSG00000149925	ALDOA	ALDA|GSD12|HEL-S-87p	aldolase, fructose-bisphosphate A	protein-coding	DAP3	IgG
chr16	30077617	30077621	chr16:30077617-30077621	+	7.66733	63.9827	intron (NM_184041, intron 1 of 8)	CpG	538	NM_184041	226	Hs.513490	NM_000034	ENSG00000149925	ALDOA	ALDA|GSD12|HEL-S-87p	aldolase, fructose-bisphosphate A	protein-coding	DAP3	IgG
chr16	30077621	30077625	chr16:30077621-30077625	+	7.68282	64.7809	intron (NM_184041, intron 1 of 8)	CpG	542	NM_184041	226	Hs.513490	NM_000034	ENSG00000149925	ALDOA	ALDA|GSD12|HEL-S-87p	aldolase, fructose-bisphosphate A	protein-coding	DAP3	IgG
chr16	30077625	30077633	chr16:30077625-30077633	+	7.68794	65.0388	intron (NM_184041, intron 1 of 8)	CpG	548	NM_184041	226	Hs.513490	NM_000034	ENSG00000149925	ALDOA	ALDA|GSD12|HEL-S-87p	aldolase, fructose-bisphosphate A	protein-coding	DAP3	IgG
chr16	30077633	30077641	chr16:30077633-30077641	+	7.68794	65.0388	intron (NM_184041, intron 1 of 8)	CpG	556	NM_184041	226	Hs.513490	NM_000034	ENSG00000149925	ALDOA	ALDA|GSD12|HEL-S-87p	aldolase, fructose-bisphosphate A	protein-coding	DAP3	IgG
chr16	30735522	30735591	chr16:30735522-30735591	+	2.87032	3.01021	exon (NM_006662, exon 25 of 34)	exon (NM_006662, exon 25 of 34)	13699	NR_002966	677813	Hs.689718	NR_002966	ENSG00000206755	SNORA30	ACA30|SNORA30A	small nucleolar RNA, H/ACA box 30	snoRNA	DAP3	IgG
chr16	33965457	33965496	chr16:33965457-33965496	+	3.11087	400	promoter-TSS (NR_162093)	promoter-TSS (NR_162093)	-568	NR_162093	113218496		NR_162093		MIR9901	-	microRNA 9901	ncRNA	DAP3	IgG
chr16	33965510	33965512	chr16:33965510-33965512	+	4.12766	400	promoter-TSS (NR_162093)	promoter-TSS (NR_162093)	-534	NR_162093	113218496		NR_162093		MIR9901	-	microRNA 9901	ncRNA	DAP3	IgG
chr16	33965512	33965522	chr16:33965512-33965522	+	4.12805	400	promoter-TSS (NR_162093)	promoter-TSS (NR_162093)	-528	NR_162093	113218496		NR_162093		MIR9901	-	microRNA 9901	ncRNA	DAP3	IgG
chr16	33965522	33965528	chr16:33965522-33965528	+	4.1281	400	promoter-TSS (NR_162093)	promoter-TSS (NR_162093)	-520	NR_162093	113218496		NR_162093		MIR9901	-	microRNA 9901	ncRNA	DAP3	IgG
chr16	33965528	33965532	chr16:33965528-33965532	+	4.12655	400	promoter-TSS (NR_162093)	promoter-TSS (NR_162093)	-515	NR_162093	113218496		NR_162093		MIR9901	-	microRNA 9901	ncRNA	DAP3	IgG
chr16	33965532	33965547	chr16:33965532-33965547	+	2.98993	400	promoter-TSS (NR_162093)	promoter-TSS (NR_162093)	-505	NR_162093	113218496		NR_162093		MIR9901	-	microRNA 9901	ncRNA	DAP3	IgG
chr16	47538707	47538759	chr16:47538707-47538759	+	4.26185	400	intron (NM_001363837, intron 4 of 30)	LSU-rRNA_Hsa|rRNA|rRNA	43491	NM_001031835	5257	Hs.78060	NM_000293	ENSG00000102893	PHKB	-	phosphorylase kinase regulatory subunit beta	protein-coding	DAP3	IgG
chr16	68776370	68776377	chr16:68776370-68776377	+	2.98135	12.6446	intron (NM_001317184, intron 2 of 14)	AluSx|SINE|Alu	5179	NM_001317186	999	Hs.461086	NM_004360	ENSG00000039068	CDH1	Arc-1|BCDS1|CD324|CDHE|ECAD|LCAM|UVO	cadherin 1	protein-coding	DAP3	IgG
chr16	77822641	77822671	chr16:77822641-77822671	+	4.07195	4.3845	exon (NM_020927, exon 1 of 9)	exon (NM_020927, exon 1 of 9)	195	NM_020927	57687	Hs.461405	NM_020927	ENSG00000171724	VAT1L	-	vesicle amine transport 1 like	protein-coding	DAP3	IgG
chr16	86531666	86531695	chr16:86531666-86531695	-	5.10298	9.64376	intron (NR_036444, intron 1 of 3)	CpG	10785	NR_036444	400550	Hs.448825	NR_033925	ENSG00000268388	FENDRR	FOXF1-AS1|FOXF1AS1|TCONS_00024240|lincFOXF1|onco-lncRNA-21	FOXF1 adjacent non-coding developmental regulatory RNA	ncRNA	DAP3	IgG
chr16	86544197	86544223	chr16:86544197-86544223	+	3.90203	25.0418	promoter-TSS (NM_001451)	promoter-TSS (NM_001451)	77	NM_001451	2294	Hs.155591	NM_001451	ENSG00000103241	FOXF1	ACDMPV|FKHL5|FREAC1	forkhead box F1	protein-coding	DAP3	IgG
chr16	86544223	86544243	chr16:86544223-86544243	+	4.47913	26.4572	promoter-TSS (NM_001451)	promoter-TSS (NM_001451)	100	NM_001451	2294	Hs.155591	NM_001451	ENSG00000103241	FOXF1	ACDMPV|FKHL5|FREAC1	forkhead box F1	protein-coding	DAP3	IgG
chr16	87417625	87417647	chr16:87417625-87417647	-	2.9269	6.19919	promoter-TSS (NM_024735)	promoter-TSS (NM_024735)	-254	NM_024735	79791	Hs.567582	NM_024735	ENSG00000103264	FBXO31	FBX14|FBXO14|Fbx31|MRT45|pp2386	F-box protein 31	protein-coding	DAP3	IgG
chr16	87417647	87417674	chr16:87417647-87417674	-	5.19225	10.4281	promoter-TSS (NM_024735)	promoter-TSS (NM_024735)	-279	NM_024735	79791	Hs.567582	NM_024735	ENSG00000103264	FBXO31	FBX14|FBXO14|Fbx31|MRT45|pp2386	F-box protein 31	protein-coding	DAP3	IgG
chr16	87526199	87526233	chr16:87526199-87526233	+	4.79632	7.64436	promoter-TSS (NM_015144)	promoter-TSS (NM_015144)	-756	NM_015144	23174	Hs.156231	NM_015144	ENSG00000140948	ZCCHC14	BDG-29|BDG29	zinc finger CCHC-type containing 14	protein-coding	DAP3	IgG
chr16	87705717	87705734	chr16:87705717-87705734	+	4.07195	4.3845	intron (NR_073379, intron 2 of 5)	intron (NR_073379, intron 2 of 5)	69612	NM_020655	57338	Hs.592068	NM_020655	ENSG00000154118	JPH3	CAGL237|HDL2|JP-3|JP3|TNRC22	junctophilin 3	protein-coding	DAP3	IgG
chr16	87705734	87705746	chr16:87705734-87705746	+	4.07195	4.3845	intron (NR_073379, intron 2 of 5)	intron (NR_073379, intron 2 of 5)	69626	NM_020655	57338	Hs.592068	NM_020655	ENSG00000154118	JPH3	CAGL237|HDL2|JP-3|JP3|TNRC22	junctophilin 3	protein-coding	DAP3	IgG
chr17	1248750	1248793	chr17:1248750-1248793	-	2.00052	15.6616	exon (NM_006761, exon 6 of 6)	exon (NM_006761, exon 6 of 6)	54744	NM_006761	7531	Hs.513851	NM_006761	ENSG00000108953	YWHAE	14-3-3E|HEL2|KCIP-1|MDCR|MDS	tyrosine 3-monooxygenase/tryptophan 5-monooxygenase activation protein epsilon	protein-coding	DAP3	IgG
chr17	1257503	1257510	chr17:1257503-1257510	-	2.02046	13.892	exon (NM_006761, exon 5 of 6)	exon (NM_006761, exon 5 of 6)	46009	NM_006761	7531	Hs.513851	NM_006761	ENSG00000108953	YWHAE	14-3-3E|HEL2|KCIP-1|MDCR|MDS	tyrosine 3-monooxygenase/tryptophan 5-monooxygenase activation protein epsilon	protein-coding	DAP3	IgG
chr17	1257510	1257560	chr17:1257510-1257560	-	2.14595	19.5987	exon (NM_006761, exon 5 of 6)	exon (NM_006761, exon 5 of 6)	45981	NM_006761	7531	Hs.513851	NM_006761	ENSG00000108953	YWHAE	14-3-3E|HEL2|KCIP-1|MDCR|MDS	tyrosine 3-monooxygenase/tryptophan 5-monooxygenase activation protein epsilon	protein-coding	DAP3	IgG
chr17	1257560	1257622	chr17:1257560-1257622	-	3.22081	18.7022	exon (NM_006761, exon 5 of 6)	exon (NM_006761, exon 5 of 6)	45925	NM_006761	7531	Hs.513851	NM_006761	ENSG00000108953	YWHAE	14-3-3E|HEL2|KCIP-1|MDCR|MDS	tyrosine 3-monooxygenase/tryptophan 5-monooxygenase activation protein epsilon	protein-coding	DAP3	IgG
chr17	1257622	1257642	chr17:1257622-1257642	-	3.62164	13.4389	exon (NM_006761, exon 5 of 6)	exon (NM_006761, exon 5 of 6)	45884	NM_006761	7531	Hs.513851	NM_006761	ENSG00000108953	YWHAE	14-3-3E|HEL2|KCIP-1|MDCR|MDS	tyrosine 3-monooxygenase/tryptophan 5-monooxygenase activation protein epsilon	protein-coding	DAP3	IgG
chr17	1264384	1264423	chr17:1264384-1264423	-	3.05089	12.1685	exon (NM_006761, exon 4 of 6)	exon (NM_006761, exon 4 of 6)	39112	NM_006761	7531	Hs.513851	NM_006761	ENSG00000108953	YWHAE	14-3-3E|HEL2|KCIP-1|MDCR|MDS	tyrosine 3-monooxygenase/tryptophan 5-monooxygenase activation protein epsilon	protein-coding	DAP3	IgG
chr17	1264423	1264509	chr17:1264423-1264509	-	3.77721	20.1792	exon (NM_006761, exon 4 of 6)	exon (NM_006761, exon 4 of 6)	39050	NM_006761	7531	Hs.513851	NM_006761	ENSG00000108953	YWHAE	14-3-3E|HEL2|KCIP-1|MDCR|MDS	tyrosine 3-monooxygenase/tryptophan 5-monooxygenase activation protein epsilon	protein-coding	DAP3	IgG
chr17	1264509	1264589	chr17:1264509-1264589	-	2.80215	13.7775	exon (NM_006761, exon 4 of 6)	exon (NM_006761, exon 4 of 6)	38967	NM_006761	7531	Hs.513851	NM_006761	ENSG00000108953	YWHAE	14-3-3E|HEL2|KCIP-1|MDCR|MDS	tyrosine 3-monooxygenase/tryptophan 5-monooxygenase activation protein epsilon	protein-coding	DAP3	IgG
chr17	1265229	1265278	chr17:1265229-1265278	-	3.70682	16.7333	exon (NM_006761, exon 3 of 6)	exon (NM_006761, exon 3 of 6)	38262	NM_006761	7531	Hs.513851	NM_006761	ENSG00000108953	YWHAE	14-3-3E|HEL2|KCIP-1|MDCR|MDS	tyrosine 3-monooxygenase/tryptophan 5-monooxygenase activation protein epsilon	protein-coding	DAP3	IgG
chr17	1265278	1265302	chr17:1265278-1265302	-	3.19225	15.2814	exon (NM_006761, exon 3 of 6)	exon (NM_006761, exon 3 of 6)	38226	NM_006761	7531	Hs.513851	NM_006761	ENSG00000108953	YWHAE	14-3-3E|HEL2|KCIP-1|MDCR|MDS	tyrosine 3-monooxygenase/tryptophan 5-monooxygenase activation protein epsilon	protein-coding	DAP3	IgG
chr17	1268151	1268192	chr17:1268151-1268192	-	2.14294	13.0398	exon (NM_006761, exon 2 of 6)	exon (NM_006761, exon 2 of 6)	35344	NM_006761	7531	Hs.513851	NM_006761	ENSG00000108953	YWHAE	14-3-3E|HEL2|KCIP-1|MDCR|MDS	tyrosine 3-monooxygenase/tryptophan 5-monooxygenase activation protein epsilon	protein-coding	DAP3	IgG
chr17	1268277	1268352	chr17:1268277-1268352	-	2.37621	20.1346	exon (NM_006761, exon 2 of 6)	exon (NM_006761, exon 2 of 6)	35201	NM_006761	7531	Hs.513851	NM_006761	ENSG00000108953	YWHAE	14-3-3E|HEL2|KCIP-1|MDCR|MDS	tyrosine 3-monooxygenase/tryptophan 5-monooxygenase activation protein epsilon	protein-coding	DAP3	IgG
chr17	1962173	1962196	chr17:1962173-1962196	+	6.45928	400	TTS (NM_001256827)	TTS (NM_001256827)	2581	NM_001098202	3090	Hs.72956	NM_006497	ENSG00000177374	HIC1	ZBTB29|ZNF901|hic-1	HIC ZBTB transcriptional repressor 1	protein-coding	DAP3	IgG
chr17	1962196	1962207	chr17:1962196-1962207	+	6.45928	400	TTS (NM_001256827)	TTS (NM_001256827)	2598	NM_001098202	3090	Hs.72956	NM_006497	ENSG00000177374	HIC1	ZBTB29|ZNF901|hic-1	HIC ZBTB transcriptional repressor 1	protein-coding	DAP3	IgG
chr17	1962207	1962210	chr17:1962207-1962210	+	3.81142	13.1483	TTS (NM_001256827)	TTS (NM_001256827)	2605	NM_001098202	3090	Hs.72956	NM_006497	ENSG00000177374	HIC1	ZBTB29|ZNF901|hic-1	HIC ZBTB transcriptional repressor 1	protein-coding	DAP3	IgG
chr17	2233575	2233619	chr17:2233575-2233619	-	2.44885	11.1381	promoter-TSS (NR_003072)	promoter-TSS (NR_003072)	67	NR_003072	692207		NR_003072	ENSG00000212163	SNORD91A	HBII-296a	small nucleolar RNA, C/D box 91A	snoRNA	DAP3	IgG
chr17	2233619	2233655	chr17:2233619-2233655	-	2.09028	8.49317	promoter-TSS (NR_003072)	promoter-TSS (NR_003072)	27	NR_003072	692207		NR_003072	ENSG00000212163	SNORD91A	HBII-296a	small nucleolar RNA, C/D box 91A	snoRNA	DAP3	IgG
chr17	4907876	4907938	chr17:4907876-4907938	+	2.30328	3.11705	exon (NM_006612, exon 12 of 23)	exon (NM_006612, exon 12 of 23)	6662	NM_006612	10749	Hs.435120	NM_006612	ENSG00000129250	KIF1C	LTXS1|SATX2|SAX2|SPAX2|SPG58	kinesin family member 1C	protein-coding	DAP3	IgG
chr17	4927517	4927640	chr17:4927517-4927640	+	2.1631	12.83	3' UTR (NM_006612, exon 23 of 23)	3' UTR (NM_006612, exon 23 of 23)	-4191	NR_120665	102724009	Hs.666487	NR_120665	ENSG00000227495	LOC102724009	-	uncharacterized LOC102724009	ncRNA	DAP3	IgG
chr17	7215164	7215209	chr17:7215164-7215209	+	2.59278	4.37607	TTS (NM_004489)	TTS (NM_004489)	3492	NM_004489	2874	Hs.438219	NM_004489	ENSG00000132522	GPS2	AMF-1	G protein pathway suppressor 2	protein-coding	DAP3	IgG
chr17	7297879	7297890	chr17:7297879-7297890	-	4.04024	8.26077	promoter-TSS (NM_020360)	promoter-TSS (NM_020360)	-41	NM_020360	57048	Hs.534591	NM_020360	ENSG00000187838	PLSCR3	-	phospholipid scramblase 3	protein-coding	DAP3	IgG
chr17	7297890	7297914	chr17:7297890-7297914	-	4.04024	8.26077	promoter-TSS (NM_020360)	promoter-TSS (NM_020360)	-58	NM_020360	57048	Hs.534591	NM_020360	ENSG00000187838	PLSCR3	-	phospholipid scramblase 3	protein-coding	DAP3	IgG
chr17	8076861	8076868	chr17:8076861-8076868	-	2.26339	400	promoter-TSS (NR_033294)	promoter-TSS (NR_033294)	41	NR_033294	727676		NR_033294	ENSG00000200463	SNORD118	LCC|U8	small nucleolar RNA, C/D box 118	snoRNA	DAP3	IgG
chr17	8076868	8076872	chr17:8076868-8076872	-	2.52184	400	promoter-TSS (NR_033294)	promoter-TSS (NR_033294)	36	NR_033294	727676		NR_033294	ENSG00000200463	SNORD118	LCC|U8	small nucleolar RNA, C/D box 118	snoRNA	DAP3	IgG
chr17	8076872	8076907	chr17:8076872-8076907	-	2.66879	400	promoter-TSS (NR_033294)	promoter-TSS (NR_033294)	16	NR_033294	727676		NR_033294	ENSG00000200463	SNORD118	LCC|U8	small nucleolar RNA, C/D box 118	snoRNA	DAP3	IgG
chr17	8090513	8090531	chr17:8090513-8090531	+	4.04024	8.26077	TTS (NR_039746)	TTS (NR_039746)	259	NR_039746	100616406		NR_039746	ENSG00000283160	MIR4521	mir-4521	microRNA 4521	ncRNA	DAP3	IgG
chr17	8090531	8090550	chr17:8090531-8090550	+	4.10298	8.74723	TTS (NR_039746)	TTS (NR_039746)	278	NR_039746	100616406		NR_039746	ENSG00000283160	MIR4521	mir-4521	microRNA 4521	ncRNA	DAP3	IgG
chr17	8638686	8638714	chr17:8638686-8638714	-	2.63585	4.37252	intron (NM_001158261, intron 4 of 5)	GC_rich|Low_complexity|Low_complexity	9454	NM_144681	146849	Hs.121438	NM_144681	ENSG00000161973	CCDC42	CCDC42A	coiled-coil domain containing 42	protein-coding	DAP3	IgG
chr17	16284408	16284495	chr17:16284408-16284495	+	2.37436	7.667	promoter-TSS (NM_018955)	promoter-TSS (NM_018955)	41	NM_001281720	7314	Hs.356190	NM_018955	ENSG00000170315	UBB	HEL-S-50	ubiquitin B	protein-coding	DAP3	IgG
chr17	18129150	18129153	chr17:18129150-18129153	+	6.99133	39.4328	intron (NM_004140, intron 1 of 22)	(CGGGG)n|Simple_repeat|Simple_repeat	203	NM_004140	3996	Hs.513983	NM_004140	ENSG00000131899	LLGL1	DLG4|HUGL|HUGL-1|HUGL1|LLGL|Lgl1|Mgl1	LLGL scribble cell polarity complex component 1	protein-coding	DAP3	IgG
chr17	18129153	18129164	chr17:18129153-18129164	+	7.02412	40.4668	intron (NM_004140, intron 1 of 22)	(CGGGG)n|Simple_repeat|Simple_repeat	210	NM_004140	3996	Hs.513983	NM_004140	ENSG00000131899	LLGL1	DLG4|HUGL|HUGL-1|HUGL1|LLGL|Lgl1|Mgl1	LLGL scribble cell polarity complex component 1	protein-coding	DAP3	IgG
chr17	18129164	18129172	chr17:18129164-18129172	+	7.02412	40.4668	intron (NM_004140, intron 1 of 22)	(CGGGG)n|Simple_repeat|Simple_repeat	219	NM_004140	3996	Hs.513983	NM_004140	ENSG00000131899	LLGL1	DLG4|HUGL|HUGL-1|HUGL1|LLGL|Lgl1|Mgl1	LLGL scribble cell polarity complex component 1	protein-coding	DAP3	IgG
chr17	18965393	18965450	chr17:18965393-18965450	+	5.54839	13.7262	TTS (NR_003271)	TTS (NR_003271)	197	NR_003924	780852		NR_003924	ENSG00000262074	SNORD3B-2	U3-2B|U3b2	small nucleolar RNA, C/D box 3B-2	snoRNA	DAP3	IgG
chr17	19015908	19015935	chr17:19015908-19015935	-	2.19748	6.34425	promoter-TSS (NR_006882)	promoter-TSS (NR_006882)	27	NR_006882	780854		NR_006882	ENSG00000281000	SNORD3D	RNU3-4|U3-4	small nucleolar RNA, C/D box 3D	snoRNA	DAP3	IgG
chr17	19015935	19015949	chr17:19015935-19015949	-	2.75002	5.26541	promoter-TSS (NR_006882)	promoter-TSS (NR_006882)	7	NR_006882	780854		NR_006882	ENSG00000281000	SNORD3D	RNU3-4|U3-4	small nucleolar RNA, C/D box 3D	snoRNA	DAP3	IgG
chr17	20854838	20854862	chr17:20854838-20854862	+	3.79632	3.42611	intron (NR_160717, intron 2 of 4)	intron (NR_160717, intron 2 of 4)	12971	NR_160721	339260	Hs.661076	NR_123730	ENSG00000233098	LOC339260	-	uncharacterized LOC339260	ncRNA	DAP3	IgG
chr17	30992218	30992230	chr17:30992218-30992230	-	3.94071	11.3339	intron (NM_015194, intron 16 of 21)	L2a|LINE|L2	178213	NM_003885	8851	Hs.500015	NM_003885	ENSG00000176749	CDK5R1	CDK5P35|CDK5R|NCK5A|p23|p25|p35|p35nck5a	cyclin dependent kinase 5 regulatory subunit 1	protein-coding	DAP3	IgG
chr17	30992230	30992244	chr17:30992230-30992244	-	3.94071	11.3339	intron (NM_015194, intron 16 of 21)	L2a|LINE|L2	178226	NM_003885	8851	Hs.500015	NM_003885	ENSG00000176749	CDK5R1	CDK5P35|CDK5R|NCK5A|p23|p25|p35|p35nck5a	cyclin dependent kinase 5 regulatory subunit 1	protein-coding	DAP3	IgG
chr17	37783399	37783420	chr17:37783399-37783420	+	6.79632	34.279	5' UTR (NM_032192, exon 1 of 7)	5' UTR (NM_032192, exon 1 of 7)	205	NM_032192	84152	Hs.286192	NM_032192	ENSG00000131771	PPP1R1B	DARPP-32|DARPP32	protein phosphatase 1 regulatory inhibitor subunit 1B	protein-coding	DAP3	IgG
chr17	37783420	37783432	chr17:37783420-37783432	+	6.79632	34.279	5' UTR (NM_032192, exon 1 of 7)	5' UTR (NM_032192, exon 1 of 7)	221	NM_032192	84152	Hs.286192	NM_032192	ENSG00000131771	PPP1R1B	DARPP-32|DARPP32	protein phosphatase 1 regulatory inhibitor subunit 1B	protein-coding	DAP3	IgG
chr17	39780503	39780569	chr17:39780503-39780569	-	3.13335	3.71568	exon (NM_000422, exon 1 of 8)	exon (NM_000422, exon 1 of 8)	291	NM_000422	3872	Hs.2785	NM_000422	ENSG00000128422	KRT17	39.1|CK-17|K17|PC|PC2|PCHC1	keratin 17	protein-coding	DAP3	IgG
chr17	39780598	39780667	chr17:39780598-39780667	-	2.90594	5.93087	exon (NM_000422, exon 1 of 8)	exon (NM_000422, exon 1 of 8)	194	NM_000422	3872	Hs.2785	NM_000422	ENSG00000128422	KRT17	39.1|CK-17|K17|PC|PC2|PCHC1	keratin 17	protein-coding	DAP3	IgG
chr17	39780667	39780747	chr17:39780667-39780747	-	2.22081	4.82238	exon (NM_000422, exon 1 of 8)	exon (NM_000422, exon 1 of 8)	120	NM_000422	3872	Hs.2785	NM_000422	ENSG00000128422	KRT17	39.1|CK-17|K17|PC|PC2|PCHC1	keratin 17	protein-coding	DAP3	IgG
chr17	39911116	39911173	chr17:39911116-39911173	-	4.19225	4.62422	3' UTR (NM_001352774, exon 15 of 15)	3' UTR (NM_001352774, exon 15 of 15)	-20247	NM_001079870	9001	Hs.158300	NM_003949	ENSG00000173805	HAP1	HAP2|HIP5|HLP|hHLP1	huntingtin associated protein 1	protein-coding	DAP3	IgG
chr17	40835013	40835044	chr17:40835013-40835044	-	4.07195	4.3845	intron (NM_003632, intron 1 of 23)	CpG	480	NM_003632	8506	Hs.408730	NM_003632	ENSG00000108797	CNTNAP1	CASPR|CHN3|CNTNAP|NRXN4|P190	contactin associated protein 1	protein-coding	DAP3	IgG
chr17	42836442	42836455	chr17:42836442-42836455	+	4.43103	22.4587	promoter-TSS (NM_002390)	promoter-TSS (NM_002390)	93	NM_001318933	4185	Hs.6088	NM_002390	ENSG00000073670	ADAM11	MDC	ADAM metallopeptidase domain 11	protein-coding	DAP3	IgG
chr17	42836455	42836467	chr17:42836455-42836467	+	4.43103	22.4587	5' UTR (NM_002390, exon 1 of 27)	5' UTR (NM_002390, exon 1 of 27)	105	NM_001318933	4185	Hs.6088	NM_002390	ENSG00000073670	ADAM11	MDC	ADAM metallopeptidase domain 11	protein-coding	DAP3	IgG
chr17	42836467	42836473	chr17:42836467-42836473	+	4.1091	16.6464	5' UTR (NM_002390, exon 1 of 27)	5' UTR (NM_002390, exon 1 of 27)	114	NM_001318933	4185	Hs.6088	NM_002390	ENSG00000073670	ADAM11	MDC	ADAM metallopeptidase domain 11	protein-coding	DAP3	IgG
chr17	48460358	48460583	chr17:48460358-48460583	-	2.05089	3.0574	exon (NM_018509, exon 7 of 7)	exon (NM_018509, exon 7 of 7)	9881	NM_152463	146956	Hs.514330	NM_152463	ENSG00000154920	EME1	MMS4L|SLX2A	essential meiotic structure-specific endonuclease 1	protein-coding	DAP3	IgG
chr17	55868723	55868728	chr17:55868723-55868728	-	2.32975	15.4317	Intergenic	LSU-rRNA_Hsa|rRNA|rRNA	-46066	NM_001282544	101927581	Hs.540784	NM_001282544	ENSG00000166329	CCDC182	-	coiled-coil domain containing 182	protein-coding	DAP3	IgG
chr17	55868728	55868742	chr17:55868728-55868742	-	2.34713	15.7239	Intergenic	LSU-rRNA_Hsa|rRNA|rRNA	-46075	NM_001282544	101927581	Hs.540784	NM_001282544	ENSG00000166329	CCDC182	-	coiled-coil domain containing 182	protein-coding	DAP3	IgG
chr17	55868742	55868756	chr17:55868742-55868756	-	2.33847	15.5777	Intergenic	LSU-rRNA_Hsa|rRNA|rRNA	-46089	NM_001282544	101927581	Hs.540784	NM_001282544	ENSG00000166329	CCDC182	-	coiled-coil domain containing 182	protein-coding	DAP3	IgG
chr17	55868756	55868763	chr17:55868756-55868763	-	6.07195	20.1062	Intergenic	L1MC5|LINE|L1	-46100	NM_001282544	101927581	Hs.540784	NM_001282544	ENSG00000166329	CCDC182	-	coiled-coil domain containing 182	protein-coding	DAP3	IgG
chr17	64263900	64263939	chr17:64263900-64263939	+	2.66387	5.76586	Intergenic	5S|rRNA|rRNA	-34811	NM_002737	5578	Hs.531704	NM_002737	ENSG00000154229	PRKCA	AAG6|PKC-alpha|PKCA|PKCI+/-|PKCalpha|PRKACA	protein kinase C alpha	protein-coding	DAP3	IgG
chr17	72744826	72744915	chr17:72744826-72744915	+	2.09271	3.20368	TTS (NR_037409)	TTS (NR_037409)	104	NM_004252	9368	Hs.724482	NM_004252	ENSG00000109062	SLC9A3R1	EBP50|NHERF|NHERF-1|NHERF1|NPHLOP2	SLC9A3 regulator 1	protein-coding	DAP3	IgG
chr17	73030029	73030055	chr17:73030029-73030055	+	2.44651	8.26201	intron (NR_110835, intron 1 of 7)	tRNA-Arg-AGG|tRNA|tRNA	1380	NR_110835	23510	Hs.514468	NM_015353	ENSG00000180901	KCTD2	-	potassium channel tetramerization domain containing 2	protein-coding	DAP3	IgG
chr17	73030055	73030074	chr17:73030055-73030074	+	2.49325	7.91375	intron (NR_110835, intron 1 of 7)	tRNA-Arg-AGG|tRNA|tRNA	1403	NR_110835	23510	Hs.514468	NM_015353	ENSG00000180901	KCTD2	-	potassium channel tetramerization domain containing 2	protein-coding	DAP3	IgG
chr17	74378228	74378259	chr17:74378228-74378259	-	4.00782	4.14812	Intergenic	Intergenic	-1041	NM_001355139	8877	Hs.68061	NM_021972	ENSG00000176170	SPHK1	SPHK	sphingosine kinase 1	protein-coding	DAP3	IgG
chr17	74554871	74554913	chr17:74554871-74554913	+	2.21135	3.64641	promoter-TSS (NR_004397)	promoter-TSS (NR_004397)	20	NR_004397	677850		NR_004397	ENSG00000274091	SNORD1C	R38C|snR38C	small nucleolar RNA, C/D box 1C	snoRNA	DAP3	IgG
chr17	74554917	74554933	chr17:74554917-74554933	+	2.20047	4.16271	promoter-TSS (NR_004397)	promoter-TSS (NR_004397)	53	NR_004397	677850		NR_004397	ENSG00000274091	SNORD1C	R38C|snR38C	small nucleolar RNA, C/D box 1C	snoRNA	DAP3	IgG
chr17	74557192	74557233	chr17:74557192-74557233	+	3.24883	8.20128	promoter-TSS (NR_004396)	promoter-TSS (NR_004396)	23	NR_004396	677849		NR_004396	ENSG00000199961	SNORD1B	R38B|snR38B	small nucleolar RNA, C/D box 1B	snoRNA	DAP3	IgG
chr17	74557716	74557726	chr17:74557716-74557726	+	3.85217	13.9091	promoter-TSS (NR_004395)	promoter-TSS (NR_004395)	6	NR_004395	677848		NR_004395	ENSG00000278261	SNORD1A	R38A|snR38A	small nucleolar RNA, C/D box 1A	snoRNA	DAP3	IgG
chr17	74557726	74557747	chr17:74557726-74557747	+	2.29733	11.2989	promoter-TSS (NR_004395)	promoter-TSS (NR_004395)	22	NR_004395	677848		NR_004395	ENSG00000278261	SNORD1A	R38A|snR38A	small nucleolar RNA, C/D box 1A	snoRNA	DAP3	IgG
chr17	74557747	74557757	chr17:74557747-74557757	+	2.33388	12.3788	promoter-TSS (NR_004395)	promoter-TSS (NR_004395)	37	NR_004395	677848		NR_004395	ENSG00000278261	SNORD1A	R38A|snR38A	small nucleolar RNA, C/D box 1A	snoRNA	DAP3	IgG
chr17	75085388	75085398	chr17:75085388-75085398	+	2.22646	3.12538	promoter-TSS (NR_003013)	promoter-TSS (NR_003013)	4	NR_003013	677781	Hs.720923	NR_003013	ENSG00000275143	SCARNA16	ACA47	small Cajal body-specific RNA 16	ncRNA	DAP3	IgG
chr17	76851494	76851601	chr17:76851494-76851601	-	2.47439	4.03358	3' UTR (NM_003255, exon 5 of 5)	3' UTR (NM_003255, exon 5 of 5)	-14939	NM_001321291	57602	Hs.464243	NM_025090	ENSG00000055483	USP36	DUB1	ubiquitin specific peptidase 36	protein-coding	DAP3	IgG
chr17	78061573	78061578	chr17:78061573-78061578	+	3.35574	8.91654	intron (NM_017950, intron 15 of 19)	intron (NM_017950, intron 15 of 19)	-11051	NR_039607	100616121		NR_039607	ENSG00000265561	MIR1268B	-	microRNA 1268b	ncRNA	DAP3	IgG
chr17	78061578	78061586	chr17:78061578-78061586	+	4.38128	10.9661	intron (NM_017950, intron 15 of 19)	intron (NM_017950, intron 15 of 19)	-11045	NR_039607	100616121		NR_039607	ENSG00000265561	MIR1268B	-	microRNA 1268b	ncRNA	DAP3	IgG
chr17	78061586	78061595	chr17:78061586-78061595	+	4.38128	10.9661	intron (NM_017950, intron 15 of 19)	intron (NM_017950, intron 15 of 19)	-11036	NR_039607	100616121		NR_039607	ENSG00000265561	MIR1268B	-	microRNA 1268b	ncRNA	DAP3	IgG
chr17	78935525	78935530	chr17:78935525-78935530	+	8.32035	400	intron (NM_001163034, intron 27 of 29)	intron (NM_001163034, intron 27 of 29)	9485	NR_148968	400627	Hs.591201	NR_148968	ENSG00000261924	LOC400627	-	uncharacterized LOC400627	ncRNA	DAP3	IgG
chr17	78935530	78935538	chr17:78935530-78935538	+	8.32647	400	intron (NM_001163034, intron 27 of 29)	intron (NM_001163034, intron 27 of 29)	9479	NR_148968	400627	Hs.591201	NR_148968	ENSG00000261924	LOC400627	-	uncharacterized LOC400627	ncRNA	DAP3	IgG
chr17	78935538	78935543	chr17:78935538-78935543	+	8.32647	400	intron (NM_001163034, intron 27 of 29)	intron (NM_001163034, intron 27 of 29)	9472	NR_148968	400627	Hs.591201	NR_148968	ENSG00000261924	LOC400627	-	uncharacterized LOC400627	ncRNA	DAP3	IgG
chr17	78935543	78935547	chr17:78935543-78935547	+	8.32647	400	intron (NM_001163034, intron 27 of 29)	intron (NM_001163034, intron 27 of 29)	9468	NR_148968	400627	Hs.591201	NR_148968	ENSG00000261924	LOC400627	-	uncharacterized LOC400627	ncRNA	DAP3	IgG
chr17	79196550	79196559	chr17:79196550-79196559	-	4.30328	5.14142	intron (NM_001319229, intron 1 of 24)	CpG	210	NM_014984	22994	Hs.514578	NM_014984	ENSG00000141577	CEP131	AZ1|AZI1|ZA1	centrosomal protein 131	protein-coding	DAP3	IgG
chr17	79196559	79196575	chr17:79196559-79196575	-	4.50259	6.14128	intron (NM_001319229, intron 1 of 24)	CpG	198	NM_014984	22994	Hs.514578	NM_014984	ENSG00000141577	CEP131	AZ1|AZI1|ZA1	centrosomal protein 131	protein-coding	DAP3	IgG
chr17	79826065	79826115	chr17:79826065-79826115	-	3.24883	4.18313	non-coding (NR_125441, exon 5 of 5)	non-coding (NR_125441, exon 5 of 5)	2783	NM_001185077	396	Hs.159161	NM_004309	ENSG00000141522	ARHGDIA	GDIA1|HEL-S-47e|NPHS8|RHOGDI|RHOGDI-1	Rho GDP dissociation inhibitor alpha	protein-coding	DAP3	IgG
chr17	80036732	80036764	chr17:80036732-80036764	-	2.59278	4.37607	3' UTR (NM_004104, exon 43 of 43)	3' UTR (NM_004104, exon 43 of 43)	11268	NR_132755	106633803		NR_132755		SNORD134	ZL12	small nucleolar RNA, C/D box 134	snoRNA	DAP3	IgG
chr17	80113462	80113550	chr17:80113462-80113550	-	3.94071	3.90968	3' UTR (NM_001316321, exon 15 of 15)	3' UTR (NM_001316321, exon 15 of 15)	57212	NM_001316321	284001	Hs.631724	NM_152675	ENSG00000176155	CCDC57	-	coiled-coil domain containing 57	protein-coding	DAP3	IgG
chr17	80195456	80195521	chr17:80195456-80195521	+	2.13335	3.35064	TTS (NR_106845)	TTS (NR_106845)	945	NR_106845	102465472		NR_106845	ENSG00000284574	MIR6787	hsa-mir-6787	microRNA 6787	ncRNA	DAP3	IgG
chr18	9614563	9614610	chr18:9614563-9614610	-	2.38711	9.10895	promoter-TSS (NM_001042388)	promoter-TSS (NM_001042388)	-30	NR_052003	9989	Hs.743236	NM_005134	ENSG00000154845	PPP4R1	MEG1|PP4(Rmeg)|PP4R1	protein phosphatase 4 regulatory subunit 1	protein-coding	DAP3	IgG
chr18	12702597	12702627	chr18:12702597-12702627	-	4.00782	4.14812	promoter-TSS (NM_020232)	promoter-TSS (NM_020232)	110	NM_024899	79959	Hs.236940	NM_024899	ENSG00000101624	CEP76	C18orf9|HsT1705	centrosomal protein 76	protein-coding	DAP3	IgG
chr18	31020599	31020627	chr18:31020599-31020627	-	3.71831	3.18095	promoter-TSS (NM_001371121)	promoter-TSS (NM_001371121)	-78	NM_001371121	NA								DAP3	IgG
chr18	35105410	35105414	chr18:35105410-35105414	-	3.94071	3.90968	intron (NM_001353701, intron 1 of 1)	intron (NM_001353701, intron 1 of 1)	-39657	NM_001353760	56853	Hs.435976	NM_020180	ENSG00000101489	CELF4	BRUNOL4|CELF-4	CUGBP Elav-like family member 4	protein-coding	DAP3	IgG
chr18	35105414	35105431	chr18:35105414-35105431	-	3.94071	3.90968	intron (NM_001353701, intron 1 of 1)	intron (NM_001353701, intron 1 of 1)	-39668	NM_001353760	56853	Hs.435976	NM_020180	ENSG00000101489	CELF4	BRUNOL4|CELF-4	CUGBP Elav-like family member 4	protein-coding	DAP3	IgG
chr18	48723146	48723171	chr18:48723146-48723171	-	2.07195	4.09258	exon (NM_016626, exon 1 of 2)	exon (NM_016626, exon 1 of 2)	892	NM_016626	51320	Hs.465144	NM_016626	ENSG00000176624	MEX3C	BM-013|MEX-3C|RKHD2|RNF194	mex-3 RNA binding family member C	protein-coding	DAP3	IgG
chr18	77643973	77643986	chr18:77643973-77643986	+	4.63585	6.8638	intron (NM_012283, intron 1 of 1)	intron (NM_012283, intron 1 of 1)	20312	NM_012283	26251	Hs.247905	NM_012283	ENSG00000178342	KCNG2	KCNF2|KV6.2	potassium voltage-gated channel modifier subfamily G member 2	protein-coding	DAP3	IgG
chr18	77643986	77643997	chr18:77643986-77643997	+	4.63585	6.8638	intron (NM_012283, intron 1 of 1)	intron (NM_012283, intron 1 of 1)	20324	NM_012283	26251	Hs.247905	NM_012283	ENSG00000178342	KCNG2	KCNF2|KV6.2	potassium voltage-gated channel modifier subfamily G member 2	protein-coding	DAP3	IgG
chr19	1354962	1355011	chr19:1354962-1355011	+	2.47439	4.03358	promoter-TSS (NM_032853)	promoter-TSS (NM_032853)	29	NM_001369794	84939	Hs.515016	NM_032220	ENSG00000160953	PWWP3A	EXPAND1|HSPC211|MUM-1|MUM1	PWWP domain containing 3A, DNA repair factor	protein-coding	DAP3	IgG
chr19	1753814	1753859	chr19:1753814-1753859	+	2.35574	3.57731	exon (NM_001080488, exon 1 of 2)	exon (NM_001080488, exon 1 of 2)	332	NM_001080488	390874		NM_001080488	ENSG00000205922	ONECUT3	OC3	one cut homeobox 3	protein-coding	DAP3	IgG
chr19	2163733	2163742	chr19:2163733-2163742	-	5.87931	34.953	promoter-TSS (NM_032482)	promoter-TSS (NM_032482)	-194	NM_032482	84444	Hs.713641	NM_032482	ENSG00000104885	DOT1L	DOT1|KMT4	DOT1 like histone lysine methyltransferase	protein-coding	DAP3	IgG
chr19	2163742	2163759	chr19:2163742-2163759	-	5.87931	34.953	promoter-TSS (NM_032482)	promoter-TSS (NM_032482)	-181	NM_032482	84444	Hs.713641	NM_032482	ENSG00000104885	DOT1L	DOT1|KMT4	DOT1 like histone lysine methyltransferase	protein-coding	DAP3	IgG
chr19	3452479	3452513	chr19:3452479-3452513	+	2.35574	4.24434	exon (NM_001245004, exon 8 of 10)	exon (NM_001245004, exon 8 of 10)	28027	NM_001136503	284422	Hs.130714	NM_001136503	ENSG00000095932	SMIM24	C19orf77|HSPC323|MARDI	small integral membrane protein 24	protein-coding	DAP3	IgG
chr19	3980605	3980625	chr19:3980605-3980625	-	2.43103	6.012	exon (NM_001961, exon 9 of 15)	exon (NM_001961, exon 9 of 15)	1955	NR_002602	26812		NR_002602	ENSG00000206775	SNORD37	RNU37|U37	small nucleolar RNA, C/D box 37	snoRNA	DAP3	IgG
chr19	4724648	4724686	chr19:4724648-4724686	-	2.08896	5.62126	promoter-TSS (NM_001365987)	promoter-TSS (NM_001365987)	-813	NM_139159	91039	Hs.515081	NM_139159	ENSG00000142002	DPP9	DP9|DPLP9|DPP IX|DPRP-2|DPRP2	dipeptidyl peptidase 9	protein-coding	DAP3	IgG
chr19	5064465	5064489	chr19:5064465-5064489	+	2.60728	3.3783	intron (NM_001370094, intron 6 of 10)	intron (NM_001370094, intron 6 of 10)	95353	NM_015015	23030	Hs.654816	NM_015015	ENSG00000127663	KDM4B	JMJD2B|TDRD14B	lysine demethylase 4B	protein-coding	DAP3	IgG
chr19	5690282	5690339	chr19:5690282-5690339	+	2.47439	4.03358	promoter-TSS (NM_015414)	promoter-TSS (NM_015414)	5	NM_015414	25873	Hs.408018	NM_015414	ENSG00000130255	RPL36	L36	ribosomal protein L36	protein-coding	DAP3	IgG
chr19	6380003	6380056	chr19:6380003-6380056	-	2.87032	3.01021	3' UTR (NM_002096, exon 13 of 13)	3' UTR (NM_002096, exon 13 of 13)	-4103	NM_004158	5623	Hs.248159	NM_004158	ENSG00000125650	PSPN	PSP	persephin	protein-coding	DAP3	IgG
chr19	10665128	10665137	chr19:10665128-10665137	-	7.09528	42.5386	intron (NM_023008, intron 18 of 18)	MIRb|SINE|MIR	2335	NR_031603	100302226		NR_031603	ENSG00000221410	MIR1238	MIRN1238|hsa-mir-1238	microRNA 1238	ncRNA	DAP3	IgG
chr19	10665137	10665150	chr19:10665137-10665150	-	7.09528	42.5386	intron (NM_023008, intron 18 of 18)	intron (NM_023008, intron 18 of 18)	2346	NR_031603	100302226		NR_031603	ENSG00000221410	MIR1238	MIRN1238|hsa-mir-1238	microRNA 1238	ncRNA	DAP3	IgG
chr19	12811913	12811928	chr19:12811913-12811928	-	4.16988	44.4621	3' UTR (NM_013433, exon 25 of 25)	3' UTR (NM_013433, exon 25 of 25)	2564	NR_132756	106633804		NR_132756		SNORD135	ZL2	small nucleolar RNA, C/D box 135	snoRNA	DAP3	IgG
chr19	12811928	12811951	chr19:12811928-12811951	-	3.57961	42.0003	3' UTR (NM_013433, exon 25 of 25)	3' UTR (NM_013433, exon 25 of 25)	2545	NR_132756	106633804		NR_132756		SNORD135	ZL2	small nucleolar RNA, C/D box 135	snoRNA	DAP3	IgG
chr19	12831903	12831910	chr19:12831903-12831910	-	4.83379	7.90074	intron (NM_001136195, intron 2 of 25)	CpG	1166	NM_013433	30000	Hs.416049	NM_013433	ENSG00000105576	TNPO2	IPO3|KPNB2B|TRN2	transportin 2	protein-coding	DAP3	IgG
chr19	12831910	12831923	chr19:12831910-12831923	-	4.90594	8.4037	intron (NM_001136195, intron 2 of 25)	CpG	1156	NM_013433	30000	Hs.416049	NM_013433	ENSG00000105576	TNPO2	IPO3|KPNB2B|TRN2	transportin 2	protein-coding	DAP3	IgG
chr19	13946804	13946873	chr19:13946804-13946873	-	2.94071	3.00475	TTS (NR_029501)	TTS (NR_029501)	334	NR_029497	407013		NR_029497	ENSG00000284387	MIR24-2	MIRN24-2|miR-24-2|miRNA24-2	microRNA 24-2	ncRNA	DAP3	IgG
chr19	18391035	18391040	chr19:18391035-18391040	-	2.94071	3.00475	3' UTR (NM_005354, exon 1 of 1)	3' UTR (NM_005354, exon 1 of 1)	1394	NM_001286968	3727	Hs.2780	NM_005354	ENSG00000130522	JUND	AP-1	JunD proto-oncogene, AP-1 transcription factor subunit	protein-coding	DAP3	IgG
chr19	18418328	18418335	chr19:18418328-18418335	-	4.88229	24.1549	exon (NM_001252129, exon 4 of 4)	exon (NM_001252129, exon 4 of 4)	15554	NM_001252129	25804	Hs.515255	NM_012321	ENSG00000130520	LSM4	GRP|YER112W	LSM4 homolog, U6 small nuclear RNA and mRNA degradation associated	protein-coding	DAP3	IgG
chr19	18418335	18418359	chr19:18418335-18418359	-	4.94071	25.4629	exon (NM_001252129, exon 4 of 4)	exon (NM_001252129, exon 4 of 4)	15539	NM_001252129	25804	Hs.515255	NM_012321	ENSG00000130520	LSM4	GRP|YER112W	LSM4 homolog, U6 small nuclear RNA and mRNA degradation associated	protein-coding	DAP3	IgG
chr19	19646369	19646409	chr19:19646369-19646409	+	3.74479	9.62981	exon (NM_198537, exon 6 of 7)	exon (NM_198537, exon 6 of 7)	-2685	NM_153221	148113	Hs.279574	NM_153221	ENSG00000160161	CILP2	CLIP-2	cartilage intermediate layer protein 2	protein-coding	DAP3	IgG
chr19	22877650	22877710	chr19:22877650-22877710	-	3.01918	29.3999	Intergenic	SSU-rRNA_Hsa|rRNA|rRNA	60554	NM_020855	57615	Hs.232108	NM_020855	ENSG00000229676	ZNF492	ZNF115	zinc finger protein 492	protein-coding	DAP3	IgG
chr19	24187276	24187309	chr19:24187276-24187309	-	6.13898	400	Intergenic	Intergenic	-28914	NM_001278661	9534	Hs.434406	NM_004876	ENSG00000213096	ZNF254	BMZF-5|HD-ZNF1|ZNF539|ZNF91L	zinc finger protein 254	protein-coding	DAP3	IgG
chr19	36631929	36631948	chr19:36631929-36631948	+	2.41233	17.5356	promoter-TSS (NM_001302633)	promoter-TSS (NM_001302633)	47	NM_001302633	826	Hs.515371	NM_001749	ENSG00000126247	CAPNS1	CALPAIN4|CANP|CANPS|CAPN4|CDPS|CSS1	calpain small subunit 1	protein-coding	DAP3	IgG
chr19	36631948	36631977	chr19:36631948-36631977	+	2.37093	18.077	promoter-TSS (NM_001302633)	promoter-TSS (NM_001302633)	71	NM_001302633	826	Hs.515371	NM_001749	ENSG00000126247	CAPNS1	CALPAIN4|CANP|CANPS|CAPN4|CDPS|CSS1	calpain small subunit 1	protein-coding	DAP3	IgG
chr19	36641005	36641106	chr19:36641005-36641106	+	2.47439	4.03358	TTS (NM_001864)	TTS (NM_001864)	2293	NM_001864	1346	Hs.421621	NM_001864	ENSG00000161281	COX7A1	COX7A|COX7AH|COX7AM	cytochrome c oxidase subunit 7A1	protein-coding	DAP3	IgG
chr19	38389491	38389509	chr19:38389491-38389509	-	5.82451	33.4601	intron (NM_001291088, intron 1 of 5)	intron (NM_001291088, intron 1 of 5)	7734	NM_001291088	83889	Hs.664194	NM_031951	ENSG00000171804	WDR87	NYD-SP11	WD repeat domain 87	protein-coding	DAP3	IgG
chr19	38389509	38389518	chr19:38389509-38389518	-	5.82451	33.4601	intron (NM_001291088, intron 1 of 5)	intron (NM_001291088, intron 1 of 5)	7720	NM_001291088	83889	Hs.664194	NM_031951	ENSG00000171804	WDR87	NYD-SP11	WD repeat domain 87	protein-coding	DAP3	IgG
chr19	44284994	44285069	chr19:44284994-44285069	-	2.77078	3.80728	promoter-TSS (NM_002250)	promoter-TSS (NM_002250)	93	NM_002250	3783	Hs.10082	NM_002250	ENSG00000104783	KCNN4	DHS2|IK|IK1|IKCA1|KCA4|KCa3.1|SK4|hIKCa1|hKCa4|hSK4	potassium calcium-activated channel subfamily N member 4	protein-coding	DAP3	IgG
chr19	45844825	45844845	chr19:45844825-45844845	+	5.40637	12.1805	intron (NM_177417, intron 1 of 12)	(TG)n|Simple_repeat|Simple_repeat	827	NM_177417	147700	Hs.298079	NM_145275	ENSG00000104892	KLC3	KLC2|KLC2L|KLCt|KNS2B	kinesin light chain 3	protein-coding	DAP3	IgG
chr19	45844845	45844857	chr19:45844845-45844857	+	5.40637	12.1805	intron (NM_177417, intron 1 of 12)	(TG)n|Simple_repeat|Simple_repeat	843	NM_177417	147700	Hs.298079	NM_145275	ENSG00000104892	KLC3	KLC2|KLC2L|KLCt|KNS2B	kinesin light chain 3	protein-coding	DAP3	IgG
chr19	45981863	45981874	chr19:45981863-45981874	-	4.24883	29.3625	Intergenic	tRNA-SeC(e)-TGA|tRNA|tRNA	10615	NM_001114171	2354	Hs.590958	NM_006732	ENSG00000125740	FOSB	AP-1|G0S3|GOS3|GOSB	FosB proto-oncogene, AP-1 transcription factor subunit	protein-coding	DAP3	IgG
chr19	45981874	45981900	chr19:45981874-45981900	-	4.29658	30.4729	Intergenic	tRNA-SeC(e)-TGA|tRNA|tRNA	10633	NM_001114171	2354	Hs.590958	NM_006732	ENSG00000125740	FOSB	AP-1|G0S3|GOS3|GOSB	FosB proto-oncogene, AP-1 transcription factor subunit	protein-coding	DAP3	IgG
chr19	45981900	45981906	chr19:45981900-45981906	-	4.19225	28.0939	Intergenic	tRNA-SeC(e)-TGA|tRNA|tRNA	10649	NM_001114171	2354	Hs.590958	NM_006732	ENSG00000125740	FOSB	AP-1|G0S3|GOS3|GOSB	FosB proto-oncogene, AP-1 transcription factor subunit	protein-coding	DAP3	IgG
chr19	45981906	45981910	chr19:45981906-45981910	-	5.17775	44.5993	Intergenic	tRNA-SeC(e)-TGA|tRNA|tRNA	10654	NM_001114171	2354	Hs.590958	NM_006732	ENSG00000125740	FOSB	AP-1|G0S3|GOS3|GOSB	FosB proto-oncogene, AP-1 transcription factor subunit	protein-coding	DAP3	IgG
chr19	45981910	45981941	chr19:45981910-45981941	-	6.11063	41.3913	Intergenic	tRNA-SeC(e)-TGA|tRNA|tRNA	10672	NM_001114171	2354	Hs.590958	NM_006732	ENSG00000125740	FOSB	AP-1|G0S3|GOS3|GOSB	FosB proto-oncogene, AP-1 transcription factor subunit	protein-coding	DAP3	IgG
chr19	45981941	45981946	chr19:45981941-45981946	-	6.98302	39.1643	Intergenic	tRNA-SeC(e)-TGA|tRNA|tRNA	10690	NM_001114171	2354	Hs.590958	NM_006732	ENSG00000125740	FOSB	AP-1|G0S3|GOS3|GOSB	FosB proto-oncogene, AP-1 transcription factor subunit	protein-coding	DAP3	IgG
chr19	46000218	46000229	chr19:46000218-46000229	-	2.56631	8.51573	promoter-TSS (NM_206900)	promoter-TSS (NM_206900)	81	NM_206900	6253	Hs.47517	NM_005619	ENSG00000125744	RTN2	NSP2|NSPL1|NSPLI|SPG12	reticulon 2	protein-coding	DAP3	IgG
chr19	46000229	46000249	chr19:46000229-46000249	-	2.65273	9.27256	promoter-TSS (NM_206900)	promoter-TSS (NM_206900)	66	NM_206900	6253	Hs.47517	NM_005619	ENSG00000125744	RTN2	NSP2|NSPL1|NSPLI|SPG12	reticulon 2	protein-coding	DAP3	IgG
chr19	46000249	46000256	chr19:46000249-46000256	-	2.65273	9.27256	promoter-TSS (NM_206900)	promoter-TSS (NM_206900)	52	NM_206900	6253	Hs.47517	NM_005619	ENSG00000125744	RTN2	NSP2|NSPL1|NSPLI|SPG12	reticulon 2	protein-coding	DAP3	IgG
chr19	48833665	48833774	chr19:48833665-48833774	+	2.94071	3.00475	TTS (NM_001425)	TTS (NM_001425)	4464	NM_001313905	2014	Hs.9999	NM_001425	ENSG00000142227	EMP3	YMP	epithelial membrane protein 3	protein-coding	DAP3	IgG
chr19	49994430	49994434	chr19:49994430-49994434	+	2.18066	18.8334	promoter-TSS (NR_000018)	promoter-TSS (NR_000018)	0	NR_000018	26816		NR_000018	ENSG00000200259	SNORD35A	RNU35|RNU35A|U35	small nucleolar RNA, C/D box 35A	snoRNA	DAP3	IgG
chr19	49994434	49994440	chr19:49994434-49994440	+	2.21135	20.0412	promoter-TSS (NR_000018)	promoter-TSS (NR_000018)	5	NR_000018	26816		NR_000018	ENSG00000200259	SNORD35A	RNU35|RNU35A|U35	small nucleolar RNA, C/D box 35A	snoRNA	DAP3	IgG
chr19	50000975	50000980	chr19:50000975-50000980	+	2.73602	9.08651	promoter-TSS (NR_001285)	promoter-TSS (NR_001285)	2	NR_001285	84546		NR_001285	ENSG00000200530	SNORD35B	RNU35B|U35B	small nucleolar RNA, C/D box 35B	snoRNA	DAP3	IgG
chr19	50000980	50000987	chr19:50000980-50000987	+	2.8379	10.0062	promoter-TSS (NR_001285)	promoter-TSS (NR_001285)	8	NR_001285	84546		NR_001285	ENSG00000200530	SNORD35B	RNU35B|U35B	small nucleolar RNA, C/D box 35B	snoRNA	DAP3	IgG
chr19	50000987	50001020	chr19:50000987-50001020	+	2.72289	33.4248	promoter-TSS (NR_001285)	promoter-TSS (NR_001285)	28	NR_001285	84546		NR_001285	ENSG00000200530	SNORD35B	RNU35B|U35B	small nucleolar RNA, C/D box 35B	snoRNA	DAP3	IgG
chr19	50001020	50001048	chr19:50001020-50001048	+	2.45528	20.4785	promoter-TSS (NR_001285)	promoter-TSS (NR_001285)	58	NR_001285	84546		NR_001285	ENSG00000200530	SNORD35B	RNU35B|U35B	small nucleolar RNA, C/D box 35B	snoRNA	DAP3	IgG
chr19	50190761	50190791	chr19:50190761-50190791	+	3.94071	3.90968	intron (NM_198318, intron 9 of 9)	MER20|DNA|hAT-Charlie	-1166	NM_001101340	199800	Hs.311193	NM_001101340	ENSG00000224420	ADM5	AM5|C19orf76	adrenomedullin 5 (putative)	protein-coding	DAP3	IgG
chr19	51305676	51305679	chr19:51305676-51305679	-	2.30328	3.11705	promoter-TSS (NR_003069)	promoter-TSS (NR_003069)	0	NR_003069	692204		NR_003069	ENSG00000220988	SNORD88C	HBII-180C	small nucleolar RNA, C/D box 88C	snoRNA	DAP3	IgG
chr19	54976557	54976569	chr19:54976557-54976569	-	4.97465	26.2054	exon (NM_145057, exon 3 of 3)	exon (NM_145057, exon 3 of 3)	-1602	NM_198988	94059	Hs.590976	NM_198988	ENSG00000275183	LENG9	-	leukocyte receptor cluster member 9	protein-coding	DAP3	IgG
chr19	54976569	54976584	chr19:54976569-54976584	-	4.97465	26.2054	exon (NM_145057, exon 3 of 3)	exon (NM_145057, exon 3 of 3)	-1616	NM_198988	94059	Hs.590976	NM_198988	ENSG00000275183	LENG9	-	leukocyte receptor cluster member 9	protein-coding	DAP3	IgG
chr19	58963033	58963035	chr19:58963033-58963035	+	6.24883	22.9373	promoter-TSS (NM_207395)	promoter-TSS (NM_207395)	45	NM_207395	388569	Hs.186970	NM_207395	ENSG00000249471	ZNF324B	-	zinc finger protein 324B	protein-coding	DAP3	IgG
chr19	58963035	58963043	chr19:58963035-58963043	+	6.26263	23.2035	promoter-TSS (NM_207395)	promoter-TSS (NM_207395)	50	NM_207395	388569	Hs.186970	NM_207395	ENSG00000249471	ZNF324B	-	zinc finger protein 324B	protein-coding	DAP3	IgG
chr19	58963043	58963057	chr19:58963043-58963057	+	6.26263	23.2035	promoter-TSS (NM_207395)	promoter-TSS (NM_207395)	61	NM_207395	388569	Hs.186970	NM_207395	ENSG00000249471	ZNF324B	-	zinc finger protein 324B	protein-coding	DAP3	IgG
chr19	58963057	58963063	chr19:58963057-58963063	+	6.26263	23.2035	promoter-TSS (NM_207395)	promoter-TSS (NM_207395)	71	NM_207395	388569	Hs.186970	NM_207395	ENSG00000249471	ZNF324B	-	zinc finger protein 324B	protein-coding	DAP3	IgG
chr19	59056242	59056318	chr19:59056242-59056318	+	2.67767	4.59886	exon (NM_005762, exon 1 of 17)	exon (NM_005762, exon 1 of 17)	849	NM_005762	10155	Hs.467408	NM_005762	ENSG00000130726	TRIM28	KAP1|PPP1R157|RNF96|TF1B|TIF1B	tripartite motif containing 28	protein-coding	DAP3	IgG
chr2	26915695	26915734	chr2:26915695-26915734	+	5.19225	10.4281	5' UTR (NM_002246, exon 1 of 2)	5' UTR (NM_002246, exon 1 of 2)	125	NM_002246	3777	Hs.24040	NM_002246	ENSG00000171303	KCNK3	K2p3.1|OAT1|PPH4|TASK|TASK-1|TBAK1	potassium two pore domain channel subfamily K member 3	protein-coding	DAP3	IgG
chr2	27273693	27273697	chr2:27273693-27273697	+	2.50259	3.95922	promoter-TSS (NR_104246)	promoter-TSS (NR_104246)	-563	NR_046730	100874031	Hs.132725	NR_046730	ENSG00000231636	AGBL5-AS1	-	AGBL5 antisense RNA 1	ncRNA	DAP3	IgG
chr2	27274117	27274139	chr2:27274117-27274139	+	3.99133	15.5998	promoter-TSS (NR_104246)	promoter-TSS (NR_104246)	-163	NR_138023	60509	Hs.138207	NM_021831	ENSG00000084693	AGBL5	CCP5|RP75	ATP/GTP binding protein like 5	protein-coding	DAP3	IgG
chr2	27274139	27274156	chr2:27274139-27274156	+	3.99133	15.5998	promoter-TSS (NR_104246)	promoter-TSS (NR_104246)	-143	NR_138023	60509	Hs.138207	NM_021831	ENSG00000084693	AGBL5	CCP5|RP75	ATP/GTP binding protein like 5	protein-coding	DAP3	IgG
chr2	59830790	59830824	chr2:59830790-59830824	-	4.00782	12.0404	Intergenic	LSU-rRNA_Hsa|rRNA|rRNA	385964	NR_110219	101927285	Hs.570209	NR_110219	ENSG00000222030	LINC01793	-	long intergenic non-protein coding RNA 1793	ncRNA	DAP3	IgG
chr2	73148590	73148603	chr2:73148590-73148603	+	6.94071	38.1296	intron (NM_004097, intron 1 of 2)	intron (NM_004097, intron 1 of 2)	3949	NM_004097	2016	Hs.516090	NM_004097	ENSG00000135638	EMX1	-	empty spiracles homeobox 1	protein-coding	DAP3	IgG
chr2	73148603	73148615	chr2:73148603-73148615	+	6.94071	38.1296	intron (NM_004097, intron 1 of 2)	intron (NM_004097, intron 1 of 2)	3961	NM_004097	2016	Hs.516090	NM_004097	ENSG00000135638	EMX1	-	empty spiracles homeobox 1	protein-coding	DAP3	IgG
chr2	73148615	73148619	chr2:73148615-73148619	+	6.94071	38.1296	intron (NM_004097, intron 1 of 2)	intron (NM_004097, intron 1 of 2)	3969	NM_004097	2016	Hs.516090	NM_004097	ENSG00000135638	EMX1	-	empty spiracles homeobox 1	protein-coding	DAP3	IgG
chr2	86422761	86422767	chr2:86422761-86422767	-	5.13335	9.90896	5' UTR (NM_001100169, exon 1 of 15)	5' UTR (NM_001100169, exon 1 of 15)	129	NM_001100170	10989	Hs.148559	NM_006839	ENSG00000132305	IMMT	HMP|MICOS60|MINOS2|Mic60|P87|P87/89|P89|PIG4|PIG52	inner membrane mitochondrial protein	protein-coding	DAP3	IgG
chr2	86422767	86422783	chr2:86422767-86422783	-	5.13335	9.90896	5' UTR (NM_001100169, exon 1 of 15)	5' UTR (NM_001100169, exon 1 of 15)	118	NM_001100170	10989	Hs.148559	NM_006839	ENSG00000132305	IMMT	HMP|MICOS60|MINOS2|Mic60|P87|P87/89|P89|PIG4|PIG52	inner membrane mitochondrial protein	protein-coding	DAP3	IgG
chr2	96931074	96931081	chr2:96931074-96931081	-	3.82141	10.1036	promoter-TSS (NM_004804)	promoter-TSS (NM_004804)	657	NM_001193304	55654	Hs.164303	NM_017849	ENSG00000135956	TMEM127	-	transmembrane protein 127	protein-coding	DAP3	IgG
chr2	96931081	96931109	chr2:96931081-96931109	-	3.87032	10.6046	promoter-TSS (NM_004804)	promoter-TSS (NM_004804)	640	NM_001193304	55654	Hs.164303	NM_017849	ENSG00000135956	TMEM127	-	transmembrane protein 127	protein-coding	DAP3	IgG
chr2	105472054	105472067	chr2:105472054-105472067	+	3.07195	3.47967	exon (NM_006236, exon 1 of 1)	exon (NM_006236, exon 1 of 1)	1488	NM_006236	5455	Hs.248158	NM_006236	ENSG00000198914	POU3F3	BRN1|OTF8|brain-1|oct-8	POU class 3 homeobox 3	protein-coding	DAP3	IgG
chr2	105472067	105472076	chr2:105472067-105472076	+	2.34357	11.2421	exon (NM_006236, exon 1 of 1)	exon (NM_006236, exon 1 of 1)	1499	NM_006236	5455	Hs.248158	NM_006236	ENSG00000198914	POU3F3	BRN1|OTF8|brain-1|oct-8	POU class 3 homeobox 3	protein-coding	DAP3	IgG
chr2	105472076	105472100	chr2:105472076-105472100	+	2.34357	11.2421	exon (NM_006236, exon 1 of 1)	exon (NM_006236, exon 1 of 1)	1515	NM_006236	5455	Hs.248158	NM_006236	ENSG00000198914	POU3F3	BRN1|OTF8|brain-1|oct-8	POU class 3 homeobox 3	protein-coding	DAP3	IgG
chr2	110552148	110552194	chr2:110552148-110552194	+	4.16025	400	intron (NM_001123363, intron 2 of 23)	CpG	289	NM_005054	84220	Hs.469630	NM_005054	ENSG00000015568	RGPD5	BS-63|BS63|HEL161|RGP5	RANBP2 like and GRIP domain containing 5	protein-coding	DAP3	IgG
chr2	130691865	130691869	chr2:130691865-130691869	-	4.80892	22.9547	promoter-TSS (NR_026740)	promoter-TSS (NR_026740)	23	NR_026740	389033	Hs.380682	NR_026740	ENSG00000214100	PLAC9P1	-	placenta associated 9 pseudogene 1	pseudo	DAP3	IgG
chr2	130691869	130691877	chr2:130691869-130691877	-	4.83379	23.4511	promoter-TSS (NR_026740)	promoter-TSS (NR_026740)	17	NR_026740	389033	Hs.380682	NR_026740	ENSG00000214100	PLAC9P1	-	placenta associated 9 pseudogene 1	pseudo	DAP3	IgG
chr2	130691877	130691886	chr2:130691877-130691886	-	4.83379	23.4511	promoter-TSS (NR_026740)	promoter-TSS (NR_026740)	8	NR_026740	389033	Hs.380682	NR_026740	ENSG00000214100	PLAC9P1	-	placenta associated 9 pseudogene 1	pseudo	DAP3	IgG
chr2	133010570	133010606	chr2:133010570-133010606	-	4.15533	63.9051	intron (NR_027020, intron 1 of 4)	intron (NR_027020, intron 1 of 4)	4065	NR_031608	100313824		NR_031608	ENSG00000221288	MIR663B	MIRN663B|mir-663b	microRNA 663b	ncRNA	DAP3	IgG
chr2	133010727	133010735	chr2:133010727-133010735	-	5.58806	400	intron (NR_027020, intron 1 of 4)	intron (NR_027020, intron 1 of 4)	3922	NR_031608	100313824		NR_031608	ENSG00000221288	MIR663B	MIRN663B|mir-663b	microRNA 663b	ncRNA	DAP3	IgG
chr2	133010735	133010749	chr2:133010735-133010749	-	5.58806	400	intron (NR_027020, intron 1 of 4)	intron (NR_027020, intron 1 of 4)	3911	NR_031608	100313824		NR_031608	ENSG00000221288	MIR663B	MIRN663B|mir-663b	microRNA 663b	ncRNA	DAP3	IgG
chr2	133010749	133010770	chr2:133010749-133010770	-	5.47367	400	intron (NR_027020, intron 1 of 4)	intron (NR_027020, intron 1 of 4)	3893	NR_031608	100313824		NR_031608	ENSG00000221288	MIR663B	MIRN663B|mir-663b	microRNA 663b	ncRNA	DAP3	IgG
chr2	133012584	133012629	chr2:133012584-133012629	-	2.33063	400	intron (NR_027020, intron 1 of 4)	SSU-rRNA_Hsa|rRNA|rRNA	2046	NR_031608	100313824		NR_031608	ENSG00000221288	MIR663B	MIRN663B|mir-663b	microRNA 663b	ncRNA	DAP3	IgG
chr2	133012632	133012633	chr2:133012632-133012633	-	3.49372	400	intron (NR_027020, intron 1 of 4)	SSU-rRNA_Hsa|rRNA|rRNA	2020	NR_031608	100313824		NR_031608	ENSG00000221288	MIR663B	MIRN663B|mir-663b	microRNA 663b	ncRNA	DAP3	IgG
chr2	133012633	133012636	chr2:133012633-133012636	-	3.07433	400	intron (NR_027020, intron 1 of 4)	SSU-rRNA_Hsa|rRNA|rRNA	2018	NR_031608	100313824		NR_031608	ENSG00000221288	MIR663B	MIRN663B|mir-663b	microRNA 663b	ncRNA	DAP3	IgG
chr2	133012636	133012653	chr2:133012636-133012653	-	3.02007	400	intron (NR_027020, intron 1 of 4)	SSU-rRNA_Hsa|rRNA|rRNA	2008	NR_031608	100313824		NR_031608	ENSG00000221288	MIR663B	MIRN663B|mir-663b	microRNA 663b	ncRNA	DAP3	IgG
chr2	133012653	133012661	chr2:133012653-133012661	-	2.65186	400	intron (NR_027020, intron 1 of 4)	SSU-rRNA_Hsa|rRNA|rRNA	1996	NR_031608	100313824		NR_031608	ENSG00000221288	MIR663B	MIRN663B|mir-663b	microRNA 663b	ncRNA	DAP3	IgG
chr2	133012661	133012665	chr2:133012661-133012665	-	2.66383	400	intron (NR_027020, intron 1 of 4)	SSU-rRNA_Hsa|rRNA|rRNA	1990	NR_031608	100313824		NR_031608	ENSG00000221288	MIR663B	MIRN663B|mir-663b	microRNA 663b	ncRNA	DAP3	IgG
chr2	133012665	133012667	chr2:133012665-133012667	-	2.6632	400	intron (NR_027020, intron 1 of 4)	SSU-rRNA_Hsa|rRNA|rRNA	1987	NR_031608	100313824		NR_031608	ENSG00000221288	MIR663B	MIRN663B|mir-663b	microRNA 663b	ncRNA	DAP3	IgG
chr2	133012667	133012674	chr2:133012667-133012674	-	2.67573	400	intron (NR_027020, intron 1 of 4)	SSU-rRNA_Hsa|rRNA|rRNA	1982	NR_031608	100313824		NR_031608	ENSG00000221288	MIR663B	MIRN663B|mir-663b	microRNA 663b	ncRNA	DAP3	IgG
chr2	133012674	133012684	chr2:133012674-133012684	-	2.4605	400	intron (NR_027020, intron 1 of 4)	SSU-rRNA_Hsa|rRNA|rRNA	1974	NR_031608	100313824		NR_031608	ENSG00000221288	MIR663B	MIRN663B|mir-663b	microRNA 663b	ncRNA	DAP3	IgG
chr2	133012684	133012689	chr2:133012684-133012689	-	2.22245	400	intron (NR_027020, intron 1 of 4)	SSU-rRNA_Hsa|rRNA|rRNA	1966	NR_031608	100313824		NR_031608	ENSG00000221288	MIR663B	MIRN663B|mir-663b	microRNA 663b	ncRNA	DAP3	IgG
chr2	133012689	133012696	chr2:133012689-133012696	-	2.19802	400	intron (NR_027020, intron 1 of 4)	SSU-rRNA_Hsa|rRNA|rRNA	1960	NR_031608	100313824		NR_031608	ENSG00000221288	MIR663B	MIRN663B|mir-663b	microRNA 663b	ncRNA	DAP3	IgG
chr2	133012866	133012877	chr2:133012866-133012877	-	3.08868	400	intron (NR_027020, intron 1 of 4)	SSU-rRNA_Hsa|rRNA|rRNA	1781	NR_031608	100313824		NR_031608	ENSG00000221288	MIR663B	MIRN663B|mir-663b	microRNA 663b	ncRNA	DAP3	IgG
chr2	133012877	133012881	chr2:133012877-133012881	-	3.30467	400	intron (NR_027020, intron 1 of 4)	SSU-rRNA_Hsa|rRNA|rRNA	1774	NR_031608	100313824		NR_031608	ENSG00000221288	MIR663B	MIRN663B|mir-663b	microRNA 663b	ncRNA	DAP3	IgG
chr2	133012881	133012913	chr2:133012881-133012913	-	3.33558	400	intron (NR_027020, intron 1 of 4)	SSU-rRNA_Hsa|rRNA|rRNA	1756	NR_031608	100313824		NR_031608	ENSG00000221288	MIR663B	MIRN663B|mir-663b	microRNA 663b	ncRNA	DAP3	IgG
chr2	133013136	133013173	chr2:133013136-133013173	-	2.01134	400	intron (NR_027020, intron 1 of 4)	SSU-rRNA_Hsa|rRNA|rRNA	1498	NR_031608	100313824		NR_031608	ENSG00000221288	MIR663B	MIRN663B|mir-663b	microRNA 663b	ncRNA	DAP3	IgG
chr2	133015268	133015278	chr2:133015268-133015278	-	2.12564	400	promoter-TSS (NR_031608)	promoter-TSS (NR_031608)	333	NR_027020	554226	Hs.380689	NM_001358416	ENSG00000163046	ANKRD30BL	ANKRD30BP3|NCRNA00164	ankyrin repeat domain 30B like	protein-coding	DAP3	IgG
chr2	155605047	155605058	chr2:155605047-155605058	+	7.98302	80.2701	intron (NM_002239, intron 2 of 2)	intron (NM_002239, intron 2 of 2)	49846	NM_002239	3760	Hs.591606	NM_002239	ENSG00000162989	KCNJ3	GIRK1|KGA|KIR3.1	potassium voltage-gated channel subfamily J member 3	protein-coding	DAP3	IgG
chr2	155605058	155605065	chr2:155605058-155605065	+	7.98302	80.2701	intron (NM_002239, intron 2 of 2)	intron (NM_002239, intron 2 of 2)	49855	NM_002239	3760	Hs.591606	NM_002239	ENSG00000162989	KCNJ3	GIRK1|KGA|KIR3.1	potassium voltage-gated channel subfamily J member 3	protein-coding	DAP3	IgG
chr2	155605065	155605075	chr2:155605065-155605075	+	7.98302	80.2701	intron (NM_002239, intron 2 of 2)	intron (NM_002239, intron 2 of 2)	49863	NM_002239	3760	Hs.591606	NM_002239	ENSG00000162989	KCNJ3	GIRK1|KGA|KIR3.1	potassium voltage-gated channel subfamily J member 3	protein-coding	DAP3	IgG
chr2	174829988	174830015	chr2:174829988-174830015	-	3.00782	3.24255	5' UTR (NM_003111, exon 1 of 7)	5' UTR (NM_003111, exon 1 of 7)	428	NM_001172712	6670	Hs.531587	NM_003111	ENSG00000172845	SP3	SPR2	Sp3 transcription factor	protein-coding	DAP3	IgG
chr2	177053561	177053591	chr2:177053561-177053591	+	3.87032	7.25669	promoter-TSS (NR_110466)	promoter-TSS (NR_110466)	5	NR_106991	102465802		NR_106991	ENSG00000283880	MIR7704	hsa-mir-7704	microRNA 7704	ncRNA	DAP3	IgG
chr2	181845294	181845323	chr2:181845294-181845323	+	2.21824	6.48996	promoter-TSS (NM_006357)	promoter-TSS (NM_006357)	-23	NM_006357	10477	Hs.470804	NM_006357	ENSG00000170035	UBE2E3	UBCH9|UbcM2	ubiquitin conjugating enzyme E2 E3	protein-coding	DAP3	IgG
chr2	198365163	198365174	chr2:198365163-198365174	-	5.1631	10.1704	promoter-TSS (NM_001202485)	promoter-TSS (NM_001202485)	66	NM_002157	3336	Hs.1197	NM_002157	ENSG00000115541	HSPE1	CPN10|EPF|GROES|HSP10	heat shock protein family E (Hsp10) member 1	protein-coding	DAP3	IgG
chr2	198365174	198365186	chr2:198365174-198365186	-	5.1631	10.1704	promoter-TSS (NM_001202485)	promoter-TSS (NM_001202485)	77	NM_002157	3336	Hs.1197	NM_002157	ENSG00000115541	HSPE1	CPN10|EPF|GROES|HSP10	heat shock protein family E (Hsp10) member 1	protein-coding	DAP3	IgG
chr2	203156062	203156140	chr2:203156062-203156140	+	2.04024	3.94823	promoter-TSS (NR_003694)	promoter-TSS (NR_003694)	61	NR_003694	100113392	Hs.693442	NR_003694	ENSG00000271852	SNORD11B	-	small nucleolar RNA, C/D box 11B	snoRNA	DAP3	IgG
chr2	206218952	206218965	chr2:206218952-206218965	+	3.07195	3.47967	intron (NM_205863, intron 18 of 21)	tRNA-Glu-GAG|tRNA|tRNA	-328265	NM_201264	8828	Hs.471200	NM_003872	ENSG00000118257	NRP2	NP2|NPN2|PRO2714|VEGF165R2	neuropilin 2	protein-coding	DAP3	IgG
chr2	206218965	206218985	chr2:206218965-206218985	+	3.07195	3.47967	intron (NM_205863, intron 18 of 21)	tRNA-Glu-GAG|tRNA|tRNA	-328249	NM_201264	8828	Hs.471200	NM_003872	ENSG00000118257	NRP2	NP2|NPN2|PRO2714|VEGF165R2	neuropilin 2	protein-coding	DAP3	IgG
chr2	218477671	218477696	chr2:218477671-218477696	-	4.07195	4.3845	intron (NR_026597, intron 1 of 12)	intron (NR_026597, intron 1 of 12)	143632	NR_026597	729582	Hs.572788	NR_026597		DIRC3	-	disrupted in renal carcinoma 3	ncRNA	DAP3	IgG
chr2	219824445	219824479	chr2:219824445-219824479	+	4.07195	4.3845	promoter-TSS (NM_003936)	promoter-TSS (NM_003936)	74	NM_003936	8941	Hs.158460	NM_003936	ENSG00000171450	CDK5R2	NCK5AI|P39|p39nck5ai	cyclin dependent kinase 5 regulatory subunit 2	protein-coding	DAP3	IgG
chr2	230045484	230045503	chr2:230045484-230045503	-	4.37811	400	intron (NM_001100818, intron 1 of 2)	LSU-rRNA_Hsa|rRNA|rRNA	51314	NM_001330156	55022	Hs.745038	NM_017933	ENSG00000153823	PID1	HMFN2073|NYGGF4|P-CLI1|PCLI1	phosphotyrosine interaction domain containing 1	protein-coding	DAP3	IgG
chr2	230045503	230045519	chr2:230045503-230045519	-	3.22748	400	intron (NM_001100818, intron 1 of 2)	LSU-rRNA_Hsa|rRNA|rRNA	51297	NM_001330156	55022	Hs.745038	NM_017933	ENSG00000153823	PID1	HMFN2073|NYGGF4|P-CLI1|PCLI1	phosphotyrosine interaction domain containing 1	protein-coding	DAP3	IgG
chr2	230045519	230045527	chr2:230045519-230045527	-	3.18018	400	intron (NM_001100818, intron 1 of 2)	LSU-rRNA_Hsa|rRNA|rRNA	51285	NM_001330156	55022	Hs.745038	NM_017933	ENSG00000153823	PID1	HMFN2073|NYGGF4|P-CLI1|PCLI1	phosphotyrosine interaction domain containing 1	protein-coding	DAP3	IgG
chr2	230045527	230045539	chr2:230045527-230045539	-	3.15946	400	intron (NM_001100818, intron 1 of 2)	LSU-rRNA_Hsa|rRNA|rRNA	51275	NM_001330156	55022	Hs.745038	NM_017933	ENSG00000153823	PID1	HMFN2073|NYGGF4|P-CLI1|PCLI1	phosphotyrosine interaction domain containing 1	protein-coding	DAP3	IgG
chr2	230045539	230045546	chr2:230045539-230045546	-	3.27884	400	intron (NM_001100818, intron 1 of 2)	LSU-rRNA_Hsa|rRNA|rRNA	51265	NM_001330156	55022	Hs.745038	NM_017933	ENSG00000153823	PID1	HMFN2073|NYGGF4|P-CLI1|PCLI1	phosphotyrosine interaction domain containing 1	protein-coding	DAP3	IgG
chr2	230045546	230045554	chr2:230045546-230045554	-	3.34865	400	intron (NM_001100818, intron 1 of 2)	LSU-rRNA_Hsa|rRNA|rRNA	51258	NM_001330156	55022	Hs.745038	NM_017933	ENSG00000153823	PID1	HMFN2073|NYGGF4|P-CLI1|PCLI1	phosphotyrosine interaction domain containing 1	protein-coding	DAP3	IgG
chr2	230045554	230045557	chr2:230045554-230045557	-	3.75155	400	intron (NM_001100818, intron 1 of 2)	LSU-rRNA_Hsa|rRNA|rRNA	51252	NM_001330156	55022	Hs.745038	NM_017933	ENSG00000153823	PID1	HMFN2073|NYGGF4|P-CLI1|PCLI1	phosphotyrosine interaction domain containing 1	protein-coding	DAP3	IgG
chr2	230045557	230045560	chr2:230045557-230045560	-	3.84886	400	intron (NM_001100818, intron 1 of 2)	LSU-rRNA_Hsa|rRNA|rRNA	51249	NM_001330156	55022	Hs.745038	NM_017933	ENSG00000153823	PID1	HMFN2073|NYGGF4|P-CLI1|PCLI1	phosphotyrosine interaction domain containing 1	protein-coding	DAP3	IgG
chr2	230045560	230045563	chr2:230045560-230045563	-	3.80833	400	intron (NM_001100818, intron 1 of 2)	LSU-rRNA_Hsa|rRNA|rRNA	51246	NM_001330156	55022	Hs.745038	NM_017933	ENSG00000153823	PID1	HMFN2073|NYGGF4|P-CLI1|PCLI1	phosphotyrosine interaction domain containing 1	protein-coding	DAP3	IgG
chr2	230045563	230045566	chr2:230045563-230045566	-	3.78078	400	intron (NM_001100818, intron 1 of 2)	LSU-rRNA_Hsa|rRNA|rRNA	51243	NM_001330156	55022	Hs.745038	NM_017933	ENSG00000153823	PID1	HMFN2073|NYGGF4|P-CLI1|PCLI1	phosphotyrosine interaction domain containing 1	protein-coding	DAP3	IgG
chr2	230045566	230045568	chr2:230045566-230045568	-	3.68646	400	intron (NM_001100818, intron 1 of 2)	LSU-rRNA_Hsa|rRNA|rRNA	51241	NM_001330156	55022	Hs.745038	NM_017933	ENSG00000153823	PID1	HMFN2073|NYGGF4|P-CLI1|PCLI1	phosphotyrosine interaction domain containing 1	protein-coding	DAP3	IgG
chr2	230045568	230045577	chr2:230045568-230045577	-	3.10584	400	intron (NM_001100818, intron 1 of 2)	LSU-rRNA_Hsa|rRNA|rRNA	51235	NM_001330156	55022	Hs.745038	NM_017933	ENSG00000153823	PID1	HMFN2073|NYGGF4|P-CLI1|PCLI1	phosphotyrosine interaction domain containing 1	protein-coding	DAP3	IgG
chr2	230045577	230045586	chr2:230045577-230045586	-	3.00287	400	intron (NM_001100818, intron 1 of 2)	LSU-rRNA_Hsa|rRNA|rRNA	51226	NM_001330156	55022	Hs.745038	NM_017933	ENSG00000153823	PID1	HMFN2073|NYGGF4|P-CLI1|PCLI1	phosphotyrosine interaction domain containing 1	protein-coding	DAP3	IgG
chr2	230045586	230045590	chr2:230045586-230045590	-	2.96416	400	intron (NM_001100818, intron 1 of 2)	LSU-rRNA_Hsa|rRNA|rRNA	51220	NM_001330156	55022	Hs.745038	NM_017933	ENSG00000153823	PID1	HMFN2073|NYGGF4|P-CLI1|PCLI1	phosphotyrosine interaction domain containing 1	protein-coding	DAP3	IgG
chr2	230045590	230045631	chr2:230045590-230045631	-	2.90799	400	intron (NM_001100818, intron 1 of 2)	LSU-rRNA_Hsa|rRNA|rRNA	51197	NM_001330156	55022	Hs.745038	NM_017933	ENSG00000153823	PID1	HMFN2073|NYGGF4|P-CLI1|PCLI1	phosphotyrosine interaction domain containing 1	protein-coding	DAP3	IgG
chr2	233244559	233244595	chr2:233244559-233244595	+	2.38969	4.39495	exon (NM_001632, exon 5 of 11)	exon (NM_001632, exon 5 of 11)	1116	NM_001632	250	Hs.284255	NM_001632	ENSG00000163283	ALPP	ALP|ALPI|IAP|PALP|PLAP|PLAP-1	alkaline phosphatase, placental	protein-coding	DAP3	IgG
chr2	233274554	233274692	chr2:233274554-233274692	+	2.20047	4.16271	3' UTR (NM_031313, exon 11 of 11)	3' UTR (NM_031313, exon 11 of 11)	3069	NM_031313	251	Hs.333509	NM_031313	ENSG00000163286	ALPG	ALPPL|ALPPL2|GCAP	alkaline phosphatase, germ cell	protein-coding	DAP3	IgG
chr2	242447777	242447783	chr2:242447777-242447783	-	3.54144	26.6566	promoter-TSS (NM_001271978)	promoter-TSS (NM_001271978)	-20	NM_001271978	10494	Hs.516807	NM_006374	ENSG00000115694	STK25	SOK1|YSK1	serine/threonine kinase 25	protein-coding	DAP3	IgG
chr2	242447783	242447796	chr2:242447783-242447796	-	3.61878	32.7246	promoter-TSS (NM_001271978)	promoter-TSS (NM_001271978)	-30	NM_001271978	10494	Hs.516807	NM_006374	ENSG00000115694	STK25	SOK1|YSK1	serine/threonine kinase 25	protein-coding	DAP3	IgG
chr2	242447796	242447817	chr2:242447796-242447817	-	3.52567	32.2315	promoter-TSS (NM_001271978)	promoter-TSS (NM_001271978)	-47	NM_001271978	10494	Hs.516807	NM_006374	ENSG00000115694	STK25	SOK1|YSK1	serine/threonine kinase 25	protein-coding	DAP3	IgG
chr20	633772	633838	chr20:633772-633838	-	3.83379	7.02551	promoter-TSS (NM_080725)	promoter-TSS (NM_080725)	39	NM_080725	140809	Hs.516830	NM_080725	ENSG00000271303	SRXN1	C20orf139|Npn3|SRX|SRX1	sulfiredoxin 1	protein-coding	DAP3	IgG
chr20	2443286	2443388	chr20:2443286-2443388	-	2.40637	3.53915	TTS (NR_003684)	TTS (NR_003684)	356	NR_003684	100113378		NR_003684		SNORD119	-	small nucleolar RNA, C/D box 119	snoRNA	DAP3	IgG
chr20	17943533	17943544	chr20:17943533-17943544	-	2.18885	18.4837	promoter-TSS (NR_003045)	promoter-TSS (NR_003045)	50	NR_003045	692086	Hs.680747	NR_003045	ENSG00000212232	SNORD17	HBI-43	small nucleolar RNA, C/D box 17	snoRNA	DAP3	IgG
chr20	26189320	26189341	chr20:26189320-26189341	-	2.63585	75.9114	promoter-TSS (NR_030386)	promoter-TSS (NR_030386)	-417	NR_030386	724033		NR_030386	ENSG00000284419	MIR663A	MIR663|MIRN663|hsa-mir-663|hsa-mir-663a|mir-663a	microRNA 663a	ncRNA	DAP3	IgG
chr20	34638761	34638865	chr20:34638761-34638865	-	2.38969	4.39495	promoter-TSS (NR_027451)	promoter-TSS (NR_027451)	69	NR_027451	647979	Hs.743232	NR_027451	ENSG00000260032	NORAD	LINC00657	non-coding RNA activated by DNA damage	ncRNA	DAP3	IgG
chr20	35090132	35090175	chr20:35090132-35090175	+	2.35574	3.32823	promoter-TSS (NM_183006)	promoter-TSS (NM_183006)	-44	NM_183006	22839	Hs.249600	NM_014902	ENSG00000080845	DLGAP4	DAP-4|DAP4|DLP4|SAPAP-4|SAPAP4	DLG associated protein 4	protein-coding	DAP3	IgG
chr20	42295840	42295901	chr20:42295840-42295901	+	2.02644	3.43232	5' UTR (NM_001278610, exon 1 of 13)	5' UTR (NM_001278610, exon 1 of 13)	117	NM_002466	4605	Hs.179718	NM_002466	ENSG00000101057	MYBL2	B-MYB|BMYB	MYB proto-oncogene like 2	protein-coding	DAP3	IgG
chr20	47896862	47896872	chr20:47896862-47896872	+	2.01654	6.92518	promoter-TSS (NR_003695)	promoter-TSS (NR_003695)	17	NR_003695	100113393	Hs.711216	NR_003695	ENSG00000222365	SNORD12B	-	small nucleolar RNA, C/D box 12B	snoRNA	DAP3	IgG
chr20	50029476	50029503	chr20:50029476-50029503	-	4.30328	5.14142	intron (NM_012340, intron 9 of 10)	C-rich|Low_complexity|Low_complexity	40024	NR_036162	100422889		NR_036162	ENSG00000266761	MIR3194	mir-3194	microRNA 3194	ncRNA	DAP3	IgG
chr20	50770135	50770158	chr20:50770135-50770158	-	2.66387	3.59043	intron (NM_199426, intron 5 of 5)	intron (NM_199426, intron 5 of 5)	38171	NM_022088	55734	Hs.473082	NM_018197	ENSG00000020256	ZFP64	ZNF338	ZFP64 zinc finger protein	protein-coding	DAP3	IgG
chr20	56470450	56470458	chr20:56470450-56470458	+	2.9269	6.19919	Intergenic	Intergenic	-108506	NR_147083	105376992	Hs.736662	NR_147083	ENSG00000275852	LINC01742	-	long intergenic non-protein coding RNA 1742	ncRNA	DAP3	IgG
chr20	56470458	56470472	chr20:56470458-56470472	+	2.9269	6.19919	Intergenic	Intergenic	-108495	NR_147083	105376992	Hs.736662	NR_147083	ENSG00000275852	LINC01742	-	long intergenic non-protein coding RNA 1742	ncRNA	DAP3	IgG
chr20	56885072	56885084	chr20:56885072-56885084	+	4.45528	11.6882	promoter-TSS (NR_003505)	promoter-TSS (NR_003505)	307	NM_020673	57403	Hs.529044	NM_020673	ENSG00000124209	RAB22A	-	RAB22A, member RAS oncogene family	protein-coding	DAP3	IgG
chr20	56885084	56885098	chr20:56885084-56885098	+	4.45528	11.6882	promoter-TSS (NR_003505)	promoter-TSS (NR_003505)	320	NM_020673	57403	Hs.529044	NM_020673	ENSG00000124209	RAB22A	-	RAB22A, member RAS oncogene family	protein-coding	DAP3	IgG
chr20	61484520	61484576	chr20:61484520-61484576	-	2.94071	3.00475	intron (NM_001301726, intron 5 of 5)	intron (NM_001301726, intron 5 of 5)	8626	NM_006602	10732	Hs.126248	NM_006602	ENSG00000101190	TCFL5	CHA|E2BP-1|Figlb|SOSF1|bHLHe82	transcription factor like 5	protein-coding	DAP3	IgG
chr20	61560925	61560959	chr20:61560925-61560959	-	4.40637	5.64715	intron (NM_022105, intron 1 of 5)	CpG	-3039	NM_080796	11083	Hs.517172	NM_022105	ENSG00000101191	DIDO1	BYE1|C20orf158|DATF-1|DATF1|DIDO2|DIDO3|DIO-1|DIO1|dJ885L7.8	death inducer-obliterator 1	protein-coding	DAP3	IgG
chr20	62601139	62601173	chr20:62601139-62601173	-	3.42286	7.25898	intron (NM_020713, intron 1 of 16)	CpG	127	NM_020713	57473	Hs.740578	NM_020713	ENSG00000196700	ZNF512B	GM632	zinc finger protein 512B	protein-coding	DAP3	IgG
chr21	27542886	27542971	chr21:27542886-27542971	-	2.81142	5.57592	exon (NM_001204301, exon 1 of 17)	exon (NM_001204301, exon 1 of 17)	159	NM_001204303	351	Hs.434980	NM_000484	ENSG00000142192	APP	AAA|ABETA|ABPP|AD1|APPI|CTFgamma|CVAP|PN-II|PN2|preA4	amyloid beta precursor protein	protein-coding	DAP3	IgG
chr21	35446295	35446320	chr21:35446295-35446320	+	5.64009	52.1672	intron (NM_032476, intron 1 of 2)	G-rich|Low_complexity|Low_complexity	430	NM_032476	64968	Hs.302742	NM_032476	ENSG00000243927	MRPS6	C21orf101|MRP-S6|RPMS6|S6mt	mitochondrial ribosomal protein S6	protein-coding	DAP3	IgG
chr21	35446320	35446330	chr21:35446320-35446330	+	5.61448	51.2118	intron (NM_032476, intron 1 of 2)	G-rich|Low_complexity|Low_complexity	447	NM_032476	64968	Hs.302742	NM_032476	ENSG00000243927	MRPS6	C21orf101|MRP-S6|RPMS6|S6mt	mitochondrial ribosomal protein S6	protein-coding	DAP3	IgG
chr21	35677433	35677490	chr21:35677433-35677490	+	4.00782	4.14812	Intergenic	L1MA7|LINE|L1	-58861	NM_172201	9992	Hs.551521	NM_172201	ENSG00000159197	KCNE2	ATFB4|LQT5|LQT6|MIRP1	potassium voltage-gated channel subfamily E regulatory subunit 2	protein-coding	DAP3	IgG
chr21	39847472	39847500	chr21:39847472-39847500	-	5.00782	9.13722	intron (NR_111949, intron 3 of 4)	L2b|LINE|L2	22915	NM_182918	2078	Hs.473819	NM_004449	ENSG00000157554	ERG	erg-3|p55	ETS transcription factor ERG	protein-coding	DAP3	IgG
chr22	22066722	22066731	chr22:22066722-22066731	-	9.36217	211.871	intron (NM_013313, intron 1 of 4)	intron (NM_013313, intron 1 of 4)	23356	NR_130910	29799	Hs.517436	NM_013313	ENSG00000100027	YPEL1	FKSG3	yippee like 1	protein-coding	DAP3	IgG
chr22	22066731	22066747	chr22:22066731-22066747	-	9.36217	211.871	intron (NM_013313, intron 1 of 4)	AluSx3|SINE|Alu	23344	NR_130910	29799	Hs.517436	NM_013313	ENSG00000100027	YPEL1	FKSG3	yippee like 1	protein-coding	DAP3	IgG
chr22	28193437	28193487	chr22:28193437-28193487	-	3.71831	3.18095	exon (NM_002430, exon 1 of 2)	exon (NM_002430, exon 1 of 2)	4282	NM_002430	4330	Hs.268515	NM_002430	ENSG00000169184	MN1	MGCR|MGCR1|MGCR1-PEN|dJ353E16.2	MN1 proto-oncogene, transcriptional regulator	protein-coding	DAP3	IgG
chr22	30819309	30819319	chr22:30819309-30819319	+	4.79632	15.2	3' UTR (NM_012429, exon 12 of 12)	3' UTR (NM_012429, exon 12 of 12)	-2442	NM_016498	51537	Hs.713636	NM_016498	ENSG00000242114	MTFP1	HSPC242|MTP18	mitochondrial fission process 1	protein-coding	DAP3	IgG
chr22	30819319	30819332	chr22:30819319-30819332	+	4.79632	15.2	3' UTR (NM_012429, exon 12 of 12)	3' UTR (NM_012429, exon 12 of 12)	-2430	NM_016498	51537	Hs.713636	NM_016498	ENSG00000242114	MTFP1	HSPC242|MTP18	mitochondrial fission process 1	protein-coding	DAP3	IgG
chr22	45098056	45098073	chr22:45098056-45098073	+	4.59278	6.62512	promoter-TSS (NM_181334)	promoter-TSS (NM_181334)	-13	NM_181334	553158	Hs.102336	NM_181334	ENSG00000248405	PRR5-ARHGAP8	-	PRR5-ARHGAP8 readthrough	protein-coding	DAP3	IgG
chr22	45098073	45098086	chr22:45098073-45098086	+	4.59278	6.62512	promoter-TSS (NM_181334)	promoter-TSS (NM_181334)	2	NM_181334	553158	Hs.102336	NM_181334	ENSG00000248405	PRR5-ARHGAP8	-	PRR5-ARHGAP8 readthrough	protein-coding	DAP3	IgG
chr22	45959123	45959177	chr22:45959123-45959177	+	3.35574	4.64361	TTS (NM_001996)	TTS (NM_001996)	42377	NR_131244	100506737	Hs.517692	NR_131244	ENSG00000238120	LINC01589	TCONS_00029353	long intergenic non-protein coding RNA 1589	ncRNA	DAP3	IgG
chr3	12196565	12196587	chr3:12196565-12196587	-	2.58652	23.4488	intron (NM_003256, intron 3 of 4)	intron (NM_003256, intron 3 of 4)	3836	NM_003256	7079	Hs.591665	NM_003256	ENSG00000157150	TIMP4	TIMP-4	TIMP metallopeptidase inhibitor 4	protein-coding	DAP3	IgG
chr3	13035440	13035479	chr3:13035440-13035479	-	3.06296	9.66158	intron (NM_001134382, intron 1 of 14)	CpG	-6859	NM_001330619	9922	Hs.475506	NM_014869	ENSG00000144711	IQSEC1	ARF-GEP100|ARFGEP100|BRAG2|GEP100	IQ motif and Sec7 domain 1	protein-coding	DAP3	IgG
chr3	31574685	31574775	chr3:31574685-31574775	+	2.31392	3.42613	exon (NM_178862, exon 1 of 16)	exon (NM_178862, exon 1 of 16)	313	NM_178862	201595	Hs.475812	NM_178862	ENSG00000163527	STT3B	CDG1X|SIMP|STT3-B	STT3 oligosaccharyltransferase complex catalytic subunit B	protein-coding	DAP3	IgG
chr3	42696254	42696286	chr3:42696254-42696286	+	3.00782	3.24255	promoter-TSS (NR_125400)	promoter-TSS (NR_125400)	-390	NR_125400	101928323		NR_125400		LOC101928323	-	uncharacterized LOC101928323	ncRNA	DAP3	IgG
chr3	47866744	47866754	chr3:47866744-47866754	+	2.77078	3.80728	intron (NM_014966, intron 5 of 22)	CpG	22121	NM_138615	22907	Hs.517948	NM_014966	ENSG00000132153	DHX30	DDX30|NEDMIAL|RETCOR	DExH-box helicase 30	protein-coding	DAP3	IgG
chr3	47866754	47866770	chr3:47866754-47866770	+	3.40637	4.87127	intron (NM_014966, intron 5 of 22)	CpG	22134	NM_138615	22907	Hs.517948	NM_014966	ENSG00000132153	DHX30	DDX30|NEDMIAL|RETCOR	DExH-box helicase 30	protein-coding	DAP3	IgG
chr3	50712884	50712902	chr3:50712884-50712902	+	3.85998	18.9475	TTS (NR_039950)	TTS (NR_039950)	382	NR_039950	100616138		NR_039950	ENSG00000272543	MIR4787	mir-4787	microRNA 4787	ncRNA	DAP3	IgG
chr3	50712902	50712910	chr3:50712902-50712910	+	3.85998	18.9475	TTS (NR_039950)	TTS (NR_039950)	395	NR_039950	100616138		NR_039950	ENSG00000272543	MIR4787	mir-4787	microRNA 4787	ncRNA	DAP3	IgG
chr3	51728481	51728514	chr3:51728481-51728514	-	2.45528	3.74954	intron (NM_001278195, intron 4 of 5)	5S|rRNA|rRNA	-12586	NR_146059	2912	Hs.121510	NM_000839	ENSG00000164082	GRM2	GLUR2|GPRC1B|MGLUR2|mGlu2	glutamate metabotropic receptor 2	protein-coding	DAP3	IgG
chr3	53079411	53079422	chr3:53079411-53079422	-	4.43103	11.4499	intron (NM_016329, intron 1 of 20)	CpG	672	NM_016329	51460	Hs.343679	NM_016329	ENSG00000163935	SFMBT1	RU1|SFMBT|hSFMBT	Scm like with four mbt domains 1	protein-coding	DAP3	IgG
chr3	53079422	53079439	chr3:53079422-53079439	-	4.43103	11.4499	intron (NM_016329, intron 1 of 20)	CpG	658	NM_016329	51460	Hs.343679	NM_016329	ENSG00000163935	SFMBT1	RU1|SFMBT|hSFMBT	Scm like with four mbt domains 1	protein-coding	DAP3	IgG
chr3	126328129	126328154	chr3:126328129-126328154	-	5.99133	19.0906	intron (NM_001173513, intron 13 of 14)	intron (NM_001173513, intron 13 of 14)	45825	NM_052883	114112	Hs.477475	NM_052883	ENSG00000197763	TXNRD3	TGR|TR2|TR2IT1|TRXR3|TXNRD3IT1|TXNRD3NB|TXNRD3NT1	thioredoxin reductase 3	protein-coding	DAP3	IgG
chr3	127794053	127794095	chr3:127794053-127794095	-	4.24883	4.88417	promoter-TSS (NR_046645)	promoter-TSS (NR_046645)	-579	NR_046645	100874089	Hs.581603	NR_046645	ENSG00000239608	RUVBL1-AS1	-	RUVBL1 antisense RNA 1	ncRNA	DAP3	IgG
chr3	129324119	129324135	chr3:129324119-129324135	-	4.326	27.3532	intron (NM_015103, intron 1 of 35)	CpG	1455	NM_015103	23129	Hs.301685	NM_015103	ENSG00000004399	PLXND1	PLEXD1	plexin D1	protein-coding	DAP3	IgG
chr3	129324135	129324152	chr3:129324135-129324152	-	4.34095	27.6708	intron (NM_015103, intron 1 of 35)	CpG	1438	NM_015103	23129	Hs.301685	NM_015103	ENSG00000004399	PLXND1	PLEXD1	plexin D1	protein-coding	DAP3	IgG
chr3	129324152	129324158	chr3:129324152-129324158	-	5.52567	39.8421	intron (NM_015103, intron 1 of 35)	CpG	1427	NM_015103	23129	Hs.301685	NM_015103	ENSG00000004399	PLXND1	PLEXD1	plexin D1	protein-coding	DAP3	IgG
chr3	129324158	129324164	chr3:129324158-129324164	-	4.54839	6.38437	intron (NM_015103, intron 1 of 35)	CpG	1421	NM_015103	23129	Hs.301685	NM_015103	ENSG00000004399	PLXND1	PLEXD1	plexin D1	protein-coding	DAP3	IgG
chr3	131221590	131221674	chr3:131221590-131221674	-	4.19225	4.62422	exon (NM_007208, exon 1 of 10)	exon (NM_007208, exon 1 of 10)	183	NM_007208	11222	Hs.205163	NM_007208	ENSG00000114686	MRPL3	COXPD9|MRL3|RPML3	mitochondrial ribosomal protein L3	protein-coding	DAP3	IgG
chr3	133748878	133748882	chr3:133748878-133748882	-	2.16137	9.20809	promoter-TSS (NM_005630)	promoter-TSS (NM_005630)	-111	NM_005630	6578	Hs.518270	NM_005630	ENSG00000174640	SLCO2A1	MATR1|OATP2A1|PGT|PHOAR2|SLC21A2	solute carrier organic anion transporter family member 2A1	protein-coding	DAP3	IgG
chr3	133748882	133748892	chr3:133748882-133748892	-	2.18885	9.49592	promoter-TSS (NM_005630)	promoter-TSS (NM_005630)	-118	NM_005630	6578	Hs.518270	NM_005630	ENSG00000174640	SLCO2A1	MATR1|OATP2A1|PGT|PHOAR2|SLC21A2	solute carrier organic anion transporter family member 2A1	protein-coding	DAP3	IgG
chr3	133748892	133748918	chr3:133748892-133748918	-	2.18885	9.49592	promoter-TSS (NM_005630)	promoter-TSS (NM_005630)	-136	NM_005630	6578	Hs.518270	NM_005630	ENSG00000174640	SLCO2A1	MATR1|OATP2A1|PGT|PHOAR2|SLC21A2	solute carrier organic anion transporter family member 2A1	protein-coding	DAP3	IgG
chr3	141009861	141009886	chr3:141009861-141009886	+	3.79632	3.42611	intron (NM_001037172, intron 5 of 5)	intron (NM_001037172, intron 5 of 5)	-33154	NM_001080412	253461	Hs.518301	NM_152535	ENSG00000177311	ZBTB38	CIBZ|PPP1R171|ZNF921	zinc finger and BTB domain containing 38	protein-coding	DAP3	IgG
chr3	141153234	141153248	chr3:141153234-141153248	+	7.52827	400	intron (NM_001350099, intron 4 of 5)	intron (NM_001350099, intron 4 of 5)	32050	NM_001350100	253461	Hs.518301	NM_152535	ENSG00000177311	ZBTB38	CIBZ|PPP1R171|ZNF921	zinc finger and BTB domain containing 38	protein-coding	DAP3	IgG
chr3	141153248	141153261	chr3:141153248-141153261	+	7.52879	400	intron (NM_001350099, intron 4 of 5)	intron (NM_001350099, intron 4 of 5)	32064	NM_001350100	253461	Hs.518301	NM_152535	ENSG00000177311	ZBTB38	CIBZ|PPP1R171|ZNF921	zinc finger and BTB domain containing 38	protein-coding	DAP3	IgG
chr3	155093798	155093842	chr3:155093798-155093842	-	3.71831	3.18095	Intergenic	5S|rRNA|rRNA	-82348	NM_001352129	100507537	Hs.518341	NM_001352129	ENSG00000240045	STRIT1	DWORF	small transmembrane regulator of ion transport 1	protein-coding	DAP3	IgG
chr3	179497401	179497454	chr3:179497401-179497454	+	3.04024	10.7612	intron (NM_003940, intron 19 of 20)	LSU-rRNA_Hsa|rRNA|rRNA	-118554	NR_110059	101928790	Hs.667247	NR_110059	ENSG00000244302	PEX5L-AS2	-	PEX5L antisense RNA 2	ncRNA	DAP3	IgG
chr3	183901407	183901546	chr3:183901407-183901546	+	2.50259	3.95922	3' UTR (NM_001311198, exon 13 of 13)	3' UTR (NM_001311198, exon 13 of 13)	-2386	NM_001351299	55324	Hs.361323	NM_018358	ENSG00000161204	ABCF3	EST201864	ATP binding cassette subfamily F member 3	protein-coding	DAP3	IgG
chr3	186288581	186288590	chr3:186288581-186288590	+	2.29562	4.60729	promoter-TSS (NM_001134415)	promoter-TSS (NM_001134415)	121	NM_016306	51726	Hs.317192	NM_016306	ENSG00000090520	DNAJB11	ABBP-2|ABBP2|DJ9|Dj-9|EDJ|ERdj3|ERj3|ERj3p|PKD6|PRO1080|UNQ537	DnaJ heat shock protein family (Hsp40) member B11	protein-coding	DAP3	IgG
chr4	1323705	1323723	chr4:1323705-1323723	+	4.82141	23.2044	intron (NM_001297432, intron 5 of 8)	intron (NM_001297432, intron 5 of 8)	-17282	NM_001317934	57654	Hs.380475	NM_020894	ENSG00000163945	UVSSA	KIAA1530|UVSS3	UV stimulated scaffold protein A	protein-coding	DAP3	IgG
chr4	1323723	1323736	chr4:1323723-1323736	+	4.82141	23.2044	intron (NM_001297432, intron 5 of 8)	intron (NM_001297432, intron 5 of 8)	-17266	NM_001317934	57654	Hs.380475	NM_020894	ENSG00000163945	UVSSA	KIAA1530|UVSS3	UV stimulated scaffold protein A	protein-coding	DAP3	IgG
chr4	7584282	7584334	chr4:7584282-7584334	+	2.76384	400	intron (NM_020777, intron 3 of 26)	LSU-rRNA_Hsa|rRNA|rRNA	122553	NR_036238	100422826		NR_036238	ENSG00000266690	MIR4274	-	microRNA 4274	ncRNA	DAP3	IgG
chr4	7584334	7584348	chr4:7584334-7584348	+	2.77239	400	intron (NM_020777, intron 3 of 26)	LSU-rRNA_Hsa|rRNA|rRNA	122586	NR_036238	100422826		NR_036238	ENSG00000266690	MIR4274	-	microRNA 4274	ncRNA	DAP3	IgG
chr4	7584348	7584358	chr4:7584348-7584358	+	2.75769	400	intron (NM_020777, intron 3 of 26)	LSU-rRNA_Hsa|rRNA|rRNA	122598	NR_036238	100422826		NR_036238	ENSG00000266690	MIR4274	-	microRNA 4274	ncRNA	DAP3	IgG
chr4	8621220	8621236	chr4:8621220-8621236	+	5.13335	9.90896	exon (NM_003652, exon 10 of 10)	exon (NM_003652, exon 10 of 10)	26736	NM_001014447	8532	Hs.61995	NM_003652	ENSG00000109625	CPZ	-	carboxypeptidase Z	protein-coding	DAP3	IgG
chr4	8621236	8621247	chr4:8621236-8621247	+	5.13335	9.90896	exon (NM_003652, exon 10 of 10)	exon (NM_003652, exon 10 of 10)	26750	NM_001014447	8532	Hs.61995	NM_003652	ENSG00000109625	CPZ	-	carboxypeptidase Z	protein-coding	DAP3	IgG
chr4	15005341	15005358	chr4:15005341-15005358	+	4.15325	13.5289	exon (NM_001177382, exon 1 of 12)	exon (NM_001177382, exon 1 of 12)	1245	NM_182485	132864	Hs.656937	NM_182485	ENSG00000137449	CPEB2	CPE-BP2|CPEB-2|hCPEB-2	cytoplasmic polyadenylation element binding protein 2	protein-coding	DAP3	IgG
chr4	15005358	15005381	chr4:15005358-15005381	+	3.73821	12.4265	exon (NM_001177382, exon 1 of 12)	exon (NM_001177382, exon 1 of 12)	1265	NM_182485	132864	Hs.656937	NM_182485	ENSG00000137449	CPEB2	CPE-BP2|CPEB-2|hCPEB-2	cytoplasmic polyadenylation element binding protein 2	protein-coding	DAP3	IgG
chr4	25864575	25864592	chr4:25864575-25864592	-	4.91762	24.9514	promoter-TSS (NM_015187)	promoter-TSS (NM_015187)	26	NM_015187	23231	Hs.479384	NM_015187	ENSG00000091490	SEL1L3	Sel-1L3	SEL1L family member 3	protein-coding	DAP3	IgG
chr4	25864592	25864603	chr4:25864592-25864603	-	4.91762	24.9514	promoter-TSS (NM_015187)	promoter-TSS (NM_015187)	12	NM_015187	23231	Hs.479384	NM_015187	ENSG00000091490	SEL1L3	Sel-1L3	SEL1L family member 3	protein-coding	DAP3	IgG
chr4	36246101	36246110	chr4:36246101-36246110	+	7.25575	47.6996	promoter-TSS (NM_015230)	promoter-TSS (NM_015230)	30	NR_146894	116984	Hs.479451	NM_015230	ENSG00000047365	ARAP2	CENTD1|PARX	ArfGAP with RhoGAP domain, ankyrin repeat and PH domain 2	protein-coding	DAP3	IgG
chr4	36246110	36246122	chr4:36246110-36246122	+	7.27631	48.4806	promoter-TSS (NM_015230)	promoter-TSS (NM_015230)	20	NR_146894	116984	Hs.479451	NM_015230	ENSG00000047365	ARAP2	CENTD1|PARX	ArfGAP with RhoGAP domain, ankyrin repeat and PH domain 2	protein-coding	DAP3	IgG
chr4	36246122	36246130	chr4:36246122-36246130	+	7.27631	48.4806	promoter-TSS (NM_015230)	promoter-TSS (NM_015230)	10	NR_146894	116984	Hs.479451	NM_015230	ENSG00000047365	ARAP2	CENTD1|PARX	ArfGAP with RhoGAP domain, ankyrin repeat and PH domain 2	protein-coding	DAP3	IgG
chr4	37893010	37893040	chr4:37893010-37893040	+	4.13335	4.36186	intron (NM_001253912, intron 1 of 20)	CpG-19734	320	NM_015173	23216	Hs.176503	NM_015173	ENSG00000065882	TBC1D1	TBC|TBC1	TBC1 domain family member 1	protein-coding	DAP3	IgG
chr4	79697722	79697730	chr4:79697722-79697730	+	4.61448	13.204	exon (NM_017593, exon 1 of 14)	exon (NM_017593, exon 1 of 14)	194	NM_198892	55589	Hs.146551	NM_017593	ENSG00000138756	BMP2K	BIKE|HRIHFB2017	BMP2 inducible kinase	protein-coding	DAP3	IgG
chr4	79697730	79697743	chr4:79697730-79697743	+	4.61448	13.204	exon (NM_017593, exon 1 of 14)	exon (NM_017593, exon 1 of 14)	205	NM_198892	55589	Hs.146551	NM_017593	ENSG00000138756	BMP2K	BIKE|HRIHFB2017	BMP2 inducible kinase	protein-coding	DAP3	IgG
chr4	79697743	79697753	chr4:79697743-79697753	+	4.65691	13.695	exon (NM_017593, exon 1 of 14)	exon (NM_017593, exon 1 of 14)	216	NM_198892	55589	Hs.146551	NM_017593	ENSG00000138756	BMP2K	BIKE|HRIHFB2017	BMP2 inducible kinase	protein-coding	DAP3	IgG
chr4	79697753	79697759	chr4:79697753-79697759	+	4.65691	13.695	exon (NM_017593, exon 1 of 14)	exon (NM_017593, exon 1 of 14)	224	NM_198892	55589	Hs.146551	NM_017593	ENSG00000138756	BMP2K	BIKE|HRIHFB2017	BMP2 inducible kinase	protein-coding	DAP3	IgG
chr4	83817032	83817081	chr4:83817032-83817081	-	2.05618	7.70908	promoter-TSS (NR_132759)	promoter-TSS (NR_132759)	24	NR_132759	106633808		NR_132759		SNORD143	SNORA96|SNORD171|ZL5	small nucleolar RNA, C/D box 143	snoRNA	DAP3	IgG
chr4	107924514	107924521	chr4:107924514-107924521	-	5.96117	65.6995	intron (NM_014421, intron 1 of 3)	LSU-rRNA_Hsa|rRNA|rRNA	32952	NM_014421	27123	Hs.211869	NM_014421	ENSG00000155011	DKK2	DKK-2	dickkopf WNT signaling pathway inhibitor 2	protein-coding	DAP3	IgG
chr4	107924521	107924549	chr4:107924521-107924549	-	5.99795	67.4504	intron (NM_014421, intron 1 of 3)	LSU-rRNA_Hsa|rRNA|rRNA	32935	NM_014421	27123	Hs.211869	NM_014421	ENSG00000155011	DKK2	DKK-2	dickkopf WNT signaling pathway inhibitor 2	protein-coding	DAP3	IgG
chr4	107924549	107924556	chr4:107924549-107924556	-	7.22435	93.1546	intron (NM_014421, intron 1 of 3)	LSU-rRNA_Hsa|rRNA|rRNA	32917	NM_014421	27123	Hs.211869	NM_014421	ENSG00000155011	DKK2	DKK-2	dickkopf WNT signaling pathway inhibitor 2	protein-coding	DAP3	IgG
chr4	107924785	107924829	chr4:107924785-107924829	-	4.28793	26.5593	intron (NM_014421, intron 1 of 3)	LSU-rRNA_Hsa|rRNA|rRNA	32663	NM_014421	27123	Hs.211869	NM_014421	ENSG00000155011	DKK2	DKK-2	dickkopf WNT signaling pathway inhibitor 2	protein-coding	DAP3	IgG
chr4	122589474	122589609	chr4:122589474-122589609	-	2.1673	4.0155	3' UTR (NM_001154, exon 13 of 13)	3' UTR (NM_001154, exon 13 of 13)	28593	NM_001154	308	Hs.480653	NM_001154	ENSG00000164111	ANXA5	ANX5|ENX2|HEL-S-7|PP4|RPRGL3	annexin A5	protein-coding	DAP3	IgG
chr4	144621577	144621582	chr4:144621577-144621582	-	5.57076	13.9727	exon (NM_001168235, exon 1 of 8)	exon (NM_001168235, exon 1 of 8)	248	NM_001168235	166752	Hs.252714	NM_001168235	ENSG00000183090	FREM3	-	FRAS1 related extracellular matrix 3	protein-coding	DAP3	IgG
chr4	144621582	144621604	chr4:144621582-144621604	-	5.57076	13.9727	exon (NM_001168235, exon 1 of 8)	exon (NM_001168235, exon 1 of 8)	235	NM_001168235	166752	Hs.252714	NM_001168235	ENSG00000183090	FREM3	-	FRAS1 related extracellular matrix 3	protein-coding	DAP3	IgG
chr5	22533305	22533319	chr5:22533305-22533319	-	7.63054	62.4473	intron (NM_004061, intron 1 of 14)	MER20|DNA|hAT-Charlie	-319353	NM_001364108	1010	Hs.113684	NM_004061	ENSG00000154162	CDH12	CDHB	cadherin 12	protein-coding	DAP3	IgG
chr5	22533319	22533330	chr5:22533319-22533330	-	7.63054	62.4473	intron (NM_004061, intron 1 of 14)	MER20|DNA|hAT-Charlie	-319366	NM_001364108	1010	Hs.113684	NM_004061	ENSG00000154162	CDH12	CDHB	cadherin 12	protein-coding	DAP3	IgG
chr5	38479751	38479860	chr5:38479751-38479860	-	2.27086	3.27548	3' UTR (NM_001364298, exon 20 of 20)	3' UTR (NM_001364298, exon 20 of 20)	34158	NM_182801	133584	Hs.20103	NM_152403	ENSG00000164318	EGFLAM	AGRINL|AGRNL|PIKA	EGF like, fibronectin type III and laminin G domains	protein-coding	DAP3	IgG
chr5	78281168	78281178	chr5:78281168-78281178	-	4.67767	6.85473	promoter-TSS (NM_000046)	promoter-TSS (NM_000046)	-40	NM_000046	411	Hs.149103	NM_000046	ENSG00000113273	ARSB	ASB|G4S|MPS6	arylsulfatase B	protein-coding	DAP3	IgG
chr5	78281178	78281193	chr5:78281178-78281193	-	4.67767	6.85473	promoter-TSS (NM_000046)	promoter-TSS (NM_000046)	-53	NM_000046	411	Hs.149103	NM_000046	ENSG00000113273	ARSB	ASB|G4S|MPS6	arylsulfatase B	protein-coding	DAP3	IgG
chr5	79947073	79947089	chr5:79947073-79947089	-	2.43916	8.90854	promoter-TSS (NM_001190470)	promoter-TSS (NM_001190470)	-254	NM_001190470	100462981		NM_001190470		MTRNR2L2	HN2	MT-RNR2 like 2	protein-coding	DAP3	IgG
chr5	79947242	79947254	chr5:79947242-79947254	-	2.12263	65.9621	promoter-TSS (NM_001190470)	promoter-TSS (NM_001190470)	-421	NM_001190470	100462981		NM_001190470		MTRNR2L2	HN2	MT-RNR2 like 2	protein-coding	DAP3	IgG
chr5	124686767	124686809	chr5:124686767-124686809	-	5.04024	9.37731	intron (NR_109882, intron 5 of 5)	7SK|RNA|RNA	-142166	NR_109887	101927460	Hs.407582	NR_109887	ENSG00000260192	LINC02240	-	long intergenic non-protein coding RNA 2240	ncRNA	DAP3	IgG
chr5	127873511	127873569	chr5:127873511-127873569	-	2.54839	4.16808	5' UTR (NM_001999, exon 1 of 65)	5' UTR (NM_001999, exon 1 of 65)	398	NM_001999	2201	Hs.519294	NM_001999	ENSG00000138829	FBN2	CCA|DA9|EOMD	fibrillin 2	protein-coding	DAP3	IgG
chr5	134642359	134642401	chr5:134642359-134642401	+	4.63585	6.8638	intron (NR_161235, intron 3 of 5)	(TCCA)n|Simple_repeat|Simple_repeat	-58513	NR_037895	340073	Hs.434422	NR_037895	ENSG00000249647	C5orf66-AS2	-	C5orf66 antisense RNA 2	ncRNA	DAP3	IgG
chr5	135416205	135416243	chr5:135416205-135416243	-	2.94071	6.14776	promoter-TSS (NR_030583)	promoter-TSS (NR_030583)	63	NR_030583	100126299		NR_030583	ENSG00000278815	VTRNA2-1	CBL-3|CBL3|MIR886|MIRN886|VTRNA2|hsa-mir-886|hvg-5|nc886|pre-miR-886|svtRNA2-1a	vault RNA 2-1	ncRNA	DAP3	IgG
chr5	135416250	135416258	chr5:135416250-135416258	-	2.71831	3.57621	promoter-TSS (NR_030583)	promoter-TSS (NR_030583)	33	NR_030583	100126299		NR_030583	ENSG00000278815	VTRNA2-1	CBL-3|CBL3|MIR886|MIRN886|VTRNA2|hsa-mir-886|hvg-5|nc886|pre-miR-886|svtRNA2-1a	vault RNA 2-1	ncRNA	DAP3	IgG
chr5	149380262	149380265	chr5:149380262-149380265	+	6.55962	28.8676	promoter-TSS (NM_014983)	promoter-TSS (NM_014983)	-38	NM_014983	22993	Hs.719189	NM_014983	ENSG00000113716	HMGXB3	HMGX3|SMF	HMG-box containing 3	protein-coding	DAP3	IgG
chr5	149380265	149380274	chr5:149380265-149380274	+	6.55962	28.8676	promoter-TSS (NM_014983)	promoter-TSS (NM_014983)	-32	NM_014983	22993	Hs.719189	NM_014983	ENSG00000113716	HMGXB3	HMGX3|SMF	HMG-box containing 3	protein-coding	DAP3	IgG
chr5	149380274	149380292	chr5:149380274-149380292	+	6.55962	28.8676	promoter-TSS (NM_014983)	promoter-TSS (NM_014983)	-19	NM_014983	22993	Hs.719189	NM_014983	ENSG00000113716	HMGXB3	HMGX3|SMF	HMG-box containing 3	protein-coding	DAP3	IgG
chr5	172447910	172447919	chr5:172447910-172447919	+	2.04482	6.70611	TTS (NR_002988)	TTS (NR_002988)	186	NR_002988	677841	Hs.692720	NR_002988	ENSG00000212402	SNORA74B	U19-2	small nucleolar RNA, H/ACA box 74B	snoRNA	DAP3	IgG
chr6	7910851	7910927	chr6:7910851-7910927	-	2.35574	3.32823	promoter-TSS (NM_001145549)	promoter-TSS (NM_001145549)	132	NM_030810	81567	Hs.150837	NM_022085	ENSG00000239264	TXNDC5	ENDOPDI|ERP46|HCC-2|HCC2|PDIA15|STRF8|UNQ364	thioredoxin domain containing 5	protein-coding	DAP3	IgG
chr6	10398497	10398564	chr6:10398497-10398564	-	2.10298	4.23751	3' UTR (NM_001042425, exon 7 of 7)	3' UTR (NM_001042425, exon 7 of 7)	-6204	NR_145448	109729173		NR_145448	ENSG00000285278	TFAP2A-AS2	HIPSTR	TFAP2A antisense RNA 2	ncRNA	DAP3	IgG
chr6	10887830	10887857	chr6:10887830-10887857	+	3.35574	4.64361	intron (NM_001040274, intron 1 of 29)	intron (NM_001040274, intron 1 of 29)	559	NM_001040274	221711	Hs.729128	NM_194299	ENSG00000153157	SYCP2L	C6orf177|NO145|dJ62D2.1	synaptonemal complex protein 2 like	protein-coding	DAP3	IgG
chr6	26104173	26104234	chr6:26104173-26104234	+	4.00782	4.14812	promoter-TSS (NM_003542)	promoter-TSS (NM_003542)	28	NM_003542	8364	Hs.46423	NM_003542	ENSG00000197061	HIST1H4C	H4/g|H4FG|dJ221C16.1	histone cluster 1 H4 family member c	protein-coding	DAP3	IgG
chr6	26204865	26204937	chr6:26204865-26204937	+	2.20374	5.83884	promoter-TSS (NM_003545)	promoter-TSS (NM_003545)	28	NM_003545	8367	Hs.662174	NM_003545	ENSG00000276966	HIST1H4E	H4/j|H4FJ	histone cluster 1 H4 family member e	protein-coding	DAP3	IgG
chr6	27114950	27114981	chr6:27114950-27114981	+	3.30328	4.41426	promoter-TSS (NR_036096)	promoter-TSS (NR_036096)	105	NM_080596	85235	Hs.352225	NM_080596	ENSG00000274997	HIST1H2AH	H2A/S|H2AFALii|H2AH|dJ86C11.1	histone cluster 1 H2A family member h	protein-coding	DAP3	IgG
chr6	27833249	27833310	chr6:27833249-27833310	+	2.54839	3.1654	exon (NM_003511, exon 1 of 1)	exon (NM_003511, exon 1 of 1)	173	NM_003511	8332	Hs.233568	NM_003511	ENSG00000276903	HIST1H2AL	H2A.i|H2A/i|H2AFI|dJ193B12.9	histone cluster 1 H2A family member l	protein-coding	DAP3	IgG
chr6	31504151	31504225	chr6:31504151-31504225	-	2.49181	10.1499	promoter-TSS (NR_003140)	promoter-TSS (NR_003140)	38	NR_003140	692233		NR_003140	ENSG00000201785	SNORD117	U83	small nucleolar RNA, C/D box 117	snoRNA	DAP3	IgG
chr6	31704212	31704294	chr6:31704212-31704294	-	2.07195	4.09258	promoter-TSS (NM_001287594)	promoter-TSS (NM_001287594)	69	NM_001287594	1192	Hs.414565	NM_001288	ENSG00000213719	CLIC1	CL1C1|G6|NCC27	chloride intracellular channel 1	protein-coding	DAP3	IgG
chr6	33256819	33256823	chr6:33256819-33256823	-	4.81518	15.4543	promoter-TSS (NM_001265596).3	promoter-TSS (NM_001265596).3	195	NM_005452	9277	Hs.520063	NM_005452	ENSG00000227057	WDR46	BING4|C6orf11|FP221|UTP7	WD repeat domain 46	protein-coding	DAP3	IgG
chr6	33256823	33256834	chr6:33256823-33256834	-	4.81518	15.4543	promoter-TSS (NM_001265596).3	promoter-TSS (NM_001265596).3	187	NM_005452	9277	Hs.520063	NM_005452	ENSG00000227057	WDR46	BING4|C6orf11|FP221|UTP7	WD repeat domain 46	protein-coding	DAP3	IgG
chr6	33256834	33256845	chr6:33256834-33256845	-	4.83379	15.7052	promoter-TSS (NM_001265596).3	promoter-TSS (NM_001265596).3	176	NM_005452	9277	Hs.520063	NM_005452	ENSG00000227057	WDR46	BING4|C6orf11|FP221|UTP7	WD repeat domain 46	protein-coding	DAP3	IgG
chr6	33281500	33281592	chr6:33281500-33281592	-	2.60728	3.3783	TTS (NM_001145338).4	TTS (NM_001145338).4	309	NM_172209	6892	Hs.370937	NM_003190	ENSG00000231925	TAPBP	NGS17|TAPA|TPN|TPSN	TAP binding protein	protein-coding	DAP3	IgG
chr6	37787584	37787600	chr6:37787584-37787600	+	2.59278	4.37607	promoter-TSS (NM_021943)	promoter-TSS (NM_021943)	89	NM_021943	60685	Hs.36959	NM_021943	ENSG00000156639	ZFAND3	TEX27	zinc finger AN1-type containing 3	protein-coding	DAP3	IgG
chr6	37787600	37787625	chr6:37787600-37787625	+	2.13335	3.35064	5' UTR (NM_021943, exon 1 of 6)	5' UTR (NM_021943, exon 1 of 6)	110	NM_021943	60685	Hs.36959	NM_021943	ENSG00000156639	ZFAND3	TEX27	zinc finger AN1-type containing 3	protein-coding	DAP3	IgG
chr6	70577052	70577091	chr6:70577052-70577091	+	4.45528	5.89561	intron (NM_001858, intron 1 of 50)	CpG	624	NM_001858	1310	Hs.444842	NM_001858	ENSG00000082293	COL19A1	COL9A1L|D6S228E	collagen type XIX alpha 1 chain	protein-coding	DAP3	IgG
chr6	86387077	86387089	chr6:86387077-86387089	-	2.00782	12.4097	promoter-TSS (NR_002743)	promoter-TSS (NR_002743)	3	NR_002743	26799		NR_002743		SNORD50A	RNU50|U50	small nucleolar RNA, C/D box 50A	snoRNA	DAP3	IgG
chr6	99963954	99963983	chr6:99963954-99963983	-	3.71831	6.32011	promoter-TSS (NM_001346027)	promoter-TSS (NM_001346027)	-604	NM_032929	85015	Hs.143410	NM_032929	ENSG00000123552	USP45	-	ubiquitin specific peptidase 45	protein-coding	DAP3	IgG
chr6	108438360	108438366	chr6:108438360-108438366	-	4.54337	41.3628	Intergenic	CpG	-6474	NR_145458	100287366	Hs.221513	NR_145458	ENSG00000225174	OSTM1-AS1	-	OSTM1 antisense RNA 1	ncRNA	DAP3	IgG
chr6	108438366	108438375	chr6:108438366-108438375	-	4.54839	41.5215	Intergenic	CpG	-6466	NR_145458	100287366	Hs.221513	NR_145458	ENSG00000225174	OSTM1-AS1	-	OSTM1 antisense RNA 1	ncRNA	DAP3	IgG
chr6	108438375	108438381	chr6:108438375-108438381	-	4.54839	41.5215	Intergenic	CpG	-6459	NR_145458	100287366	Hs.221513	NR_145458	ENSG00000225174	OSTM1-AS1	-	OSTM1 antisense RNA 1	ncRNA	DAP3	IgG
chr6	110679351	110679366	chr6:110679351-110679366	-	5.73326	62.2981	exon (NM_001123364, exon 1 of 5)	exon (NM_001123364, exon 1 of 5)	116	NM_001354594	728464	Hs.634429	NM_001123364	ENSG00000053328	METTL24	C6orf186	methyltransferase like 24	protein-coding	DAP3	IgG
chr6	110679366	110679377	chr6:110679366-110679377	-	5.73326	62.2981	exon (NM_001123364, exon 1 of 5)	exon (NM_001123364, exon 1 of 5)	103	NM_001354594	728464	Hs.634429	NM_001123364	ENSG00000053328	METTL24	C6orf186	methyltransferase like 24	protein-coding	DAP3	IgG
chr6	110679377	110679386	chr6:110679377-110679386	-	7.15572	44.3091	promoter-TSS (NM_001354594)	promoter-TSS (NM_001354594)	93	NM_001354594	728464	Hs.634429	NM_001123364	ENSG00000053328	METTL24	C6orf186	methyltransferase like 24	protein-coding	DAP3	IgG
chr6	111136435	111136456	chr6:111136435-111136456	-	6.51032	83.122	5' UTR (NM_015076, exon 1 of 13)	5' UTR (NM_015076, exon 1 of 13)	226	NM_001300960	23097	Hs.744895	NM_015076	ENSG00000155111	CDK19	CDC2L6|CDK11|bA346C16.3	cyclin dependent kinase 19	protein-coding	DAP3	IgG
chr6	111136456	111136485	chr6:111136456-111136485	-	6.51417	83.3883	5' UTR (NM_015076, exon 1 of 13)	5' UTR (NM_015076, exon 1 of 13)	201	NM_001300960	23097	Hs.744895	NM_015076	ENSG00000155111	CDK19	CDC2L6|CDK11|bA346C16.3	cyclin dependent kinase 19	protein-coding	DAP3	IgG
chr6	127440587	127440607	chr6:127440587-127440607	+	4.71831	14.1456	intron (NM_032784, intron 1 of 4)	CpG	781	NM_032784	84870	Hs.135254	NM_032784	ENSG00000146374	RSPO3	CRISTIN1|PWTSR|THSD2	R-spondin 3	protein-coding	DAP3	IgG
chr6	127440607	127440618	chr6:127440607-127440618	+	4.71831	14.1456	intron (NM_032784, intron 1 of 4)	CpG	797	NM_032784	84870	Hs.135254	NM_032784	ENSG00000146374	RSPO3	CRISTIN1|PWTSR|THSD2	R-spondin 3	protein-coding	DAP3	IgG
chr6	133594054	133594114	chr6:133594054-133594114	+	2.22629	400	intron (NM_001370459, intron 1 of 17)	LSU-rRNA_Hsa|rRNA|rRNA	31447	NM_001301013	2070	Hs.596680	NM_004100	ENSG00000112319	EYA4	CMD1J|DFNA10	EYA transcriptional coactivator and phosphatase 4	protein-coding	DAP3	IgG
chr6	146458746	146458773	chr6:146458746-146458773	+	4.67767	6.85473	intron (NM_001278067, intron 1 of 7)	L1MA3|LINE|L1	108426	NM_001278067	2911	Hs.32945	NM_000838	ENSG00000152822	GRM1	GPRC1A|MGLU1|MGLUR1|PPP1R85|SCA44|SCAR13	glutamate metabotropic receptor 1	protein-coding	DAP3	IgG
chr6	167015842	167015870	chr6:167015842-167015870	-	3.79632	3.42611	intron (NM_001006932, intron 2 of 21)	L1ME3E|LINE|L1	24883	NM_021135	6196	Hs.655277	NM_021135	ENSG00000071242	RPS6KA2	HU-2|MAPKAPK1C|RSK|RSK3|S6K-alpha|S6K-alpha2|p90-RSK3|p90RSK2|pp90RSK3	ribosomal protein S6 kinase A2	protein-coding	DAP3	IgG
chr6	168720337	168720366	chr6:168720337-168720366	-	4.24883	4.88417	non-coding (NR_104425, exon 1 of 2)	non-coding (NR_104425, exon 1 of 2)	105	NM_001286351	168002	Hs.673059	NM_214462	ENSG00000164488	DACT2	C6orf116|DAPPER2|DPR2|bA503C24.7	dishevelled binding antagonist of beta catenin 2	protein-coding	DAP3	IgG
chr7	1084089	1084124	chr7:1084089-1084124	-	3.13335	3.71568	promoter-TSS (NM_001303473)	promoter-TSS (NM_001303473)	-75	NM_001303473	115330	Hs.585007	NM_138445	ENSG00000164849	GPR146	PGR8	G protein-coupled receptor 146	protein-coding	DAP3	IgG
chr7	5340381	5340393	chr7:5340381-5340393	+	3.53545	28.5158	intron (NM_153247, intron 10 of 10)	intron (NM_153247, intron 10 of 10)	17813	NM_001040661	222962	Hs.4302	NM_153247	ENSG00000164638	SLC29A4	ENT4|PMAT	solute carrier family 29 member 4	protein-coding	DAP3	IgG
chr7	5340393	5340402	chr7:5340393-5340402	+	3.53545	28.5158	intron (NM_153247, intron 10 of 10)	intron (NM_153247, intron 10 of 10)	17824	NM_001040661	222962	Hs.4302	NM_153247	ENSG00000164638	SLC29A4	ENT4|PMAT	solute carrier family 29 member 4	protein-coding	DAP3	IgG
chr7	5460826	5460831	chr7:5460826-5460831	+	4.02952	12.0173	exon (NM_001080495, exon 2 of 30)	exon (NM_001080495, exon 2 of 30)	2348	NM_001080495	84629	Hs.520638	NM_001013722	ENSG00000182095	TNRC18	CAGL79|TNRC18A	trinucleotide repeat containing 18	protein-coding	DAP3	IgG
chr7	5460831	5460852	chr7:5460831-5460852	+	4.02952	12.0173	exon (NM_001080495, exon 2 of 30)	exon (NM_001080495, exon 2 of 30)	2335	NM_001080495	84629	Hs.520638	NM_001013722	ENSG00000182095	TNRC18	CAGL79|TNRC18A	trinucleotide repeat containing 18	protein-coding	DAP3	IgG
chr7	5568267	5568293	chr7:5568267-5568293	-	2.64525	16.1987	exon (NM_001101, exon 4 of 6)	exon (NM_001101, exon 4 of 6)	1952	NM_001101	60	Hs.520640	NM_001101	ENSG00000075624	ACTB	BRWS1|PS1TP5BP1	actin beta	protein-coding	DAP3	IgG
chr7	22896259	22896298	chr7:22896259-22896298	+	2.14191	14.5241	promoter-TSS (NR_003075)	promoter-TSS (NR_003075)	47	NR_003075	692210		NR_003075	ENSG00000221740	SNORD93	HBII-336	small nucleolar RNA, C/D box 93	snoRNA	DAP3	IgG
chr7	27285418	27285433	chr7:27285418-27285433	-	4.13335	13.2849	intron (NM_001989, intron 2 of 2)	CpG-24164	1422	NR_120507	101410536	Hs.687800	NR_120507	ENSG00000253405	EVX1-AS	EVX1-AS1	EVX1 antisense RNA	ncRNA	DAP3	IgG
chr7	27285433	27285445	chr7:27285433-27285445	-	4.13335	13.2849	intron (NM_001989, intron 2 of 2)	CpG-24164	1409	NR_120507	101410536	Hs.687800	NR_120507	ENSG00000253405	EVX1-AS	EVX1-AS1	EVX1 antisense RNA	ncRNA	DAP3	IgG
chr7	37955819	37955824	chr7:37955819-37955824	+	5.97465	18.8418	exon (NM_003014, exon 1 of 6)	exon (NM_003014, exon 1 of 6)	597	NM_003014	6424	Hs.658169	NM_003014	ENSG00000106483	SFRP4	FRP-4|FRPHE|FRZB-2|PYL|sFRP-4	secreted frizzled related protein 4	protein-coding	DAP3	IgG
chr7	37955824	37955831	chr7:37955824-37955831	+	5.97465	18.8418	exon (NM_003014, exon 1 of 6)	exon (NM_003014, exon 1 of 6)	591	NM_003014	6424	Hs.658169	NM_003014	ENSG00000106483	SFRP4	FRP-4|FRPHE|FRZB-2|PYL|sFRP-4	secreted frizzled related protein 4	protein-coding	DAP3	IgG
chr7	37955831	37955838	chr7:37955831-37955838	+	5.97465	18.8418	exon (NM_003014, exon 1 of 6)	exon (NM_003014, exon 1 of 6)	584	NM_003014	6424	Hs.658169	NM_003014	ENSG00000106483	SFRP4	FRP-4|FRPHE|FRZB-2|PYL|sFRP-4	secreted frizzled related protein 4	protein-coding	DAP3	IgG
chr7	39663451	39663498	chr7:39663451-39663498	+	2.31392	3.42613	intron (NM_005402, intron 1 of 4)	CpG	304	NM_005402	5898	Hs.6906	NM_005402	ENSG00000006451	RALA	RAL	RAS like proto-oncogene A	protein-coding	DAP3	IgG
chr7	39990152	39990234	chr7:39990152-39990234	+	2.35574	3.32823	5' UTR (NM_031267, exon 1 of 14)	5' UTR (NM_031267, exon 1 of 14)	234	NM_031267	8621	Hs.233552	NM_003718	ENSG00000065883	CDK13	CDC2L|CDC2L5|CHDFIDD|CHED|hCDK13	cyclin dependent kinase 13	protein-coding	DAP3	IgG
chr7	48672345	48672373	chr7:48672345-48672373	+	4.05405	400	intron (NM_152701, intron 59 of 61)	L1M4|LINE|L1	-291784	NM_152627	168448	Hs.567757	NM_152627	ENSG00000218305	CDC14C	CDC14B2|CDC14Bretro	cell division cycle 14C	protein-coding	DAP3	IgG
chr7	48672373	48672391	chr7:48672373-48672391	+	3.98078	400	intron (NM_152701, intron 59 of 61)	L1M4|LINE|L1	-291761	NM_152627	168448	Hs.567757	NM_152627	ENSG00000218305	CDC14C	CDC14B2|CDC14Bretro	cell division cycle 14C	protein-coding	DAP3	IgG
chr7	48672391	48672407	chr7:48672391-48672407	+	3.49985	400	intron (NM_152701, intron 59 of 61)	L1M4|LINE|L1	-291744	NM_152627	168448	Hs.567757	NM_152627	ENSG00000218305	CDC14C	CDC14B2|CDC14Bretro	cell division cycle 14C	protein-coding	DAP3	IgG
chr7	54612448	54612462	chr7:54612448-54612462	+	3.24883	8.23949	exon (NM_001301009, exon 2 of 5)	exon (NM_001301009, exon 2 of 5)	-1402	NR_133927	222008	Hs.335933	NM_182546	ENSG00000170419	VSTM2A	VSTM2	V-set and transmembrane domain containing 2A	protein-coding	DAP3	IgG
chr7	54612462	54612475	chr7:54612462-54612475	+	3.24883	8.23949	exon (NM_001301009, exon 2 of 5)	exon (NM_001301009, exon 2 of 5)	-1388	NR_133927	222008	Hs.335933	NM_182546	ENSG00000170419	VSTM2A	VSTM2	V-set and transmembrane domain containing 2A	protein-coding	DAP3	IgG
chr7	55955545	55955555	chr7:55955545-55955555	+	3.56334	400	intron (NM_001366796, intron 1 of 6)	G-rich|Low_complexity|Low_complexity	401	NM_182633	349075	Hs.660834	NM_182633	ENSG00000178665	ZNF713	-	zinc finger protein 713	protein-coding	DAP3	IgG
chr7	55955555	55955586	chr7:55955555-55955586	+	3.34929	400	intron (NM_001366796, intron 1 of 6)	G-rich|Low_complexity|Low_complexity	422	NM_182633	349075	Hs.660834	NM_182633	ENSG00000178665	ZNF713	-	zinc finger protein 713	protein-coding	DAP3	IgG
chr7	55955586	55955591	chr7:55955586-55955591	+	2.9989	72.8838	intron (NM_001366796, intron 1 of 6)	intron (NM_001366796, intron 1 of 6)	440	NM_182633	349075	Hs.660834	NM_182633	ENSG00000178665	ZNF713	-	zinc finger protein 713	protein-coding	DAP3	IgG
chr7	98479320	98479329	chr7:98479320-98479329	+	3.63585	5.83829	promoter-TSS (NR_037403)	promoter-TSS (NR_037403)	5	NR_132754	106633801		NR_132754		SCARNA28	ZL1	small Cajal body-specific RNA 28	ncRNA	DAP3	IgG
chr7	98479329	98479365	chr7:98479329-98479365	+	3.28536	6.32774	promoter-TSS (NR_037403)	promoter-TSS (NR_037403)	27	NR_132754	106633801		NR_132754		SCARNA28	ZL1	small Cajal body-specific RNA 28	ncRNA	DAP3	IgG
chr7	101962036	101962056	chr7:101962036-101962056	+	4.13335	4.36186	exon (NM_001359229, exon 7 of 7)	exon (NM_001359229, exon 7 of 7)	25677	NR_036245	100422858		NR_036245	ENSG00000264675	MIR4285	-	microRNA 4285	ncRNA	DAP3	IgG
chr7	101962056	101962070	chr7:101962056-101962070	+	4.07195	4.3845	exon (NM_001359229, exon 7 of 7)	exon (NM_001359229, exon 7 of 7)	25694	NR_036245	100422858		NR_036245	ENSG00000264675	MIR4285	-	microRNA 4285	ncRNA	DAP3	IgG
chr7	103629805	103629825	chr7:103629805-103629825	-	2.70367	41.047	5' UTR (NM_005045, exon 1 of 65)	5' UTR (NM_005045, exon 1 of 65)	148	NM_173054	5649	Hs.655654	NM_005045	ENSG00000189056	RELN	ETL7|LIS2|PRO1598|RL	reelin	protein-coding	DAP3	IgG
chr7	103629825	103629844	chr7:103629825-103629844	-	2.70367	41.047	5' UTR (NM_005045, exon 1 of 65)	5' UTR (NM_005045, exon 1 of 65)	128	NM_173054	5649	Hs.655654	NM_005045	ENSG00000189056	RELN	ETL7|LIS2|PRO1598|RL	reelin	protein-coding	DAP3	IgG
chr7	108096892	108096906	chr7:108096892-108096906	-	5.81518	16.7733	promoter-TSS (NM_005010)	promoter-TSS (NM_005010)	-19	NM_001371138	NA								DAP3	IgG
chr7	108096906	108096925	chr7:108096906-108096925	-	5.81518	16.7733	promoter-TSS (NM_005010)	promoter-TSS (NM_005010)	-36	NM_001371138	NA								DAP3	IgG
chr7	112579489	112579509	chr7:112579489-112579509	-	3.94071	14.842	intron (NM_152556, intron 1 of 4)	intron (NM_152556, intron 1 of 4)	431	NM_152556	154743	Hs.489734	NM_152556	ENSG00000164603	BMT2	C7orf60|SAMTOR	base methyltransferase of 25S rRNA 2 homolog	protein-coding	DAP3	IgG
chr7	112579509	112579519	chr7:112579509-112579519	-	3.94071	14.842	intron (NM_152556, intron 1 of 4)	intron (NM_152556, intron 1 of 4)	416	NM_152556	154743	Hs.489734	NM_152556	ENSG00000164603	BMT2	C7orf60|SAMTOR	base methyltransferase of 25S rRNA 2 homolog	protein-coding	DAP3	IgG
chr7	120498011	120498025	chr7:120498011-120498025	-	5.19225	20.7441	5' UTR (NM_012338, exon 1 of 8)	5' UTR (NM_012338, exon 1 of 8)	180	NM_012338	23554	Hs.16529	NM_012338	ENSG00000106025	TSPAN12	EVR5|NET-2|NET2|TM4SF12	tetraspanin 12	protein-coding	DAP3	IgG
chr7	120498025	120498039	chr7:120498025-120498039	-	5.19225	20.7441	5' UTR (NM_012338, exon 1 of 8)	5' UTR (NM_012338, exon 1 of 8)	166	NM_012338	23554	Hs.16529	NM_012338	ENSG00000106025	TSPAN12	EVR5|NET-2|NET2|TM4SF12	tetraspanin 12	protein-coding	DAP3	IgG
chr7	127671604	127671622	chr7:127671604-127671622	+	3.75784	6.55742	promoter-TSS (NM_022143)	promoter-TSS (NM_022143)	-123	NM_022143	64101	Hs.655003	NM_022143	ENSG00000128594	LRRC4	NAG14|NGL-2	leucine rich repeat containing 4	protein-coding	DAP3	IgG
chr7	127671622	127671638	chr7:127671622-127671638	+	2.71831	4.82426	promoter-TSS (NM_022143)	promoter-TSS (NM_022143)	-140	NM_022143	64101	Hs.655003	NM_022143	ENSG00000128594	LRRC4	NAG14|NGL-2	leucine rich repeat containing 4	protein-coding	DAP3	IgG
chr7	127671845	127671858	chr7:127671845-127671858	+	3.87032	3.66904	promoter-TSS (NM_022143)	promoter-TSS (NM_022143)	-362	NM_022143	64101	Hs.655003	NM_022143	ENSG00000128594	LRRC4	NAG14|NGL-2	leucine rich repeat containing 4	protein-coding	DAP3	IgG
chr7	127671858	127671866	chr7:127671858-127671866	+	3.87032	3.66904	promoter-TSS (NM_022143)	promoter-TSS (NM_022143)	-372	NM_022143	64101	Hs.655003	NM_022143	ENSG00000128594	LRRC4	NAG14|NGL-2	leucine rich repeat containing 4	protein-coding	DAP3	IgG
chr7	128337546	128337558	chr7:128337546-128337558	+	2.28019	8.72483	Intergenic	5S|rRNA|rRNA	-11563	NM_001282789	84691	Hs.732440	NM_032599	ENSG00000135248	FAM71F1	FAM137A|NYD-SP18	family with sequence similarity 71 member F1	protein-coding	DAP3	IgG
chr7	130821547	130821550	chr7:130821547-130821550	+	7.36857	51.8254	intron (NM_001145354, intron 1 of 18)	intron (NM_001145354, intron 1 of 18)	26696	NM_001145354	4289	Hs.44693	NM_013255	ENSG00000128585	MKLN1	TWA2	muskelin 1	protein-coding	DAP3	IgG
chr7	130821550	130821563	chr7:130821550-130821563	+	5.88824	52.5944	intron (NM_001145354, intron 1 of 18)	intron (NM_001145354, intron 1 of 18)	26704	NM_001145354	4289	Hs.44693	NM_013255	ENSG00000128585	MKLN1	TWA2	muskelin 1	protein-coding	DAP3	IgG
chr7	130821563	130821569	chr7:130821563-130821569	+	5.88824	52.5944	intron (NM_001145354, intron 1 of 18)	intron (NM_001145354, intron 1 of 18)	26713	NM_001145354	4289	Hs.44693	NM_013255	ENSG00000128585	MKLN1	TWA2	muskelin 1	protein-coding	DAP3	IgG
chr7	148660406	148660432	chr7:148660406-148660432	+	3.31392	33.4197	promoter-TSS (NR_004393)	promoter-TSS (NR_004393)	12	NR_004393	6086		NR_004393	ENSG00000252316	RNY4	HY4|Y4	RNA, Ro60-associated Y4	ncRNA	DAP3	IgG
chr7	148660432	148660440	chr7:148660432-148660440	+	3.31922	33.5751	promoter-TSS (NR_004393)	promoter-TSS (NR_004393)	29	NR_004393	6086		NR_004393	ENSG00000252316	RNY4	HY4|Y4	RNA, Ro60-associated Y4	ncRNA	DAP3	IgG
chr7	148660440	148660445	chr7:148660440-148660445	+	3.30861	33.2643	promoter-TSS (NR_004393)	promoter-TSS (NR_004393)	36	NR_004393	6086		NR_004393	ENSG00000252316	RNY4	HY4|Y4	RNA, Ro60-associated Y4	ncRNA	DAP3	IgG
chr7	148660445	148660452	chr7:148660445-148660452	+	2.83379	5.49269	promoter-TSS (NR_004393)	promoter-TSS (NR_004393)	42	NR_004393	6086		NR_004393	ENSG00000252316	RNY4	HY4|Y4	RNA, Ro60-associated Y4	ncRNA	DAP3	IgG
chr7	148680846	148680862	chr7:148680846-148680862	+	3.85824	16.2892	promoter-TSS (NR_004392)	promoter-TSS (NR_004392)	7	NR_004392	6085		NR_004392	ENSG00000202354	RNY3	HY3|Y3	RNA, Ro60-associated Y3	ncRNA	DAP3	IgG
chr7	148680862	148680886	chr7:148680862-148680886	+	3.97465	17.8755	promoter-TSS (NR_004392)	promoter-TSS (NR_004392)	27	NR_004392	6085		NR_004392	ENSG00000202354	RNY3	HY3|Y3	RNA, Ro60-associated Y3	ncRNA	DAP3	IgG
chr7	149286161	149286181	chr7:149286161-149286181	-	3.79632	3.42611	intron (NR_027788, intron 3 of 7)	tRNA-Cys-TGY|tRNA|tRNA	35710	NR_027789	79970	Hs.520785	NM_024910	ENSG00000133624	ZNF767P	ZNF767	zinc finger family member 767, pseudogene	pseudo	DAP3	IgG
chr7	157777105	157777135	chr7:157777105-157777135	-	4.13335	4.36186	intron (NM_001308268, intron 11 of 22)	(CACCC)n|Simple_repeat|Simple_repeat	129843	NR_038966	100506585	Hs.661265	NR_038966		LOC100506585	-	uncharacterized LOC100506585	ncRNA	DAP3	IgG
chr8	22102508	22102533	chr8:22102508-22102533	-	4.19225	4.62422	promoter-TSS (NM_001722)	promoter-TSS (NM_001722)	29	NR_029714	407037		NR_029714	ENSG00000208037	MIR320A	MIRN320|MIRN320A|hsa-mir-320a|mir-320a	microRNA 320a	ncRNA	DAP3	IgG
chr8	25246744	25246764	chr8:25246744-25246764	+	6.76001	400	intron (NM_024940, intron 41 of 51)	intron (NM_024940, intron 41 of 51)	-27726	NR_159962	105379331		NR_159962		LOC105379331	-	uncharacterized LOC105379331	ncRNA	DAP3	IgG
chr8	25246764	25246774	chr8:25246764-25246774	+	7.92777	308	intron (NM_024940, intron 41 of 51)	intron (NM_024940, intron 41 of 51)	-27741	NR_159962	105379331		NR_159962		LOC105379331	-	uncharacterized LOC105379331	ncRNA	DAP3	IgG
chr8	25898406	25898436	chr8:25898406-25898436	-	4.24883	4.88417	intron (NM_022659, intron 3 of 15)	intron (NM_022659, intron 3 of 15)	4508	NM_022659	64641	Hs.491292	NM_022659	ENSG00000221818	EBF2	COE2|EBF-2|O/E-3|OE-3	EBF transcription factor 2	protein-coding	DAP3	IgG
chr8	38586650	38586662	chr8:38586650-38586662	+	5.1631	10.1704	intron (NR_148047, intron 1 of 1)	intron (NR_148047, intron 1 of 1)	556	NM_001352792	6867	Hs.279245	NM_006283	ENSG00000147526	TACC1	Ga55	transforming acidic coiled-coil containing protein 1	protein-coding	DAP3	IgG
chr8	38586662	38586672	chr8:38586662-38586672	+	5.1631	10.1704	intron (NR_148047, intron 1 of 1)	intron (NR_148047, intron 1 of 1)	567	NM_001352792	6867	Hs.279245	NM_006283	ENSG00000147526	TACC1	Ga55	transforming acidic coiled-coil containing protein 1	protein-coding	DAP3	IgG
chr8	38627921	38627931	chr8:38627921-38627931	+	3.50259	10.3051	intron (NM_001352804, intron 1 of 10)	intron (NM_001352804, intron 1 of 10)	13133	NM_001352797	6867	Hs.279245	NM_006283	ENSG00000147526	TACC1	Ga55	transforming acidic coiled-coil containing protein 1	protein-coding	DAP3	IgG
chr8	38627931	38627940	chr8:38627931-38627940	+	3.91762	11.0936	intron (NM_001352804, intron 1 of 10)	intron (NM_001352804, intron 1 of 10)	13143	NM_001352797	6867	Hs.279245	NM_006283	ENSG00000147526	TACC1	Ga55	transforming acidic coiled-coil containing protein 1	protein-coding	DAP3	IgG
chr8	38627940	38627947	chr8:38627940-38627947	+	3.91762	11.0936	intron (NM_001352804, intron 1 of 10)	intron (NM_001352804, intron 1 of 10)	13151	NM_001352797	6867	Hs.279245	NM_006283	ENSG00000147526	TACC1	Ga55	transforming acidic coiled-coil containing protein 1	protein-coding	DAP3	IgG
chr8	42132284	42132303	chr8:42132284-42132303	+	2.0197	5.19249	intron (NM_001242778, intron 2 of 20)	AluSq2|SINE|Alu	3474	NR_033819	3551	Hs.597664	NM_001556	ENSG00000104365	IKBKB	IKK-beta|IKK2|IKKB|IMD15|IMD15A|IMD15B|NFKBIKB	inhibitor of nuclear factor kappa B kinase subunit beta	protein-coding	DAP3	IgG
chr8	42132303	42132319	chr8:42132303-42132319	+	2.0197	5.19249	intron (NM_001242778, intron 2 of 20)	AluSq2|SINE|Alu	3491	NR_033819	3551	Hs.597664	NM_001556	ENSG00000104365	IKBKB	IKK-beta|IKK2|IKKB|IMD15|IMD15A|IMD15B|NFKBIKB	inhibitor of nuclear factor kappa B kinase subunit beta	protein-coding	DAP3	IgG
chr8	57232363	57232368	chr8:57232363-57232368	-	5.13335	9.90896	intron (NM_138969, intron 1 of 6)	intron (NM_138969, intron 1 of 6)	969	NM_001318050	195814	Hs.170673	NM_138969	ENSG00000170786	SDR16C5	EPHD-2|RDH#2|RDH-E2|RDHE2|retSDR2	short chain dehydrogenase/reductase family 16C member 5	protein-coding	DAP3	IgG
chr8	57232368	57232389	chr8:57232368-57232389	-	5.13335	9.90896	intron (NM_138969, intron 1 of 6)	CpG	956	NM_001318050	195814	Hs.170673	NM_138969	ENSG00000170786	SDR16C5	EPHD-2|RDH#2|RDH-E2|RDHE2|retSDR2	short chain dehydrogenase/reductase family 16C member 5	protein-coding	DAP3	IgG
chr8	65493934	65493938	chr8:65493934-65493938	+	3.97465	7.76291	exon (NM_152414, exon 1 of 1)	exon (NM_152414, exon 1 of 1)	513	NR_152770	401463	Hs.651960	NR_015374	ENSG00000254102	LOC401463	-	uncharacterized LOC401463	ncRNA	DAP3	IgG
chr8	65493938	65493956	chr8:65493938-65493956	+	2.68589	4.95577	exon (NM_152414, exon 1 of 1)	exon (NM_152414, exon 1 of 1)	502	NR_152770	401463	Hs.651960	NR_015374	ENSG00000254102	LOC401463	-	uncharacterized LOC401463	ncRNA	DAP3	IgG
chr8	65493956	65493969	chr8:65493956-65493969	+	2.68589	4.95577	exon (NM_152414, exon 1 of 1)	exon (NM_152414, exon 1 of 1)	486	NR_152770	401463	Hs.651960	NR_015374	ENSG00000254102	LOC401463	-	uncharacterized LOC401463	ncRNA	DAP3	IgG
chr8	69218606	69218614	chr8:69218606-69218614	-	5.06803	54.6202	intron (NR_038877, intron 2 of 2)	LSU-rRNA_Hsa|rRNA|rRNA	-23998	NR_146187	116328	Hs.491941	NM_052958	ENSG00000165084	C8orf34	VEST-1|VEST1	chromosome 8 open reading frame 34	protein-coding	DAP3	IgG
chr8	69218614	69218618	chr8:69218614-69218618	-	5.70367	400	intron (NR_038877, intron 2 of 2)	LSU-rRNA_Hsa|rRNA|rRNA	-23992	NR_146187	116328	Hs.491941	NM_052958	ENSG00000165084	C8orf34	VEST-1|VEST1	chromosome 8 open reading frame 34	protein-coding	DAP3	IgG
chr8	69218618	69218625	chr8:69218618-69218625	-	6.8513	400	intron (NR_038877, intron 2 of 2)	LSU-rRNA_Hsa|rRNA|rRNA	-23986	NR_146187	116328	Hs.491941	NM_052958	ENSG00000165084	C8orf34	VEST-1|VEST1	chromosome 8 open reading frame 34	protein-coding	DAP3	IgG
chr8	69218625	69218656	chr8:69218625-69218656	-	6.5699	400	intron (NR_038877, intron 2 of 2)	LSU-rRNA_Hsa|rRNA|rRNA	-23967	NR_146187	116328	Hs.491941	NM_052958	ENSG00000165084	C8orf34	VEST-1|VEST1	chromosome 8 open reading frame 34	protein-coding	DAP3	IgG
chr8	69218656	69218661	chr8:69218656-69218661	-	6.8888	400	intron (NR_038877, intron 2 of 2)	LSU-rRNA_Hsa|rRNA|rRNA	-23949	NR_146187	116328	Hs.491941	NM_052958	ENSG00000165084	C8orf34	VEST-1|VEST1	chromosome 8 open reading frame 34	protein-coding	DAP3	IgG
chr8	70602309	70602317	chr8:70602309-70602317	-	2.89856	400	intron (NM_030958, intron 6 of 9)	LSU-rRNA_Hsa|rRNA|rRNA	97178	NR_132437	23213	Hs.409602	NM_015170	ENSG00000137573	SULF1	SULF-1	sulfatase 1	protein-coding	DAP3	IgG
chr8	70602317	70602319	chr8:70602317-70602319	-	2.31407	400	intron (NM_030958, intron 6 of 9)	LSU-rRNA_Hsa|rRNA|rRNA	97183	NR_132437	23213	Hs.409602	NM_015170	ENSG00000137573	SULF1	SULF-1	sulfatase 1	protein-coding	DAP3	IgG
chr8	70602319	70602340	chr8:70602319-70602340	-	2.44089	400	intron (NM_030958, intron 6 of 9)	LSU-rRNA_Hsa|rRNA|rRNA	97195	NR_132437	23213	Hs.409602	NM_015170	ENSG00000137573	SULF1	SULF-1	sulfatase 1	protein-coding	DAP3	IgG
chr8	70602340	70602350	chr8:70602340-70602350	-	2.47316	400	intron (NM_030958, intron 6 of 9)	LSU-rRNA_Hsa|rRNA|rRNA	97210	NR_132437	23213	Hs.409602	NM_015170	ENSG00000137573	SULF1	SULF-1	sulfatase 1	protein-coding	DAP3	IgG
chr8	70602390	70602395	chr8:70602390-70602395	-	2.10339	400	intron (NM_030958, intron 6 of 9)	LSU-rRNA_Hsa|rRNA|rRNA	97258	NR_132437	23213	Hs.409602	NM_015170	ENSG00000137573	SULF1	SULF-1	sulfatase 1	protein-coding	DAP3	IgG
chr8	70602395	70602399	chr8:70602395-70602399	-	2.15375	400	intron (NM_030958, intron 6 of 9)	LSU-rRNA_Hsa|rRNA|rRNA	97262	NR_132437	23213	Hs.409602	NM_015170	ENSG00000137573	SULF1	SULF-1	sulfatase 1	protein-coding	DAP3	IgG
chr8	70602449	70602453	chr8:70602449-70602453	-	2.08308	400	intron (NM_030958, intron 6 of 9)	LSU-rRNA_Hsa|rRNA|rRNA	97316	NR_132437	23213	Hs.409602	NM_015170	ENSG00000137573	SULF1	SULF-1	sulfatase 1	protein-coding	DAP3	IgG
chr8	70602453	70602457	chr8:70602453-70602457	-	2.32086	400	intron (NM_030958, intron 6 of 9)	LSU-rRNA_Hsa|rRNA|rRNA	97320	NR_132437	23213	Hs.409602	NM_015170	ENSG00000137573	SULF1	SULF-1	sulfatase 1	protein-coding	DAP3	IgG
chr8	70602457	70602460	chr8:70602457-70602460	-	2.41244	400	intron (NM_030958, intron 6 of 9)	LSU-rRNA_Hsa|rRNA|rRNA	97324	NR_132437	23213	Hs.409602	NM_015170	ENSG00000137573	SULF1	SULF-1	sulfatase 1	protein-coding	DAP3	IgG
chr8	70602460	70602467	chr8:70602460-70602467	-	2.59926	400	intron (NM_030958, intron 6 of 9)	LSU-rRNA_Hsa|rRNA|rRNA	97329	NR_132437	23213	Hs.409602	NM_015170	ENSG00000137573	SULF1	SULF-1	sulfatase 1	protein-coding	DAP3	IgG
chr8	70602467	70602506	chr8:70602467-70602506	-	2.72692	400	intron (NM_030958, intron 6 of 9)	LSU-rRNA_Hsa|rRNA|rRNA	97352	NR_132437	23213	Hs.409602	NM_015170	ENSG00000137573	SULF1	SULF-1	sulfatase 1	protein-coding	DAP3	IgG
chr8	70602569	70602595	chr8:70602569-70602595	-	4.71309	400	intron (NM_030958, intron 6 of 9)	LSU-rRNA_Hsa|rRNA|rRNA	97447	NR_132437	23213	Hs.409602	NM_015170	ENSG00000137573	SULF1	SULF-1	sulfatase 1	protein-coding	DAP3	IgG
chr8	70602595	70602631	chr8:70602595-70602631	-	4.71318	400	intron (NM_030958, intron 6 of 9)	LSU-rRNA_Hsa|rRNA|rRNA	97478	NR_132437	23213	Hs.409602	NM_015170	ENSG00000137573	SULF1	SULF-1	sulfatase 1	protein-coding	DAP3	IgG
chr8	74659224	74659255	chr8:74659224-74659255	-	5.27631	11.1815	promoter-TSS (NM_001164380)	promoter-TSS (NM_001164380)	-78	NM_014393	27067	Hs.561815	NM_014393	ENSG00000040341	STAU2	39K2|39K3	staufen double-stranded RNA binding protein 2	protein-coding	DAP3	IgG
chr8	82754574	82754616	chr8:82754574-82754616	-	4.24265	32.7978	promoter-TSS (NR_145472)	promoter-TSS (NR_145472)	-74	NM_022133	64089	Hs.492121	NM_022133	ENSG00000104497	SNX16	-	sorting nexin 16	protein-coding	DAP3	IgG
chr8	98788239	98788322	chr8:98788239-98788322	+	3.79632	3.42611	exon (NM_018407, exon 1 of 7)	exon (NM_018407, exon 1 of 7)	265	NM_018407	55353	Hs.492314	NM_018407	ENSG00000104341	LAPTM4B	LAPTM4beta|LC27	lysosomal protein transmembrane 4 beta	protein-coding	DAP3	IgG
chr8	109304624	109304675	chr8:109304624-109304675	-	2.55695	17.209	Intergenic	LSU-rRNA_Hsa|rRNA|rRNA	-43704	NM_001568	3646	Hs.405590	NM_001568	ENSG00000104408	EIF3E	EIF3-P48|EIF3S6|INT6|eIF3-p46	eukaryotic translation initiation factor 3 subunit E	protein-coding	DAP3	IgG
chr8	114025699	114025728	chr8:114025699-114025728	-	4.10298	8.74723	intron (NM_198124, intron 7 of 71)	5S|rRNA|rRNA	363667	NM_198124	114788	Hs.91381	NM_052900	ENSG00000164796	CSMD3	-	CUB and Sushi multiple domains 3	protein-coding	DAP3	IgG
chr8	114025728	114025735	chr8:114025728-114025735	-	4.87032	8.15379	intron (NM_198124, intron 7 of 71)	intron (NM_198124, intron 7 of 71)	363649	NM_198124	114788	Hs.91381	NM_052900	ENSG00000164796	CSMD3	-	CUB and Sushi multiple domains 3	protein-coding	DAP3	IgG
chr8	120885841	120885855	chr8:120885841-120885855	-	3.94071	3.90968	promoter-TSS (NM_022783)	promoter-TSS (NM_022783)	-47	NM_001283012	64798	Hs.112981	NM_022783	ENSG00000155792	DEPTOR	DEP.6|DEPDC6	DEP domain containing MTOR interacting protein	protein-coding	DAP3	IgG
chr8	120885855	120885866	chr8:120885855-120885866	-	3.94071	3.90968	promoter-TSS (NM_022783)	promoter-TSS (NM_022783)	-34	NM_001283012	64798	Hs.112981	NM_022783	ENSG00000155792	DEPTOR	DEP.6|DEPDC6	DEP domain containing MTOR interacting protein	protein-coding	DAP3	IgG
chr8	131083220	131083268	chr8:131083220-131083268	-	2.75784	5.04848	intron (NM_018482, intron 27 of 29)	(GA)n|Simple_repeat|Simple_repeat	13770	NR_045385	100507117	Hs.106015	NR_045385	ENSG00000280543	ASAP1-IT2	-	ASAP1 intronic transcript 2	ncRNA	DAP3	IgG
chr8	142139104	142139140	chr8:142139104-142139140	+	2.60728	3.3783	intron (NM_014957, intron 1 of 22)	CpG	434	NM_001352890	22898	Hs.18166	NM_014957	ENSG00000105339	DENND3	-	DENN domain containing 3	protein-coding	DAP3	IgG
chr8	145064421	145064451	chr8:145064421-145064451	-	3.50259	5.09769	5' UTR (NM_000837, exon 1 of 7)	5' UTR (NM_000837, exon 1 of 7)	210	NM_000837	2907	Hs.594634	NM_000837	ENSG00000178719	GRINA	HNRGW|LFG1|NMDARA1|TMBIM3	glutamate ionotropic receptor NMDA type subunit associated protein 1	protein-coding	DAP3	IgG
chr8	145065554	145065632	chr8:145065554-145065632	+	2.30328	3.11705	exon (NM_000837, exon 2 of 7)	exon (NM_000837, exon 2 of 7)	1367	NM_000837	2907	Hs.594634	NM_000837	ENSG00000178719	GRINA	HNRGW|LFG1|NMDARA1|TMBIM3	glutamate ionotropic receptor NMDA type subunit associated protein 1	protein-coding	DAP3	IgG
chr8	146015253	146015323	chr8:146015253-146015323	-	2.00782	4.68458	exon (NM_001317782, exon 5 of 5)	exon (NM_001317782, exon 5 of 5)	2088	NR_106909	102465978		NR_106909	ENSG00000283764	MIR6850	hsa-mir-6850	microRNA 6850	ncRNA	DAP3	IgG
chr8	146017474	146017526	chr8:146017474-146017526	-	2.24883	6.13154	promoter-TSS (NR_106909)	promoter-TSS (NR_106909)	-124	NR_106909	102465978		NR_106909	ENSG00000283764	MIR6850	hsa-mir-6850	microRNA 6850	ncRNA	DAP3	IgG
chr8	146017749	146017771	chr8:146017749-146017771	-	2.47439	4.03358	promoter-TSS (NM_001317782)	promoter-TSS (NM_001317782)	15	NM_000973	6132	Hs.178551	NM_000973	ENSG00000161016	RPL8	L8	ribosomal protein L8	protein-coding	DAP3	IgG
chr9	15422764	15422803	chr9:15422764-15422803	+	3.71831	3.18095	promoter-TSS (NR_161438)	promoter-TSS (NR_161438)	2	NM_001039697	6619	Hs.546299	NM_003084	ENSG00000164975	SNAPC3	PTFbeta|SNAP50	small nuclear RNA activating complex polypeptide 3	protein-coding	DAP3	IgG
chr9	21974714	21974796	chr9:21974714-21974796	-	2.39639	3.72897	promoter-TSS (NM_058197)	promoter-TSS (NM_058197)	71	NM_058197	1029	Hs.512599	NM_000077	ENSG00000147889	CDKN2A	ARF|CDK4I|CDKN2|CMM2|INK4|INK4A|MLM|MTS-1|MTS1|P14|P14ARF|P16|P16-INK4A|P16INK4|P16INK4A|P19|P19ARF|TP16	cyclin dependent kinase inhibitor 2A	protein-coding	DAP3	IgG
chr9	86322763	86322873	chr9:86322763-86322873	-	2.94071	3.00475	promoter-TSS (NM_013438)	promoter-TSS (NM_013438)	55	NM_053067	29979	Hs.9589	NM_013438	ENSG00000135018	UBQLN1	DA41|DSK2|PLIC-1|UBQN|XDRP1	ubiquilin 1	protein-coding	DAP3	IgG
chr9	91793454	91793465	chr9:91793454-91793465	-	5.34929	46.5403	5' UTR (NM_016848, exon 1 of 12)	5' UTR (NM_016848, exon 1 of 12)	273	NM_016848	53358	Hs.292737	NM_016848	ENSG00000148082	SHC3	N-Shc|NSHC|RAI|SHCC	SHC adaptor protein 3	protein-coding	DAP3	IgG
chr9	91793465	91793488	chr9:91793465-91793488	-	5.35574	46.783	5' UTR (NM_016848, exon 1 of 12)	5' UTR (NM_016848, exon 1 of 12)	256	NM_016848	53358	Hs.292737	NM_016848	ENSG00000148082	SHC3	N-Shc|NSHC|RAI|SHCC	SHC adaptor protein 3	protein-coding	DAP3	IgG
chr9	111754693	111754697	chr9:111754693-111754697	-	2.67095	400	intron (NM_003798, intron 3 of 18)	intron (NM_003798, intron 3 of 18)	21084	NM_003798	8727	Hs.58488	NM_003798	ENSG00000119326	CTNNAL1	ACRP|CLLP|alpha-CATU	catenin alpha like 1	protein-coding	DAP3	IgG
chr9	111754697	111754703	chr9:111754697-111754703	-	2.83229	400	intron (NM_003798, intron 3 of 18)	intron (NM_003798, intron 3 of 18)	21079	NM_003798	8727	Hs.58488	NM_003798	ENSG00000119326	CTNNAL1	ACRP|CLLP|alpha-CATU	catenin alpha like 1	protein-coding	DAP3	IgG
chr9	111754703	111754713	chr9:111754703-111754713	-	3.30328	400	intron (NM_003798, intron 3 of 18)	intron (NM_003798, intron 3 of 18)	21071	NM_003798	8727	Hs.58488	NM_003798	ENSG00000119326	CTNNAL1	ACRP|CLLP|alpha-CATU	catenin alpha like 1	protein-coding	DAP3	IgG
chr9	111754714	111754735	chr9:111754714-111754735	-	3.30358	400	intron (NM_003798, intron 3 of 18)	intron (NM_003798, intron 3 of 18)	21054	NM_003798	8727	Hs.58488	NM_003798	ENSG00000119326	CTNNAL1	ACRP|CLLP|alpha-CATU	catenin alpha like 1	protein-coding	DAP3	IgG
chr9	111754735	111754740	chr9:111754735-111754740	-	4.33129	400	intron (NM_003798, intron 3 of 18)	intron (NM_003798, intron 3 of 18)	21041	NM_003798	8727	Hs.58488	NM_003798	ENSG00000119326	CTNNAL1	ACRP|CLLP|alpha-CATU	catenin alpha like 1	protein-coding	DAP3	IgG
chr9	111754740	111754749	chr9:111754740-111754749	-	4.16358	400	intron (NM_003798, intron 3 of 18)	intron (NM_003798, intron 3 of 18)	21034	NM_003798	8727	Hs.58488	NM_003798	ENSG00000119326	CTNNAL1	ACRP|CLLP|alpha-CATU	catenin alpha like 1	protein-coding	DAP3	IgG
chr9	127020521	127020580	chr9:127020521-127020580	+	2.59278	4.37607	promoter-TSS (NM_001166168)	promoter-TSS (NM_001166168)	21	NM_001166168	10783	Hs.197071	NM_014397	ENSG00000119408	NEK6	SID6-1512	NIMA related kinase 6	protein-coding	DAP3	IgG
chr9	131395604	131395739	chr9:131395604-131395739	+	2.12605	16.709	TTS (NM_052844)	TTS (NM_052844)	23457	NM_052844	89891	Hs.495240	NM_052844	ENSG00000119333	WDR34	DIC5|FAP133|SRTD11|bA216B9.3	WD repeat domain 34	protein-coding	DAP3	IgG
chr9	131870109	131870120	chr9:131870109-131870120	-	4.27631	9.96361	exon (NM_001257363, exon 3 of 15)	exon (NM_001257363, exon 3 of 15)	2957	NM_001346547	1384	Hs.12068	NM_000755	ENSG00000095321	CRAT	CAT|CAT1|NBIA8	carnitine O-acetyltransferase	protein-coding	DAP3	IgG
chr9	131870120	131870138	chr9:131870120-131870138	-	3.74479	9.62981	exon (NM_001257363, exon 3 of 15)	exon (NM_001257363, exon 3 of 15)	2943	NM_001346547	1384	Hs.12068	NM_000755	ENSG00000095321	CRAT	CAT|CAT1|NBIA8	carnitine O-acetyltransferase	protein-coding	DAP3	IgG
chr9	132501963	132502132	chr9:132501963-132502132	-	3.00782	3.24255	exon (NM_004878, exon 3 of 3)	exon (NM_004878, exon 3 of 3)	13273	NM_004878	9536	Hs.146688	NM_004878	ENSG00000148344	PTGES	MGST-IV|MGST1-L1|MGST1L1|MPGES|PGES|PIG12|PP102|PP1294|TP53I12|mPGES-1	prostaglandin E synthase	protein-coding	DAP3	IgG
chr9	135097993	135098006	chr9:135097993-135098006	+	5.99133	19.0906	intron (NM_032536, intron 3 of 7)	intron (NM_032536, intron 3 of 7)	60555	NM_032536	84628	Hs.163642	NM_032536	ENSG00000196358	NTNG2	LHLL9381|Lmnt2|NTNG1|bA479K20.1	netrin G2	protein-coding	DAP3	IgG
chr9	135098006	135098015	chr9:135098006-135098015	+	5.99133	19.0906	intron (NM_032536, intron 3 of 7)	intron (NM_032536, intron 3 of 7)	60566	NM_032536	84628	Hs.163642	NM_032536	ENSG00000196358	NTNG2	LHLL9381|Lmnt2|NTNG1|bA479K20.1	netrin G2	protein-coding	DAP3	IgG
chr9	137186129	137186155	chr9:137186129-137186155	-	4.67767	6.85473	non-coding (NR_146518, exon 2 of 2)	non-coding (NR_146518, exon 2 of 2)	1101	NR_146518	105376310	Hs.573484	NR_146518	ENSG00000223729	LINC02247	-	long intergenic non-protein coding RNA 2247	ncRNA	DAP3	IgG
chr9	139702419	139702428	chr9:139702419-139702428	-	5.1631	10.1704	promoter-TSS (NM_001173989)	promoter-TSS (NM_001173989)	24	NM_001173989	55684	Hs.370555	NM_017995	ENSG00000196642	RABL6	C9orf86|PARF|RBEL1|pp8875	RAB, member RAS oncogene family like 6	protein-coding	DAP3	IgG
chr9	139702428	139702450	chr9:139702428-139702450	-	5.1631	10.1704	promoter-TSS (NM_001173989)	promoter-TSS (NM_001173989)	39	NM_001173989	55684	Hs.370555	NM_017995	ENSG00000196642	RABL6	C9orf86|PARF|RBEL1|pp8875	RAB, member RAS oncogene family like 6	protein-coding	DAP3	IgG
chr9	140094316	140094375	chr9:140094316-140094375	-	2.87032	3.01021	exon (NM_001128228, exon 1 of 4)	exon (NM_001128228, exon 1 of 4)	847	NM_001128228	286262	Hs.323445	NM_173691	ENSG00000176058	TPRN	C9orf75|DFNB79	taperin	protein-coding	DAP3	IgG
chr9	140157821	140157847	chr9:140157821-140157847	+	3.6114	15.47	intron (NM_015456, intron 5 of 12)	C-rich|Low_complexity|Low_complexity	8055	NM_015456	25920	Hs.521809	NM_015456	ENSG00000188986	NELFB	COBRA1|NELF-B	negative elongation factor complex member B	protein-coding	DAP3	IgG
chrM	3241	3271	chrM:3241-3271	+	2.71831	36.0669	TTS (NR_137295)	TTS (NR_137295)	1583	NR_137295	NA								DAP3	IgG
chrM	3271	3277	chrM:3271-3277	+	3.31945	38.5184	TTS (NR_137295)	TTS (NR_137295)	1601	NR_137295	NA								DAP3	IgG
chrM	4402	4440	chrM:4402-4440	+	2.05428	45.2174	Intergenic	Intergenic	2748	NR_137295	NA								DAP3	IgG
chrM	6007	6048	chrM:6007-6048	+	2.05089	15.2989	Intergenic	Intergenic	1487	NR_162149	113219467		NR_162149		MIR12136	-	microRNA 12136	ncRNA	DAP3	IgG
chrM	12161	12172	chrM:12161-12172	+	2.05089	27.3128	Intergenic	Intergenic	-4652	NR_162149	113219467		NR_162149		MIR12136	-	microRNA 12136	ncRNA	DAP3	IgG
chrM	12172	12185	chrM:12172-12185	+	2.04824	28.9946	Intergenic	Intergenic	-4664	NR_162149	113219467		NR_162149		MIR12136	-	microRNA 12136	ncRNA	DAP3	IgG
chrM	12185	12202	chrM:12185-12202	+	2.328	28.3556	Intergenic	Intergenic	-4679	NR_162149	113219467		NR_162149		MIR12136	-	microRNA 12136	ncRNA	DAP3	IgG
chrM	12202	12207	chrM:12202-12207	+	2.91551	25.5575	Intergenic	Intergenic	-4690	NR_162149	113219467		NR_162149		MIR12136	-	microRNA 12136	ncRNA	DAP3	IgG
chrM	15970	16006	chrM:15970-16006	-	2.54528	45.846	Intergenic	Intergenic	-8473	NR_162149	113219467		NR_162149		MIR12136	-	microRNA 12136	ncRNA	DAP3	IgG
chrX	19140656	19140662	chrX:19140656-19140662	-	6.28154	400	promoter-TSS (NM_001184833)	promoter-TSS (NM_001184833)	-73	NM_001079859	10149	Hs.146978	NM_005756	ENSG00000173698	ADGRG2	CBAVDX|EDDM6|GPR64|HE6|TM7LN2	adhesion G protein-coupled receptor G2	protein-coding	DAP3	IgG
chrX	19140662	19140669	chrX:19140662-19140669	-	6.28154	400	promoter-TSS (NM_001184833)	promoter-TSS (NM_001184833)	-80	NM_001079859	10149	Hs.146978	NM_005756	ENSG00000173698	ADGRG2	CBAVDX|EDDM6|GPR64|HE6|TM7LN2	adhesion G protein-coupled receptor G2	protein-coding	DAP3	IgG
chrX	19140669	19140689	chrX:19140669-19140689	-	6.28154	400	promoter-TSS (NM_001184833)	promoter-TSS (NM_001184833)	76	NM_001184833	10149	Hs.146978	NM_005756	ENSG00000173698	ADGRG2	CBAVDX|EDDM6|GPR64|HE6|TM7LN2	adhesion G protein-coupled receptor G2	protein-coding	DAP3	IgG
chrX	38530201	38530205	chrX:38530201-38530205	+	4.63585	13.4509	intron (NM_004615, intron 2 of 7)	intron (NM_004615, intron 2 of 7)	109472	NM_004615	7102	Hs.441664	NM_004615	ENSG00000156298	TSPAN7	A15|CCG-B7|CD231|DXS1692E|MRX58|MXS1|TALLA-1|TM4SF2|TM4SF2b	tetraspanin 7	protein-coding	DAP3	IgG
chrX	38530205	38530214	chrX:38530205-38530214	+	4.63585	13.4509	intron (NM_004615, intron 2 of 7)	intron (NM_004615, intron 2 of 7)	109479	NM_004615	7102	Hs.441664	NM_004615	ENSG00000156298	TSPAN7	A15|CCG-B7|CD231|DXS1692E|MRX58|MXS1|TALLA-1|TM4SF2|TM4SF2b	tetraspanin 7	protein-coding	DAP3	IgG
chrX	38530214	38530221	chrX:38530214-38530221	+	4.63585	13.4509	intron (NM_004615, intron 2 of 7)	intron (NM_004615, intron 2 of 7)	109487	NM_004615	7102	Hs.441664	NM_004615	ENSG00000156298	TSPAN7	A15|CCG-B7|CD231|DXS1692E|MRX58|MXS1|TALLA-1|TM4SF2|TM4SF2b	tetraspanin 7	protein-coding	DAP3	IgG
chrX	41152062	41152089	chrX:41152062-41152089	+	2.30642	10.8027	Intergenic	5S|rRNA|rRNA	17084	NR_135616	105373185	Hs.546119	NR_135616	ENSG00000223714	LINC02601	-	long intergenic non-protein coding RNA 2601	ncRNA	DAP3	IgG
chrX	46772511	46772543	chrX:46772511-46772543	+	3.71831	3.18095	intron (NM_014735, intron 1 of 10)	CpG	671	NM_014735	9767	Hs.371977	NM_014735	ENSG00000102221	JADE3	JADE-3|PHF16	jade family PHD finger 3	protein-coding	DAP3	IgG
chrX	49056678	49056701	chrX:49056678-49056701	+	7.20731	400	promoter-TSS (NM_003179)	promoter-TSS (NM_003179)	-29	NM_003179	6855	Hs.632804	NM_003179	ENSG00000102003	SYP	MRX96|MRXSYP	synaptophysin	protein-coding	DAP3	IgG
chrX	49056701	49056709	chrX:49056701-49056709	+	7.20731	400	promoter-TSS (NM_003179)	promoter-TSS (NM_003179)	-44	NM_003179	6855	Hs.632804	NM_003179	ENSG00000102003	SYP	MRX96|MRXSYP	synaptophysin	protein-coding	DAP3	IgG
chrX	49056709	49056713	chrX:49056709-49056713	+	7.20731	400	promoter-TSS (NM_003179)	promoter-TSS (NM_003179)	-50	NM_003179	6855	Hs.632804	NM_003179	ENSG00000102003	SYP	MRX96|MRXSYP	synaptophysin	protein-coding	DAP3	IgG
chrX	68892321	68892328	chrX:68892321-68892328	+	2.80473	9.69908	intron (NM_001005613, intron 2 of 2)	5S|rRNA|rRNA	56368	NM_001005609	1896	Hs.105407	NM_001399	ENSG00000158813	EDA	ECTD1|ED1|ED1-A1|ED1-A2|EDA-A1|EDA-A2|EDA1|EDA2|HED|HED1|ODT1|STHAGX1|TNLG7C|XHED|XLHED	ectodysplasin A	protein-coding	DAP3	IgG
chrX	68892328	68892342	chrX:68892328-68892342	+	2.47731	10.0006	intron (NM_001005613, intron 2 of 2)	5S|rRNA|rRNA	56378	NM_001005609	1896	Hs.105407	NM_001399	ENSG00000158813	EDA	ECTD1|ED1|ED1-A1|ED1-A2|EDA-A1|EDA-A2|EDA1|EDA2|HED|HED1|ODT1|STHAGX1|TNLG7C|XHED|XLHED	ectodysplasin A	protein-coding	DAP3	IgG
chrX	68892426	68892436	chrX:68892426-68892436	+	2.66387	5.76586	intron (NM_001005613, intron 2 of 2)	5S|rRNA|rRNA	56474	NM_001005609	1896	Hs.105407	NM_001399	ENSG00000158813	EDA	ECTD1|ED1|ED1-A1|ED1-A2|EDA-A1|EDA-A2|EDA1|EDA2|HED|HED1|ODT1|STHAGX1|TNLG7C|XHED|XLHED	ectodysplasin A	protein-coding	DAP3	IgG
chrX	70766616	70766665	chrX:70766616-70766665	+	2.9269	6.19919	intron (NM_181672, intron 4 of 21)	intron (NM_181672, intron 4 of 21)	13687	NM_181673	8473	Hs.405410	NM_003605	ENSG00000147162	OGT	HINCUT-1|HRNT1|MRX106|O-GLCNAC|OGT1	O-linked N-acetylglucosamine (GlcNAc) transferase	protein-coding	DAP3	IgG
chrX	71284398	71284401	chrX:71284398-71284401	+	7.26949	96.2591	intron (NM_001013627, intron 1 of 7)	MIR3|SINE|MIR	20141	NR_002309	441502	Hs.449523	NR_002309		RPS26P11	RPS26L1|RPS26_22_1784|bA366E13.1	ribosomal protein S26 pseudogene 11	pseudo	DAP3	IgG
chrX	71284401	71284409	chrX:71284401-71284409	+	5.39701	69.565	intron (NM_001013627, intron 1 of 7)	MIR3|SINE|MIR	20146	NR_002309	441502	Hs.449523	NR_002309		RPS26P11	RPS26L1|RPS26_22_1784|bA366E13.1	ribosomal protein S26 pseudogene 11	pseudo	DAP3	IgG
chrX	71284409	71284416	chrX:71284409-71284416	+	5.39701	69.565	intron (NM_001013627, intron 1 of 7)	intron (NM_001013627, intron 1 of 7)	20154	NR_002309	441502	Hs.449523	NR_002309		RPS26P11	RPS26L1|RPS26_22_1784|bA366E13.1	ribosomal protein S26 pseudogene 11	pseudo	DAP3	IgG
chrX	71284416	71284422	chrX:71284416-71284422	+	5.39701	69.565	intron (NM_001013627, intron 1 of 7)	intron (NM_001013627, intron 1 of 7)	20160	NR_002309	441502	Hs.449523	NR_002309		RPS26P11	RPS26L1|RPS26_22_1784|bA366E13.1	ribosomal protein S26 pseudogene 11	pseudo	DAP3	IgG
chrX	73040815	73040888	chrX:73040815-73040888	-	3.87032	3.66904	non-coding (NR_001564, exon 6 of 6)	non-coding (NR_001564, exon 6 of 6)	28812	NR_003255	9383	Hs.529901	NR_003255	ENSG00000270641	TSIX	LINC00013|NCRNA00013|XIST-AS|XIST-AS1|XISTAS	TSIX transcript, XIST antisense RNA	ncRNA	DAP3	IgG
chrX	73045948	73046066	chrX:73045948-73046066	-	3.40637	4.87127	non-coding (NR_001564, exon 6 of 6)	non-coding (NR_001564, exon 6 of 6)	26581	NR_001564	7503	Hs.529901	NR_001564	ENSG00000229807	XIST	DXS1089|DXS399E|LINC00001|NCRNA00001|SXI1|swd66	X inactive specific transcript	ncRNA	DAP3	IgG
chrX	73046491	73046623	chrX:73046491-73046623	-	3.69135	9.16392	non-coding (NR_001564, exon 6 of 6)	non-coding (NR_001564, exon 6 of 6)	26031	NR_001564	7503	Hs.529901	NR_001564	ENSG00000229807	XIST	DXS1089|DXS399E|LINC00001|NCRNA00001|SXI1|swd66	X inactive specific transcript	ncRNA	DAP3	IgG
chrX	73046976	73047077	chrX:73046976-73047077	-	3.69135	9.16392	non-coding (NR_001564, exon 6 of 6)	non-coding (NR_001564, exon 6 of 6)	25561	NR_001564	7503	Hs.529901	NR_001564	ENSG00000229807	XIST	DXS1089|DXS399E|LINC00001|NCRNA00001|SXI1|swd66	X inactive specific transcript	ncRNA	DAP3	IgG
chrX	73048920	73048986	chrX:73048920-73048986	-	4.17288	13.7701	non-coding (NR_001564, exon 5 of 6)	non-coding (NR_001564, exon 5 of 6)	23635	NR_001564	7503	Hs.529901	NR_001564	ENSG00000229807	XIST	DXS1089|DXS399E|LINC00001|NCRNA00001|SXI1|swd66	X inactive specific transcript	ncRNA	DAP3	IgG
chrX	73048986	73049010	chrX:73048986-73049010	-	4.27631	9.96361	TTS (NR_003255)	TTS (NR_003255)	23590	NR_001564	7503	Hs.529901	NR_001564	ENSG00000229807	XIST	DXS1089|DXS399E|LINC00001|NCRNA00001|SXI1|swd66	X inactive specific transcript	ncRNA	DAP3	IgG
chrX	73049010	73049065	chrX:73049010-73049065	-	4.30328	10.2191	TTS (NR_003255)	TTS (NR_003255)	23550	NR_001564	7503	Hs.529901	NR_001564	ENSG00000229807	XIST	DXS1089|DXS399E|LINC00001|NCRNA00001|SXI1|swd66	X inactive specific transcript	ncRNA	DAP3	IgG
chrX	73050898	73051022	chrX:73050898-73051022	-	4.63585	6.8638	non-coding (NR_001564, exon 4 of 6)	non-coding (NR_001564, exon 4 of 6)	21628	NR_001564	7503	Hs.529901	NR_001564	ENSG00000229807	XIST	DXS1089|DXS399E|LINC00001|NCRNA00001|SXI1|swd66	X inactive specific transcript	ncRNA	DAP3	IgG
chrX	73053072	73053202	chrX:73053072-73053202	-	4.40637	11.2092	non-coding (NR_001564, exon 3 of 6)	non-coding (NR_001564, exon 3 of 6)	19451	NR_001564	7503	Hs.529901	NR_001564	ENSG00000229807	XIST	DXS1089|DXS399E|LINC00001|NCRNA00001|SXI1|swd66	X inactive specific transcript	ncRNA	DAP3	IgG
chrX	73057274	73057323	chrX:73057274-73057323	-	3.24883	8.20128	non-coding (NR_001564, exon 2 of 6)	non-coding (NR_001564, exon 2 of 6)	15289	NR_001564	7503	Hs.529901	NR_001564	ENSG00000229807	XIST	DXS1089|DXS399E|LINC00001|NCRNA00001|SXI1|swd66	X inactive specific transcript	ncRNA	DAP3	IgG
chrX	73057323	73057340	chrX:73057323-73057340	-	3.27631	8.19022	non-coding (NR_001564, exon 2 of 6)	non-coding (NR_001564, exon 2 of 6)	15256	NR_001564	7503	Hs.529901	NR_001564	ENSG00000229807	XIST	DXS1089|DXS399E|LINC00001|NCRNA00001|SXI1|swd66	X inactive specific transcript	ncRNA	DAP3	IgG
chrX	73061216	73061330	chrX:73061216-73061330	-	3.81518	13.4269	non-coding (NR_001564, exon 1 of 6)	non-coding (NR_001564, exon 1 of 6)	11315	NR_001564	7503	Hs.529901	NR_001564	ENSG00000229807	XIST	DXS1089|DXS399E|LINC00001|NCRNA00001|SXI1|swd66	X inactive specific transcript	ncRNA	DAP3	IgG
chrX	118921436	118921441	chrX:118921436-118921441	-	2.53445	10.5988	promoter-TSS (NR_002584)	promoter-TSS (NR_002584)	8	NR_002584	26779	Hs.675255	NR_002584	ENSG00000206622	SNORA69	RNU69|U69|U69A	small nucleolar RNA, H/ACA box 69	snoRNA	DAP3	IgG
chrX	118921441	118921448	chrX:118921441-118921448	-	2.71831	10.8263	promoter-TSS (NR_002584)	promoter-TSS (NR_002584)	2	NR_002584	26779	Hs.675255	NR_002584	ENSG00000206622	SNORA69	RNU69|U69|U69A	small nucleolar RNA, H/ACA box 69	snoRNA	DAP3	IgG
chrX	128657031	128657057	chrX:128657031-128657057	-	3.94071	3.90968	intron (NM_003069, intron 1 of 24)	CpG	423	NM_001282874	6594	Hs.152292	NM_003069	ENSG00000102038	SMARCA1	ISWI|NURF140|SNF2L|SNF2L1|SNF2LB|SNF2LT|SWI|SWI2|hSNF2L	SWI/SNF related, matrix associated, actin dependent regulator of chromatin, subfamily a, member 1	protein-coding	DAP3	IgG
chrX	134556859	134556865	chrX:134556859-134556865	+	5.64993	43.9455	intron (NM_203306, intron 1 of 1)	intron (NM_203306, intron 1 of 1)	993	NM_203306	399668	Hs.374414	NM_203306	ENSG00000178947	SMIM10L2A	LED|LINC00086|LINC00087|LINC0086|NCRNA00086|NCRNA00087|SMIM10L2B	small integral membrane protein 10 like 2A	protein-coding	DAP3	IgG
chrX	134556865	134556886	chrX:134556865-134556886	+	5.64993	43.9455	intron (NM_203306, intron 1 of 1)	intron (NM_203306, intron 1 of 1)	1007	NM_203306	399668	Hs.374414	NM_203306	ENSG00000178947	SMIM10L2A	LED|LINC00086|LINC00087|LINC0086|NCRNA00086|NCRNA00087|SMIM10L2B	small integral membrane protein 10 like 2A	protein-coding	DAP3	IgG
chrX	135961388	135961435	chrX:135961388-135961435	-	2.03777	6.20299	promoter-TSS (NR_002735)	promoter-TSS (NR_002735)	18	NR_002735	26787		NR_002735	ENSG00000206979	SNORD61	HBII-342|RNU61|U61	small nucleolar RNA, C/D box 61	snoRNA	DAP3	IgG
chrX	153127062	153127114	chrX:153127062-153127114	-	2.47439	4.03358	3' UTR (NM_024003, exon 27 of 27)	3' UTR (NM_024003, exon 27 of 27)	14311	NM_024003	3897	Hs.522818	NM_000425	ENSG00000198910	L1CAM	CAML1|CD171|HSAS|HSAS1|MASA|MIC5|N-CAM-L1|N-CAML1|NCAM-L1|S10|SPG1	L1 cell adhesion molecule	protein-coding	DAP3	IgG
chrX	153133452	153133477	chrX:153133452-153133477	-	2.30328	3.11705	exon (NM_024003, exon 14 of 27)	exon (NM_024003, exon 14 of 27)	7934	NM_024003	3897	Hs.522818	NM_000425	ENSG00000198910	L1CAM	CAML1|CD171|HSAS|HSAS1|MASA|MIC5|N-CAM-L1|N-CAML1|NCAM-L1|S10|SPG1	L1 cell adhesion molecule	protein-coding	DAP3	IgG
chrX	153594747	153594772	chrX:153594747-153594772	-	2.20047	4.16271	exon (NM_001456, exon 8 of 47)	exon (NM_001456, exon 8 of 47)	8242	NM_001110556	2316	Hs.195464	NM_001456	ENSG00000196924	FLNA	ABP-280|ABPX|CSBS|CVD1|FGS2|FLN|FLN-A|FLN1|FMD|MNS|NHBP|OPD|OPD1|OPD2|XLVD|XMVD	filamin A	protein-coding	DAP3	IgG
chrY	10037843	10037848	chrY:10037843-10037848	+	2.09535	400	Intergenic	Intergenic	289439	NR_003593	100101121	Hs.522846	NR_003593	ENSG00000250204	TTTY23B	TTTY23	testis-specific transcript, Y-linked 23B	ncRNA	DAP3	IgG
chrY	10037848	10037852	chrY:10037848-10037852	+	2.14478	400	Intergenic	Intergenic	289443	NR_003593	100101121	Hs.522846	NR_003593	ENSG00000250204	TTTY23B	TTTY23	testis-specific transcript, Y-linked 23B	ncRNA	DAP3	IgG
chrY	10037852	10037854	chrY:10037852-10037854	+	2.17408	400	Intergenic	Intergenic	289446	NR_003593	100101121	Hs.522846	NR_003593	ENSG00000250204	TTTY23B	TTTY23	testis-specific transcript, Y-linked 23B	ncRNA	DAP3	IgG
chrY	10037854	10037869	chrY:10037854-10037869	+	2.2094	400	Intergenic	Intergenic	289455	NR_003593	100101121	Hs.522846	NR_003593	ENSG00000250204	TTTY23B	TTTY23	testis-specific transcript, Y-linked 23B	ncRNA	DAP3	IgG

## Sheet: XL1
PeakID	Chr	Start	End	Strand	log2(foldChange)	p-value(-log10)	Annotation	Detailed Annotation	Distance to TSS	Nearest PromoterID	Entrez ID	Nearest Unigene	Nearest Refseq	Nearest Ensembl	Gene Name	Gene Alias	Gene Description	Gene Type	target_gene	sample
chr1:714255-714339	chr1	714256	714339	+	2.44681	3.35144	promoter-TSS (NR_033908)	promoter-TSS (NR_033908)	-229	NR_033908	100288069	Hs.527521	NR_033908		LOC100288069	-	uncharacterized LOC100288069	ncRNA	DAP3	XL1
chr1:847783-847883	chr1	847784	847883	+	2.42663	4.29062	Intergenic	Intergenic	7239	NR_122045	100130417	Hs.200644	NM_175912	ENSG00000223764	LINC02593	-	long intergenic non-protein coding RNA 2593	ncRNA	DAP3	XL1
chr1:847932-848071	chr1	847933	848071	+	2.23624	5.96453	Intergenic	L2b|LINE|L2	7070	NR_122045	100130417	Hs.200644	NM_175912	ENSG00000223764	LINC02593	-	long intergenic non-protein coding RNA 2593	ncRNA	DAP3	XL1
chr1:849744-849819	chr1	849745	849819	+	3.10977	4.3784	Intergenic	Intergenic	5290	NR_122045	100130417	Hs.200644	NM_175912	ENSG00000223764	LINC02593	-	long intergenic non-protein coding RNA 2593	ncRNA	DAP3	XL1
chr1:854196-854305	chr1	854197	854305	-	2.17305	5.5861	non-coding (NR_026874, exon 2 of 4)	non-coding (NR_026874, exon 2 of 4)	821	NR_122045	100130417	Hs.200644	NM_175912	ENSG00000223764	LINC02593	-	long intergenic non-protein coding RNA 2593	ncRNA	DAP3	XL1
chr1:861330-861372	chr1	861331	861372	+	2.91247	8.93259	exon (NM_152486, exon 2 of 14)	exon (NM_152486, exon 2 of 14)	240	NM_152486	148398	Hs.335293	NM_152486	ENSG00000187634	SAMD11	MRS	sterile alpha motif domain containing 11	protein-coding	DAP3	XL1
chr1:865563-865591	chr1	865564	865591	+	2.68061	6.27037	exon (NM_152486, exon 3 of 14)	exon (NM_152486, exon 3 of 14)	4466	NM_152486	148398	Hs.335293	NM_152486	ENSG00000187634	SAMD11	MRS	sterile alpha motif domain containing 11	protein-coding	DAP3	XL1
chr1:865614-865653	chr1	865615	865653	+	2.34883	8.07618	exon (NM_152486, exon 3 of 14)	exon (NM_152486, exon 3 of 14)	4523	NM_152486	148398	Hs.335293	NM_152486	ENSG00000187634	SAMD11	MRS	sterile alpha motif domain containing 11	protein-coding	DAP3	XL1
chr1:865691-865712	chr1	865692	865712	+	2.15135	5.46033	exon (NM_152486, exon 3 of 14)	exon (NM_152486, exon 3 of 14)	4591	NM_152486	148398	Hs.335293	NM_152486	ENSG00000187634	SAMD11	MRS	sterile alpha motif domain containing 11	protein-coding	DAP3	XL1
chr1:877518-877548	chr1	877519	877548	+	2.01385	6.15525	exon (NM_152486, exon 9 of 14)	exon (NM_152486, exon 9 of 14)	16422	NM_152486	148398	Hs.335293	NM_152486	ENSG00000187634	SAMD11	MRS	sterile alpha motif domain containing 11	protein-coding	DAP3	XL1
chr1:877548-877595	chr1	877549	877595	+	2.24178	8.47647	exon (NM_152486, exon 9 of 14)	exon (NM_152486, exon 9 of 14)	16461	NM_152486	148398	Hs.335293	NM_152486	ENSG00000187634	SAMD11	MRS	sterile alpha motif domain containing 11	protein-coding	DAP3	XL1
chr1:877619-877628	chr1	877620	877628	+	2.24651	4.13397	exon (NM_152486, exon 9 of 14)	exon (NM_152486, exon 9 of 14)	16513	NM_152486	148398	Hs.335293	NM_152486	ENSG00000187634	SAMD11	MRS	sterile alpha motif domain containing 11	protein-coding	DAP3	XL1
chr1:877796-877812	chr1	877797	877812	+	2.27688	4.91783	exon (NM_152486, exon 10 of 14)	exon (NM_152486, exon 10 of 14)	16693	NM_152486	148398	Hs.335293	NM_152486	ENSG00000187634	SAMD11	MRS	sterile alpha motif domain containing 11	protein-coding	DAP3	XL1
chr1:878151-878180	chr1	878152	878180	+	2.0739	5.54569	exon (NM_152486, exon 11 of 14)	exon (NM_152486, exon 11 of 14)	16470	NM_015658	26155	Hs.405987	NM_015658	ENSG00000188976	NOC2L	NET15|NET7|NIR|PPP1R112	NOC2 like nucleolar associated transcriptional repressor	protein-coding	DAP3	XL1
chr1:878276-878332	chr1	878277	878332	+	2.18977	9.76981	exon (NM_152486, exon 11 of 14)	exon (NM_152486, exon 11 of 14)	16332	NM_015658	26155	Hs.405987	NM_015658	ENSG00000188976	NOC2L	NET15|NET7|NIR|PPP1R112	NOC2 like nucleolar associated transcriptional repressor	protein-coding	DAP3	XL1
chr1:878647-878681	chr1	878648	878681	+	2.09889	7.80928	TTS (NM_015658)	TTS (NM_015658)	15972	NM_015658	26155	Hs.405987	NM_015658	ENSG00000188976	NOC2L	NET15|NET7|NIR|PPP1R112	NOC2 like nucleolar associated transcriptional repressor	protein-coding	DAP3	XL1
chr1:879443-879474	chr1	879444	879474	+	2.27688	7.50737	TTS (NM_015658)	TTS (NM_015658)	15177	NM_015658	26155	Hs.405987	NM_015658	ENSG00000188976	NOC2L	NET15|NET7|NIR|PPP1R112	NOC2 like nucleolar associated transcriptional repressor	protein-coding	DAP3	XL1
chr1:880510-880526	chr1	880511	880526	-	2.21548	4.00586	TTS (NM_152486)	TTS (NM_152486)	14118	NM_015658	26155	Hs.405987	NM_015658	ENSG00000188976	NOC2L	NET15|NET7|NIR|PPP1R112	NOC2 like nucleolar associated transcriptional repressor	protein-coding	DAP3	XL1
chr1:880896-880966	chr1	880897	880966	-	2.12488	8.57281	TTS (NM_152486)	TTS (NM_152486)	13705	NM_015658	26155	Hs.405987	NM_015658	ENSG00000188976	NOC2L	NET15|NET7|NIR|PPP1R112	NOC2 like nucleolar associated transcriptional repressor	protein-coding	DAP3	XL1
chr1:881789-881816	chr1	881790	881816	-	2.25874	3.53658	exon (NM_015658, exon 15 of 19)	exon (NM_015658, exon 15 of 19)	12833	NM_015658	26155	Hs.405987	NM_015658	ENSG00000188976	NOC2L	NET15|NET7|NIR|PPP1R112	NOC2 like nucleolar associated transcriptional repressor	protein-coding	DAP3	XL1
chr1:881816-881856	chr1	881817	881856	-	2.03177	3.30573	exon (NM_015658, exon 15 of 19)	exon (NM_015658, exon 15 of 19)	12800	NM_015658	26155	Hs.405987	NM_015658	ENSG00000188976	NOC2L	NET15|NET7|NIR|PPP1R112	NOC2 like nucleolar associated transcriptional repressor	protein-coding	DAP3	XL1
chr1:886577-886616	chr1	886578	886616	-	2.29481	3.66597	exon (NM_015658, exon 12 of 19)	exon (NM_015658, exon 12 of 19)	8039	NM_015658	26155	Hs.405987	NM_015658	ENSG00000188976	NOC2L	NET15|NET7|NIR|PPP1R112	NOC2 like nucleolar associated transcriptional repressor	protein-coding	DAP3	XL1
chr1:887801-887845	chr1	887802	887845	-	2.62738	5.03429	exon (NM_015658, exon 10 of 19)	exon (NM_015658, exon 10 of 19)	6813	NM_015658	26155	Hs.405987	NM_015658	ENSG00000188976	NOC2L	NET15|NET7|NIR|PPP1R112	NOC2 like nucleolar associated transcriptional repressor	protein-coding	DAP3	XL1
chr1:889384-889451	chr1	889385	889451	-	2.87183	7.44677	exon (NM_015658, exon 7 of 19)	exon (NM_015658, exon 7 of 19)	5218	NM_015658	26155	Hs.405987	NM_015658	ENSG00000188976	NOC2L	NET15|NET7|NIR|PPP1R112	NOC2 like nucleolar associated transcriptional repressor	protein-coding	DAP3	XL1
chr1:892277-892404	chr1	892278	892404	-	2.12334	14.4517	exon (NM_015658, exon 4 of 19)	exon (NM_015658, exon 4 of 19)	2295	NM_015658	26155	Hs.405987	NM_015658	ENSG00000188976	NOC2L	NET15|NET7|NIR|PPP1R112	NOC2 like nucleolar associated transcriptional repressor	protein-coding	DAP3	XL1
chr1:892474-892578	chr1	892475	892578	-	2.00178	8.88901	exon (NM_015658, exon 3 of 19)	exon (NM_015658, exon 3 of 19)	2110	NM_015658	26155	Hs.405987	NM_015658	ENSG00000188976	NOC2L	NET15|NET7|NIR|PPP1R112	NOC2 like nucleolar associated transcriptional repressor	protein-coding	DAP3	XL1
chr1:894311-894339	chr1	894312	894339	-	2.18377	3.87798	exon (NM_015658, exon 2 of 19)	exon (NM_015658, exon 2 of 19)	311	NM_015658	26155	Hs.405987	NM_015658	ENSG00000188976	NOC2L	NET15|NET7|NIR|PPP1R112	NOC2 like nucleolar associated transcriptional repressor	protein-coding	DAP3	XL1
chr1:894593-894633	chr1	894594	894633	-	2.21548	5.83818	promoter-TSS (NM_015658)	promoter-TSS (NM_015658)	23	NM_015658	26155	Hs.405987	NM_015658	ENSG00000188976	NOC2L	NET15|NET7|NIR|PPP1R112	NOC2 like nucleolar associated transcriptional repressor	protein-coding	DAP3	XL1
chr1:896800-896828	chr1	896801	896828	+	4.58066	7.52177	exon (NM_198317, exon 2 of 12)	exon (NM_198317, exon 2 of 12)	850	NM_198317	339451	Hs.109212	NM_198317	ENSG00000187961	KLHL17	-	kelch like family member 17	protein-coding	DAP3	XL1
chr1:896828-896877	chr1	896829	896877	+	3.44681	11.5095	exon (NM_198317, exon 2 of 12)	exon (NM_198317, exon 2 of 12)	889	NM_198317	339451	Hs.109212	NM_198317	ENSG00000187961	KLHL17	-	kelch like family member 17	protein-coding	DAP3	XL1
chr1:896905-896917	chr1	896906	896917	+	3.0048	3.80993	exon (NM_198317, exon 2 of 12)	exon (NM_198317, exon 2 of 12)	947	NM_198317	339451	Hs.109212	NM_198317	ENSG00000187961	KLHL17	-	kelch like family member 17	protein-coding	DAP3	XL1
chr1:897010-897101	chr1	897011	897101	+	2.48333	10.8144	exon (NM_198317, exon 3 of 12)	exon (NM_198317, exon 3 of 12)	1092	NM_198317	339451	Hs.109212	NM_198317	ENSG00000187961	KLHL17	-	kelch like family member 17	protein-coding	DAP3	XL1
chr1:897250-897336	chr1	897251	897336	+	2.93351	11.5633	exon (NM_198317, exon 4 of 12)	exon (NM_198317, exon 4 of 12)	1329	NM_198317	339451	Hs.109212	NM_198317	ENSG00000187961	KLHL17	-	kelch like family member 17	protein-coding	DAP3	XL1
chr1:897372-897421	chr1	897373	897421	+	2.6078	7.68586	exon (NM_198317, exon 4 of 12)	exon (NM_198317, exon 4 of 12)	1433	NM_198317	339451	Hs.109212	NM_198317	ENSG00000187961	KLHL17	-	kelch like family member 17	protein-coding	DAP3	XL1
chr1:898110-898176	chr1	898111	898176	+	2.72809	8.59184	exon (NM_198317, exon 6 of 12)	exon (NM_198317, exon 6 of 12)	2179	NM_198317	339451	Hs.109212	NM_198317	ENSG00000187961	KLHL17	-	kelch like family member 17	protein-coding	DAP3	XL1
chr1:898576-898595	chr1	898577	898595	+	2.39236	3.17853	exon (NM_198317, exon 7 of 12)	exon (NM_198317, exon 7 of 12)	2622	NM_198317	339451	Hs.109212	NM_198317	ENSG00000187961	KLHL17	-	kelch like family member 17	protein-coding	DAP3	XL1
chr1:934697-934716	chr1	934698	934716	-	2.13685	14.1262	exon (NM_001142467, exon 3 of 3)	exon (NM_001142467, exon 3 of 3)	770	NM_021170	57801	Hs.154029	NM_021170	ENSG00000188290	HES4	bHLHb42	hes family bHLH transcription factor 4	protein-coding	DAP3	XL1
chr1:934716-934741	chr1	934717	934741	-	2.07484	17.2204	exon (NM_001142467, exon 3 of 3)	exon (NM_001142467, exon 3 of 3)	748	NM_021170	57801	Hs.154029	NM_021170	ENSG00000188290	HES4	bHLHb42	hes family bHLH transcription factor 4	protein-coding	DAP3	XL1
chr1:934741-934771	chr1	934742	934771	-	2.28777	21.7147	exon (NM_001142467, exon 3 of 3)	exon (NM_001142467, exon 3 of 3)	721	NM_021170	57801	Hs.154029	NM_021170	ENSG00000188290	HES4	bHLHb42	hes family bHLH transcription factor 4	protein-coding	DAP3	XL1
chr1:934771-934787	chr1	934772	934787	-	2.21685	14.218	exon (NM_001142467, exon 3 of 3)	exon (NM_001142467, exon 3 of 3)	698	NM_021170	57801	Hs.154029	NM_021170	ENSG00000188290	HES4	bHLHb42	hes family bHLH transcription factor 4	protein-coding	DAP3	XL1
chr1:934906-934946	chr1	934907	934946	-	2.03981	51.5747	exon (NM_001142467, exon 2 of 3)	exon (NM_001142467, exon 2 of 3)	551	NM_021170	57801	Hs.154029	NM_021170	ENSG00000188290	HES4	bHLHb42	hes family bHLH transcription factor 4	protein-coding	DAP3	XL1
chr1:935059-935116	chr1	935060	935116	-	2.21364	30.6294	exon (NM_001142467, exon 1 of 3)	exon (NM_001142467, exon 1 of 3)	389	NM_021170	57801	Hs.154029	NM_021170	ENSG00000188290	HES4	bHLHb42	hes family bHLH transcription factor 4	protein-coding	DAP3	XL1
chr1:935136-935148	chr1	935137	935148	-	2.27688	10.0682	exon (NM_001142467, exon 1 of 3)	exon (NM_001142467, exon 1 of 3)	335	NM_021170	57801	Hs.154029	NM_021170	ENSG00000188290	HES4	bHLHb42	hes family bHLH transcription factor 4	protein-coding	DAP3	XL1
chr1:935283-935339	chr1	935284	935339	-	3.02954	32.5402	exon (NM_001142467, exon 1 of 3)	exon (NM_001142467, exon 1 of 3)	166	NM_021170	57801	Hs.154029	NM_021170	ENSG00000188290	HES4	bHLHb42	hes family bHLH transcription factor 4	protein-coding	DAP3	XL1
chr1:949592-949642	chr1	949593	949642	+	2.15953	3.09097	exon (NM_005101, exon 2 of 2)	exon (NM_005101, exon 2 of 2)	740	NM_005101	9636	Hs.458485	NM_005101	ENSG00000187608	ISG15	G1P2|IFI15|IMD38|IP17|UCRP|hUCRP	ISG15 ubiquitin like modifier	protein-coding	DAP3	XL1
chr1:957650-957720	chr1	957651	957720	+	2.0808	15.8162	exon (NM_001305275, exon 2 of 39)	exon (NM_001305275, exon 2 of 39)	2185	NM_198576	375790	Hs.273330	NM_198576	ENSG00000188157	AGRN	AGRIN|CMS8|CMSPPD	agrin	protein-coding	DAP3	XL1
chr1:957721-957768	chr1	957722	957768	+	2.2194	14.8513	exon (NM_001305275, exon 2 of 39)	exon (NM_001305275, exon 2 of 39)	2245	NM_198576	375790	Hs.273330	NM_198576	ENSG00000188157	AGRN	AGRIN|CMS8|CMSPPD	agrin	protein-coding	DAP3	XL1
chr1:957768-957831	chr1	957769	957831	+	2.93866	20.2165	exon (NM_001305275, exon 2 of 39)	exon (NM_001305275, exon 2 of 39)	2300	NM_198576	375790	Hs.273330	NM_198576	ENSG00000188157	AGRN	AGRIN|CMS8|CMSPPD	agrin	protein-coding	DAP3	XL1
chr1:976118-976155	chr1	976119	976155	+	2.03177	8.22588	exon (NM_001305275, exon 4 of 39)	exon (NM_001305275, exon 4 of 39)	6764	NM_001364727	375790	Hs.273330	NM_198576	ENSG00000188157	AGRN	AGRIN|CMS8|CMSPPD	agrin	protein-coding	DAP3	XL1
chr1:978664-978679	chr1	978665	978679	+	2.1047	5.73269	exon (NM_001305275, exon 8 of 39)	exon (NM_001305275, exon 8 of 39)	9299	NM_001364727	375790	Hs.273330	NM_198576	ENSG00000188157	AGRN	AGRIN|CMS8|CMSPPD	agrin	protein-coding	DAP3	XL1
chr1:978709-978751	chr1	978710	978751	+	2.19813	12.1911	exon (NM_001305275, exon 8 of 39)	exon (NM_001305275, exon 8 of 39)	9357	NM_001364727	375790	Hs.273330	NM_198576	ENSG00000188157	AGRN	AGRIN|CMS8|CMSPPD	agrin	protein-coding	DAP3	XL1
chr1:979098-979110	chr1	979099	979110	+	2.08424	5.60797	exon (NM_001305275, exon 9 of 39)	exon (NM_001305275, exon 9 of 39)	9731	NM_001364727	375790	Hs.273330	NM_198576	ENSG00000188157	AGRN	AGRIN|CMS8|CMSPPD	agrin	protein-coding	DAP3	XL1
chr1:981537-981584	chr1	981538	981584	+	2.12591	21.4266	exon (NM_001305275, exon 17 of 39)	exon (NM_001305275, exon 17 of 39)	12188	NM_001364727	375790	Hs.273330	NM_198576	ENSG00000188157	AGRN	AGRIN|CMS8|CMSPPD	agrin	protein-coding	DAP3	XL1
chr1:981584-981589	chr1	981585	981589	+	2.53675	16.3943	exon (NM_001305275, exon 17 of 39)	exon (NM_001305275, exon 17 of 39)	12214	NM_001364727	375790	Hs.273330	NM_198576	ENSG00000188157	AGRN	AGRIN|CMS8|CMSPPD	agrin	protein-coding	DAP3	XL1
chr1:981589-981616	chr1	981590	981616	+	2.35433	23.9641	exon (NM_001305275, exon 17 of 39)	exon (NM_001305275, exon 17 of 39)	12230	NM_001364727	375790	Hs.273330	NM_198576	ENSG00000188157	AGRN	AGRIN|CMS8|CMSPPD	agrin	protein-coding	DAP3	XL1
chr1:982521-982553	chr1	982522	982553	+	2.39488	8.45674	intron (NM_198576, intron 19 of 35)	intron (NM_198576, intron 19 of 35)	-12577	NR_148960	100288175	Hs.713286	NR_148960	ENSG00000217801	LOC100288175	-	uncharacterized LOC100288175	ncRNA	DAP3	XL1
chr1:982716-982744	chr1	982717	982744	+	2.69942	18.1871	exon (NM_001305275, exon 20 of 39)	exon (NM_001305275, exon 20 of 39)	-12384	NR_148960	100288175	Hs.713286	NR_148960	ENSG00000217801	LOC100288175	-	uncharacterized LOC100288175	ncRNA	DAP3	XL1
chr1:982744-982752	chr1	982745	982752	+	2.65326	24.864	exon (NM_001305275, exon 20 of 39)	exon (NM_001305275, exon 20 of 39)	-12366	NR_148960	100288175	Hs.713286	NR_148960	ENSG00000217801	LOC100288175	-	uncharacterized LOC100288175	ncRNA	DAP3	XL1
chr1:982752-982764	chr1	982753	982764	+	2.70191	27.0196	exon (NM_001305275, exon 20 of 39)	exon (NM_001305275, exon 20 of 39)	-12356	NR_148960	100288175	Hs.713286	NR_148960	ENSG00000217801	LOC100288175	-	uncharacterized LOC100288175	ncRNA	DAP3	XL1
chr1:982764-982782	chr1	982765	982782	+	2.31421	21.0137	exon (NM_001305275, exon 20 of 39)	exon (NM_001305275, exon 20 of 39)	-12341	NR_148960	100288175	Hs.713286	NR_148960	ENSG00000217801	LOC100288175	-	uncharacterized LOC100288175	ncRNA	DAP3	XL1
chr1:982822-982834	chr1	982823	982834	+	2.23108	7.7725	exon (NM_001305275, exon 20 of 39)	exon (NM_001305275, exon 20 of 39)	-12286	NR_148960	100288175	Hs.713286	NR_148960	ENSG00000217801	LOC100288175	-	uncharacterized LOC100288175	ncRNA	DAP3	XL1
chr1:982957-982981	chr1	982958	982981	+	2.06116	13.9828	exon (NM_001305275, exon 21 of 39)	exon (NM_001305275, exon 21 of 39)	-12145	NR_148960	100288175	Hs.713286	NR_148960	ENSG00000217801	LOC100288175	-	uncharacterized LOC100288175	ncRNA	DAP3	XL1
chr1:984418-984432	chr1	984419	984432	+	2.3537	6.01537	exon (NM_001305275, exon 24 of 39)	exon (NM_001305275, exon 24 of 39)	-10689	NR_148960	100288175	Hs.713286	NR_148960	ENSG00000217801	LOC100288175	-	uncharacterized LOC100288175	ncRNA	DAP3	XL1
chr1:989165-989196	chr1	989166	989196	+	2.54159	8.06917	exon (NM_001305275, exon 37 of 39)	exon (NM_001305275, exon 37 of 39)	-5933	NR_148960	100288175	Hs.713286	NR_148960	ENSG00000217801	LOC100288175	-	uncharacterized LOC100288175	ncRNA	DAP3	XL1
chr1:1009487-1009608	chr1	1009488	1009608	-	2.86185	3.465	5' UTR (NM_001205252, exon 1 of 2)	5' UTR (NM_001205252, exon 1 of 2)	138	NM_001205252	401934	Hs.568137	NM_001205252	ENSG00000237330	RNF223	-	ring finger protein 223	protein-coding	DAP3	XL1
chr1:1018227-1018289	chr1	1018228	1018289	-	3.15953	4.56531	3' UTR (NM_001363525, exon 11 of 11)	3' UTR (NM_001363525, exon 11 of 11)	-8572	NM_001205252	401934	Hs.568137	NM_001205252	ENSG00000237330	RNF223	-	ring finger protein 223	protein-coding	DAP3	XL1
chr1:1019295-1019343	chr1	1019296	1019343	-	2.61317	4.96883	exon (NM_001363525, exon 10 of 11)	exon (NM_001363525, exon 10 of 11)	-9633	NM_001205252	401934	Hs.568137	NM_001205252	ENSG00000237330	RNF223	-	ring finger protein 223	protein-coding	DAP3	XL1
chr1:1022526-1022584	chr1	1022527	1022584	-	2.62266	4.04869	exon (NM_001363525, exon 7 of 11)	exon (NM_001363525, exon 7 of 11)	-12869	NM_001205252	401934	Hs.568137	NM_001205252	ENSG00000237330	RNF223	-	ring finger protein 223	protein-coding	DAP3	XL1
chr1:1026321-1026397	chr1	1026322	1026397	-	2.9957	5.63521	exon (NM_001330306, exon 5 of 12)	exon (NM_001330306, exon 5 of 12)	-16673	NM_001205252	401934	Hs.568137	NM_001205252	ENSG00000237330	RNF223	-	ring finger protein 223	protein-coding	DAP3	XL1
chr1:1029083-1029145	chr1	1029084	1029145	-	3.18377	4.55459	intron (NM_017891, intron 1 of 9)	L1MD3|LINE|L1	-19428	NM_001205252	401934	Hs.568137	NM_001205252	ENSG00000237330	RNF223	-	ring finger protein 223	protein-coding	DAP3	XL1
chr1:1152561-1152602	chr1	1152562	1152602	-	3.76874	3.83269	3' UTR (NM_016176, exon 7 of 7)	3' UTR (NM_016176, exon 7 of 7)	-3049	NM_003327	7293	Hs.129780	NM_003327	ENSG00000186827	TNFRSF4	ACT35|CD134|IMD16|OX40|TXGP1L	TNF receptor superfamily member 4	protein-coding	DAP3	XL1
chr1:1152972-1153069	chr1	1152973	1153069	-	2.56229	9.09391	exon (NM_016176, exon 7 of 7)	exon (NM_016176, exon 7 of 7)	-3488	NM_003327	7293	Hs.129780	NM_003327	ENSG00000186827	TNFRSF4	ACT35|CD134|IMD16|OX40|TXGP1L	TNF receptor superfamily member 4	protein-coding	DAP3	XL1
chr1:1153836-1153880	chr1	1153837	1153880	-	2.06944	3.96597	exon (NM_016176, exon 6 of 7)	exon (NM_016176, exon 6 of 7)	-4325	NM_003327	7293	Hs.129780	NM_003327	ENSG00000186827	TNFRSF4	ACT35|CD134|IMD16|OX40|TXGP1L	TNF receptor superfamily member 4	protein-coding	DAP3	XL1
chr1:1153940-1153976	chr1	1153941	1153976	-	2.20288	3.34292	exon (NM_016176, exon 6 of 7)	exon (NM_016176, exon 6 of 7)	-4425	NM_003327	7293	Hs.129780	NM_003327	ENSG00000186827	TNFRSF4	ACT35|CD134|IMD16|OX40|TXGP1L	TNF receptor superfamily member 4	protein-coding	DAP3	XL1
chr1:1153976-1154014	chr1	1153977	1154014	-	2.70315	5.67882	exon (NM_016176, exon 6 of 7)	exon (NM_016176, exon 6 of 7)	-4462	NM_003327	7293	Hs.129780	NM_003327	ENSG00000186827	TNFRSF4	ACT35|CD134|IMD16|OX40|TXGP1L	TNF receptor superfamily member 4	protein-coding	DAP3	XL1
chr1:1159211-1159216	chr1	1159212	1159216	-	2.33578	3.00598	exon (NM_016176, exon 3 of 7)	exon (NM_016176, exon 3 of 7)	8167	NM_016176	51150	Hs.42806	NM_016176	ENSG00000078808	SDF4	Cab45|SDF-4	stromal cell derived factor 4	protein-coding	DAP3	XL1
chr1:1159216-1159229	chr1	1159217	1159229	-	2.44681	4.26621	exon (NM_016176, exon 3 of 7)	exon (NM_016176, exon 3 of 7)	8158	NM_016176	51150	Hs.42806	NM_016176	ENSG00000078808	SDF4	Cab45|SDF-4	stromal cell derived factor 4	protein-coding	DAP3	XL1
chr1:1159229-1159243	chr1	1159230	1159243	-	2.0713	4.49546	exon (NM_016176, exon 3 of 7)	exon (NM_016176, exon 3 of 7)	8145	NM_016176	51150	Hs.42806	NM_016176	ENSG00000078808	SDF4	Cab45|SDF-4	stromal cell derived factor 4	protein-coding	DAP3	XL1
chr1:1163864-1163918	chr1	1163865	1163918	-	2.41439	4.12033	exon (NM_016176, exon 2 of 7)	exon (NM_016176, exon 2 of 7)	3490	NM_016176	51150	Hs.42806	NM_016176	ENSG00000078808	SDF4	Cab45|SDF-4	stromal cell derived factor 4	protein-coding	DAP3	XL1
chr1:1163944-1164016	chr1	1163945	1164016	-	2.21548	4.00586	exon (NM_016176, exon 2 of 7)	exon (NM_016176, exon 2 of 7)	3401	NM_016176	51150	Hs.42806	NM_016176	ENSG00000078808	SDF4	Cab45|SDF-4	stromal cell derived factor 4	protein-coding	DAP3	XL1
chr1:1168044-1168173	chr1	1168045	1168173	+	2.29183	4.32651	promoter-TSS (NM_016176)	promoter-TSS (NM_016176)	492	NM_080605	126792	Hs.284284	NM_080605	ENSG00000176022	B3GALT6	EDSP2|EDSSPD2|SEMDJL1|beta3GalT6	beta-1,3-galactosyltransferase 6	protein-coding	DAP3	XL1
chr1:1168594-1168681	chr1	1168595	1168681	+	2.23108	3.44059	exon (NM_080605, exon 1 of 1)	exon (NM_080605, exon 1 of 1)	1021	NM_080605	126792	Hs.284284	NM_080605	ENSG00000176022	B3GALT6	EDSP2|EDSSPD2|SEMDJL1|beta3GalT6	beta-1,3-galactosyltransferase 6	protein-coding	DAP3	XL1
chr1:1190586-1190627	chr1	1190587	1190627	-	3.52481	3.06003	exon (NM_194458, exon 7 of 7)	exon (NM_194458, exon 7 of 7)	-8505	NM_001014980	388581	Hs.197613	NM_001014980	ENSG00000184163	C1QTNF12	C1QDC2|CTRP12|FAM132A	C1q and TNF related 12	protein-coding	DAP3	XL1
chr1:1190778-1190854	chr1	1190779	1190854	-	2.05824	4.43281	exon (NM_194458, exon 7 of 7)	exon (NM_194458, exon 7 of 7)	-8714	NM_001014980	388581	Hs.197613	NM_001014980	ENSG00000184163	C1QTNF12	C1QDC2|CTRP12|FAM132A	C1q and TNF related 12	protein-coding	DAP3	XL1
chr1:1192367-1192449	chr1	1192368	1192449	-	2.50295	6.13806	exon (NM_194458, exon 5 of 7)	exon (NM_194458, exon 5 of 7)	-10306	NM_001014980	388581	Hs.197613	NM_001014980	ENSG00000184163	C1QTNF12	C1QDC2|CTRP12|FAM132A	C1q and TNF related 12	protein-coding	DAP3	XL1
chr1:1198723-1198767	chr1	1198724	1198767	-	2.1047	3.02139	exon (NM_194315, exon 4 of 8)	exon (NM_194315, exon 4 of 8)	10489	NM_194315	118424	Hs.191987	NM_058167	ENSG00000160087	UBE2J2	NCUBE-2|NCUBE2|PRO2121	ubiquitin conjugating enzyme E2 J2	protein-coding	DAP3	XL1
chr1:1203310-1203373	chr1	1203311	1203373	-	2.33578	4.51949	exon (NM_194315, exon 2 of 8)	exon (NM_194315, exon 2 of 8)	5892	NM_194315	118424	Hs.191987	NM_058167	ENSG00000160087	UBE2J2	NCUBE-2|NCUBE2|PRO2121	ubiquitin conjugating enzyme E2 J2	protein-coding	DAP3	XL1
chr1:1209056-1209113	chr1	1209057	1209113	-	2.71429	4.40475	5' UTR (NM_194458, exon 1 of 7)	5' UTR (NM_194458, exon 1 of 7)	149	NM_194315	118424	Hs.191987	NM_058167	ENSG00000160087	UBE2J2	NCUBE-2|NCUBE2|PRO2121	ubiquitin conjugating enzyme E2 J2	protein-coding	DAP3	XL1
chr1:1215903-1215964	chr1	1215904	1215964	+	2.97732	3.83075	non-coding (NR_037668, exon 1 of 17)	non-coding (NR_037668, exon 1 of 17)	118	NM_001130413	6339	Hs.512681	NM_002978	ENSG00000162572	SCNN1D	ENaCd|ENaCdelta|SCNED|dNaCh	sodium channel epithelial 1 delta subunit	protein-coding	DAP3	XL1
chr1:1217651-1217702	chr1	1217652	1217702	+	2.80045	3.28175	non-coding (NR_037668, exon 4 of 17)	non-coding (NR_037668, exon 4 of 17)	1861	NM_001130413	6339	Hs.512681	NM_002978	ENSG00000162572	SCNN1D	ENaCd|ENaCdelta|SCNED|dNaCh	sodium channel epithelial 1 delta subunit	protein-coding	DAP3	XL1
chr1:1229053-1229087	chr1	1229054	1229087	-	2.03938	3.8401	exon (NM_030649, exon 24 of 24)	exon (NM_030649, exon 24 of 24)	2480	NR_106784	102465434		NR_106784	ENSG00000278073	MIR6726	hsa-mir-6726	microRNA 6726	ncRNA	DAP3	XL1
chr1:1229942-1229998	chr1	1229943	1229998	-	2.13486	4.8097	exon (NM_030649, exon 21 of 24)	exon (NM_030649, exon 21 of 24)	1580	NR_106784	102465434		NR_106784	ENSG00000278073	MIR6726	hsa-mir-6726	microRNA 6726	ncRNA	DAP3	XL1
chr1:1230101-1230112	chr1	1230102	1230112	-	2.20762	3.44233	exon (NM_030649, exon 20 of 24)	exon (NM_030649, exon 20 of 24)	1443	NR_106784	102465434		NR_106784	ENSG00000278073	MIR6726	hsa-mir-6726	microRNA 6726	ncRNA	DAP3	XL1
chr1:1230116-1230167	chr1	1230117	1230167	-	2.03177	4.30769	exon (NM_030649, exon 20 of 24)	exon (NM_030649, exon 20 of 24)	1408	NR_106784	102465434		NR_106784	ENSG00000278073	MIR6726	hsa-mir-6726	microRNA 6726	ncRNA	DAP3	XL1
chr1:1235203-1235290	chr1	1235204	1235290	-	2.33347	17.4137	exon (NM_030649, exon 9 of 24)	exon (NM_030649, exon 9 of 24)	-3697	NR_106784	102465434		NR_106784	ENSG00000278073	MIR6726	hsa-mir-6726	microRNA 6726	ncRNA	DAP3	XL1
chr1:1235374-1235396	chr1	1235375	1235396	-	2.6692	7.17388	exon (NM_030649, exon 8 of 24)	exon (NM_030649, exon 8 of 24)	-3835	NR_106784	102465434		NR_106784	ENSG00000278073	MIR6726	hsa-mir-6726	microRNA 6726	ncRNA	DAP3	XL1
chr1:1235888-1235904	chr1	1235889	1235904	-	2.09706	4.62098	exon (NM_030649, exon 6 of 24)	exon (NM_030649, exon 6 of 24)	4296	NR_145806	109623456		NR_145806		SNORD167	-	small nucleolar RNA, C/D box 167	snoRNA	DAP3	XL1
chr1:1235904-1235957	chr1	1235905	1235957	-	2.27688	6.86353	exon (NM_030649, exon 6 of 24)	exon (NM_030649, exon 6 of 24)	4261	NR_145806	109623456		NR_145806		SNORD167	-	small nucleolar RNA, C/D box 167	snoRNA	DAP3	XL1
chr1:1235973-1236040	chr1	1235974	1236040	-	2.10696	9.99221	exon (NM_030649, exon 6 of 24)	exon (NM_030649, exon 6 of 24)	4185	NR_145806	109623456		NR_145806		SNORD167	-	small nucleolar RNA, C/D box 167	snoRNA	DAP3	XL1
chr1:1237367-1237377	chr1	1237368	1237377	-	2.05824	4.43281	exon (NM_030649, exon 5 of 24)	exon (NM_030649, exon 5 of 24)	2820	NR_145806	109623456		NR_145806		SNORD167	-	small nucleolar RNA, C/D box 167	snoRNA	DAP3	XL1
chr1:1237377-1237425	chr1	1237378	1237425	-	3.00178	12.2795	exon (NM_030649, exon 5 of 24)	exon (NM_030649, exon 5 of 24)	2791	NR_145806	109623456		NR_145806		SNORD167	-	small nucleolar RNA, C/D box 167	snoRNA	DAP3	XL1
chr1:1238325-1238336	chr1	1238326	1238336	-	2.76874	6.79258	exon (NM_030649, exon 4 of 24)	exon (NM_030649, exon 4 of 24)	1861	NR_145806	109623456		NR_145806		SNORD167	-	small nucleolar RNA, C/D box 167	snoRNA	DAP3	XL1
chr1:1238336-1238350	chr1	1238337	1238350	-	2.74565	7.69381	exon (NM_030649, exon 4 of 24)	exon (NM_030649, exon 4 of 24)	1849	NR_145806	109623456		NR_145806		SNORD167	-	small nucleolar RNA, C/D box 167	snoRNA	DAP3	XL1
chr1:1238350-1238355	chr1	1238351	1238355	-	2.62266	5.94462	exon (NM_030649, exon 4 of 24)	exon (NM_030649, exon 4 of 24)	1839	NR_145806	109623456		NR_145806		SNORD167	-	small nucleolar RNA, C/D box 167	snoRNA	DAP3	XL1
chr1:1238540-1238547	chr1	1238541	1238547	-	2.14478	5.98272	exon (NM_030649, exon 3 of 24)	exon (NM_030649, exon 3 of 24)	1648	NR_145806	109623456		NR_145806		SNORD167	-	small nucleolar RNA, C/D box 167	snoRNA	DAP3	XL1
chr1:1238547-1238554	chr1	1238548	1238554	-	2.24372	7.25543	exon (NM_030649, exon 3 of 24)	exon (NM_030649, exon 3 of 24)	1641	NR_145806	109623456		NR_145806		SNORD167	-	small nucleolar RNA, C/D box 167	snoRNA	DAP3	XL1
chr1:1238554-1238577	chr1	1238555	1238577	-	2.55168	12.4051	exon (NM_030649, exon 3 of 24)	exon (NM_030649, exon 3 of 24)	1626	NR_145806	109623456		NR_145806		SNORD167	-	small nucleolar RNA, C/D box 167	snoRNA	DAP3	XL1
chr1:1238577-1238587	chr1	1238578	1238587	-	2.9957	12.2144	exon (NM_030649, exon 3 of 24)	exon (NM_030649, exon 3 of 24)	1610	NR_145806	109623456		NR_145806		SNORD167	-	small nucleolar RNA, C/D box 167	snoRNA	DAP3	XL1
chr1:1238587-1238648	chr1	1238588	1238648	-	2.44681	11.1967	exon (NM_030649, exon 3 of 24)	exon (NM_030649, exon 3 of 24)	1574	NR_145806	109623456		NR_145806		SNORD167	-	small nucleolar RNA, C/D box 167	snoRNA	DAP3	XL1
chr1:1243134-1243171	chr1	1243135	1243171	-	2.56229	5.61946	promoter-TSS (NM_001346116)	promoter-TSS (NM_001346116)	157	NM_030649	116983	Hs.535257	NM_030649	ENSG00000131584	ACAP3	CENTB5	ArfGAP with coiled-coil, ankyrin repeat and PH domains 3	protein-coding	DAP3	XL1
chr1:1244860-1244940	chr1	1244861	1244940	+	3.05824	8.00001	exon (NM_001346116, exon 4 of 8)	exon (NM_001346116, exon 4 of 8)	923	NM_153339	126789	Hs.400659	NM_153339	ENSG00000169972	PUSL1	-	pseudouridine synthase like 1	protein-coding	DAP3	XL1
chr1:1247616-1247690	chr1	1247617	1247690	-	2.31251	3.73074	TTS (NM_001346116)	TTS (NM_001346116)	293	NR_106785	102465435		NR_106785	ENSG00000283712	MIR6727	hsa-mir-6727	microRNA 6727	ncRNA	DAP3	XL1
chr1:1249687-1249733	chr1	1249688	1249733	-	3.36435	5.49449	exon (NM_001256456, exon 10 of 19)	exon (NM_001256456, exon 10 of 19)	-1764	NR_106785	102465435		NR_106785	ENSG00000283712	MIR6727	hsa-mir-6727	microRNA 6727	ncRNA	DAP3	XL1
chr1:1250909-1250978	chr1	1250910	1250978	-	2.13486	3.68662	exon (NM_001256456, exon 7 of 19)	exon (NM_001256456, exon 7 of 19)	-2998	NR_106785	102465435		NR_106785	ENSG00000283712	MIR6727	hsa-mir-6727	microRNA 6727	ncRNA	DAP3	XL1
chr1:1254480-1254546	chr1	1254481	1254546	-	2.89159	6.93017	intron (NM_001256463, intron 2 of 14)	CpG	5527	NM_001256463	54973	Hs.6449	NM_017871	ENSG00000127054	INTS11	CPSF3L|CPSF73L|INT11|RC-68|RC68	integrator complex subunit 11	protein-coding	DAP3	XL1
chr1:1254644-1254751	chr1	1254645	1254751	-	2.10696	14.7162	exon (NM_001256456, exon 6 of 19)	exon (NM_001256456, exon 6 of 19)	5342	NM_001256463	54973	Hs.6449	NM_017871	ENSG00000127054	INTS11	CPSF3L|CPSF73L|INT11|RC-68|RC68	integrator complex subunit 11	protein-coding	DAP3	XL1
chr1:1254768-1254801	chr1	1254769	1254801	-	2.39236	11.3266	exon (NM_001256456, exon 6 of 19)	exon (NM_001256456, exon 6 of 19)	5255	NM_001256463	54973	Hs.6449	NM_017871	ENSG00000127054	INTS11	CPSF3L|CPSF73L|INT11|RC-68|RC68	integrator complex subunit 11	protein-coding	DAP3	XL1
chr1:1254801-1254813	chr1	1254802	1254813	-	2.14725	4.8727	exon (NM_001256456, exon 6 of 19)	exon (NM_001256456, exon 6 of 19)	5233	NM_001256463	54973	Hs.6449	NM_017871	ENSG00000127054	INTS11	CPSF3L|CPSF73L|INT11|RC-68|RC68	integrator complex subunit 11	protein-coding	DAP3	XL1
chr1:1254813-1254878	chr1	1254814	1254878	-	2.96494	11.8887	exon (NM_001256456, exon 6 of 19)	exon (NM_001256456, exon 6 of 19)	5194	NM_001256463	54973	Hs.6449	NM_017871	ENSG00000127054	INTS11	CPSF3L|CPSF73L|INT11|RC-68|RC68	integrator complex subunit 11	protein-coding	DAP3	XL1
chr1:1273739-1273792	chr1	1273740	1273792	-	2.05586	5.94344	exon (NM_004421, exon 13 of 15)	exon (NM_004421, exon 13 of 15)	1322	NR_106866	102466740		NR_106866	ENSG00000284372	MIR6808	hsa-mir-6808	microRNA 6808	ncRNA	DAP3	XL1
chr1:1273901-1273908	chr1	1273902	1273908	-	2.06696	3.43239	exon (NM_004421, exon 12 of 15)	exon (NM_004421, exon 12 of 15)	1183	NR_106866	102466740		NR_106866	ENSG00000284372	MIR6808	hsa-mir-6808	microRNA 6808	ncRNA	DAP3	XL1
chr1:1273908-1273936	chr1	1273909	1273936	-	2.02104	5.23515	exon (NM_004421, exon 12 of 15)	exon (NM_004421, exon 12 of 15)	1166	NR_106866	102466740		NR_106866	ENSG00000284372	MIR6808	hsa-mir-6808	microRNA 6808	ncRNA	DAP3	XL1
chr1:1273936-1273960	chr1	1273937	1273960	-	2.06348	5.48346	exon (NM_004421, exon 12 of 15)	exon (NM_004421, exon 12 of 15)	1140	NR_106866	102466740		NR_106866	ENSG00000284372	MIR6808	hsa-mir-6808	microRNA 6808	ncRNA	DAP3	XL1
chr1:1273984-1274033	chr1	1273985	1274033	-	2.175	6.75338	exon (NM_004421, exon 12 of 15)	exon (NM_004421, exon 12 of 15)	1079	NR_106866	102466740		NR_106866	ENSG00000284372	MIR6808	hsa-mir-6808	microRNA 6808	ncRNA	DAP3	XL1
chr1:1274962-1274974	chr1	1274963	1274974	-	2.22174	3.40741	TTS (NR_106866)	TTS (NR_106866)	120	NR_106866	102466740		NR_106866	ENSG00000284372	MIR6808	hsa-mir-6808	microRNA 6808	ncRNA	DAP3	XL1
chr1:1277515-1277535	chr1	1277516	1277535	-	2.18377	3.87798	exon (NM_004421, exon 4 of 15)	exon (NM_004421, exon 4 of 15)	-2437	NR_106866	102466740		NR_106866	ENSG00000284372	MIR6808	hsa-mir-6808	microRNA 6808	ncRNA	DAP3	XL1
chr1:1277746-1277769	chr1	1277747	1277769	-	2.24036	3.47197	exon (NM_004421, exon 3 of 15)	exon (NM_004421, exon 3 of 15)	-2670	NR_106866	102466740		NR_106866	ENSG00000284372	MIR6808	hsa-mir-6808	microRNA 6808	ncRNA	DAP3	XL1
chr1:1277861-1277863	chr1	1277862	1277863	-	2.47328	3.33535	exon (NM_004421, exon 3 of 15)	exon (NM_004421, exon 3 of 15)	-2774	NR_106866	102466740		NR_106866	ENSG00000284372	MIR6808	hsa-mir-6808	microRNA 6808	ncRNA	DAP3	XL1
chr1:1309257-1309281	chr1	1309258	1309281	-	3.36435	5.49449	exon (NM_001127230, exon 4 of 4)	exon (NM_001127230, exon 4 of 4)	1318	NM_017900	54998	Hs.632515	NM_017900	ENSG00000175756	AURKAIP1	AIP|AKIP|MRP-S38	aurora kinase A interacting protein 1	protein-coding	DAP3	XL1
chr1:1309505-1309555	chr1	1309506	1309555	-	2.06696	3.43239	exon (NM_001127230, exon 3 of 4)	exon (NM_001127230, exon 3 of 4)	1057	NM_017900	54998	Hs.632515	NM_017900	ENSG00000175756	AURKAIP1	AIP|AKIP|MRP-S38	aurora kinase A interacting protein 1	protein-coding	DAP3	XL1
chr1:1309590-1309622	chr1	1309591	1309622	-	3.73632	3.84361	exon (NM_001127230, exon 3 of 4)	exon (NM_001127230, exon 3 of 4)	981	NM_017900	54998	Hs.632515	NM_017900	ENSG00000175756	AURKAIP1	AIP|AKIP|MRP-S38	aurora kinase A interacting protein 1	protein-coding	DAP3	XL1
chr1:1309622-1309735	chr1	1309623	1309735	-	2.57456	8.32632	exon (NM_001127230, exon 3 of 4)	exon (NM_001127230, exon 3 of 4)	908	NM_017900	54998	Hs.632515	NM_017900	ENSG00000175756	AURKAIP1	AIP|AKIP|MRP-S38	aurora kinase A interacting protein 1	protein-coding	DAP3	XL1
chr1:1310095-1310119	chr1	1310096	1310119	-	3.59881	3.24166	exon (NM_001127230, exon 2 of 4)	exon (NM_001127230, exon 2 of 4)	480	NM_017900	54998	Hs.632515	NM_017900	ENSG00000175756	AURKAIP1	AIP|AKIP|MRP-S38	aurora kinase A interacting protein 1	protein-coding	DAP3	XL1
chr1:1325886-1325916	chr1	1325887	1325916	-	2.06889	27.563	exon (NM_001350497, exon 6 of 10)	exon (NM_001350497, exon 6 of 10)	7821	NM_001350497	81669	Hs.515704	NM_030937	ENSG00000221978	CCNL2	ANIA-6B|CCNM|CCNS|HCLA-ISO|HLA-ISO|PCEE|SB138	cyclin L2	protein-coding	DAP3	XL1
chr1:1325927-1325940	chr1	1325928	1325940	-	2.38958	14.8778	exon (NM_001350497, exon 6 of 10)	exon (NM_001350497, exon 6 of 10)	7788	NM_001350497	81669	Hs.515704	NM_030937	ENSG00000221978	CCNL2	ANIA-6B|CCNM|CCNS|HCLA-ISO|HLA-ISO|PCEE|SB138	cyclin L2	protein-coding	DAP3	XL1
chr1:1325940-1325943	chr1	1325941	1325943	-	2.42528	11.7059	exon (NM_001350497, exon 6 of 10)	exon (NM_001350497, exon 6 of 10)	7780	NM_001350497	81669	Hs.515704	NM_030937	ENSG00000221978	CCNL2	ANIA-6B|CCNM|CCNS|HCLA-ISO|HLA-ISO|PCEE|SB138	cyclin L2	protein-coding	DAP3	XL1
chr1:1326145-1326148	chr1	1326146	1326148	-	2.53372	14.6863	exon (NM_001350497, exon 5 of 10)	exon (NM_001350497, exon 5 of 10)	7575	NM_001350497	81669	Hs.515704	NM_030937	ENSG00000221978	CCNL2	ANIA-6B|CCNM|CCNS|HCLA-ISO|HLA-ISO|PCEE|SB138	cyclin L2	protein-coding	DAP3	XL1
chr1:1326148-1326160	chr1	1326149	1326160	-	2.39045	21.3149	exon (NM_001350497, exon 5 of 10)	exon (NM_001350497, exon 5 of 10)	7568	NM_001350497	81669	Hs.515704	NM_030937	ENSG00000221978	CCNL2	ANIA-6B|CCNM|CCNS|HCLA-ISO|HLA-ISO|PCEE|SB138	cyclin L2	protein-coding	DAP3	XL1
chr1:1326160-1326170	chr1	1326161	1326170	-	2.22875	24.5757	exon (NM_001350497, exon 5 of 10)	exon (NM_001350497, exon 5 of 10)	7557	NM_001350497	81669	Hs.515704	NM_030937	ENSG00000221978	CCNL2	ANIA-6B|CCNM|CCNS|HCLA-ISO|HLA-ISO|PCEE|SB138	cyclin L2	protein-coding	DAP3	XL1
chr1:1326186-1326203	chr1	1326187	1326203	-	2.05371	29.0411	exon (NM_001350497, exon 5 of 10)	exon (NM_001350497, exon 5 of 10)	7527	NM_001350497	81669	Hs.515704	NM_030937	ENSG00000221978	CCNL2	ANIA-6B|CCNM|CCNS|HCLA-ISO|HLA-ISO|PCEE|SB138	cyclin L2	protein-coding	DAP3	XL1
chr1:1326203-1326217	chr1	1326204	1326217	-	2.09246	26.2676	exon (NM_001350497, exon 5 of 10)	exon (NM_001350497, exon 5 of 10)	7512	NM_001350497	81669	Hs.515704	NM_030937	ENSG00000221978	CCNL2	ANIA-6B|CCNM|CCNS|HCLA-ISO|HLA-ISO|PCEE|SB138	cyclin L2	protein-coding	DAP3	XL1
chr1:1326217-1326225	chr1	1326218	1326225	-	2.11207	17.9528	exon (NM_001350497, exon 5 of 10)	exon (NM_001350497, exon 5 of 10)	7501	NM_001350497	81669	Hs.515704	NM_030937	ENSG00000221978	CCNL2	ANIA-6B|CCNM|CCNS|HCLA-ISO|HLA-ISO|PCEE|SB138	cyclin L2	protein-coding	DAP3	XL1
chr1:1326225-1326252	chr1	1326226	1326252	-	2.26507	14.9633	non-coding (NR_146722, exon 8 of 14)	non-coding (NR_146722, exon 8 of 14)	7483	NM_001350497	81669	Hs.515704	NM_030937	ENSG00000221978	CCNL2	ANIA-6B|CCNM|CCNS|HCLA-ISO|HLA-ISO|PCEE|SB138	cyclin L2	protein-coding	DAP3	XL1
chr1:1326694-1326745	chr1	1326695	1326745	-	2.40904	31.8728	TTS (NM_001039577)	TTS (NM_001039577)	7002	NM_001350497	81669	Hs.515704	NM_030937	ENSG00000221978	CCNL2	ANIA-6B|CCNM|CCNS|HCLA-ISO|HLA-ISO|PCEE|SB138	cyclin L2	protein-coding	DAP3	XL1
chr1:1326745-1326753	chr1	1326746	1326753	-	2.29865	24.5451	TTS (NM_001039577)	TTS (NM_001039577)	6973	NM_001350497	81669	Hs.515704	NM_030937	ENSG00000221978	CCNL2	ANIA-6B|CCNM|CCNS|HCLA-ISO|HLA-ISO|PCEE|SB138	cyclin L2	protein-coding	DAP3	XL1
chr1:1326753-1326767	chr1	1326754	1326767	-	2.20442	43.6474	TTS (NM_001039577)	TTS (NM_001039577)	6962	NM_001350497	81669	Hs.515704	NM_030937	ENSG00000221978	CCNL2	ANIA-6B|CCNM|CCNS|HCLA-ISO|HLA-ISO|PCEE|SB138	cyclin L2	protein-coding	DAP3	XL1
chr1:1326767-1326770	chr1	1326768	1326770	-	2.046	35.0661	TTS (NM_001039577)	TTS (NM_001039577)	6953	NM_001350497	81669	Hs.515704	NM_030937	ENSG00000221978	CCNL2	ANIA-6B|CCNM|CCNS|HCLA-ISO|HLA-ISO|PCEE|SB138	cyclin L2	protein-coding	DAP3	XL1
chr1:1326770-1326794	chr1	1326771	1326794	-	2.40568	61.9991	TTS (NM_001039577)	TTS (NM_001039577)	6940	NM_001350497	81669	Hs.515704	NM_030937	ENSG00000221978	CCNL2	ANIA-6B|CCNM|CCNS|HCLA-ISO|HLA-ISO|PCEE|SB138	cyclin L2	protein-coding	DAP3	XL1
chr1:1326794-1326816	chr1	1326795	1326816	-	2.90047	51.3031	TTS (NM_001039577)	TTS (NM_001039577)	6917	NM_001350497	81669	Hs.515704	NM_030937	ENSG00000221978	CCNL2	ANIA-6B|CCNM|CCNS|HCLA-ISO|HLA-ISO|PCEE|SB138	cyclin L2	protein-coding	DAP3	XL1
chr1:1326816-1326838	chr1	1326817	1326838	-	3.34793	23.5613	TTS (NM_001039577)	TTS (NM_001039577)	6895	NM_001350497	81669	Hs.515704	NM_030937	ENSG00000221978	CCNL2	ANIA-6B|CCNM|CCNS|HCLA-ISO|HLA-ISO|PCEE|SB138	cyclin L2	protein-coding	DAP3	XL1
chr1:1326838-1326854	chr1	1326839	1326854	-	3.211	11.5526	TTS (NM_001039577)	TTS (NM_001039577)	6876	NM_001350497	81669	Hs.515704	NM_030937	ENSG00000221978	CCNL2	ANIA-6B|CCNM|CCNS|HCLA-ISO|HLA-ISO|PCEE|SB138	cyclin L2	protein-coding	DAP3	XL1
chr1:1326887-1326944	chr1	1326888	1326944	-	2.46592	19.9253	TTS (NM_001039577)	TTS (NM_001039577)	6806	NM_001350497	81669	Hs.515704	NM_030937	ENSG00000221978	CCNL2	ANIA-6B|CCNM|CCNS|HCLA-ISO|HLA-ISO|PCEE|SB138	cyclin L2	protein-coding	DAP3	XL1
chr1:1327965-1328008	chr1	1327966	1328008	-	3.90624	17.1603	non-coding (NR_135154, exon 6 of 13)	non-coding (NR_135154, exon 6 of 13)	5735	NM_001350497	81669	Hs.515704	NM_030937	ENSG00000221978	CCNL2	ANIA-6B|CCNM|CCNS|HCLA-ISO|HLA-ISO|PCEE|SB138	cyclin L2	protein-coding	DAP3	XL1
chr1:1328043-1328102	chr1	1328044	1328102	-	2.33663	23.5274	non-coding (NR_146722, exon 6 of 14)	non-coding (NR_146722, exon 6 of 14)	5649	NM_001350497	81669	Hs.515704	NM_030937	ENSG00000221978	CCNL2	ANIA-6B|CCNM|CCNS|HCLA-ISO|HLA-ISO|PCEE|SB138	cyclin L2	protein-coding	DAP3	XL1
chr1:1328102-1328142	chr1	1328103	1328142	-	2.40781	18.7923	non-coding (NR_146722, exon 6 of 14)	non-coding (NR_146722, exon 6 of 14)	5600	NM_001350497	81669	Hs.515704	NM_030937	ENSG00000221978	CCNL2	ANIA-6B|CCNM|CCNS|HCLA-ISO|HLA-ISO|PCEE|SB138	cyclin L2	protein-coding	DAP3	XL1
chr1:1330861-1330883	chr1	1330862	1330883	-	2.56756	12.5965	non-coding (NR_146722, exon 4 of 14)	non-coding (NR_146722, exon 4 of 14)	2850	NM_001350497	81669	Hs.515704	NM_030937	ENSG00000221978	CCNL2	ANIA-6B|CCNM|CCNS|HCLA-ISO|HLA-ISO|PCEE|SB138	cyclin L2	protein-coding	DAP3	XL1
chr1:1330883-1330894	chr1	1330884	1330894	-	2.39964	14.3073	non-coding (NR_146722, exon 4 of 14)	non-coding (NR_146722, exon 4 of 14)	2833	NM_001350497	81669	Hs.515704	NM_030937	ENSG00000221978	CCNL2	ANIA-6B|CCNM|CCNS|HCLA-ISO|HLA-ISO|PCEE|SB138	cyclin L2	protein-coding	DAP3	XL1
chr1:1333611-1333614	chr1	1333612	1333614	-	2.0001	13.97	non-coding (NR_146722, exon 3 of 14)	non-coding (NR_146722, exon 3 of 14)	109	NM_001350497	81669	Hs.515704	NM_030937	ENSG00000221978	CCNL2	ANIA-6B|CCNM|CCNS|HCLA-ISO|HLA-ISO|PCEE|SB138	cyclin L2	protein-coding	DAP3	XL1
chr1:1333614-1333634	chr1	1333615	1333634	-	2.12237	26.1083	promoter-TSS (NM_001350497)	promoter-TSS (NM_001350497)	98	NM_001350497	81669	Hs.515704	NM_030937	ENSG00000221978	CCNL2	ANIA-6B|CCNM|CCNS|HCLA-ISO|HLA-ISO|PCEE|SB138	cyclin L2	protein-coding	DAP3	XL1
chr1:1334464-1334500	chr1	1334465	1334500	-	2.45569	7.42797	promoter-TSS (NM_001350497)	promoter-TSS (NM_001350497)	233	NM_001350499	81669	Hs.515704	NM_030937	ENSG00000221978	CCNL2	ANIA-6B|CCNM|CCNS|HCLA-ISO|HLA-ISO|PCEE|SB138	cyclin L2	protein-coding	DAP3	XL1
chr1:1335565-1335624	chr1	1335566	1335624	+	4.5057	7.14168	promoter-TSS (NR_146722)	promoter-TSS (NR_146722)	685	NR_015434	148413	Hs.741357	NR_015434	ENSG00000224870	MRPL20-AS1	-	MRPL20 antisense RNA 1	ncRNA	DAP3	XL1
chr1:1336032-1336099	chr1	1336033	1336099	+	3.23108	4.7331	non-coding (NR_015434, exon 3 of 3)	non-coding (NR_015434, exon 3 of 3)	1156	NR_015434	148413	Hs.741357	NR_015434	ENSG00000224870	MRPL20-AS1	-	MRPL20 antisense RNA 1	ncRNA	DAP3	XL1
chr1:1336603-1336656	chr1	1336604	1336656	+	2.18377	3.27848	TTS (NM_017971)	TTS (NM_017971)	1720	NR_015434	148413	Hs.741357	NR_015434	ENSG00000224870	MRPL20-AS1	-	MRPL20 antisense RNA 1	ncRNA	DAP3	XL1
chr1:1341201-1341268	chr1	1341202	1341268	-	2.1689	7.85143	exon (NM_017971, exon 3 of 4)	exon (NM_017971, exon 3 of 4)	1438	NM_001318485	55052	Hs.182698	NM_017971	ENSG00000242485	MRPL20	L20mt|MRP-L20	mitochondrial ribosomal protein L20	protein-coding	DAP3	XL1
chr1:1342249-1342276	chr1	1342250	1342276	-	2.25416	3.61134	intron (NM_001318485, intron 2 of 3)	CpG	410	NM_001318485	55052	Hs.182698	NM_017971	ENSG00000242485	MRPL20	L20mt|MRP-L20	mitochondrial ribosomal protein L20	protein-coding	DAP3	XL1
chr1:1342507-1342549	chr1	1342508	1342549	-	2.58977	7.55674	exon (NM_017971, exon 1 of 4)	exon (NM_017971, exon 1 of 4)	145	NM_001318485	55052	Hs.182698	NM_017971	ENSG00000242485	MRPL20	L20mt|MRP-L20	mitochondrial ribosomal protein L20	protein-coding	DAP3	XL1
chr1:1342549-1342598	chr1	1342550	1342598	-	3.45679	11.6999	promoter-TSS (NM_017971)	promoter-TSS (NM_017971)	99	NM_001318485	55052	Hs.182698	NM_017971	ENSG00000242485	MRPL20	L20mt|MRP-L20	mitochondrial ribosomal protein L20	protein-coding	DAP3	XL1
chr1:1342598-1342625	chr1	1342599	1342625	-	2.83147	3.28018	promoter-TSS (NM_017971)	promoter-TSS (NM_017971)	61	NM_001318485	55052	Hs.182698	NM_017971	ENSG00000242485	MRPL20	L20mt|MRP-L20	mitochondrial ribosomal protein L20	protein-coding	DAP3	XL1
chr1:1369826-1369836	chr1	1369827	1369836	-	4.6692	8.11913	non-coding (NR_125994, exon 1 of 2)	non-coding (NR_125994, exon 1 of 2)	122	NR_125995	102724312		NR_125994		LINC01770	-	long intergenic non-protein coding RNA 1770	ncRNA	DAP3	XL1
chr1:1369836-1369848	chr1	1369837	1369848	-	4.6692	8.11913	non-coding (NR_125994, exon 1 of 2)	non-coding (NR_125994, exon 1 of 2)	111	NR_125995	102724312		NR_125994		LINC01770	-	long intergenic non-protein coding RNA 1770	ncRNA	DAP3	XL1
chr1:1369848-1369856	chr1	1369849	1369856	-	4.6692	8.11913	non-coding (NR_125994, exon 1 of 2)	non-coding (NR_125994, exon 1 of 2)	101	NR_125995	102724312		NR_125994		LINC01770	-	long intergenic non-protein coding RNA 1770	ncRNA	DAP3	XL1
chr1:1412652-1412694	chr1	1412653	1412694	+	2.9957	5.63521	promoter-TSS (NM_001317238)	promoter-TSS (NM_001317238)	-556	NM_001317238	83858	Hs.729021	NM_031921	ENSG00000160072	ATAD3B	AAA-TOB3|TOB3	ATPase family AAA domain containing 3B	protein-coding	DAP3	XL1
chr1:1413710-1413754	chr1	1413711	1413754	+	2.34297	3.95058	5' UTR (NM_001317238, exon 1 of 14)	5' UTR (NM_001317238, exon 1 of 14)	503	NM_001317238	83858	Hs.729021	NM_031921	ENSG00000160072	ATAD3B	AAA-TOB3|TOB3	ATPase family AAA domain containing 3B	protein-coding	DAP3	XL1
chr1:1417613-1417682	chr1	1417614	1417682	+	2.0048	7.98105	exon (NM_031921, exon 6 of 16)	exon (NM_031921, exon 6 of 16)	4419	NM_001317238	83858	Hs.729021	NM_031921	ENSG00000160072	ATAD3B	AAA-TOB3|TOB3	ATPase family AAA domain containing 3B	protein-coding	DAP3	XL1
chr1:1420443-1420490	chr1	1420444	1420490	+	2.08424	4.029	exon (NM_031921, exon 8 of 16)	exon (NM_031921, exon 8 of 16)	7238	NM_001317238	83858	Hs.729021	NM_031921	ENSG00000160072	ATAD3B	AAA-TOB3|TOB3	ATPase family AAA domain containing 3B	protein-coding	DAP3	XL1
chr1:1423239-1423271	chr1	1423240	1423271	+	2.6078	7.68586	exon (NM_031921, exon 12 of 16)	exon (NM_031921, exon 12 of 16)	10026	NM_001317238	83858	Hs.729021	NM_031921	ENSG00000160072	ATAD3B	AAA-TOB3|TOB3	ATPase family AAA domain containing 3B	protein-coding	DAP3	XL1
chr1:1423271-1423294	chr1	1423272	1423294	+	2.38731	8.39324	exon (NM_031921, exon 12 of 16)	exon (NM_031921, exon 12 of 16)	10054	NM_001317238	83858	Hs.729021	NM_031921	ENSG00000160072	ATAD3B	AAA-TOB3|TOB3	ATPase family AAA domain containing 3B	protein-coding	DAP3	XL1
chr1:1425651-1425721	chr1	1425652	1425721	+	2.07735	8.14034	exon (NM_031921, exon 14 of 16)	exon (NM_031921, exon 14 of 16)	12457	NM_001317238	83858	Hs.729021	NM_031921	ENSG00000160072	ATAD3B	AAA-TOB3|TOB3	ATPase family AAA domain containing 3B	protein-coding	DAP3	XL1
chr1:1425721-1425759	chr1	1425722	1425759	+	2.13818	8.6967	exon (NM_031921, exon 14 of 16)	exon (NM_031921, exon 14 of 16)	12511	NM_001317238	83858	Hs.729021	NM_031921	ENSG00000160072	ATAD3B	AAA-TOB3|TOB3	ATPase family AAA domain containing 3B	protein-coding	DAP3	XL1
chr1:1430867-1430998	chr1	1430868	1430998	+	2.85088	13.0158	exon (NM_031921, exon 16 of 16)	exon (NM_031921, exon 16 of 16)	-16609	NM_018188	55210	Hs.23413	NM_018188	ENSG00000197785	ATAD3A	HAYOS	ATPase family AAA domain containing 3A	protein-coding	DAP3	XL1
chr1:1431708-1431791	chr1	1431709	1431791	+	2.89159	6.93017	3' UTR (NM_031921, exon 16 of 16)	3' UTR (NM_031921, exon 16 of 16)	-15792	NM_018188	55210	Hs.23413	NM_018188	ENSG00000197785	ATAD3A	HAYOS	ATPase family AAA domain containing 3A	protein-coding	DAP3	XL1
chr1:1459295-1459336	chr1	1459296	1459336	+	2.27688	3.60126	exon (NM_001170535, exon 10 of 16)	exon (NM_001170535, exon 10 of 16)	11406	NM_001170536	55210	Hs.23413	NM_018188	ENSG00000197785	ATAD3A	HAYOS	ATPase family AAA domain containing 3A	protein-coding	DAP3	XL1
chr1:1463126-1463192	chr1	1463127	1463192	+	2.08424	5.60797	exon (NM_001170535, exon 14 of 16)	exon (NM_001170535, exon 14 of 16)	12845	NM_001114748	339453	Hs.668654	NM_001114748	ENSG00000205090	TMEM240	C1orf70|SCA21	transmembrane protein 240	protein-coding	DAP3	XL1
chr1:1477408-1477467	chr1	1477409	1477467	-	3.48634	10.5081	3' UTR (NM_014188, exon 5 of 5)	3' UTR (NM_014188, exon 5 of 5)	-1434	NM_001114748	339453	Hs.668654	NM_001114748	ENSG00000205090	TMEM240	C1orf70|SCA21	transmembrane protein 240	protein-coding	DAP3	XL1
chr1:1477467-1477549	chr1	1477468	1477549	-	2.46555	13.7347	exon (NM_014188, exon 5 of 5)	exon (NM_014188, exon 5 of 5)	-1504	NM_001114748	339453	Hs.668654	NM_001114748	ENSG00000205090	TMEM240	C1orf70|SCA21	transmembrane protein 240	protein-coding	DAP3	XL1
chr1:1479271-1479324	chr1	1479272	1479324	-	2.58977	7.55674	exon (NM_014188, exon 4 of 5)	exon (NM_014188, exon 4 of 5)	-3294	NM_001114748	339453	Hs.668654	NM_001114748	ENSG00000205090	TMEM240	C1orf70|SCA21	transmembrane protein 240	protein-coding	DAP3	XL1
chr1:1479324-1479366	chr1	1479325	1479366	-	2.40617	4.84197	exon (NM_014188, exon 4 of 5)	exon (NM_014188, exon 4 of 5)	-3341	NM_001114748	339453	Hs.668654	NM_001114748	ENSG00000205090	TMEM240	C1orf70|SCA21	transmembrane protein 240	protein-coding	DAP3	XL1
chr1:1480241-1480297	chr1	1480242	1480297	-	3.14313	9.4161	exon (NM_014188, exon 3 of 5)	exon (NM_014188, exon 3 of 5)	-4265	NM_001114748	339453	Hs.668654	NM_001114748	ENSG00000205090	TMEM240	C1orf70|SCA21	transmembrane protein 240	protein-coding	DAP3	XL1
chr1:1480297-1480320	chr1	1480298	1480320	-	2.97732	5.66172	exon (NM_014188, exon 3 of 5)	exon (NM_014188, exon 3 of 5)	-4305	NM_001114748	339453	Hs.668654	NM_001114748	ENSG00000205090	TMEM240	C1orf70|SCA21	transmembrane protein 240	protein-coding	DAP3	XL1
chr1:1499954-1499997	chr1	1499955	1499997	-	2.33578	3.00598	intron (NM_014188, intron 2 of 4)	intron (NM_014188, intron 2 of 4)	10267	NM_014188	29101	Hs.30026	NM_014188	ENSG00000160075	SSU72	HSPC182|PNAS-120	SSU72 homolog, RNA polymerase II CTD phosphatase	protein-coding	DAP3	XL1
chr1:1500216-1500298	chr1	1500217	1500298	-	2.58066	11.0081	exon (NM_014188, exon 2 of 5)	exon (NM_014188, exon 2 of 5)	9986	NM_014188	29101	Hs.30026	NM_014188	ENSG00000160075	SSU72	HSPC182|PNAS-120	SSU72 homolog, RNA polymerase II CTD phosphatase	protein-coding	DAP3	XL1
chr1:1509856-1509880	chr1	1509857	1509880	-	2.22174	3.40741	exon (NM_014188, exon 1 of 5)	exon (NM_014188, exon 1 of 5)	375	NM_014188	29101	Hs.30026	NM_014188	ENSG00000160075	SSU72	HSPC182|PNAS-120	SSU72 homolog, RNA polymerase II CTD phosphatase	protein-coding	DAP3	XL1
chr1:1509880-1509961	chr1	1509881	1509961	-	2.0377	4.83476	exon (NM_014188, exon 1 of 5)	exon (NM_014188, exon 1 of 5)	322	NM_014188	29101	Hs.30026	NM_014188	ENSG00000160075	SSU72	HSPC182|PNAS-120	SSU72 homolog, RNA polymerase II CTD phosphatase	protein-coding	DAP3	XL1
chr1:1559159-1559222	chr1	1559160	1559222	+	2.24651	4.13397	exon (NM_001170688, exon 4 of 19)	exon (NM_001170688, exon 4 of 19)	7956	NM_001170689	142678	Hs.135805	NM_080875	ENSG00000197530	MIB2	ZZANK1|ZZZ5	mindbomb E3 ubiquitin protein ligase 2	protein-coding	DAP3	XL1
chr1:1559266-1559333	chr1	1559267	1559333	+	2.10131	3.55936	exon (NM_001170688, exon 4 of 19)	exon (NM_001170688, exon 4 of 19)	8065	NM_001170689	142678	Hs.135805	NM_080875	ENSG00000197530	MIB2	ZZANK1|ZZZ5	mindbomb E3 ubiquitin protein ligase 2	protein-coding	DAP3	XL1
chr1:1562708-1562801	chr1	1562709	1562801	+	2.9351	7.09308	exon (NM_001170688, exon 11 of 19)	exon (NM_001170688, exon 11 of 19)	-4797	NM_006983	8510	Hs.192316	NM_006983	ENSG00000189409	MMP23B	MIFR|MIFR-1|MMP22|MMP23A	matrix metallopeptidase 23B	protein-coding	DAP3	XL1
chr1:1563711-1563784	chr1	1563712	1563784	+	2.01385	4.71037	exon (NM_001170688, exon 14 of 19)	exon (NM_001170688, exon 14 of 19)	-3804	NM_006983	8510	Hs.192316	NM_006983	ENSG00000189409	MMP23B	MIFR|MIFR-1|MMP22|MMP23A	matrix metallopeptidase 23B	protein-coding	DAP3	XL1
chr1:1564561-1564630	chr1	1564562	1564630	+	2.59881	3.87081	exon (NM_001170688, exon 16 of 19)	exon (NM_001170688, exon 16 of 19)	-2956	NM_006983	8510	Hs.192316	NM_006983	ENSG00000189409	MMP23B	MIFR|MIFR-1|MMP22|MMP23A	matrix metallopeptidase 23B	protein-coding	DAP3	XL1
chr1:1565040-1565058	chr1	1565041	1565058	+	2.32128	3.7708	exon (NM_001170688, exon 18 of 19)	exon (NM_001170688, exon 18 of 19)	-2503	NM_006983	8510	Hs.192316	NM_006983	ENSG00000189409	MMP23B	MIFR|MIFR-1|MMP22|MMP23A	matrix metallopeptidase 23B	protein-coding	DAP3	XL1
chr1:1565759-1565838	chr1	1565760	1565838	+	2.00869	3.71453	exon (NM_001170688, exon 19 of 19)	exon (NM_001170688, exon 19 of 19)	-1753	NM_006983	8510	Hs.192316	NM_006983	ENSG00000189409	MMP23B	MIFR|MIFR-1|MMP22|MMP23A	matrix metallopeptidase 23B	protein-coding	DAP3	XL1
chr1:1572054-1572119	chr1	1572055	1572119	-	2.35013	4.58391	exon (NM_001291345, exon 18 of 21)	exon (NM_001291345, exon 18 of 21)	3928	NR_002946	8511	Hs.671760	NR_002946	ENSG00000215914	MMP23A	MIFR|MIFR-1|MMP21	matrix metallopeptidase 23A (pseudogene)	pseudo	DAP3	XL1
chr1:1573141-1573226	chr1	1573142	1573226	-	2.66155	9.03515	exon (NM_001291345, exon 14 of 21)	exon (NM_001291345, exon 14 of 21)	5025	NR_002946	8511	Hs.671760	NR_002946	ENSG00000215914	MMP23A	MIFR|MIFR-1|MMP21	matrix metallopeptidase 23A (pseudogene)	pseudo	DAP3	XL1
chr1:1597319-1597457	chr1	1597320	1597457	-	2.15135	3.75034	exon (NM_001290264, exon 10 of 10)	exon (NM_001290264, exon 10 of 10)	26846	NM_001110781	728661	Hs.655255	NM_001110781	ENSG00000189339	SLC35E2B	SLC35E2	solute carrier family 35 member E2B	protein-coding	DAP3	XL1
chr1:1599866-1599882	chr1	1599867	1599882	-	2.3979	4.05529	exon (NM_001290264, exon 9 of 10)	exon (NM_001290264, exon 9 of 10)	24360	NM_001110781	728661	Hs.655255	NM_001110781	ENSG00000189339	SLC35E2B	SLC35E2	solute carrier family 35 member E2B	protein-coding	DAP3	XL1
chr1:1599882-1599921	chr1	1599883	1599921	-	2.48634	6.84829	exon (NM_001290264, exon 9 of 10)	exon (NM_001290264, exon 9 of 10)	24332	NM_001110781	728661	Hs.655255	NM_001110781	ENSG00000189339	SLC35E2B	SLC35E2	solute carrier family 35 member E2B	protein-coding	DAP3	XL1
chr1:1601117-1601178	chr1	1601118	1601178	-	2.34297	3.95058	exon (NM_001290264, exon 8 of 10)	exon (NM_001290264, exon 8 of 10)	23086	NM_001110781	728661	Hs.655255	NM_001110781	ENSG00000189339	SLC35E2B	SLC35E2	solute carrier family 35 member E2B	protein-coding	DAP3	XL1
chr1:1604408-1604481	chr1	1604409	1604481	-	3.6692	3.6489	intron (NM_001110781, intron 4 of 8)	intron (NM_001110781, intron 4 of 8)	19789	NM_001110781	728661	Hs.655255	NM_001110781	ENSG00000189339	SLC35E2B	SLC35E2	solute carrier family 35 member E2B	protein-coding	DAP3	XL1
chr1:1650868-1650881	chr1	1650869	1650881	-	2.3537	6.01537	exon (NM_001291345, exon 4 of 21)	exon (NM_001291345, exon 4 of 21)	4894	NM_033487	984	Hs.651228	NM_001787	ENSG00000248333	CDK11B	CDC2L1|CDK11|CDK11-p110|CDK11-p46|CDK11-p58|CLK-1|PITSLREA|PK58|p58|p58CDC2L1|p58CLK-1	cyclin dependent kinase 11B	protein-coding	DAP3	XL1
chr1:1650881-1650895	chr1	1650882	1650895	-	3.13486	6.57445	exon (NM_001291345, exon 4 of 21)	exon (NM_001291345, exon 4 of 21)	4881	NM_033487	984	Hs.651228	NM_001787	ENSG00000248333	CDK11B	CDC2L1|CDK11|CDK11-p110|CDK11-p46|CDK11-p58|CLK-1|PITSLREA|PK58|p58|p58CDC2L1|p58CLK-1	cyclin dependent kinase 11B	protein-coding	DAP3	XL1
chr1:1653032-1653089	chr1	1653033	1653089	-	2.32128	5.82397	exon (NM_001291345, exon 3 of 21)	exon (NM_001291345, exon 3 of 21)	2708	NM_033487	984	Hs.651228	NM_001787	ENSG00000248333	CDK11B	CDC2L1|CDK11|CDK11-p110|CDK11-p46|CDK11-p58|CLK-1|PITSLREA|PK58|p58|p58CDC2L1|p58CLK-1	cyclin dependent kinase 11B	protein-coding	DAP3	XL1
chr1:1655692-1655792	chr1	1655693	1655792	-	2.54367	4.80012	promoter-TSS (NM_001291345)	promoter-TSS (NM_001291345)	27	NM_033487	984	Hs.651228	NM_001787	ENSG00000248333	CDK11B	CDC2L1|CDK11|CDK11-p110|CDK11-p46|CDK11-p58|CLK-1|PITSLREA|PK58|p58|p58CDC2L1|p58CLK-1	cyclin dependent kinase 11B	protein-coding	DAP3	XL1
chr1:1666221-1666284	chr1	1666222	1666284	-	2.10977	6.83583	exon (NM_182838, exon 5 of 6)	exon (NM_182838, exon 5 of 6)	-10457	NR_132740	728642	Hs.651228	NM_024011	ENSG00000008128	CDK11A	CDC2L2|CDC2L3|CDK11-p110|CDK11-p46|CDK11-p58|PITSLRE|p58GTA	cyclin dependent kinase 11A	protein-coding	DAP3	XL1
chr1:1666949-1667022	chr1	1666950	1667022	-	4.58066	7.52177	intron (NM_001199787, intron 5 of 6)	intron (NM_001199787, intron 5 of 6)	10452	NM_182838	9906	Hs.655255	NM_182838	ENSG00000215790	SLC35E2A	SLC35E2	solute carrier family 35 member E2A	protein-coding	DAP3	XL1
chr1:1669115-1669160	chr1	1669116	1669160	-	2.36435	4.64836	intron (NM_001199787, intron 5 of 6)	intron (NM_001199787, intron 5 of 6)	8300	NM_182838	9906	Hs.655255	NM_182838	ENSG00000215790	SLC35E2A	SLC35E2	solute carrier family 35 member E2A	protein-coding	DAP3	XL1
chr1:1684356-1684499	chr1	1684357	1684499	-	2.0472	15.7162	exon (NM_001198995, exon 10 of 10)	exon (NM_001198995, exon 10 of 10)	5653	NM_001198995	65220	Hs.654792	NM_023018	ENSG00000008130	NADK	dJ283E3.1	NAD kinase	protein-coding	DAP3	XL1
chr1:1687956-1688050	chr1	1687957	1688050	-	2.27258	13.8206	exon (NM_001198995, exon 3 of 10)	exon (NM_001198995, exon 3 of 10)	2078	NM_001198995	65220	Hs.654792	NM_023018	ENSG00000008130	NADK	dJ283E3.1	NAD kinase	protein-coding	DAP3	XL1
chr1:1688617-1688667	chr1	1688618	1688667	-	2.02463	14.8428	exon (NM_001198995, exon 2 of 10)	exon (NM_001198995, exon 2 of 10)	1439	NM_001198995	65220	Hs.654792	NM_023018	ENSG00000008130	NADK	dJ283E3.1	NAD kinase	protein-coding	DAP3	XL1
chr1:1693390-1693416	chr1	1693391	1693416	-	2.18377	5.06211	exon (NM_023018, exon 3 of 12)	exon (NM_023018, exon 3 of 12)	-3322	NM_001198995	65220	Hs.654792	NM_023018	ENSG00000008130	NADK	dJ283E3.1	NAD kinase	protein-coding	DAP3	XL1
chr1:1696544-1696577	chr1	1696545	1696577	-	3.48634	6.05715	intron (NM_001353641, intron 2 of 11)	intron (NM_001353641, intron 2 of 11)	-6480	NM_001198995	65220	Hs.654792	NM_023018	ENSG00000008130	NADK	dJ283E3.1	NAD kinase	protein-coding	DAP3	XL1
chr1:1696667-1696721	chr1	1696668	1696721	-	2.09358	6.19179	exon (NM_023018, exon 2 of 12)	exon (NM_023018, exon 2 of 12)	-6613	NM_001198995	65220	Hs.654792	NM_023018	ENSG00000008130	NADK	dJ283E3.1	NAD kinase	protein-coding	DAP3	XL1
chr1:1696721-1696833	chr1	1696722	1696833	-	2.69019	13.1804	exon (NM_023018, exon 2 of 12)	exon (NM_023018, exon 2 of 12)	-6696	NM_001198995	65220	Hs.654792	NM_023018	ENSG00000008130	NADK	dJ283E3.1	NAD kinase	protein-coding	DAP3	XL1
chr1:1718343-1718446	chr1	1718344	1718446	-	2.47328	5.16537	3' UTR (NM_002074, exon 12 of 12)	3' UTR (NM_002074, exon 12 of 12)	-6925	NM_001198994	65220	Hs.654792	NM_023018	ENSG00000008130	NADK	dJ283E3.1	NAD kinase	protein-coding	DAP3	XL1
chr1:1718446-1718493	chr1	1718447	1718493	-	2.27688	3.60561	3' UTR (NM_002074, exon 12 of 12)	3' UTR (NM_002074, exon 12 of 12)	-7000	NM_001198994	65220	Hs.654792	NM_023018	ENSG00000008130	NADK	dJ283E3.1	NAD kinase	protein-coding	DAP3	XL1
chr1:1718753-1718842	chr1	1718754	1718842	-	2.10977	4.68382	exon (NM_002074, exon 11 of 12)	exon (NM_002074, exon 11 of 12)	-7328	NM_001198994	65220	Hs.654792	NM_023018	ENSG00000008130	NADK	dJ283E3.1	NAD kinase	protein-coding	DAP3	XL1
chr1:1721863-1721941	chr1	1721864	1721941	-	2.16765	3.81412	exon (NM_002074, exon 9 of 12)	exon (NM_002074, exon 9 of 12)	-10432	NM_001198994	65220	Hs.654792	NM_023018	ENSG00000008130	NADK	dJ283E3.1	NAD kinase	protein-coding	DAP3	XL1
chr1:1721977-1722025	chr1	1721978	1722025	-	2.09706	4.62098	exon (NM_002074, exon 9 of 12)	exon (NM_002074, exon 9 of 12)	-10531	NM_001198994	65220	Hs.654792	NM_023018	ENSG00000008130	NADK	dJ283E3.1	NAD kinase	protein-coding	DAP3	XL1
chr1:1770628-1770668	chr1	1770629	1770668	-	2.36435	3.93604	5' UTR (NM_002074, exon 2 of 12)	5' UTR (NM_002074, exon 2 of 12)	51878	NM_002074	2782	Hs.430425	NM_002074	ENSG00000078369	GNB1	MRD42	G protein subunit beta 1	protein-coding	DAP3	XL1
chr1:1822247-1822335	chr1	1822248	1822335	-	2.19442	5.71206	5' UTR (NM_002074, exon 1 of 12)	5' UTR (NM_002074, exon 1 of 12)	235	NM_002074	2782	Hs.430425	NM_002074	ENSG00000078369	GNB1	MRD42	G protein subunit beta 1	protein-coding	DAP3	XL1
chr1:2036272-2036337	chr1	2036273	2036337	+	2.26178	4.1981	5' UTR (NM_001033582, exon 1 of 15)	5' UTR (NM_001033582, exon 1 of 15)	150	NM_001033582	5590	Hs.496255	NM_002744	ENSG00000067606	PRKCZ	PKC-ZETA|PKC2	protein kinase C zeta	protein-coding	DAP3	XL1
chr1:2037802-2037877	chr1	2037803	2037877	+	2.73632	4.38815	intron (NM_001033582, intron 1 of 14)	intron (NM_001033582, intron 1 of 14)	1685	NM_001033582	5590	Hs.496255	NM_002744	ENSG00000067606	PRKCZ	PKC-ZETA|PKC2	protein kinase C zeta	protein-coding	DAP3	XL1
chr1:2038068-2038122	chr1	2038069	2038122	+	2.99113	7.64769	intron (NM_001033582, intron 1 of 14)	intron (NM_001033582, intron 1 of 14)	1940	NM_001033582	5590	Hs.496255	NM_002744	ENSG00000067606	PRKCZ	PKC-ZETA|PKC2	protein kinase C zeta	protein-coding	DAP3	XL1
chr1:2038122-2038176	chr1	2038123	2038176	+	3.08424	6.19801	intron (NM_001033582, intron 1 of 14)	intron (NM_001033582, intron 1 of 14)	1994	NM_001033582	5590	Hs.496255	NM_002744	ENSG00000067606	PRKCZ	PKC-ZETA|PKC2	protein kinase C zeta	protein-coding	DAP3	XL1
chr1:2038312-2038410	chr1	2038313	2038410	+	2.95871	5.46183	intron (NM_001033582, intron 1 of 14)	intron (NM_001033582, intron 1 of 14)	2206	NM_001033582	5590	Hs.496255	NM_002744	ENSG00000067606	PRKCZ	PKC-ZETA|PKC2	protein kinase C zeta	protein-coding	DAP3	XL1
chr1:2075712-2075764	chr1	2075713	2075764	+	2.16441	3.2141	non-coding (NR_146911, exon 3 of 16)	non-coding (NR_146911, exon 3 of 16)	39576	NR_146290	100506504	Hs.742283	NR_146290	ENSG00000182873	PRKCZ-AS1	-	PRKCZ antisense RNA 1	ncRNA	DAP3	XL1
chr1:2077465-2077557	chr1	2077466	2077557	+	2.03533	7.77121	exon (NM_001350803, exon 4 of 15)	exon (NM_001350803, exon 4 of 15)	37803	NR_146290	100506504	Hs.742283	NR_146290	ENSG00000182873	PRKCZ-AS1	-	PRKCZ antisense RNA 1	ncRNA	DAP3	XL1
chr1:2103739-2103765	chr1	2103740	2103765	+	2.58066	4.96937	exon (NM_001350803, exon 10 of 15)	exon (NM_001350803, exon 10 of 15)	11562	NR_146290	100506504	Hs.742283	NR_146290	ENSG00000182873	PRKCZ-AS1	-	PRKCZ antisense RNA 1	ncRNA	DAP3	XL1
chr1:2105377-2105447	chr1	2105378	2105447	+	2.9351	7.09308	exon (NM_001350803, exon 11 of 15)	exon (NM_001350803, exon 11 of 15)	9902	NR_146290	100506504	Hs.742283	NR_146290	ENSG00000182873	PRKCZ-AS1	-	PRKCZ antisense RNA 1	ncRNA	DAP3	XL1
chr1:2106192-2106249	chr1	2106193	2106249	+	3.03177	6.02212	exon (NM_001350803, exon 12 of 15)	exon (NM_001350803, exon 12 of 15)	9093	NR_146290	100506504	Hs.742283	NR_146290	ENSG00000182873	PRKCZ-AS1	-	PRKCZ antisense RNA 1	ncRNA	DAP3	XL1
chr1:2109243-2109354	chr1	2109244	2109354	+	2.01385	3.24251	intron (NM_002744, intron 16 of 17)	intron (NM_002744, intron 16 of 17)	6015	NR_146290	100506504	Hs.742283	NR_146290	ENSG00000182873	PRKCZ-AS1	-	PRKCZ antisense RNA 1	ncRNA	DAP3	XL1
chr1:2116032-2116138	chr1	2116033	2116138	+	2.16927	11.8196	promoter-TSS (NR_146290)	promoter-TSS (NR_146290)	-771	NR_146290	100506504	Hs.742283	NR_146290	ENSG00000182873	PRKCZ-AS1	-	PRKCZ antisense RNA 1	ncRNA	DAP3	XL1
chr1:2116574-2116607	chr1	2116575	2116607	+	3.59881	3.24166	non-coding (NR_146911, exon 16 of 16)	non-coding (NR_146911, exon 16 of 16)	-1277	NR_146290	100506504	Hs.742283	NR_146290	ENSG00000182873	PRKCZ-AS1	-	PRKCZ antisense RNA 1	ncRNA	DAP3	XL1
chr1:2121077-2121234	chr1	2121078	2121234	-	2.22442	4.6628	non-coding (NR_046427, exon 4 of 4)	non-coding (NR_046427, exon 4 of 4)	5055	NM_182533	199990	Hs.107101	NM_182533	ENSG00000162585	FAAP20	C1orf86|FP7162	FA core complex associated protein 20	protein-coding	DAP3	XL1
chr1:2144008-2144075	chr1	2144009	2144075	+	2.01712	5.69596	5' UTR (NM_001282670, exon 1 of 8)	5' UTR (NM_001282670, exon 1 of 8)	117	NM_001282670	199990	Hs.107101	NM_182533	ENSG00000162585	FAAP20	C1orf86|FP7162	FA core complex associated protein 20	protein-coding	DAP3	XL1
chr1:2160522-2160586	chr1	2160523	2160586	+	2.59881	5.81449	exon (NM_003036, exon 1 of 7)	exon (NM_003036, exon 1 of 7)	796	NM_003036	6497	Hs.656507	NM_003036	ENSG00000157933	SKI	SGS|SKV	SKI proto-oncogene	protein-coding	DAP3	XL1
chr1:2160586-2160642	chr1	2160587	2160642	+	2.1717	4.99892	exon (NM_003036, exon 1 of 7)	exon (NM_003036, exon 1 of 7)	856	NM_003036	6497	Hs.656507	NM_003036	ENSG00000157933	SKI	SGS|SKV	SKI proto-oncogene	protein-coding	DAP3	XL1
chr1:2161009-2161056	chr1	2161010	2161056	+	2.35013	4.58391	exon (NM_003036, exon 1 of 7)	exon (NM_003036, exon 1 of 7)	1275	NM_003036	6497	Hs.656507	NM_003036	ENSG00000157933	SKI	SGS|SKV	SKI proto-oncogene	protein-coding	DAP3	XL1
chr1:2171963-2172036	chr1	2171964	2172036	+	2.57456	3.67098	intron (NM_003036, intron 1 of 6)	intron (NM_003036, intron 1 of 6)	12242	NM_003036	6497	Hs.656507	NM_003036	ENSG00000157933	SKI	SGS|SKV	SKI proto-oncogene	protein-coding	DAP3	XL1
chr1:2172036-2172086	chr1	2172037	2172086	+	2.20288	3.34292	intron (NM_003036, intron 1 of 6)	intron (NM_003036, intron 1 of 6)	12303	NM_003036	6497	Hs.656507	NM_003036	ENSG00000157933	SKI	SGS|SKV	SKI proto-oncogene	protein-coding	DAP3	XL1
chr1:2172140-2172259	chr1	2172141	2172259	+	2.73632	6.5966	intron (NM_003036, intron 1 of 6)	intron (NM_003036, intron 1 of 6)	12442	NM_003036	6497	Hs.656507	NM_003036	ENSG00000157933	SKI	SGS|SKV	SKI proto-oncogene	protein-coding	DAP3	XL1
chr1:2213967-2214019	chr1	2213968	2214019	+	2.83147	3.28018	intron (NM_003036, intron 1 of 6)	intron (NM_003036, intron 1 of 6)	54235	NM_003036	6497	Hs.656507	NM_003036	ENSG00000157933	SKI	SGS|SKV	SKI proto-oncogene	protein-coding	DAP3	XL1
chr1:2235443-2235483	chr1	2235444	2235483	+	2.83147	3.28018	exon (NM_003036, exon 4 of 7)	exon (NM_003036, exon 4 of 7)	48637	NR_024489	100129534	Hs.655313	NM_001127577	ENSG00000269896	LOC100129534	-	small nuclear ribonucleoprotein polypeptide N pseudogene	pseudo	DAP3	XL1
chr1:2235929-2236002	chr1	2235930	2236002	+	2.38122	3.99029	exon (NM_003036, exon 5 of 7)	exon (NM_003036, exon 5 of 7)	48134	NR_024489	100129534	Hs.655313	NM_001127577	ENSG00000269896	LOC100129534	-	small nuclear ribonucleoprotein polypeptide N pseudogene	pseudo	DAP3	XL1
chr1:2301265-2301434	chr1	2301266	2301434	-	2.25416	3.61134	intron (NM_001301060, intron 8 of 10)	L1MB7|LINE|L1	-17250	NR_024489	100129534	Hs.655313	NM_001127577	ENSG00000269896	LOC100129534	-	small nuclear ribonucleoprotein polypeptide N pseudogene	pseudo	DAP3	XL1
chr1:2303918-2304024	chr1	2303919	2304024	-	2.2194	5.25196	exon (NM_024848, exon 8 of 14)	exon (NM_024848, exon 8 of 14)	19022	NM_024848	79906	Hs.642701	NM_024848	ENSG00000116151	MORN1	-	MORN repeat containing 1	protein-coding	DAP3	XL1
chr1:2305935-2305992	chr1	2305936	2305992	-	2.54367	4.80012	TTS (NR_125361)	TTS (NR_125361)	17029	NM_024848	79906	Hs.642701	NM_024848	ENSG00000116151	MORN1	-	MORN repeat containing 1	protein-coding	DAP3	XL1
chr1:2310360-2310425	chr1	2310361	2310425	-	2.38541	4.12057	non-coding (NR_125361, exon 7 of 7)	non-coding (NR_125361, exon 7 of 7)	12600	NM_024848	79906	Hs.642701	NM_024848	ENSG00000116151	MORN1	-	MORN repeat containing 1	protein-coding	DAP3	XL1
chr1:2318884-2318961	chr1	2318885	2318961	-	2.13486	4.8097	exon (NM_024848, exon 4 of 14)	exon (NM_024848, exon 4 of 14)	4070	NM_024848	79906	Hs.642701	NM_024848	ENSG00000116151	MORN1	-	MORN repeat containing 1	protein-coding	DAP3	XL1
chr1:2322895-2322990	chr1	2322896	2322990	-	2.35013	4.58391	promoter-TSS (NM_024848)	promoter-TSS (NM_024848)	50	NM_024848	79906	Hs.642701	NM_024848	ENSG00000116151	MORN1	-	MORN repeat containing 1	protein-coding	DAP3	XL1
chr1:2323290-2323427	chr1	2323291	2323427	+	2.54634	6.39643	promoter-TSS (NM_024848)	promoter-TSS (NM_024848)	79	NM_007033	11079	Hs.525527	NM_007033	ENSG00000157916	RER1	-	retention in endoplasmic reticulum sorting receptor 1	protein-coding	DAP3	XL1
chr1:2324458-2324560	chr1	2324459	2324560	+	2.83982	12.8864	intron (NM_007033, intron 1 of 6)	intron (NM_007033, intron 1 of 6)	1229	NM_007033	11079	Hs.525527	NM_007033	ENSG00000157916	RER1	-	retention in endoplasmic reticulum sorting receptor 1	protein-coding	DAP3	XL1
chr1:2324692-2324741	chr1	2324693	2324741	+	2.22174	3.40741	intron (NM_007033, intron 1 of 6)	L2a|LINE|L2	1437	NM_007033	11079	Hs.525527	NM_007033	ENSG00000157916	RER1	-	retention in endoplasmic reticulum sorting receptor 1	protein-coding	DAP3	XL1
chr1:2328605-2328661	chr1	2328606	2328661	+	2.93985	5.48118	exon (NM_007033, exon 3 of 7)	exon (NM_007033, exon 3 of 7)	5353	NM_007033	11079	Hs.525527	NM_007033	ENSG00000157916	RER1	-	retention in endoplasmic reticulum sorting receptor 1	protein-coding	DAP3	XL1
chr1:2333670-2333740	chr1	2333671	2333740	+	3.92074	8.68524	exon (NM_007033, exon 6 of 7)	exon (NM_007033, exon 6 of 7)	10305	NM_002617	5192	Hs.732228	NM_002617	ENSG00000157911	PEX10	NALD|PBD6A|PBD6B|RNF69	peroxisomal biogenesis factor 10	protein-coding	DAP3	XL1
chr1:2333740-2333784	chr1	2333741	2333784	+	2.41439	4.12033	exon (NM_007033, exon 6 of 7)	exon (NM_007033, exon 6 of 7)	10248	NM_002617	5192	Hs.732228	NM_002617	ENSG00000157911	PEX10	NALD|PBD6A|PBD6B|RNF69	peroxisomal biogenesis factor 10	protein-coding	DAP3	XL1
chr1:2334488-2334593	chr1	2334489	2334593	+	2.7472	6.6619	exon (NM_007033, exon 7 of 7)	exon (NM_007033, exon 7 of 7)	9469	NM_002617	5192	Hs.732228	NM_002617	ENSG00000157911	PEX10	NALD|PBD6A|PBD6B|RNF69	peroxisomal biogenesis factor 10	protein-coding	DAP3	XL1
chr1:2409968-2410055	chr1	2409969	2410055	+	2.5499	3.69773	exon (NM_001303013, exon 2 of 22)	exon (NM_001303013, exon 2 of 22)	2258	NM_001303013	9651	Hs.170156	NM_014638	ENSG00000149527	PLCH2	PLC-L4|PLC-eta2|PLCL4|PLCeta2	phospholipase C eta 2	protein-coding	DAP3	XL1
chr1:2411357-2411411	chr1	2411358	2411411	+	3.03177	4.0129	exon (NM_001303013, exon 3 of 22)	exon (NM_001303013, exon 3 of 22)	3630	NM_001303013	9651	Hs.170156	NM_014638	ENSG00000149527	PLCH2	PLC-L4|PLC-eta2|PLCL4|PLCeta2	phospholipase C eta 2	protein-coding	DAP3	XL1
chr1:2422732-2422786	chr1	2422733	2422786	+	2.22174	3.40741	exon (NM_001303013, exon 11 of 22)	exon (NM_001303013, exon 11 of 22)	15005	NM_001303013	9651	Hs.170156	NM_014638	ENSG00000149527	PLCH2	PLC-L4|PLC-eta2|PLCL4|PLCeta2	phospholipase C eta 2	protein-coding	DAP3	XL1
chr1:2430595-2430668	chr1	2430596	2430668	+	2.14195	4.28181	exon (NM_001303013, exon 19 of 22)	exon (NM_001303013, exon 19 of 22)	22878	NM_001303013	9651	Hs.170156	NM_014638	ENSG00000149527	PLCH2	PLC-L4|PLC-eta2|PLCL4|PLCeta2	phospholipase C eta 2	protein-coding	DAP3	XL1
chr1:2435465-2435608	chr1	2435466	2435608	+	2.24651	6.02775	exon (NM_014638, exon 22 of 22)	exon (NM_014638, exon 22 of 22)	22498	NM_018216	55229	Hs.26156	NM_018216	ENSG00000157881	PANK4	-	pantothenate kinase 4	protein-coding	DAP3	XL1
chr1:2435818-2435916	chr1	2435819	2435916	+	2.97732	5.66172	exon (NM_014638, exon 22 of 22)	exon (NM_014638, exon 22 of 22)	22168	NM_018216	55229	Hs.26156	NM_018216	ENSG00000157881	PANK4	-	pantothenate kinase 4	protein-coding	DAP3	XL1
chr1:2440277-2440324	chr1	2440278	2440324	-	2.92074	5.2875	exon (NM_018216, exon 19 of 19)	exon (NM_018216, exon 19 of 19)	17734	NM_018216	55229	Hs.26156	NM_018216	ENSG00000157881	PANK4	-	pantothenate kinase 4	protein-coding	DAP3	XL1
chr1:2441499-2441549	chr1	2441500	2441549	-	2.34297	3.95058	exon (NM_018216, exon 17 of 19)	exon (NM_018216, exon 17 of 19)	16511	NM_018216	55229	Hs.26156	NM_018216	ENSG00000157881	PANK4	-	pantothenate kinase 4	protein-coding	DAP3	XL1
chr1:2441570-2441590	chr1	2441571	2441590	-	3.73632	3.84361	exon (NM_018216, exon 17 of 19)	exon (NM_018216, exon 17 of 19)	16455	NM_018216	55229	Hs.26156	NM_018216	ENSG00000157881	PANK4	-	pantothenate kinase 4	protein-coding	DAP3	XL1
chr1:2442785-2442819	chr1	2442786	2442819	-	2.33578	3.00598	exon (NM_018216, exon 15 of 19)	exon (NM_018216, exon 15 of 19)	15233	NM_018216	55229	Hs.26156	NM_018216	ENSG00000157881	PANK4	-	pantothenate kinase 4	protein-coding	DAP3	XL1
chr1:2450580-2450598	chr1	2450581	2450598	-	3.0048	3.80993	exon (NM_018216, exon 7 of 19)	exon (NM_018216, exon 7 of 19)	7446	NM_018216	55229	Hs.26156	NM_018216	ENSG00000157881	PANK4	-	pantothenate kinase 4	protein-coding	DAP3	XL1
chr1:2450598-2450621	chr1	2450599	2450621	-	3.44681	5.87086	exon (NM_018216, exon 7 of 19)	exon (NM_018216, exon 7 of 19)	7425	NM_018216	55229	Hs.26156	NM_018216	ENSG00000157881	PANK4	-	pantothenate kinase 4	protein-coding	DAP3	XL1
chr1:2450621-2450644	chr1	2450622	2450644	-	3.94931	4.61054	exon (NM_018216, exon 7 of 19)	exon (NM_018216, exon 7 of 19)	7402	NM_018216	55229	Hs.26156	NM_018216	ENSG00000157881	PANK4	-	pantothenate kinase 4	protein-coding	DAP3	XL1
chr1:2450734-2450764	chr1	2450735	2450764	-	4.29925	5.94838	exon (NM_018216, exon 7 of 19)	exon (NM_018216, exon 7 of 19)	7286	NM_018216	55229	Hs.26156	NM_018216	ENSG00000157881	PANK4	-	pantothenate kinase 4	protein-coding	DAP3	XL1
chr1:2451238-2451323	chr1	2451239	2451323	-	2.87041	8.60613	exon (NM_018216, exon 6 of 19)	exon (NM_018216, exon 6 of 19)	6754	NM_018216	55229	Hs.26156	NM_018216	ENSG00000157881	PANK4	-	pantothenate kinase 4	protein-coding	DAP3	XL1
chr1:2452232-2452316	chr1	2452233	2452316	-	2.0713	4.49546	exon (NM_018216, exon 4 of 19)	exon (NM_018216, exon 4 of 19)	5761	NM_018216	55229	Hs.26156	NM_018216	ENSG00000157881	PANK4	-	pantothenate kinase 4	protein-coding	DAP3	XL1
chr1:2452630-2452690	chr1	2452631	2452690	-	3.12237	8.55797	exon (NM_018216, exon 3 of 19)	exon (NM_018216, exon 3 of 19)	5375	NM_018216	55229	Hs.26156	NM_018216	ENSG00000157881	PANK4	-	pantothenate kinase 4	protein-coding	DAP3	XL1
chr1:2452690-2452745	chr1	2452691	2452745	-	3.56229	6.42529	exon (NM_018216, exon 3 of 19)	exon (NM_018216, exon 3 of 19)	5317	NM_018216	55229	Hs.26156	NM_018216	ENSG00000157881	PANK4	-	pantothenate kinase 4	protein-coding	DAP3	XL1
chr1:2457903-2457984	chr1	2457904	2457984	-	2.02582	4.77252	promoter-TSS (NM_018216)	promoter-TSS (NM_018216)	91	NM_018216	55229	Hs.26156	NM_018216	ENSG00000157881	PANK4	-	pantothenate kinase 4	protein-coding	DAP3	XL1
chr1:3371293-3371363	chr1	3371294	3371363	+	2.03177	4.30769	promoter-TSS (NM_014448)	promoter-TSS (NM_014448)	99	NM_014448	27237	Hs.87435	NM_014448	ENSG00000130762	ARHGEF16	GEF16|NBR	Rho guanine nucleotide exchange factor 16	protein-coding	DAP3	XL1
chr1:3379862-3379894	chr1	3379863	3379894	+	2.5499	3.69773	exon (NM_014448, exon 2 of 15)	exon (NM_014448, exon 2 of 15)	8649	NM_014448	27237	Hs.87435	NM_014448	ENSG00000130762	ARHGEF16	GEF16|NBR	Rho guanine nucleotide exchange factor 16	protein-coding	DAP3	XL1
chr1:3383851-3383895	chr1	3383852	3383895	+	2.5057	4.63051	exon (NM_014448, exon 4 of 15)	exon (NM_014448, exon 4 of 15)	12644	NM_014448	27237	Hs.87435	NM_014448	ENSG00000130762	ARHGEF16	GEF16|NBR	Rho guanine nucleotide exchange factor 16	protein-coding	DAP3	XL1
chr1:3385673-3385730	chr1	3385674	3385730	+	2.70315	5.67882	intron (NM_014448, intron 5 of 14)	intron (NM_014448, intron 5 of 14)	14473	NM_014448	27237	Hs.87435	NM_014448	ENSG00000130762	ARHGEF16	GEF16|NBR	Rho guanine nucleotide exchange factor 16	protein-coding	DAP3	XL1
chr1:3389691-3389718	chr1	3389692	3389718	+	2.13034	6.44092	exon (NM_014448, exon 7 of 15)	exon (NM_014448, exon 7 of 15)	18476	NM_014448	27237	Hs.87435	NM_014448	ENSG00000130762	ARHGEF16	GEF16|NBR	Rho guanine nucleotide exchange factor 16	protein-coding	DAP3	XL1
chr1:3389718-3389729	chr1	3389719	3389729	+	2.53427	7.16994	exon (NM_014448, exon 7 of 15)	exon (NM_014448, exon 7 of 15)	18495	NM_014448	27237	Hs.87435	NM_014448	ENSG00000130762	ARHGEF16	GEF16|NBR	Rho guanine nucleotide exchange factor 16	protein-coding	DAP3	XL1
chr1:3391304-3391345	chr1	3391305	3391345	+	2.04947	3.36901	exon (NM_014448, exon 9 of 15)	exon (NM_014448, exon 9 of 15)	20096	NM_014448	27237	Hs.87435	NM_014448	ENSG00000130762	ARHGEF16	GEF16|NBR	Rho guanine nucleotide exchange factor 16	protein-coding	DAP3	XL1
chr1:3392533-3392558	chr1	3392534	3392558	+	2.29481	3.66597	exon (NM_014448, exon 10 of 15)	exon (NM_014448, exon 10 of 15)	21317	NM_014448	27237	Hs.87435	NM_014448	ENSG00000130762	ARHGEF16	GEF16|NBR	Rho guanine nucleotide exchange factor 16	protein-coding	DAP3	XL1
chr1:3392558-3392614	chr1	3392559	3392614	+	3.01385	8.43042	exon (NM_014448, exon 10 of 15)	exon (NM_014448, exon 10 of 15)	21357	NM_014448	27237	Hs.87435	NM_014448	ENSG00000130762	ARHGEF16	GEF16|NBR	Rho guanine nucleotide exchange factor 16	protein-coding	DAP3	XL1
chr1:3392614-3392625	chr1	3392615	3392625	+	3.70315	3.64665	exon (NM_014448, exon 10 of 15)	exon (NM_014448, exon 10 of 15)	21391	NM_014448	27237	Hs.87435	NM_014448	ENSG00000130762	ARHGEF16	GEF16|NBR	Rho guanine nucleotide exchange factor 16	protein-coding	DAP3	XL1
chr1:3394440-3394493	chr1	3394441	3394493	+	2.18377	4.47205	exon (NM_014448, exon 11 of 15)	exon (NM_014448, exon 11 of 15)	23238	NM_014448	27237	Hs.87435	NM_014448	ENSG00000130762	ARHGEF16	GEF16|NBR	Rho guanine nucleotide exchange factor 16	protein-coding	DAP3	XL1
chr1:3394509-3394596	chr1	3394510	3394596	+	2.3578	9.54631	exon (NM_014448, exon 11 of 15)	exon (NM_014448, exon 11 of 15)	23324	NM_014448	27237	Hs.87435	NM_014448	ENSG00000130762	ARHGEF16	GEF16|NBR	Rho guanine nucleotide exchange factor 16	protein-coding	DAP3	XL1
chr1:3396378-3396453	chr1	3396379	3396453	+	2.482	7.62006	exon (NM_014448, exon 14 of 15)	exon (NM_014448, exon 14 of 15)	25187	NM_014448	27237	Hs.87435	NM_014448	ENSG00000130762	ARHGEF16	GEF16|NBR	Rho guanine nucleotide exchange factor 16	protein-coding	DAP3	XL1
chr1:3410987-3411024	chr1	3410988	3411024	-	2.09889	4.09211	exon (NM_001409, exon 32 of 37)	exon (NM_001409, exon 32 of 37)	39777	NM_014448	27237	Hs.87435	NM_014448	ENSG00000130762	ARHGEF16	GEF16|NBR	Rho guanine nucleotide exchange factor 16	protein-coding	DAP3	XL1
chr1:3417196-3417286	chr1	3417197	3417286	-	2.86185	15.4353	exon (NM_001409, exon 21 of 37)	exon (NM_001409, exon 21 of 37)	46012	NM_014448	27237	Hs.87435	NM_014448	ENSG00000130762	ARHGEF16	GEF16|NBR	Rho guanine nucleotide exchange factor 16	protein-coding	DAP3	XL1
chr1:3417286-3417315	chr1	3417287	3417315	-	2.78468	6.21593	exon (NM_001409, exon 21 of 37)	exon (NM_001409, exon 21 of 37)	46072	NM_014448	27237	Hs.87435	NM_014448	ENSG00000130762	ARHGEF16	GEF16|NBR	Rho guanine nucleotide exchange factor 16	protein-coding	DAP3	XL1
chr1:3417560-3417606	chr1	3417561	3417606	-	2.03177	4.30769	exon (NM_001409, exon 20 of 37)	exon (NM_001409, exon 20 of 37)	46354	NM_014448	27237	Hs.87435	NM_014448	ENSG00000130762	ARHGEF16	GEF16|NBR	Rho guanine nucleotide exchange factor 16	protein-coding	DAP3	XL1
chr1:3422683-3422743	chr1	3422684	3422743	-	2.08424	5.60797	exon (NM_001409, exon 15 of 37)	exon (NM_001409, exon 15 of 37)	51484	NM_014448	27237	Hs.87435	NM_014448	ENSG00000130762	ARHGEF16	GEF16|NBR	Rho guanine nucleotide exchange factor 16	protein-coding	DAP3	XL1
chr1:3423423-3423498	chr1	3423424	3423498	-	2.211	4.59917	intron (NM_001409, intron 14 of 36)	intron (NM_001409, intron 14 of 36)	52232	NM_014448	27237	Hs.87435	NM_014448	ENSG00000130762	ARHGEF16	GEF16|NBR	Rho guanine nucleotide exchange factor 16	protein-coding	DAP3	XL1
chr1:3424371-3424484	chr1	3424372	3424484	-	2.5023	14.2418	exon (NM_001409, exon 14 of 37)	exon (NM_001409, exon 14 of 37)	52926	NR_030277	693135		NR_030277	ENSG00000207776	MIR551A	MIRN551A|mir-551a	microRNA 551a	ncRNA	DAP3	XL1
chr1:3425124-3425138	chr1	3425125	3425138	-	3.10131	6.39122	exon (NM_001409, exon 13 of 37)	exon (NM_001409, exon 13 of 37)	52223	NR_030277	693135		NR_030277	ENSG00000207776	MIR551A	MIRN551A|mir-551a	microRNA 551a	ncRNA	DAP3	XL1
chr1:3425140-3425207	chr1	3425141	3425207	-	2.44107	11.1332	exon (NM_001409, exon 13 of 37)	exon (NM_001409, exon 13 of 37)	52180	NR_030277	693135		NR_030277	ENSG00000207776	MIR551A	MIRN551A|mir-551a	microRNA 551a	ncRNA	DAP3	XL1
chr1:3425207-3425253	chr1	3425208	3425253	-	2.99113	10.8694	exon (NM_001409, exon 13 of 37)	exon (NM_001409, exon 13 of 37)	52124	NR_030277	693135		NR_030277	ENSG00000207776	MIR551A	MIRN551A|mir-551a	microRNA 551a	ncRNA	DAP3	XL1
chr1:3425640-3425646	chr1	3425641	3425646	-	3.34297	5.3041	exon (NM_001409, exon 12 of 37)	exon (NM_001409, exon 12 of 37)	51711	NR_030277	693135		NR_030277	ENSG00000207776	MIR551A	MIRN551A|mir-551a	microRNA 551a	ncRNA	DAP3	XL1
chr1:3425661-3425692	chr1	3425662	3425692	-	2.77513	16.3675	exon (NM_001409, exon 12 of 37)	exon (NM_001409, exon 12 of 37)	51677	NR_030277	693135		NR_030277	ENSG00000207776	MIR551A	MIRN551A|mir-551a	microRNA 551a	ncRNA	DAP3	XL1
chr1:3425692-3425698	chr1	3425693	3425698	-	2.66391	12.8594	exon (NM_001409, exon 12 of 37)	exon (NM_001409, exon 12 of 37)	51659	NR_030277	693135		NR_030277	ENSG00000207776	MIR551A	MIRN551A|mir-551a	microRNA 551a	ncRNA	DAP3	XL1
chr1:3425698-3425712	chr1	3425699	3425712	-	2.39023	9.86246	exon (NM_001409, exon 12 of 37)	exon (NM_001409, exon 12 of 37)	51649	NR_030277	693135		NR_030277	ENSG00000207776	MIR551A	MIRN551A|mir-551a	microRNA 551a	ncRNA	DAP3	XL1
chr1:3426428-3426501	chr1	3426429	3426501	-	2.08424	8.20201	exon (NM_001409, exon 11 of 37)	exon (NM_001409, exon 11 of 37)	50889	NR_030277	693135		NR_030277	ENSG00000207776	MIR551A	MIRN551A|mir-551a	microRNA 551a	ncRNA	DAP3	XL1
chr1:3428128-3428162	chr1	3428129	3428162	-	2.12933	5.33478	exon (NM_001409, exon 9 of 37)	exon (NM_001409, exon 9 of 37)	49209	NR_030277	693135		NR_030277	ENSG00000207776	MIR551A	MIRN551A|mir-551a	microRNA 551a	ncRNA	DAP3	XL1
chr1:3428204-3428238	chr1	3428205	3428238	-	3.16765	6.75663	exon (NM_001409, exon 9 of 37)	exon (NM_001409, exon 9 of 37)	49133	NR_030277	693135		NR_030277	ENSG00000207776	MIR551A	MIRN551A|mir-551a	microRNA 551a	ncRNA	DAP3	XL1
chr1:3428586-3428601	chr1	3428587	3428601	-	2.08424	3.49584	exon (NM_001409, exon 8 of 37)	exon (NM_001409, exon 8 of 37)	48760	NR_030277	693135		NR_030277	ENSG00000207776	MIR551A	MIRN551A|mir-551a	microRNA 551a	ncRNA	DAP3	XL1
chr1:3553603-3553663	chr1	3553604	3553663	-	2.54367	4.80012	exon (NM_017818, exon 5 of 12)	exon (NM_017818, exon 5 of 12)	12054	NM_182752	127262	Hs.20529	NM_182752	ENSG00000158109	TPRG1L	FAM79A|h-mover|mover	tumor protein p63 regulated 1 like	protein-coding	DAP3	XL1
chr1:3555323-3555382	chr1	3555324	3555382	-	2.47328	3.33535	exon (NM_017818, exon 4 of 12)	exon (NM_017818, exon 4 of 12)	11314	NM_017818	49856	Hs.31714	NM_017818	ENSG00000116213	WRAP73	WDR8	WD repeat containing, antisense to TP73	protein-coding	DAP3	XL1
chr1:3563977-3564106	chr1	3563978	3564106	-	2.40617	4.10121	exon (NM_017818, exon 2 of 12)	exon (NM_017818, exon 2 of 12)	2625	NM_017818	49856	Hs.31714	NM_017818	ENSG00000116213	WRAP73	WDR8	WD repeat containing, antisense to TP73	protein-coding	DAP3	XL1
chr1:3703727-3703829	chr1	3703728	3703829	-	2.7607	8.85134	exon (NM_020710, exon 2 of 7)	exon (NM_020710, exon 2 of 7)	9284	NM_020710	57470	Hs.268488	NM_020710	ENSG00000130764	LRRC47	-	leucine rich repeat containing 47	protein-coding	DAP3	XL1
chr1:3712431-3712482	chr1	3712432	3712482	-	2.5499	3.69773	exon (NM_020710, exon 1 of 7)	exon (NM_020710, exon 1 of 7)	605	NM_020710	57470	Hs.268488	NM_020710	ENSG00000130764	LRRC47	-	leucine rich repeat containing 47	protein-coding	DAP3	XL1
chr1:3742328-3742419	chr1	3742329	3742419	-	2.13486	3.11154	exon (NM_014704, exon 18 of 22)	exon (NM_014704, exon 18 of 22)	-29312	NM_020710	57470	Hs.268488	NM_020710	ENSG00000130764	LRRC47	-	leucine rich repeat containing 47	protein-coding	DAP3	XL1
chr1:3751536-3751614	chr1	3751537	3751614	-	2.88175	5.11229	exon (NM_014704, exon 11 of 22)	exon (NM_014704, exon 11 of 22)	22200	NM_014704	9731	Hs.133089	NM_014704	ENSG00000116198	CEP104	CFAP256|GlyBP|JBTS25|KIAA0562|ROC22	centrosomal protein 104	protein-coding	DAP3	XL1
chr1:3755587-3755631	chr1	3755588	3755631	-	2.75801	4.58241	exon (NM_014704, exon 8 of 22)	exon (NM_014704, exon 8 of 22)	18166	NM_014704	9731	Hs.133089	NM_014704	ENSG00000116198	CEP104	CFAP256|GlyBP|JBTS25|KIAA0562|ROC22	centrosomal protein 104	protein-coding	DAP3	XL1
chr1:3768878-3768980	chr1	3768879	3768980	-	4.80045	8.86482	exon (NM_014704, exon 2 of 22)	exon (NM_014704, exon 2 of 22)	4846	NM_014704	9731	Hs.133089	NM_014704	ENSG00000116198	CEP104	CFAP256|GlyBP|JBTS25|KIAA0562|ROC22	centrosomal protein 104	protein-coding	DAP3	XL1
chr1:3774163-3774286	chr1	3774164	3774286	+	3.6692	3.6489	promoter-TSS (NM_014704)	promoter-TSS (NM_014704)	185	NR_135152	1677	Hs.133089	NM_004402	ENSG00000169598	DFFB	CAD|CPAN|DFF-40|DFF2|DFF40	DNA fragmentation factor subunit beta	protein-coding	DAP3	XL1
chr1:3807146-3807266	chr1	3807147	3807266	-	2.52481	6.26719	exon (NM_207356, exon 3 of 4)	exon (NM_207356, exon 3 of 4)	9630	NM_207356	339448	Hs.103939	NM_207356	ENSG00000198912	C1orf174	-	chromosome 1 open reading frame 174	protein-coding	DAP3	XL1
chr1:3807437-3807514	chr1	3807438	3807514	-	2.25416	3.61134	exon (NM_207356, exon 3 of 4)	exon (NM_207356, exon 3 of 4)	9360	NM_207356	339448	Hs.103939	NM_207356	ENSG00000198912	C1orf174	-	chromosome 1 open reading frame 174	protein-coding	DAP3	XL1
chr1:3807514-3807571	chr1	3807515	3807571	-	2.38122	3.99029	exon (NM_207356, exon 3 of 4)	exon (NM_207356, exon 3 of 4)	9293	NM_207356	339448	Hs.103939	NM_207356	ENSG00000198912	C1orf174	-	chromosome 1 open reading frame 174	protein-coding	DAP3	XL1
chr1:3807571-3807622	chr1	3807572	3807622	-	2.24036	3.47197	exon (NM_207356, exon 3 of 4)	exon (NM_207356, exon 3 of 4)	9239	NM_207356	339448	Hs.103939	NM_207356	ENSG00000198912	C1orf174	-	chromosome 1 open reading frame 174	protein-coding	DAP3	XL1
chr1:3809427-3809556	chr1	3809428	3809556	-	2.07274	5.02182	exon (NM_207356, exon 2 of 4)	exon (NM_207356, exon 2 of 4)	7344	NM_207356	339448	Hs.103939	NM_207356	ENSG00000198912	C1orf174	-	chromosome 1 open reading frame 174	protein-coding	DAP3	XL1
chr1:5923312-5923428	chr1	5923313	5923428	-	2.75262	6.03827	promoter-TSS (NR_039838)	promoter-TSS (NR_039838)	-569	NR_039838	100616421		NR_039838	ENSG00000264101	MIR4689	mir-4689	microRNA 4689	ncRNA	DAP3	XL1
chr1:5934648-5934724	chr1	5934649	5934724	-	2.59881	3.87081	exon (NM_001291594, exon 18 of 26)	exon (NM_001291594, exon 18 of 26)	-11885	NR_039838	100616421		NR_039838	ENSG00000264101	MIR4689	mir-4689	microRNA 4689	ncRNA	DAP3	XL1
chr1:5935014-5935064	chr1	5935015	5935064	-	2.32128	3.7708	exon (NM_001291594, exon 17 of 26)	exon (NM_001291594, exon 17 of 26)	-12238	NR_039838	100616421		NR_039838	ENSG00000264101	MIR4689	mir-4689	microRNA 4689	ncRNA	DAP3	XL1
chr1:5940174-5940237	chr1	5940175	5940237	-	2.5121	5.35981	exon (NM_001291594, exon 15 of 26)	exon (NM_001291594, exon 15 of 26)	-17405	NR_039838	100616421		NR_039838	ENSG00000264101	MIR4689	mir-4689	microRNA 4689	ncRNA	DAP3	XL1
chr1:5940508-5940549	chr1	5940509	5940549	-	3.48634	3.08019	intron (NM_001291593, intron 15 of 26)	intron (NM_001291593, intron 15 of 26)	-17728	NR_039838	100616421		NR_039838	ENSG00000264101	MIR4689	mir-4689	microRNA 4689	ncRNA	DAP3	XL1
chr1:5965372-5965522	chr1	5965373	5965522	-	3.16765	6.75663	exon (NM_001291594, exon 11 of 26)	exon (NM_001291594, exon 11 of 26)	-42646	NR_039838	100616421		NR_039838	ENSG00000264101	MIR4689	mir-4689	microRNA 4689	ncRNA	DAP3	XL1
chr1:6007168-6007218	chr1	6007169	6007218	-	3.0048	3.80993	non-coding (NR_111987, exon 9 of 33)	non-coding (NR_111987, exon 9 of 33)	45292	NM_001291593	261734	Hs.462348	NM_015102	ENSG00000131697	NPHP4	POC10|SLSN4	nephrocystin 4	protein-coding	DAP3	XL1
chr1:6038332-6038376	chr1	6038333	6038376	-	2.57456	3.67098	non-coding (NR_111987, exon 3 of 33)	non-coding (NR_111987, exon 3 of 33)	14131	NM_001291593	261734	Hs.462348	NM_015102	ENSG00000131697	NPHP4	POC10|SLSN4	nephrocystin 4	protein-coding	DAP3	XL1
chr1:6038376-6038438	chr1	6038377	6038438	-	2.03177	3.30573	non-coding (NR_111987, exon 3 of 33)	non-coding (NR_111987, exon 3 of 33)	14078	NM_001291593	261734	Hs.462348	NM_015102	ENSG00000131697	NPHP4	POC10|SLSN4	nephrocystin 4	protein-coding	DAP3	XL1
chr1:6046293-6046390	chr1	6046294	6046390	-	2.63444	5.33181	non-coding (NR_111987, exon 2 of 33)	non-coding (NR_111987, exon 2 of 33)	6143	NM_001291593	261734	Hs.462348	NM_015102	ENSG00000131697	NPHP4	POC10|SLSN4	nephrocystin 4	protein-coding	DAP3	XL1
chr1:6086411-6086505	chr1	6086412	6086505	+	2.47328	3.33535	promoter-TSS (NM_003636)	promoter-TSS (NM_003636)	65	NM_003636	8514	Hs.440497	NM_003636	ENSG00000069424	KCNAB2	AKR6A5|HKvbeta2|HKvbeta2.1|HKvbeta2.2|KCNA2B|KV-BETA-2	potassium voltage-gated channel subfamily A regulatory beta subunit 2	protein-coding	DAP3	XL1
chr1:6103467-6103472	chr1	6103468	6103472	+	3.47328	8.98147	intron (NM_001199860, intron 3 of 15)	intron (NM_001199860, intron 3 of 15)	-2478	NM_001199862	8514	Hs.440497	NM_003636	ENSG00000069424	KCNAB2	AKR6A5|HKvbeta2|HKvbeta2.1|HKvbeta2.2|KCNA2B|KV-BETA-2	potassium voltage-gated channel subfamily A regulatory beta subunit 2	protein-coding	DAP3	XL1
chr1:6103472-6103480	chr1	6103473	6103480	+	3.47328	8.98147	intron (NM_001199860, intron 3 of 15)	intron (NM_001199860, intron 3 of 15)	-2472	NM_001199862	8514	Hs.440497	NM_003636	ENSG00000069424	KCNAB2	AKR6A5|HKvbeta2|HKvbeta2.1|HKvbeta2.2|KCNA2B|KV-BETA-2	potassium voltage-gated channel subfamily A regulatory beta subunit 2	protein-coding	DAP3	XL1
chr1:6103480-6103487	chr1	6103481	6103487	+	3.47328	8.98147	intron (NM_001199860, intron 3 of 15)	intron (NM_001199860, intron 3 of 15)	-2464	NM_001199862	8514	Hs.440497	NM_003636	ENSG00000069424	KCNAB2	AKR6A5|HKvbeta2|HKvbeta2.1|HKvbeta2.2|KCNA2B|KV-BETA-2	potassium voltage-gated channel subfamily A regulatory beta subunit 2	protein-coding	DAP3	XL1
chr1:6150447-6150496	chr1	6150448	6150496	+	2.13486	3.11154	exon (NM_001199861, exon 10 of 16)	exon (NM_001199861, exon 10 of 16)	44524	NM_001199863	8514	Hs.440497	NM_003636	ENSG00000069424	KCNAB2	AKR6A5|HKvbeta2|HKvbeta2.1|HKvbeta2.2|KCNA2B|KV-BETA-2	potassium voltage-gated channel subfamily A regulatory beta subunit 2	protein-coding	DAP3	XL1
chr1:6155389-6155497	chr1	6155390	6155497	+	2.8768	6.7448	exon (NM_001199861, exon 12 of 16)	exon (NM_001199861, exon 12 of 16)	49495	NM_001199863	8514	Hs.440497	NM_003636	ENSG00000069424	KCNAB2	AKR6A5|HKvbeta2|HKvbeta2.1|HKvbeta2.2|KCNA2B|KV-BETA-2	potassium voltage-gated channel subfamily A regulatory beta subunit 2	protein-coding	DAP3	XL1
chr1:6158733-6158845	chr1	6158734	6158845	+	2.46671	4.46064	3' UTR (NM_001199861, exon 16 of 16)	3' UTR (NM_001199861, exon 16 of 16)	52841	NM_001199863	8514	Hs.440497	NM_003636	ENSG00000069424	KCNAB2	AKR6A5|HKvbeta2|HKvbeta2.1|HKvbeta2.2|KCNA2B|KV-BETA-2	potassium voltage-gated channel subfamily A regulatory beta subunit 2	protein-coding	DAP3	XL1
chr1:6246854-6246883	chr1	6246855	6246883	-	3.52481	3.06003	exon (NM_000983, exon 4 of 4)	exon (NM_000983, exon 4 of 4)	-6488	NM_015557	26038	Hs.522898	NM_015557	ENSG00000116254	CHD5	CHD-5	chromodomain helicase DNA binding protein 5	protein-coding	DAP3	XL1
chr1:6257710-6257739	chr1	6257711	6257739	-	2.42663	4.29062	exon (NM_000983, exon 2 of 4)	exon (NM_000983, exon 2 of 4)	1930	NM_000983	6146	Hs.515329	NM_000983	ENSG00000116251	RPL22	EAP|HBP15|HBP15/L22|L22	ribosomal protein L22	protein-coding	DAP3	XL1
chr1:6257739-6257797	chr1	6257740	6257797	-	2.37492	11.8365	exon (NM_000983, exon 2 of 4)	exon (NM_000983, exon 2 of 4)	1887	NM_000983	6146	Hs.515329	NM_000983	ENSG00000116251	RPL22	EAP|HBP15|HBP15/L22|L22	ribosomal protein L22	protein-coding	DAP3	XL1
chr1:6257797-6257810	chr1	6257798	6257810	-	2.04627	5.8815	exon (NM_000983, exon 2 of 4)	exon (NM_000983, exon 2 of 4)	1851	NM_000983	6146	Hs.515329	NM_000983	ENSG00000116251	RPL22	EAP|HBP15|HBP15/L22|L22	ribosomal protein L22	protein-coding	DAP3	XL1
chr1:6266193-6266221	chr1	6266194	6266221	+	2.36435	3.93604	promoter-TSS (NR_125997)	promoter-TSS (NR_125997)	28	NM_207396	388591	Hs.716549	NM_173795	ENSG00000158286	RNF207	C1orf188	ring finger protein 207	protein-coding	DAP3	XL1
chr1:6266221-6266258	chr1	6266222	6266258	+	2.31251	3.73074	promoter-TSS (NR_125997)	promoter-TSS (NR_125997)	61	NM_207396	388591	Hs.716549	NM_173795	ENSG00000158286	RNF207	C1orf188	ring finger protein 207	protein-coding	DAP3	XL1
chr1:6266315-6266342	chr1	6266316	6266342	+	2.33578	3.00598	promoter-TSS (NR_125997)	promoter-TSS (NR_125997)	150	NM_207396	388591	Hs.716549	NM_173795	ENSG00000158286	RNF207	C1orf188	ring finger protein 207	protein-coding	DAP3	XL1
chr1:6267454-6267489	chr1	6267455	6267489	+	2.69192	4.21614	exon (NM_207396, exon 3 of 18)	exon (NM_207396, exon 3 of 18)	1293	NM_207396	388591	Hs.716549	NM_173795	ENSG00000158286	RNF207	C1orf188	ring finger protein 207	protein-coding	DAP3	XL1
chr1:6267489-6267545	chr1	6267490	6267545	+	2.01835	4.24523	exon (NM_207396, exon 3 of 18)	exon (NM_207396, exon 3 of 18)	1338	NM_207396	388591	Hs.716549	NM_173795	ENSG00000158286	RNF207	C1orf188	ring finger protein 207	protein-coding	DAP3	XL1
chr1:6268951-6269016	chr1	6268952	6269016	+	2.24036	6.61105	exon (NM_207396, exon 4 of 18)	exon (NM_207396, exon 4 of 18)	2805	NM_207396	388591	Hs.716549	NM_173795	ENSG00000158286	RNF207	C1orf188	ring finger protein 207	protein-coding	DAP3	XL1
chr1:6269016-6269034	chr1	6269017	6269034	+	3.34297	5.3041	exon (NM_207396, exon 4 of 18)	exon (NM_207396, exon 4 of 18)	2846	NM_207396	388591	Hs.716549	NM_173795	ENSG00000158286	RNF207	C1orf188	ring finger protein 207	protein-coding	DAP3	XL1
chr1:6269034-6269078	chr1	6269035	6269078	+	2.52481	4.57657	exon (NM_207396, exon 4 of 18)	exon (NM_207396, exon 4 of 18)	2877	NM_207396	388591	Hs.716549	NM_173795	ENSG00000158286	RNF207	C1orf188	ring finger protein 207	protein-coding	DAP3	XL1
chr1:6270925-6270976	chr1	6270926	6270976	+	2.15135	3.75034	exon (NM_207396, exon 11 of 18)	exon (NM_207396, exon 11 of 18)	4772	NM_207396	388591	Hs.716549	NM_173795	ENSG00000158286	RNF207	C1orf188	ring finger protein 207	protein-coding	DAP3	XL1
chr1:6270976-6270998	chr1	6270977	6270998	+	2.6692	4.2268	exon (NM_207396, exon 11 of 18)	exon (NM_207396, exon 11 of 18)	4808	NM_207396	388591	Hs.716549	NM_173795	ENSG00000158286	RNF207	C1orf188	ring finger protein 207	protein-coding	DAP3	XL1
chr1:6271080-6271162	chr1	6271081	6271162	+	2.34536	6.66216	exon (NM_207396, exon 12 of 18)	exon (NM_207396, exon 12 of 18)	4942	NM_207396	388591	Hs.716549	NM_173795	ENSG00000158286	RNF207	C1orf188	ring finger protein 207	protein-coding	DAP3	XL1
chr1:6271986-6272026	chr1	6271987	6272026	+	2.6554	5.16529	exon (NM_207396, exon 13 of 18)	exon (NM_207396, exon 13 of 18)	5827	NM_207396	388591	Hs.716549	NM_173795	ENSG00000158286	RNF207	C1orf188	ring finger protein 207	protein-coding	DAP3	XL1
chr1:6272026-6272058	chr1	6272027	6272058	+	3.78468	7.73391	exon (NM_207396, exon 13 of 18)	exon (NM_207396, exon 13 of 18)	5863	NM_207396	388591	Hs.716549	NM_173795	ENSG00000158286	RNF207	C1orf188	ring finger protein 207	protein-coding	DAP3	XL1
chr1:6272069-6272113	chr1	6272070	6272113	+	2.18377	3.87798	exon (NM_207396, exon 13 of 18)	exon (NM_207396, exon 13 of 18)	5912	NM_207396	388591	Hs.716549	NM_173795	ENSG00000158286	RNF207	C1orf188	ring finger protein 207	protein-coding	DAP3	XL1
chr1:6272294-6272411	chr1	6272295	6272411	+	2.01939	12.8642	exon (NM_207396, exon 14 of 18)	exon (NM_207396, exon 14 of 18)	6174	NM_207396	388591	Hs.716549	NM_173795	ENSG00000158286	RNF207	C1orf188	ring finger protein 207	protein-coding	DAP3	XL1
chr1:6272411-6272461	chr1	6272412	6272461	+	2.84167	7.25036	exon (NM_207396, exon 14 of 18)	exon (NM_207396, exon 14 of 18)	6257	NM_207396	388591	Hs.716549	NM_173795	ENSG00000158286	RNF207	C1orf188	ring finger protein 207	protein-coding	DAP3	XL1
chr1:6272777-6272854	chr1	6272778	6272854	+	2.45821	5.88015	intron (NM_207396, intron 15 of 17)	intron (NM_207396, intron 15 of 17)	6637	NM_207396	388591	Hs.716549	NM_173795	ENSG00000158286	RNF207	C1orf188	ring finger protein 207	protein-coding	DAP3	XL1
chr1:6272901-6272937	chr1	6272902	6272937	+	2.29925	3.7808	intron (NM_207396, intron 15 of 17)	intron (NM_207396, intron 15 of 17)	6740	NM_207396	388591	Hs.716549	NM_173795	ENSG00000158286	RNF207	C1orf188	ring finger protein 207	protein-coding	DAP3	XL1
chr1:6273224-6273243	chr1	6273225	6273243	+	2.61673	5.13817	exon (NM_207396, exon 16 of 18)	exon (NM_207396, exon 16 of 18)	7055	NM_207396	388591	Hs.716549	NM_173795	ENSG00000158286	RNF207	C1orf188	ring finger protein 207	protein-coding	DAP3	XL1
chr1:6279376-6279393	chr1	6279377	6279393	+	3.13486	4.37497	exon (NM_207396, exon 18 of 18)	exon (NM_207396, exon 18 of 18)	13206	NM_207396	388591	Hs.716549	NM_173795	ENSG00000158286	RNF207	C1orf188	ring finger protein 207	protein-coding	DAP3	XL1
chr1:6284978-6285039	chr1	6284979	6285039	-	2.18377	3.27585	3' UTR (NM_012405, exon 5 of 5)	3' UTR (NM_012405, exon 5 of 5)	11015	NM_012405	23463	Hs.515688	NM_012405	ENSG00000116237	ICMT	HSTE14|MST098|MSTP098|PCCMT|PCMT|PPMT	isoprenylcysteine carboxyl methyltransferase	protein-coding	DAP3	XL1
chr1:6285176-6285224	chr1	6285177	6285224	-	2.29481	3.66597	exon (NM_012405, exon 5 of 5)	exon (NM_012405, exon 5 of 5)	10824	NM_012405	23463	Hs.515688	NM_012405	ENSG00000116237	ICMT	HSTE14|MST098|MSTP098|PCCMT|PCMT|PPMT	isoprenylcysteine carboxyl methyltransferase	protein-coding	DAP3	XL1
chr1:6285226-6285322	chr1	6285227	6285322	-	3.37842	8.23763	exon (NM_012405, exon 5 of 5)	exon (NM_012405, exon 5 of 5)	10750	NM_012405	23463	Hs.515688	NM_012405	ENSG00000116237	ICMT	HSTE14|MST098|MSTP098|PCCMT|PCMT|PPMT	isoprenylcysteine carboxyl methyltransferase	protein-coding	DAP3	XL1
chr1:6291961-6292025	chr1	6291962	6292025	-	3.73632	3.84361	exon (NM_012405, exon 4 of 5)	exon (NM_012405, exon 4 of 5)	4031	NM_012405	23463	Hs.515688	NM_012405	ENSG00000116237	ICMT	HSTE14|MST098|MSTP098|PCCMT|PCMT|PPMT	isoprenylcysteine carboxyl methyltransferase	protein-coding	DAP3	XL1
chr1:6292060-6292163	chr1	6292061	6292163	-	2.26178	4.1981	exon (NM_012405, exon 4 of 5)	exon (NM_012405, exon 4 of 5)	3912	NM_012405	23463	Hs.515688	NM_012405	ENSG00000116237	ICMT	HSTE14|MST098|MSTP098|PCCMT|PCMT|PPMT	isoprenylcysteine carboxyl methyltransferase	protein-coding	DAP3	XL1
chr1:6310537-6310596	chr1	6310538	6310596	-	2.36435	3.93604	exon (NM_207370, exon 5 of 6)	exon (NM_207370, exon 5 of 6)	6328	NM_001024598	390992	Hs.532677	NM_001024598	ENSG00000173673	HES3	bHLHb43	hes family bHLH transcription factor 3	protein-coding	DAP3	XL1
chr1:6310596-6310685	chr1	6310597	6310685	-	2.9957	8.29912	exon (NM_207370, exon 5 of 6)	exon (NM_207370, exon 5 of 6)	6402	NM_001024598	390992	Hs.532677	NM_001024598	ENSG00000173673	HES3	bHLHb43	hes family bHLH transcription factor 3	protein-coding	DAP3	XL1
chr1:6311394-6311468	chr1	6311395	6311468	-	2.35013	4.58391	exon (NM_207370, exon 4 of 6)	exon (NM_207370, exon 4 of 6)	7192	NM_001024598	390992	Hs.532677	NM_001024598	ENSG00000173673	HES3	bHLHb43	hes family bHLH transcription factor 3	protein-coding	DAP3	XL1
chr1:6314725-6314787	chr1	6314726	6314787	-	2.93985	5.48118	exon (NM_207370, exon 2 of 6)	exon (NM_207370, exon 2 of 6)	6402	NM_207370	387509	Hs.531581	NM_207370	ENSG00000158292	GPR153	PGR1	G protein-coupled receptor 153	protein-coding	DAP3	XL1
chr1:6387346-6387476	chr1	6387347	6387476	-	2.27688	3.60561	exon (NM_181864, exon 5 of 9)	exon (NM_181864, exon 5 of 9)	31578	NM_181866	11332	Hs.126137	NM_007274	ENSG00000097021	ACOT7	ACH1|ACT|BACH|CTE-II|LACH|LACH1|hBACH	acyl-CoA thioesterase 7	protein-coding	DAP3	XL1
chr1:6409803-6409890	chr1	6409804	6409890	-	3.08424	4.19436	exon (NM_181864, exon 2 of 9)	exon (NM_181864, exon 2 of 9)	9142	NM_181866	11332	Hs.126137	NM_007274	ENSG00000097021	ACOT7	ACH1|ACT|BACH|CTE-II|LACH|LACH1|hBACH	acyl-CoA thioesterase 7	protein-coding	DAP3	XL1
chr1:6478666-6478735	chr1	6478667	6478735	-	2.39236	3.17853	3' UTR (NM_019089, exon 4 of 4)	3' UTR (NM_019089, exon 4 of 4)	1278	NM_019089	54626	Hs.118727	NM_019089	ENSG00000069812	HES2	bHLHb40	hes family bHLH transcription factor 2	protein-coding	DAP3	XL1
chr1:6479293-6479406	chr1	6479294	6479406	-	2.68627	5.68151	exon (NM_019089, exon 3 of 4)	exon (NM_019089, exon 3 of 4)	629	NM_019089	54626	Hs.118727	NM_019089	ENSG00000069812	HES2	bHLHb40	hes family bHLH transcription factor 2	protein-coding	DAP3	XL1
chr1:6479685-6479763	chr1	6479686	6479763	-	3.03177	4.0129	exon (NM_019089, exon 2 of 4)	exon (NM_019089, exon 2 of 4)	255	NM_019089	54626	Hs.118727	NM_019089	ENSG00000069812	HES2	bHLHb40	hes family bHLH transcription factor 2	protein-coding	DAP3	XL1
chr1:6488328-6488350	chr1	6488329	6488350	+	2.37842	4.71285	exon (NM_001367473, exon 2 of 14)	exon (NM_001367473, exon 2 of 14)	1617	NR_036218	100422975		NR_036218	ENSG00000265392	MIR4252	-	microRNA 4252	ncRNA	DAP3	XL1
chr1:6488350-6488401	chr1	6488351	6488401	+	2.13486	7.02243	exon (NM_001367473, exon 2 of 14)	exon (NM_001367473, exon 2 of 14)	1580	NR_036218	100422975		NR_036218	ENSG00000265392	MIR4252	-	microRNA 4252	ncRNA	DAP3	XL1
chr1:6488410-6488458	chr1	6488411	6488458	+	2.6887	14.1324	exon (NM_001367473, exon 2 of 14)	exon (NM_001367473, exon 2 of 14)	1522	NR_036218	100422975		NR_036218	ENSG00000265392	MIR4252	-	microRNA 4252	ncRNA	DAP3	XL1
chr1:6488458-6488479	chr1	6488459	6488479	+	2.34424	12.1575	exon (NM_001367473, exon 2 of 14)	exon (NM_001367473, exon 2 of 14)	1487	NR_036218	100422975		NR_036218	ENSG00000265392	MIR4252	-	microRNA 4252	ncRNA	DAP3	XL1
chr1:6500391-6500436	chr1	6500392	6500436	+	2.04242	7.83265	exon (NM_001367473, exon 3 of 14)	exon (NM_001367473, exon 3 of 14)	-10458	NR_036218	100422975		NR_036218	ENSG00000265392	MIR4252	-	microRNA 4252	ncRNA	DAP3	XL1
chr1:6500436-6500471	chr1	6500437	6500471	+	2.13938	6.50332	exon (NM_001367473, exon 3 of 14)	exon (NM_001367473, exon 3 of 14)	-10498	NR_036218	100422975		NR_036218	ENSG00000265392	MIR4252	-	microRNA 4252	ncRNA	DAP3	XL1
chr1:6500704-6500772	chr1	6500705	6500772	+	2.03938	7.31577	exon (NM_001367473, exon 4 of 14)	exon (NM_001367473, exon 4 of 14)	-10782	NR_036218	100422975		NR_036218	ENSG00000265392	MIR4252	-	microRNA 4252	ncRNA	DAP3	XL1
chr1:6501024-6501044	chr1	6501025	6501044	+	2.17305	5.5861	exon (NM_001367473, exon 5 of 14)	exon (NM_001367473, exon 5 of 14)	-11078	NR_036218	100422975		NR_036218	ENSG00000265392	MIR4252	-	microRNA 4252	ncRNA	DAP3	XL1
chr1:6501069-6501112	chr1	6501070	6501112	+	2.15953	11.6959	exon (NM_001367473, exon 5 of 14)	exon (NM_001367473, exon 5 of 14)	-11135	NR_036218	100422975		NR_036218	ENSG00000265392	MIR4252	-	microRNA 4252	ncRNA	DAP3	XL1
chr1:6501117-6501123	chr1	6501118	6501123	+	2.58066	4.96937	exon (NM_001367473, exon 5 of 14)	exon (NM_001367473, exon 5 of 14)	-11164	NR_036218	100422975		NR_036218	ENSG00000265392	MIR4252	-	microRNA 4252	ncRNA	DAP3	XL1
chr1:6504540-6504618	chr1	6504541	6504618	+	2.25317	14.7767	exon (NM_001367473, exon 6 of 14)	exon (NM_001367473, exon 6 of 14)	-14623	NR_036218	100422975		NR_036218	ENSG00000265392	MIR4252	-	microRNA 4252	ncRNA	DAP3	XL1
chr1:6504624-6504644	chr1	6504625	6504644	+	2.06944	3.96597	exon (NM_001367473, exon 6 of 14)	exon (NM_001367473, exon 6 of 14)	-14678	NR_036218	100422975		NR_036218	ENSG00000265392	MIR4252	-	microRNA 4252	ncRNA	DAP3	XL1
chr1:6505724-6505800	chr1	6505725	6505800	+	2.07932	11.223	exon (NM_001367473, exon 7 of 14)	exon (NM_001367473, exon 7 of 14)	-15806	NR_036218	100422975		NR_036218	ENSG00000265392	MIR4252	-	microRNA 4252	ncRNA	DAP3	XL1
chr1:6507040-6507103	chr1	6507041	6507103	+	2.86185	3.465	intron (NM_031475, intron 7 of 12)	intron (NM_031475, intron 7 of 12)	-17116	NR_036218	100422975		NR_036218	ENSG00000265392	MIR4252	-	microRNA 4252	ncRNA	DAP3	XL1
chr1:6508731-6508778	chr1	6508732	6508778	+	2.40617	7.81525	exon (NM_001367473, exon 8 of 14)	exon (NM_001367473, exon 8 of 14)	17500	NM_148965	8718	Hs.462529	NM_003790	ENSG00000215788	TNFRSF25	APO-3|DDR3|DR3|GEF720|LARD|PLEKHG5|TNFRSF12|TR3|TRAMP|WSL-1|WSL-LR	TNF receptor superfamily member 25	protein-coding	DAP3	XL1
chr1:6511905-6511944	chr1	6511906	6511944	+	2.01024	5.17323	exon (NM_001367473, exon 11 of 14)	exon (NM_001367473, exon 11 of 14)	14330	NM_148965	8718	Hs.462529	NM_003790	ENSG00000215788	TNFRSF25	APO-3|DDR3|DR3|GEF720|LARD|PLEKHG5|TNFRSF12|TR3|TRAMP|WSL-1|WSL-LR	TNF receptor superfamily member 25	protein-coding	DAP3	XL1
chr1:6516270-6516344	chr1	6516271	6516344	+	2.25416	3.61134	intron (NM_031475, intron 10 of 12)	CpG	9948	NM_148965	8718	Hs.462529	NM_003790	ENSG00000215788	TNFRSF25	APO-3|DDR3|DR3|GEF720|LARD|PLEKHG5|TNFRSF12|TR3|TRAMP|WSL-1|WSL-LR	TNF receptor superfamily member 25	protein-coding	DAP3	XL1
chr1:6589088-6589156	chr1	6589089	6589156	-	3.08424	4.19436	exon (NM_024654, exon 10 of 12)	exon (NM_024654, exon 10 of 12)	-9001	NM_198681	57449	Hs.284232	NM_020631	ENSG00000171680	PLEKHG5	CMTRIC|DSMA4|GEF720|Syx|Tech	pleckstrin homology and RhoGEF domain containing G5	protein-coding	DAP3	XL1
chr1:6592594-6592730	chr1	6592595	6592730	-	2.10977	4.68382	exon (NM_024654, exon 8 of 12)	exon (NM_024654, exon 8 of 12)	-12541	NM_198681	57449	Hs.284232	NM_020631	ENSG00000171680	PLEKHG5	CMTRIC|DSMA4|GEF720|Syx|Tech	pleckstrin homology and RhoGEF domain containing G5	protein-coding	DAP3	XL1
chr1:6646026-6646093	chr1	6646027	6646093	+	2.62266	4.04869	exon (NM_001278648, exon 4 of 11)	exon (NM_001278648, exon 4 of 11)	6006	NM_001278647	3104	Hs.502330	NM_005341	ENSG00000204859	ZBTB48	HKR3|TZAP|ZNF855|pp9964	zinc finger and BTB domain containing 48	protein-coding	DAP3	XL1
chr1:6659263-6659357	chr1	6659264	6659357	-	2.23108	3.44059	exon (NM_001324309, exon 2 of 4)	exon (NM_001324309, exon 2 of 4)	3619	NM_001324309	9903	Hs.7764	NM_014851	ENSG00000162413	KLHL21	-	kelch like family member 21	protein-coding	DAP3	XL1
chr1:6661962-6662059	chr1	6661963	6662059	-	4.08424	4.9806	exon (NM_001324309, exon 1 of 4)	exon (NM_001324309, exon 1 of 4)	918	NM_001324309	9903	Hs.7764	NM_014851	ENSG00000162413	KLHL21	-	kelch like family member 21	protein-coding	DAP3	XL1
chr1:6662791-6662889	chr1	6662792	6662889	-	2.62266	4.04869	promoter-TSS (NM_001324309)	promoter-TSS (NM_001324309)	89	NM_001324309	9903	Hs.7764	NM_014851	ENSG00000162413	KLHL21	-	kelch like family member 21	protein-coding	DAP3	XL1
chr1:6676816-6676927	chr1	6676817	6676927	+	2.29925	3.7808	exon (NM_153812, exon 2 of 4)	exon (NM_153812, exon 2 of 4)	3081	NM_153812	148479	Hs.516079	NM_153812	ENSG00000116273	PHF13	PHF5|SPOC1	PHD finger protein 13	protein-coding	DAP3	XL1
chr1:6679974-6680131	chr1	6679975	6680131	+	3.25416	9.65557	exon (NM_153812, exon 3 of 4)	exon (NM_153812, exon 3 of 4)	-4872	NM_001195753	90326	Hs.689006	NM_138350	ENSG00000041988	THAP3	-	THAP domain containing 3	protein-coding	DAP3	XL1
chr1:6680131-6680243	chr1	6680132	6680243	+	2.6692	4.2268	exon (NM_153812, exon 3 of 4)	exon (NM_153812, exon 3 of 4)	-4738	NM_001195753	90326	Hs.689006	NM_138350	ENSG00000041988	THAP3	-	THAP domain containing 3	protein-coding	DAP3	XL1
chr1:6700035-6700089	chr1	6700036	6700089	-	2.03177	3.30573	exon (NM_018198, exon 11 of 16)	exon (NM_018198, exon 11 of 16)	14852	NM_138350	90326	Hs.689006	NM_138350	ENSG00000041988	THAP3	-	THAP domain containing 3	protein-coding	DAP3	XL1
chr1:6704701-6704728	chr1	6704702	6704728	-	2.06696	3.43239	exon (NM_018198, exon 10 of 16)	exon (NM_018198, exon 10 of 16)	19505	NM_138350	90326	Hs.689006	NM_138350	ENSG00000041988	THAP3	-	THAP domain containing 3	protein-coding	DAP3	XL1
chr1:6706425-6706507	chr1	6706426	6706507	-	2.33989	5.23764	intron (NM_018198, intron 7 of 15)	intron (NM_018198, intron 7 of 15)	21256	NM_138350	90326	Hs.689006	NM_138350	ENSG00000041988	THAP3	-	THAP domain containing 3	protein-coding	DAP3	XL1
chr1:6713095-6713122	chr1	6713096	6713122	-	2.86185	3.465	intron (NM_018198, intron 5 of 15)	intron (NM_018198, intron 5 of 15)	27899	NM_138350	90326	Hs.689006	NM_138350	ENSG00000041988	THAP3	-	THAP domain containing 3	protein-coding	DAP3	XL1
chr1:6714007-6714079	chr1	6714008	6714079	-	2.24372	7.25543	exon (NM_018198, exon 5 of 16)	exon (NM_018198, exon 5 of 16)	28833	NM_138350	90326	Hs.689006	NM_138350	ENSG00000041988	THAP3	-	THAP domain containing 3	protein-coding	DAP3	XL1
chr1:6741070-6741097	chr1	6741071	6741097	-	2.52481	5.42469	exon (NM_018198, exon 2 of 16)	exon (NM_018198, exon 2 of 16)	20792	NM_018198	55735	Hs.462640	NM_018198	ENSG00000007923	DNAJC11	dJ126A5.1	DnaJ heat shock protein family (Hsp40) member C11	protein-coding	DAP3	XL1
chr1:6761787-6761823	chr1	6761788	6761823	-	3.22442	11.6839	promoter-TSS (NM_018198)	promoter-TSS (NM_018198)	71	NM_018198	55735	Hs.462640	NM_018198	ENSG00000007923	DNAJC11	dJ126A5.1	DnaJ heat shock protein family (Hsp40) member C11	protein-coding	DAP3	XL1
chr1:6761823-6761877	chr1	6761824	6761877	-	2.6692	10.0584	promoter-TSS (NM_018198)	promoter-TSS (NM_018198)	26	NM_018198	55735	Hs.462640	NM_018198	ENSG00000007923	DNAJC11	dJ126A5.1	DnaJ heat shock protein family (Hsp40) member C11	protein-coding	DAP3	XL1
chr1:6885176-6885271	chr1	6885177	6885271	+	2.96338	7.2657	exon (NM_001242701, exon 3 of 4)	exon (NM_001242701, exon 3 of 4)	39710	NM_015215	23261	Hs.397705	NM_015215	ENSG00000171735	CAMTA1	CANPMR	calmodulin binding transcription activator 1	protein-coding	DAP3	XL1
chr1:7837225-7837320	chr1	7837226	7837320	+	2.63444	5.33181	exon (NM_004781, exon 3 of 5)	exon (NM_004781, exon 3 of 5)	5917	NM_004781	9341	Hs.66708	NM_004781	ENSG00000049245	VAMP3	CEB	vesicle associated membrane protein 3	protein-coding	DAP3	XL1
chr1:7845019-7845065	chr1	7845020	7845065	+	3.80045	4.03713	exon (NM_016831, exon 2 of 22)	exon (NM_016831, exon 2 of 22)	553	NM_001289861	8863	Hs.162200	NM_016831	ENSG00000049246	PER3	FASPS3|GIG13	period circadian regulator 3	protein-coding	DAP3	XL1
chr1:7879371-7879483	chr1	7879372	7879483	+	3.27688	7.49592	exon (NM_016831, exon 14 of 22)	exon (NM_016831, exon 14 of 22)	33698	NM_006786	10911	Hs.715862	NM_006786	ENSG00000049247	UTS2	PRO1068|U-II|UCN2|UII	urotensin 2	protein-coding	DAP3	XL1
chr1:7880176-7880281	chr1	7880177	7880281	+	3.25416	4.93677	exon (NM_016831, exon 15 of 22)	exon (NM_016831, exon 15 of 22)	32896	NM_006786	10911	Hs.715862	NM_006786	ENSG00000049247	UTS2	PRO1068|U-II|UCN2|UII	urotensin 2	protein-coding	DAP3	XL1
chr1:8022848-8022921	chr1	8022849	8022921	+	2.04627	5.8815	exon (NM_001123377, exon 2 of 7)	exon (NM_001123377, exon 2 of 7)	1114	NM_007262	11315	Hs.419640	NM_007262	ENSG00000116288	PARK7	DJ-1|DJ1|GATD2|HEL-S-67p	Parkinsonism associated deglycase	protein-coding	DAP3	XL1
chr1:8022921-8022936	chr1	8022922	8022936	+	2.41439	4.12033	exon (NM_001123377, exon 2 of 7)	exon (NM_001123377, exon 2 of 7)	1158	NM_007262	11315	Hs.419640	NM_007262	ENSG00000116288	PARK7	DJ-1|DJ1|GATD2|HEL-S-67p	Parkinsonism associated deglycase	protein-coding	DAP3	XL1
chr1:8037714-8037797	chr1	8037715	8037797	+	2.15603	4.34517	exon (NM_001123377, exon 6 of 7)	exon (NM_001123377, exon 6 of 7)	15985	NM_007262	11315	Hs.419640	NM_007262	ENSG00000116288	PARK7	DJ-1|DJ1|GATD2|HEL-S-67p	Parkinsonism associated deglycase	protein-coding	DAP3	XL1
chr1:8045045-8045088	chr1	8045046	8045088	+	2.47328	3.33535	exon (NM_001123377, exon 7 of 7)	exon (NM_001123377, exon 7 of 7)	23296	NM_007262	11315	Hs.419640	NM_007262	ENSG00000116288	PARK7	DJ-1|DJ1|GATD2|HEL-S-67p	Parkinsonism associated deglycase	protein-coding	DAP3	XL1
chr1:8073794-8073870	chr1	8073795	8073870	-	2.12488	3.08556	exon (NM_018948, exon 4 of 4)	exon (NM_018948, exon 4 of 4)	12537	NM_018948	54206	Hs.605445	NM_018948	ENSG00000116285	ERRFI1	GENE-33|MIG-6|MIG6|RALT	ERBB receptor feedback inhibitor 1	protein-coding	DAP3	XL1
chr1:8075368-8075432	chr1	8075369	8075432	-	2.92074	3.64806	exon (NM_018948, exon 3 of 4)	exon (NM_018948, exon 3 of 4)	10969	NM_018948	54206	Hs.605445	NM_018948	ENSG00000116285	ERRFI1	GENE-33|MIG-6|MIG6|RALT	ERBB receptor feedback inhibitor 1	protein-coding	DAP3	XL1
chr1:8616534-8616622	chr1	8616535	8616622	-	2.13486	3.11154	exon (NM_001042681, exon 6 of 23)	exon (NM_001042681, exon 6 of 23)	-61605	NR_132752	106632271		NR_132752		SNORD128	ZL43	small nucleolar RNA, C/D box 128	snoRNA	DAP3	XL1
chr1:8846358-8846456	chr1	8846359	8846456	-	2.57456	3.67098	intron (NM_001042681, intron 1 of 22)	intron (NM_001042681, intron 1 of 22)	31292	NM_012102	473	Hs.463041	NM_012102	ENSG00000142599	RERE	ARG|ARP|ATN1L|DNB1|NEDBEH	arginine-glutamic acid dipeptide repeats	protein-coding	DAP3	XL1
chr1:8846962-8847041	chr1	8846963	8847041	-	2.01385	3.24251	intron (NM_001042681, intron 1 of 22)	intron (NM_001042681, intron 1 of 22)	30697	NM_012102	473	Hs.463041	NM_012102	ENSG00000142599	RERE	ARG|ARP|ATN1L|DNB1|NEDBEH	arginine-glutamic acid dipeptide repeats	protein-coding	DAP3	XL1
chr1:8921409-8921427	chr1	8921410	8921427	-	2.09109	8.26371	3' UTR (NM_001428, exon 12 of 12)	3' UTR (NM_001428, exon 12 of 12)	5231	NR_106786	102465436		NR_106786	ENSG00000274258	MIR6728	hsa-mir-6728	microRNA 6728	ncRNA	DAP3	XL1
chr1:8923980-8924074	chr1	8923981	8924074	-	2.27124	30.7195	exon (NM_001428, exon 9 of 12)	exon (NM_001428, exon 9 of 12)	2622	NR_106786	102465436		NR_106786	ENSG00000274258	MIR6728	hsa-mir-6728	microRNA 6728	ncRNA	DAP3	XL1
chr1:8924100-8924146	chr1	8924101	8924146	-	2.19872	19.1647	exon (NM_001428, exon 9 of 12)	exon (NM_001428, exon 9 of 12)	2526	NR_106786	102465436		NR_106786	ENSG00000274258	MIR6728	hsa-mir-6728	microRNA 6728	ncRNA	DAP3	XL1
chr1:8924146-8924151	chr1	8924147	8924151	-	2.21733	10.6561	exon (NM_001428, exon 9 of 12)	exon (NM_001428, exon 9 of 12)	2500	NR_106786	102465436		NR_106786	ENSG00000274258	MIR6728	hsa-mir-6728	microRNA 6728	ncRNA	DAP3	XL1
chr1:8925399-8925429	chr1	8925400	8925429	-	2.14478	14.2492	exon (NM_001428, exon 8 of 12)	exon (NM_001428, exon 8 of 12)	1235	NR_106786	102465436		NR_106786	ENSG00000274258	MIR6728	hsa-mir-6728	microRNA 6728	ncRNA	DAP3	XL1
chr1:8925429-8925441	chr1	8925430	8925441	-	2.16441	8.94493	exon (NM_001428, exon 8 of 12)	exon (NM_001428, exon 8 of 12)	1214	NR_106786	102465436		NR_106786	ENSG00000274258	MIR6728	hsa-mir-6728	microRNA 6728	ncRNA	DAP3	XL1
chr1:8925443-8925480	chr1	8925444	8925480	-	2.35539	13.6785	exon (NM_001428, exon 8 of 12)	exon (NM_001428, exon 8 of 12)	1187	NR_106786	102465436		NR_106786	ENSG00000274258	MIR6728	hsa-mir-6728	microRNA 6728	ncRNA	DAP3	XL1
chr1:8925503-8925538	chr1	8925504	8925538	-	2.20823	23.4527	exon (NM_001428, exon 8 of 12)	exon (NM_001428, exon 8 of 12)	1128	NR_106786	102465436		NR_106786	ENSG00000274258	MIR6728	hsa-mir-6728	microRNA 6728	ncRNA	DAP3	XL1
chr1:8925538-8925541	chr1	8925539	8925541	-	2.25089	17.8148	exon (NM_001428, exon 8 of 12)	exon (NM_001428, exon 8 of 12)	1109	NR_106786	102465436		NR_106786	ENSG00000274258	MIR6728	hsa-mir-6728	microRNA 6728	ncRNA	DAP3	XL1
chr1:8926340-8926375	chr1	8926341	8926375	-	2.25789	27.2049	TTS (NR_106786)	TTS (NR_106786)	291	NR_106786	102465436		NR_106786	ENSG00000274258	MIR6728	hsa-mir-6728	microRNA 6728	ncRNA	DAP3	XL1
chr1:8926375-8926400	chr1	8926376	8926400	-	2.41712	22.6347	TTS (NR_106786)	TTS (NR_106786)	261	NR_106786	102465436		NR_106786	ENSG00000274258	MIR6728	hsa-mir-6728	microRNA 6728	ncRNA	DAP3	XL1
chr1:8926400-8926420	chr1	8926401	8926420	-	2.41439	26.2199	TTS (NR_106786)	TTS (NR_106786)	239	NR_106786	102465436		NR_106786	ENSG00000274258	MIR6728	hsa-mir-6728	microRNA 6728	ncRNA	DAP3	XL1
chr1:8926420-8926441	chr1	8926421	8926441	-	2.89789	33.5995	TTS (NR_106786)	TTS (NR_106786)	218	NR_106786	102465436		NR_106786	ENSG00000274258	MIR6728	hsa-mir-6728	microRNA 6728	ncRNA	DAP3	XL1
chr1:8926441-8926445	chr1	8926442	8926445	-	3.22797	24.4629	TTS (NR_106786)	TTS (NR_106786)	206	NR_106786	102465436		NR_106786	ENSG00000274258	MIR6728	hsa-mir-6728	microRNA 6728	ncRNA	DAP3	XL1
chr1:8926445-8926460	chr1	8926446	8926460	-	2.88354	26.2071	TTS (NR_106786)	TTS (NR_106786)	196	NR_106786	102465436		NR_106786	ENSG00000274258	MIR6728	hsa-mir-6728	microRNA 6728	ncRNA	DAP3	XL1
chr1:8926460-8926478	chr1	8926461	8926478	-	2.59881	22.7105	TTS (NR_106786)	TTS (NR_106786)	180	NR_106786	102465436		NR_106786	ENSG00000274258	MIR6728	hsa-mir-6728	microRNA 6728	ncRNA	DAP3	XL1
chr1:8926478-8926503	chr1	8926479	8926503	-	2.03938	14.1274	TTS (NR_106786)	TTS (NR_106786)	158	NR_106786	102465436		NR_106786	ENSG00000274258	MIR6728	hsa-mir-6728	microRNA 6728	ncRNA	DAP3	XL1
chr1:8926526-8926553	chr1	8926527	8926553	-	2.44681	13.4816	TTS (NR_106786)	TTS (NR_106786)	109	NR_106786	102465436		NR_106786	ENSG00000274258	MIR6728	hsa-mir-6728	microRNA 6728	ncRNA	DAP3	XL1
chr1:8926553-8926560	chr1	8926554	8926560	-	3.14107	12.3726	promoter-TSS (NR_106786)	promoter-TSS (NR_106786)	92	NR_106786	102465436		NR_106786	ENSG00000274258	MIR6728	hsa-mir-6728	microRNA 6728	ncRNA	DAP3	XL1
chr1:8927175-8927205	chr1	8927176	8927205	-	2.2331	14.4661	promoter-TSS (NR_106786)	promoter-TSS (NR_106786)	-541	NR_106786	102465436		NR_106786	ENSG00000274258	MIR6728	hsa-mir-6728	microRNA 6728	ncRNA	DAP3	XL1
chr1:8927242-8927250	chr1	8927243	8927250	-	2.05727	13.9219	promoter-TSS (NR_106786)	promoter-TSS (NR_106786)	-597	NR_106786	102465436		NR_106786	ENSG00000274258	MIR6728	hsa-mir-6728	microRNA 6728	ncRNA	DAP3	XL1
chr1:8927250-8927262	chr1	8927251	8927262	-	2.00581	13.1319	promoter-TSS (NR_106786)	promoter-TSS (NR_106786)	-607	NR_106786	102465436		NR_106786	ENSG00000274258	MIR6728	hsa-mir-6728	microRNA 6728	ncRNA	DAP3	XL1
chr1:8927262-8927287	chr1	8927263	8927287	-	2.24563	21.9831	promoter-TSS (NR_106786)	promoter-TSS (NR_106786)	-626	NR_106786	102465436		NR_106786	ENSG00000274258	MIR6728	hsa-mir-6728	microRNA 6728	ncRNA	DAP3	XL1
chr1:8927287-8927305	chr1	8927288	8927305	-	2.18377	18.2872	promoter-TSS (NR_106786)	promoter-TSS (NR_106786)	-647	NR_106786	102465436		NR_106786	ENSG00000274258	MIR6728	hsa-mir-6728	microRNA 6728	ncRNA	DAP3	XL1
chr1:8927305-8927309	chr1	8927306	8927309	-	2.40617	13.6736	promoter-TSS (NR_106786)	promoter-TSS (NR_106786)	-658	NR_106786	102465436		NR_106786	ENSG00000274258	MIR6728	hsa-mir-6728	microRNA 6728	ncRNA	DAP3	XL1
chr1:8928046-8928048	chr1	8928047	8928048	-	2.23108	12.6258	exon (NM_001428, exon 5 of 12)	exon (NM_001428, exon 5 of 12)	-1398	NR_106786	102465436		NR_106786	ENSG00000274258	MIR6728	hsa-mir-6728	microRNA 6728	ncRNA	DAP3	XL1
chr1:8928068-8928072	chr1	8928069	8928072	-	2.23495	29.5455	exon (NM_001428, exon 5 of 12)	exon (NM_001428, exon 5 of 12)	-1421	NR_106786	102465436		NR_106786	ENSG00000274258	MIR6728	hsa-mir-6728	microRNA 6728	ncRNA	DAP3	XL1
chr1:8928088-8928094	chr1	8928089	8928094	-	2.12067	43.4487	exon (NM_001428, exon 5 of 12)	exon (NM_001428, exon 5 of 12)	-1442	NR_106786	102465436		NR_106786	ENSG00000274258	MIR6728	hsa-mir-6728	microRNA 6728	ncRNA	DAP3	XL1
chr1:8928103-8928108	chr1	8928104	8928108	-	2.02381	48.2721	exon (NM_001428, exon 5 of 12)	exon (NM_001428, exon 5 of 12)	-1457	NR_106786	102465436		NR_106786	ENSG00000274258	MIR6728	hsa-mir-6728	microRNA 6728	ncRNA	DAP3	XL1
chr1:8928108-8928117	chr1	8928109	8928117	-	2.20288	52.8132	exon (NM_001428, exon 5 of 12)	exon (NM_001428, exon 5 of 12)	-1464	NR_106786	102465436		NR_106786	ENSG00000274258	MIR6728	hsa-mir-6728	microRNA 6728	ncRNA	DAP3	XL1
chr1:8930509-8930512	chr1	8930510	8930512	-	2.28531	41.3208	exon (NM_001428, exon 4 of 12)	exon (NM_001428, exon 4 of 12)	-3862	NR_106786	102465436		NR_106786	ENSG00000274258	MIR6728	hsa-mir-6728	microRNA 6728	ncRNA	DAP3	XL1
chr1:8930512-8930560	chr1	8930513	8930560	-	2.19683	51.3153	exon (NM_001428, exon 4 of 12)	exon (NM_001428, exon 4 of 12)	-3887	NR_106786	102465436		NR_106786	ENSG00000274258	MIR6728	hsa-mir-6728	microRNA 6728	ncRNA	DAP3	XL1
chr1:8931962-8932016	chr1	8931963	8932016	-	2.1866	20.0563	exon (NM_001428, exon 3 of 12)	exon (NM_001428, exon 3 of 12)	-5340	NR_106786	102465436		NR_106786	ENSG00000274258	MIR6728	hsa-mir-6728	microRNA 6728	ncRNA	DAP3	XL1
chr1:8932016-8932041	chr1	8932017	8932041	-	2.39698	13.5475	exon (NM_001428, exon 3 of 12)	exon (NM_001428, exon 3 of 12)	-5380	NR_106786	102465436		NR_106786	ENSG00000274258	MIR6728	hsa-mir-6728	microRNA 6728	ncRNA	DAP3	XL1
chr1:8932041-8932045	chr1	8932042	8932045	-	2.1689	7.85143	exon (NM_001428, exon 3 of 12)	exon (NM_001428, exon 3 of 12)	-5394	NR_106786	102465436		NR_106786	ENSG00000274258	MIR6728	hsa-mir-6728	microRNA 6728	ncRNA	DAP3	XL1
chr1:8934882-8934889	chr1	8934883	8934889	-	2.19063	8.61663	exon (NM_001428, exon 2 of 12)	exon (NM_001428, exon 2 of 12)	3859	NM_001201483	2023	Hs.517145	NM_001428	ENSG00000074800	ENO1	ENO1L1|HEL-S-17|MPB1|NNE|PPH	enolase 1	protein-coding	DAP3	XL1
chr1:8934889-8934937	chr1	8934890	8934937	-	2.84872	26.508	exon (NM_001428, exon 2 of 12)	exon (NM_001428, exon 2 of 12)	3832	NM_001201483	2023	Hs.517145	NM_001428	ENSG00000074800	ENO1	ENO1L1|HEL-S-17|MPB1|NNE|PPH	enolase 1	protein-coding	DAP3	XL1
chr1:8934937-8934962	chr1	8934938	8934962	-	3.22642	16.491	exon (NM_001428, exon 2 of 12)	exon (NM_001428, exon 2 of 12)	3795	NM_001201483	2023	Hs.517145	NM_001428	ENSG00000074800	ENO1	ENO1L1|HEL-S-17|MPB1|NNE|PPH	enolase 1	protein-coding	DAP3	XL1
chr1:8934962-8934976	chr1	8934963	8934976	-	2.86185	14.291	5' UTR (NM_001428, exon 2 of 12)	5' UTR (NM_001428, exon 2 of 12)	3776	NM_001201483	2023	Hs.517145	NM_001428	ENSG00000074800	ENO1	ENO1L1|HEL-S-17|MPB1|NNE|PPH	enolase 1	protein-coding	DAP3	XL1
chr1:8938638-8938674	chr1	8938639	8938674	-	2.51962	36.4571	promoter-TSS (NR_038351)	promoter-TSS (NR_038351)	89	NM_001201483	2023	Hs.517145	NM_001428	ENSG00000074800	ENO1	ENO1L1|HEL-S-17|MPB1|NNE|PPH	enolase 1	protein-coding	DAP3	XL1
chr1:8938674-8938729	chr1	8938675	8938729	-	2.21868	29.6191	promoter-TSS (NR_038351)	promoter-TSS (NR_038351)	43	NM_001201483	2023	Hs.517145	NM_001428	ENSG00000074800	ENO1	ENO1L1|HEL-S-17|MPB1|NNE|PPH	enolase 1	protein-coding	DAP3	XL1
chr1:9164504-9164606	chr1	9164505	9164606	-	2.77938	4.55957	exon (NM_024980, exon 4 of 4)	exon (NM_024980, exon 4 of 4)	24606	NM_024980	80045	Hs.632367	NM_024980	ENSG00000180758	GPR157	-	G protein-coupled receptor 157	protein-coding	DAP3	XL1
chr1:9171384-9171466	chr1	9171385	9171466	-	3.52481	6.242	exon (NM_024980, exon 2 of 4)	exon (NM_024980, exon 2 of 4)	17736	NM_024980	80045	Hs.632367	NM_024980	ENSG00000180758	GPR157	-	G protein-coupled receptor 157	protein-coding	DAP3	XL1
chr1:9171466-9171545	chr1	9171467	9171545	-	3.06696	6.20707	exon (NM_024980, exon 2 of 4)	exon (NM_024980, exon 2 of 4)	17655	NM_024980	80045	Hs.632367	NM_024980	ENSG00000180758	GPR157	-	G protein-coupled receptor 157	protein-coding	DAP3	XL1
chr1:9188685-9188811	chr1	9188686	9188811	-	2.36435	3.92533	exon (NM_024980, exon 1 of 4)	exon (NM_024980, exon 1 of 4)	413	NM_024980	80045	Hs.632367	NM_024980	ENSG00000180758	GPR157	-	G protein-coupled receptor 157	protein-coding	DAP3	XL1
chr1:9188811-9188908	chr1	9188812	9188908	-	3.15135	6.5501	exon (NM_024980, exon 1 of 4)	exon (NM_024980, exon 1 of 4)	301	NM_024980	80045	Hs.632367	NM_024980	ENSG00000180758	GPR157	-	G protein-coupled receptor 157	protein-coding	DAP3	XL1
chr1:9242110-9242161	chr1	9242111	9242161	-	2.93985	5.48118	promoter-TSS (NR_132738)	promoter-TSS (NR_132738)	-127	NR_132738	102724571	Hs.599298	NR_132738	ENSG00000234546	LNCTAM34A	GUARDIN|LINC01759	long non coding transcriptional activator of miR34a	ncRNA	DAP3	XL1
chr1:9242256-9242285	chr1	9242257	9242285	-	2.40617	4.84197	promoter-TSS (NR_132738)	promoter-TSS (NR_132738)	8	NR_132738	102724571	Hs.599298	NR_132738	ENSG00000234546	LNCTAM34A	GUARDIN|LINC01759	long non coding transcriptional activator of miR34a	ncRNA	DAP3	XL1
chr1:9242285-9242328	chr1	9242286	9242328	-	3.18377	6.72428	promoter-TSS (NR_132742)	promoter-TSS (NR_132742)	44	NR_132738	102724571	Hs.599298	NR_132738	ENSG00000234546	LNCTAM34A	GUARDIN|LINC01759	long non coding transcriptional activator of miR34a	ncRNA	DAP3	XL1
chr1:9242894-9242973	chr1	9242895	9242973	+	3.70315	3.64665	promoter-TSS (NR_132742)	promoter-TSS (NR_132742)	-537	NR_132742	106614088	Hs.551837	NR_132742	ENSG00000228526	MIR34AHG	-	MIR34A host gene	ncRNA	DAP3	XL1
chr1:9305402-9305484	chr1	9305403	9305484	+	2.20288	3.34292	exon (NM_004285, exon 2 of 5)	exon (NM_004285, exon 2 of 5)	5537	NM_001282587	9563	Hs.463511	NM_004285	ENSG00000049239	H6PD	CORTRD1|G6PDH|GDH	hexose-6-phosphate dehydrogenase/glucose 1-dehydrogenase	protein-coding	DAP3	XL1
chr1:9667672-9667822	chr1	9667673	9667822	+	2.1047	3.02139	exon (NM_001130924, exon 7 of 11)	exon (NM_001130924, exon 7 of 11)	18778	NM_001130924	199953	Hs.632365	NM_001010866	ENSG00000188807	TMEM201	Ima1|NET5|SAMP1	transmembrane protein 201	protein-coding	DAP3	XL1
chr1:9790486-9790549	chr1	9790487	9790549	-	2.21548	7.64712	3' UTR (NM_001009566, exon 19 of 19)	3' UTR (NM_001009566, exon 19 of 19)	38993	NM_001350235	5293	Hs.518451	NM_005026	ENSG00000171608	PIK3CD	APDS|IMD14|P110DELTA|PI3K|p110D	phosphatidylinositol-4,5-bisphosphate 3-kinase catalytic subunit delta	protein-coding	DAP3	XL1
chr1:9790625-9790723	chr1	9790626	9790723	-	2.11587	15.9185	exon (NM_001009566, exon 19 of 19)	exon (NM_001009566, exon 19 of 19)	39149	NM_001350235	5293	Hs.518451	NM_005026	ENSG00000171608	PIK3CD	APDS|IMD14|P110DELTA|PI3K|p110D	phosphatidylinositol-4,5-bisphosphate 3-kinase catalytic subunit delta	protein-coding	DAP3	XL1
chr1:9791250-9791258	chr1	9791251	9791258	-	2.20762	3.44233	intron (NM_001302883, intron 17 of 17)	CpG	39729	NM_001350235	5293	Hs.518451	NM_005026	ENSG00000171608	PIK3CD	APDS|IMD14|P110DELTA|PI3K|p110D	phosphatidylinositol-4,5-bisphosphate 3-kinase catalytic subunit delta	protein-coding	DAP3	XL1
chr1:9791258-9791270	chr1	9791259	9791270	-	2.29481	6.99	exon (NM_001009566, exon 18 of 19)	exon (NM_001009566, exon 18 of 19)	39739	NM_001350235	5293	Hs.518451	NM_005026	ENSG00000171608	PIK3CD	APDS|IMD14|P110DELTA|PI3K|p110D	phosphatidylinositol-4,5-bisphosphate 3-kinase catalytic subunit delta	protein-coding	DAP3	XL1
chr1:9791270-9791316	chr1	9791271	9791316	-	2.5057	10.2414	exon (NM_001009566, exon 18 of 19)	exon (NM_001009566, exon 18 of 19)	39768	NM_001350235	5293	Hs.518451	NM_005026	ENSG00000171608	PIK3CD	APDS|IMD14|P110DELTA|PI3K|p110D	phosphatidylinositol-4,5-bisphosphate 3-kinase catalytic subunit delta	protein-coding	DAP3	XL1
chr1:9795016-9795043	chr1	9795017	9795043	-	2.18377	5.64905	exon (NM_001009566, exon 14 of 19)	exon (NM_001009566, exon 14 of 19)	43505	NM_001350235	5293	Hs.518451	NM_005026	ENSG00000171608	PIK3CD	APDS|IMD14|P110DELTA|PI3K|p110D	phosphatidylinositol-4,5-bisphosphate 3-kinase catalytic subunit delta	protein-coding	DAP3	XL1
chr1:9795043-9795076	chr1	9795044	9795076	-	2.23108	6.54803	exon (NM_001009566, exon 14 of 19)	exon (NM_001009566, exon 14 of 19)	43535	NM_001350235	5293	Hs.518451	NM_005026	ENSG00000171608	PIK3CD	APDS|IMD14|P110DELTA|PI3K|p110D	phosphatidylinositol-4,5-bisphosphate 3-kinase catalytic subunit delta	protein-coding	DAP3	XL1
chr1:9795138-9795152	chr1	9795139	9795152	-	3.5057	6.02241	exon (NM_001009566, exon 14 of 19)	exon (NM_001009566, exon 14 of 19)	43620	NM_001350235	5293	Hs.518451	NM_005026	ENSG00000171608	PIK3CD	APDS|IMD14|P110DELTA|PI3K|p110D	phosphatidylinositol-4,5-bisphosphate 3-kinase catalytic subunit delta	protein-coding	DAP3	XL1
chr1:9795152-9795176	chr1	9795153	9795176	-	2.84674	6.56928	exon (NM_001009566, exon 14 of 19)	exon (NM_001009566, exon 14 of 19)	43639	NM_001350235	5293	Hs.518451	NM_005026	ENSG00000171608	PIK3CD	APDS|IMD14|P110DELTA|PI3K|p110D	phosphatidylinositol-4,5-bisphosphate 3-kinase catalytic subunit delta	protein-coding	DAP3	XL1
chr1:9795603-9795644	chr1	9795604	9795644	-	2.13486	4.8097	exon (NM_001009566, exon 13 of 19)	exon (NM_001009566, exon 13 of 19)	44099	NM_001350235	5293	Hs.518451	NM_005026	ENSG00000171608	PIK3CD	APDS|IMD14|P110DELTA|PI3K|p110D	phosphatidylinositol-4,5-bisphosphate 3-kinase catalytic subunit delta	protein-coding	DAP3	XL1
chr1:9795963-9796074	chr1	9795964	9796074	-	2.25715	14.8389	exon (NM_001009566, exon 12 of 19)	exon (NM_001009566, exon 12 of 19)	44494	NM_001350235	5293	Hs.518451	NM_005026	ENSG00000171608	PIK3CD	APDS|IMD14|P110DELTA|PI3K|p110D	phosphatidylinositol-4,5-bisphosphate 3-kinase catalytic subunit delta	protein-coding	DAP3	XL1
chr1:9801157-9801272	chr1	9801158	9801272	-	2.20041	13.9702	exon (NM_001009566, exon 10 of 19)	exon (NM_001009566, exon 10 of 19)	49690	NM_001350235	5293	Hs.518451	NM_005026	ENSG00000171608	PIK3CD	APDS|IMD14|P110DELTA|PI3K|p110D	phosphatidylinositol-4,5-bisphosphate 3-kinase catalytic subunit delta	protein-coding	DAP3	XL1
chr1:9803994-9804038	chr1	9803995	9804038	-	2.12237	9.08775	exon (NM_001009566, exon 9 of 19)	exon (NM_001009566, exon 9 of 19)	52491	NM_001350235	5293	Hs.518451	NM_005026	ENSG00000171608	PIK3CD	APDS|IMD14|P110DELTA|PI3K|p110D	phosphatidylinositol-4,5-bisphosphate 3-kinase catalytic subunit delta	protein-coding	DAP3	XL1
chr1:9804554-9804601	chr1	9804555	9804601	-	2.07484	6.06752	exon (NM_001009566, exon 8 of 19)	exon (NM_001009566, exon 8 of 19)	53053	NM_001350235	5293	Hs.518451	NM_005026	ENSG00000171608	PIK3CD	APDS|IMD14|P110DELTA|PI3K|p110D	phosphatidylinositol-4,5-bisphosphate 3-kinase catalytic subunit delta	protein-coding	DAP3	XL1
chr1:9804622-9804651	chr1	9804623	9804651	-	2.10131	3.55936	exon (NM_001009566, exon 8 of 19)	exon (NM_001009566, exon 8 of 19)	53112	NM_001350235	5293	Hs.518451	NM_005026	ENSG00000171608	PIK3CD	APDS|IMD14|P110DELTA|PI3K|p110D	phosphatidylinositol-4,5-bisphosphate 3-kinase catalytic subunit delta	protein-coding	DAP3	XL1
chr1:9809876-9809909	chr1	9809877	9809909	-	3.14725	8.7367	exon (NM_001009566, exon 6 of 19)	exon (NM_001009566, exon 6 of 19)	58368	NM_001350235	5293	Hs.518451	NM_005026	ENSG00000171608	PIK3CD	APDS|IMD14|P110DELTA|PI3K|p110D	phosphatidylinositol-4,5-bisphosphate 3-kinase catalytic subunit delta	protein-coding	DAP3	XL1
chr1:9809909-9809927	chr1	9809910	9809927	-	4.65192	7.89139	exon (NM_001009566, exon 6 of 19)	exon (NM_001009566, exon 6 of 19)	58393	NM_001350235	5293	Hs.518451	NM_005026	ENSG00000171608	PIK3CD	APDS|IMD14|P110DELTA|PI3K|p110D	phosphatidylinositol-4,5-bisphosphate 3-kinase catalytic subunit delta	protein-coding	DAP3	XL1
chr1:9811536-9811590	chr1	9811537	9811590	-	2.15953	7.20942	exon (NM_001009566, exon 5 of 19)	exon (NM_001009566, exon 5 of 19)	60038	NM_001350235	5293	Hs.518451	NM_005026	ENSG00000171608	PIK3CD	APDS|IMD14|P110DELTA|PI3K|p110D	phosphatidylinositol-4,5-bisphosphate 3-kinase catalytic subunit delta	protein-coding	DAP3	XL1
chr1:9811590-9811634	chr1	9811591	9811634	-	2.17412	6.17075	exon (NM_001009566, exon 5 of 19)	exon (NM_001009566, exon 5 of 19)	60087	NM_001350235	5293	Hs.518451	NM_005026	ENSG00000171608	PIK3CD	APDS|IMD14|P110DELTA|PI3K|p110D	phosphatidylinositol-4,5-bisphosphate 3-kinase catalytic subunit delta	protein-coding	DAP3	XL1
chr1:9811647-9811720	chr1	9811648	9811720	-	2.26178	8.02371	exon (NM_001009566, exon 5 of 19)	exon (NM_001009566, exon 5 of 19)	60159	NM_001350235	5293	Hs.518451	NM_005026	ENSG00000171608	PIK3CD	APDS|IMD14|P110DELTA|PI3K|p110D	phosphatidylinositol-4,5-bisphosphate 3-kinase catalytic subunit delta	protein-coding	DAP3	XL1
chr1:10003724-10003830	chr1	10003725	10003830	+	2.89159	3.45741	promoter-TSS (NM_001316975)	promoter-TSS (NM_001316975)	244	NM_022787	64802	Hs.633762	NM_022787	ENSG00000173614	NMNAT1	LCA9|NMNAT|PNAT1	nicotinamide nucleotide adenylyltransferase 1	protein-coding	DAP3	XL1
chr1:10093630-10093688	chr1	10093631	10093688	+	2.09889	4.09211	5' UTR (NM_001105562, exon 1 of 28)	5' UTR (NM_001105562, exon 1 of 28)	643	NM_006048	10277	Hs.593974	NM_006048	ENSG00000130939	UBE4B	E4|HDNB1|UBOX3|UFD2|UFD2A	ubiquitination factor E4B	protein-coding	DAP3	XL1
chr1:10093688-10093754	chr1	10093689	10093754	+	2.12933	5.33478	5' UTR (NM_001105562, exon 1 of 28)	5' UTR (NM_001105562, exon 1 of 28)	705	NM_006048	10277	Hs.593974	NM_006048	ENSG00000130939	UBE4B	E4|HDNB1|UBOX3|UFD2|UFD2A	ubiquitination factor E4B	protein-coding	DAP3	XL1
chr1:10132224-10132271	chr1	10132225	10132271	+	2.38541	4.12057	exon (NM_001105562, exon 2 of 28)	exon (NM_001105562, exon 2 of 28)	39232	NM_006048	10277	Hs.593974	NM_006048	ENSG00000130939	UBE4B	E4|HDNB1|UBOX3|UFD2|UFD2A	ubiquitination factor E4B	protein-coding	DAP3	XL1
chr1:10177507-10177656	chr1	10177508	10177656	+	2.33578	8.65398	exon (NM_001105562, exon 8 of 28)	exon (NM_001105562, exon 8 of 28)	84566	NM_006048	10277	Hs.593974	NM_006048	ENSG00000130939	UBE4B	E4|HDNB1|UBOX3|UFD2|UFD2A	ubiquitination factor E4B	protein-coding	DAP3	XL1
chr1:10195148-10195237	chr1	10195149	10195237	+	2.02896	9.64691	exon (NM_001105562, exon 16 of 28)	exon (NM_001105562, exon 16 of 28)	-75435	NM_183416	23095	Hs.97858	NM_015074	ENSG00000054523	KIF1B	CMT2|CMT2A|CMT2A1|HMSNII|KLP|NBLST1	kinesin family member 1B	protein-coding	DAP3	XL1
chr1:10197149-10197257	chr1	10197150	10197257	+	2.26394	4.854	exon (NM_001105562, exon 17 of 28)	exon (NM_001105562, exon 17 of 28)	-73425	NM_183416	23095	Hs.97858	NM_015074	ENSG00000054523	KIF1B	CMT2|CMT2A|CMT2A1|HMSNII|KLP|NBLST1	kinesin family member 1B	protein-coding	DAP3	XL1
chr1:10211528-10211564	chr1	10211529	10211564	+	3.70315	3.64665	exon (NM_001105562, exon 21 of 28)	exon (NM_001105562, exon 21 of 28)	-59082	NM_183416	23095	Hs.97858	NM_015074	ENSG00000054523	KIF1B	CMT2|CMT2A|CMT2A1|HMSNII|KLP|NBLST1	kinesin family member 1B	protein-coding	DAP3	XL1
chr1:10228201-10228277	chr1	10228202	10228277	+	2.34727	3.86044	exon (NM_001105562, exon 24 of 28)	exon (NM_001105562, exon 24 of 28)	-42389	NM_183416	23095	Hs.97858	NM_015074	ENSG00000054523	KIF1B	CMT2|CMT2A|CMT2A1|HMSNII|KLP|NBLST1	kinesin family member 1B	protein-coding	DAP3	XL1
chr1:10292394-10292485	chr1	10292395	10292485	+	2.15135	3.75034	exon (NM_015074, exon 2 of 47)	exon (NM_015074, exon 2 of 47)	1618	NM_001365953	23095	Hs.97858	NM_015074	ENSG00000054523	KIF1B	CMT2|CMT2A|CMT2A1|HMSNII|KLP|NBLST1	kinesin family member 1B	protein-coding	DAP3	XL1
chr1:10318653-10318725	chr1	10318654	10318725	+	2.14478	3.1498	exon (NM_015074, exon 4 of 47)	exon (NM_015074, exon 4 of 47)	27867	NM_001365953	23095	Hs.97858	NM_015074	ENSG00000054523	KIF1B	CMT2|CMT2A|CMT2A1|HMSNII|KLP|NBLST1	kinesin family member 1B	protein-coding	DAP3	XL1
chr1:10338067-10338188	chr1	10338068	10338188	+	2.08424	5.60797	exon (NM_015074, exon 12 of 47)	exon (NM_015074, exon 12 of 47)	-20896	NR_104080	101954271		NR_104080	ENSG00000207507	RNU6-9	U6-9	RNA, U6 small nuclear 9	snRNA	DAP3	XL1
chr1:10342454-10342491	chr1	10342455	10342491	+	2.29925	3.7808	exon (NM_015074, exon 13 of 47)	exon (NM_015074, exon 13 of 47)	-16551	NR_104080	101954271		NR_104080	ENSG00000207507	RNU6-9	U6-9	RNA, U6 small nuclear 9	snRNA	DAP3	XL1
chr1:10342491-10342543	chr1	10342492	10342543	+	3.25874	8.72267	exon (NM_015074, exon 13 of 47)	exon (NM_015074, exon 13 of 47)	-16507	NR_104080	101954271		NR_104080	ENSG00000207507	RNU6-9	U6-9	RNA, U6 small nuclear 9	snRNA	DAP3	XL1
chr1:10342543-10342569	chr1	10342544	10342569	+	2.83147	7.18492	exon (NM_015074, exon 13 of 47)	exon (NM_015074, exon 13 of 47)	-16468	NR_104080	101954271		NR_104080	ENSG00000207507	RNU6-9	U6-9	RNA, U6 small nuclear 9	snRNA	DAP3	XL1
chr1:10342569-10342592	chr1	10342570	10342592	+	2.52481	5.42469	exon (NM_015074, exon 13 of 47)	exon (NM_015074, exon 13 of 47)	-16443	NR_104080	101954271		NR_104080	ENSG00000207507	RNU6-9	U6-9	RNA, U6 small nuclear 9	snRNA	DAP3	XL1
chr1:10351135-10351173	chr1	10351136	10351173	+	2.44681	5.03591	exon (NM_015074, exon 14 of 47)	exon (NM_015074, exon 14 of 47)	-7870	NR_104080	101954271		NR_104080	ENSG00000207507	RNU6-9	U6-9	RNA, U6 small nuclear 9	snRNA	DAP3	XL1
chr1:10380131-10380189	chr1	10380132	10380189	+	2.44681	4.26621	exon (NM_015074, exon 21 of 47)	exon (NM_015074, exon 21 of 47)	21136	NR_104084	101954275		NR_104084	ENSG00000201654	RNU6-7	U6-7	RNA, U6 small nuclear 7	snRNA	DAP3	XL1
chr1:10384823-10384877	chr1	10384824	10384877	+	2.80045	3.28175	exon (NM_015074, exon 24 of 47)	exon (NM_015074, exon 24 of 47)	25826	NR_104084	101954275		NR_104084	ENSG00000201654	RNU6-7	U6-7	RNA, U6 small nuclear 7	snRNA	DAP3	XL1
chr1:10421006-10421095	chr1	10421007	10421095	+	2.71983	5.8601	exon (NM_015074, exon 37 of 47)	exon (NM_015074, exon 37 of 47)	-38070	NM_001304451	5226	Hs.464071	NM_002631	ENSG00000142657	PGD	6PGD	phosphogluconate dehydrogenase	protein-coding	DAP3	XL1
chr1:10425511-10425581	chr1	10425512	10425581	+	3.15953	4.56531	exon (NM_015074, exon 41 of 47)	exon (NM_015074, exon 41 of 47)	-33575	NM_001304451	5226	Hs.464071	NM_002631	ENSG00000142657	PGD	6PGD	phosphogluconate dehydrogenase	protein-coding	DAP3	XL1
chr1:10459684-10459728	chr1	10459685	10459728	+	2.29183	4.32651	exon (NM_001304451, exon 2 of 12)	exon (NM_001304451, exon 2 of 12)	585	NM_001304452	5226	Hs.464071	NM_002631	ENSG00000142657	PGD	6PGD	phosphogluconate dehydrogenase	protein-coding	DAP3	XL1
chr1:10468128-10468196	chr1	10468129	10468196	+	2.26394	4.854	exon (NM_001304451, exon 5 of 12)	exon (NM_001304451, exon 5 of 12)	9041	NM_001304452	5226	Hs.464071	NM_002631	ENSG00000142657	PGD	6PGD	phosphogluconate dehydrogenase	protein-coding	DAP3	XL1
chr1:10471475-10471534	chr1	10471476	10471534	+	2.11339	4.15528	exon (NM_001304451, exon 6 of 12)	exon (NM_001304451, exon 6 of 12)	12384	NM_001304452	5226	Hs.464071	NM_002631	ENSG00000142657	PGD	6PGD	phosphogluconate dehydrogenase	protein-coding	DAP3	XL1
chr1:10521522-10521573	chr1	10521523	10521573	-	2.83147	3.28018	exon (NM_004401, exon 6 of 6)	exon (NM_004401, exon 6 of 6)	11038	NM_213566	1676	Hs.484782	NM_004401	ENSG00000160049	DFFA	DFF-45|DFF1|ICAD	DNA fragmentation factor subunit alpha	protein-coding	DAP3	XL1
chr1:10521573-10521631	chr1	10521574	10521631	-	3.84674	8.33111	exon (NM_004401, exon 6 of 6)	exon (NM_004401, exon 6 of 6)	10984	NM_213566	1676	Hs.484782	NM_004401	ENSG00000160049	DFFA	DFF-45|DFF1|ICAD	DNA fragmentation factor subunit alpha	protein-coding	DAP3	XL1
chr1:10601638-10601729	chr1	10601639	10601729	+	2.59881	3.87081	intron (NM_004565, intron 3 of 8)	intron (NM_004565, intron 3 of 8)	66677	NM_004565	5195	Hs.149983	NM_004565	ENSG00000142655	PEX14	NAPP2|PBD13A|Pex14p|dJ734G22.2	peroxisomal biogenesis factor 14	protein-coding	DAP3	XL1
chr1:10607187-10607296	chr1	10607188	10607296	+	2.49928	3.52456	intron (NM_004565, intron 3 of 8)	intron (NM_004565, intron 3 of 8)	72235	NM_004565	5195	Hs.149983	NM_004565	ENSG00000142655	PEX14	NAPP2|PBD13A|Pex14p|dJ734G22.2	peroxisomal biogenesis factor 14	protein-coding	DAP3	XL1
chr1:10699134-10699246	chr1	10699135	10699246	-	2.33578	3.00598	exon (NM_001079843, exon 21 of 21)	exon (NM_001079843, exon 21 of 21)	157513	NM_017766	54897	Hs.439894	NM_017766	ENSG00000130940	CASZ1	CAS11|CST|SRG|ZNF693|dJ734G22.1	castor zinc finger 1	protein-coding	DAP3	XL1
chr1:11073841-11073890	chr1	11073842	11073890	+	3.21548	7.12405	exon (NM_007375, exon 2 of 6)	exon (NM_007375, exon 2 of 6)	1187	NM_007375	23435	Hs.300624	NM_007375	ENSG00000120948	TARDBP	ALS10|TDP-43	TAR DNA binding protein	protein-coding	DAP3	XL1
chr1:11073890-11073938	chr1	11073891	11073938	+	2.23108	4.06989	exon (NM_007375, exon 2 of 6)	exon (NM_007375, exon 2 of 6)	1235	NM_007375	23435	Hs.300624	NM_007375	ENSG00000120948	TARDBP	ALS10|TDP-43	TAR DNA binding protein	protein-coding	DAP3	XL1
chr1:11076994-11077011	chr1	11076995	11077011	+	2.10131	3.55936	exon (NM_007375, exon 3 of 6)	exon (NM_007375, exon 3 of 6)	4324	NM_007375	23435	Hs.300624	NM_007375	ENSG00000120948	TARDBP	ALS10|TDP-43	TAR DNA binding protein	protein-coding	DAP3	XL1
chr1:11077036-11077064	chr1	11077037	11077064	+	2.03177	3.30573	exon (NM_007375, exon 3 of 6)	exon (NM_007375, exon 3 of 6)	4371	NM_007375	23435	Hs.300624	NM_007375	ENSG00000120948	TARDBP	ALS10|TDP-43	TAR DNA binding protein	protein-coding	DAP3	XL1
chr1:11078794-11078808	chr1	11078795	11078808	+	2.38541	4.12057	exon (NM_007375, exon 4 of 6)	exon (NM_007375, exon 4 of 6)	6122	NM_007375	23435	Hs.300624	NM_007375	ENSG00000120948	TARDBP	ALS10|TDP-43	TAR DNA binding protein	protein-coding	DAP3	XL1
chr1:11080571-11080620	chr1	11080572	11080620	+	2.41984	9.41407	exon (NM_007375, exon 5 of 6)	exon (NM_007375, exon 5 of 6)	7917	NM_007375	23435	Hs.300624	NM_007375	ENSG00000120948	TARDBP	ALS10|TDP-43	TAR DNA binding protein	protein-coding	DAP3	XL1
chr1:11080620-11080656	chr1	11080621	11080656	+	2.45821	5.88015	exon (NM_007375, exon 5 of 6)	exon (NM_007375, exon 5 of 6)	7959	NM_007375	23435	Hs.300624	NM_007375	ENSG00000120948	TARDBP	ALS10|TDP-43	TAR DNA binding protein	protein-coding	DAP3	XL1
chr1:11082179-11082219	chr1	11082180	11082219	+	2.58066	7.49221	exon (NM_007375, exon 6 of 6)	exon (NM_007375, exon 6 of 6)	9520	NM_007375	23435	Hs.300624	NM_007375	ENSG00000120948	TARDBP	ALS10|TDP-43	TAR DNA binding protein	protein-coding	DAP3	XL1
chr1:11083416-11083480	chr1	11083417	11083480	+	2.04242	5.35919	3' UTR (NM_007375, exon 6 of 6)	3' UTR (NM_007375, exon 6 of 6)	10769	NM_007375	23435	Hs.300624	NM_007375	ENSG00000120948	TARDBP	ALS10|TDP-43	TAR DNA binding protein	protein-coding	DAP3	XL1
chr1:11083480-11083547	chr1	11083481	11083547	+	2.14725	4.8727	3' UTR (NM_007375, exon 6 of 6)	3' UTR (NM_007375, exon 6 of 6)	10835	NM_007375	23435	Hs.300624	NM_007375	ENSG00000120948	TARDBP	ALS10|TDP-43	TAR DNA binding protein	protein-coding	DAP3	XL1
chr1:11085205-11085271	chr1	11085206	11085271	+	2.47328	5.16537	3' UTR (NM_007375, exon 6 of 6)	3' UTR (NM_007375, exon 6 of 6)	12559	NM_007375	23435	Hs.300624	NM_007375	ENSG00000120948	TARDBP	ALS10|TDP-43	TAR DNA binding protein	protein-coding	DAP3	XL1
chr1:11114858-11114887	chr1	11114859	11114887	-	2.33578	3.00598	3' UTR (NM_003132, exon 8 of 8)	3' UTR (NM_003132, exon 8 of 8)	5202	NM_003132	6723	Hs.76244	NM_003132	ENSG00000116649	SRM	PAPT|SPDSY|SPS1|SRML1	spermidine synthase	protein-coding	DAP3	XL1
chr1:11115031-11115069	chr1	11115032	11115069	-	3.36435	5.49449	exon (NM_003132, exon 7 of 8)	exon (NM_003132, exon 7 of 8)	5025	NM_003132	6723	Hs.76244	NM_003132	ENSG00000116649	SRM	PAPT|SPDSY|SPS1|SRML1	spermidine synthase	protein-coding	DAP3	XL1
chr1:11115105-11115129	chr1	11115106	11115129	-	2.94931	3.63404	exon (NM_003132, exon 7 of 8)	exon (NM_003132, exon 7 of 8)	4958	NM_003132	6723	Hs.76244	NM_003132	ENSG00000116649	SRM	PAPT|SPDSY|SPS1|SRML1	spermidine synthase	protein-coding	DAP3	XL1
chr1:11116072-11116125	chr1	11116073	11116125	-	2.08424	7.16824	exon (NM_003132, exon 5 of 8)	exon (NM_003132, exon 5 of 8)	3976	NM_003132	6723	Hs.76244	NM_003132	ENSG00000116649	SRM	PAPT|SPDSY|SPS1|SRML1	spermidine synthase	protein-coding	DAP3	XL1
chr1:11116764-11116812	chr1	11116765	11116812	-	2.48634	5.23016	exon (NM_003132, exon 4 of 8)	exon (NM_003132, exon 4 of 8)	3287	NM_003132	6723	Hs.76244	NM_003132	ENSG00000116649	SRM	PAPT|SPDSY|SPS1|SRML1	spermidine synthase	protein-coding	DAP3	XL1
chr1:11118858-11118886	chr1	11118859	11118886	-	2.23108	3.44059	exon (NM_003132, exon 3 of 8)	exon (NM_003132, exon 3 of 8)	1203	NM_003132	6723	Hs.76244	NM_003132	ENSG00000116649	SRM	PAPT|SPDSY|SPS1|SRML1	spermidine synthase	protein-coding	DAP3	XL1
chr1:11130957-11131011	chr1	11130958	11131011	-	2.03938	3.8401	exon (NM_002685, exon 20 of 24)	exon (NM_002685, exon 20 of 24)	-10909	NM_003132	6723	Hs.76244	NM_003132	ENSG00000116649	SRM	PAPT|SPDSY|SPS1|SRML1	spermidine synthase	protein-coding	DAP3	XL1
chr1:11136908-11136949	chr1	11136909	11136949	-	2.10285	6.254	exon (NM_002685, exon 17 of 24)	exon (NM_002685, exon 17 of 24)	-16854	NM_003132	6723	Hs.76244	NM_003132	ENSG00000116649	SRM	PAPT|SPDSY|SPS1|SRML1	spermidine synthase	protein-coding	DAP3	XL1
chr1:11136949-11136978	chr1	11136950	11136978	-	2.33	7.24335	exon (NM_002685, exon 17 of 24)	exon (NM_002685, exon 17 of 24)	-16889	NM_003132	6723	Hs.76244	NM_003132	ENSG00000116649	SRM	PAPT|SPDSY|SPS1|SRML1	spermidine synthase	protein-coding	DAP3	XL1
chr1:11139809-11139875	chr1	11139810	11139875	-	2.69192	6.33557	exon (NM_002685, exon 14 of 24)	exon (NM_002685, exon 14 of 24)	-19767	NM_003132	6723	Hs.76244	NM_003132	ENSG00000116649	SRM	PAPT|SPDSY|SPS1|SRML1	spermidine synthase	protein-coding	DAP3	XL1
chr1:11140828-11140876	chr1	11140829	11140876	-	2.3979	4.05529	exon (NM_002685, exon 12 of 24)	exon (NM_002685, exon 12 of 24)	-18880	NR_135062	105376736	Hs.634965	NR_135061	ENSG00000230337	EXOSC10-AS1	-	EXOSC10 antisense RNA 1	ncRNA	DAP3	XL1
chr1:11140942-11140969	chr1	11140943	11140969	-	2.00662	7.52602	exon (NM_002685, exon 12 of 24)	exon (NM_002685, exon 12 of 24)	-18776	NR_135062	105376736	Hs.634965	NR_135061	ENSG00000230337	EXOSC10-AS1	-	EXOSC10 antisense RNA 1	ncRNA	DAP3	XL1
chr1:11141138-11141141	chr1	11141139	11141141	-	2.44681	3.35144	exon (NM_002685, exon 11 of 24)	exon (NM_002685, exon 11 of 24)	-18592	NR_135062	105376736	Hs.634965	NR_135061	ENSG00000230337	EXOSC10-AS1	-	EXOSC10 antisense RNA 1	ncRNA	DAP3	XL1
chr1:11141141-11141152	chr1	11141142	11141152	-	2.54367	4.80012	exon (NM_002685, exon 11 of 24)	exon (NM_002685, exon 11 of 24)	-18585	NR_135062	105376736	Hs.634965	NR_135061	ENSG00000230337	EXOSC10-AS1	-	EXOSC10 antisense RNA 1	ncRNA	DAP3	XL1
chr1:11141247-11141296	chr1	11141248	11141296	-	2.03177	5.29715	exon (NM_002685, exon 11 of 24)	exon (NM_002685, exon 11 of 24)	-18460	NR_135062	105376736	Hs.634965	NR_135061	ENSG00000230337	EXOSC10-AS1	-	EXOSC10 antisense RNA 1	ncRNA	DAP3	XL1
chr1:11147876-11147942	chr1	11147877	11147942	-	2.36435	4.64836	exon (NM_002685, exon 8 of 24)	exon (NM_002685, exon 8 of 24)	-11823	NR_135062	105376736	Hs.634965	NR_135061	ENSG00000230337	EXOSC10-AS1	-	EXOSC10 antisense RNA 1	ncRNA	DAP3	XL1
chr1:11151133-11151180	chr1	11151134	11151180	-	2.31251	3.73074	exon (NM_002685, exon 5 of 24)	exon (NM_002685, exon 5 of 24)	-8575	NR_135062	105376736	Hs.634965	NR_135061	ENSG00000230337	EXOSC10-AS1	-	EXOSC10 antisense RNA 1	ncRNA	DAP3	XL1
chr1:11182071-11182108	chr1	11182072	11182108	-	3.03177	4.0129	exon (NM_004958, exon 48 of 58)	exon (NM_004958, exon 48 of 58)	-21865	NR_046600	100873935	Hs.679133	NR_046600	ENSG00000225602	MTOR-AS1	-	MTOR antisense RNA 1	ncRNA	DAP3	XL1
chr1:11190584-11190646	chr1	11190585	11190646	-	2.11819	3.62295	exon (NM_004958, exon 39 of 58)	exon (NM_004958, exon 39 of 58)	-13340	NR_046600	100873935	Hs.679133	NR_046600	ENSG00000225602	MTOR-AS1	-	MTOR antisense RNA 1	ncRNA	DAP3	XL1
chr1:11194420-11194489	chr1	11194421	11194489	-	2.40617	4.10121	exon (NM_004958, exon 37 of 58)	exon (NM_004958, exon 37 of 58)	-9500	NR_046600	100873935	Hs.679133	NR_046600	ENSG00000225602	MTOR-AS1	-	MTOR antisense RNA 1	ncRNA	DAP3	XL1
chr1:11199395-11199454	chr1	11199396	11199454	-	2.04947	3.36901	exon (NM_004958, exon 36 of 58)	exon (NM_004958, exon 36 of 58)	-4530	NR_046600	100873935	Hs.679133	NR_046600	ENSG00000225602	MTOR-AS1	-	MTOR antisense RNA 1	ncRNA	DAP3	XL1
chr1:11259597-11259634	chr1	11259598	11259634	-	2.42663	4.29062	exon (NM_004958, exon 27 of 58)	exon (NM_004958, exon 27 of 58)	10204	NM_021146	10218	Hs.146559	NM_021146	ENSG00000171819	ANGPTL7	AngX|CDT6|dJ647M16.1	angiopoietin like 7	protein-coding	DAP3	XL1
chr1:11288785-11288876	chr1	11288786	11288876	-	2.03177	4.30769	exon (NM_004958, exon 19 of 58)	exon (NM_004958, exon 19 of 58)	33777	NM_004958	2475	Hs.338207	NM_004958	ENSG00000198793	MTOR	FRAP|FRAP1|FRAP2|RAFT1|RAPT1|SKS	mechanistic target of rapamycin kinase	protein-coding	DAP3	XL1
chr1:11316124-11316216	chr1	11316125	11316216	-	3.78468	7.73391	exon (NM_004958, exon 5 of 58)	exon (NM_004958, exon 5 of 58)	6438	NM_004958	2475	Hs.338207	NM_004958	ENSG00000198793	MTOR	FRAP|FRAP1|FRAP2|RAFT1|RAPT1|SKS	mechanistic target of rapamycin kinase	protein-coding	DAP3	XL1
chr1:11333948-11334107	chr1	11333949	11334107	+	3.0048	3.80993	exon (NM_013319, exon 1 of 2)	exon (NM_013319, exon 1 of 2)	773	NM_013319	29914	Hs.522933	NM_013319	ENSG00000120942	UBIAD1	SCCD|TERE1	UbiA prenyltransferase domain containing 1	protein-coding	DAP3	XL1
chr1:11708786-11708882	chr1	11708787	11708882	-	2.36435	3.93604	exon (NM_012168, exon 6 of 6)	exon (NM_012168, exon 6 of 6)	-5630	NM_183412	93611	Hs.556006	NM_033182	ENSG00000132879	FBXO44	FBG3|FBX30|FBX6A|Fbx44|Fbxo6a	F-box protein 44	protein-coding	DAP3	XL1
chr1:11710803-11710874	chr1	11710804	11710874	-	3.70315	3.64665	exon (NM_012168, exon 2 of 6)	exon (NM_012168, exon 2 of 6)	-3625	NM_183412	93611	Hs.556006	NM_033182	ENSG00000132879	FBXO44	FBG3|FBX30|FBX6A|Fbx44|Fbxo6a	F-box protein 44	protein-coding	DAP3	XL1
chr1:11715987-11716052	chr1	11715988	11716052	+	2.29183	4.32651	non-coding (NR_130909, exon 2 of 5)	non-coding (NR_130909, exon 2 of 5)	1086	NM_033182	93611	Hs.556006	NM_033182	ENSG00000132879	FBXO44	FBG3|FBX30|FBX6A|Fbx44|Fbxo6a	F-box protein 44	protein-coding	DAP3	XL1
chr1:11718622-11718664	chr1	11718623	11718664	+	2.13486	3.11154	exon (NM_001304791, exon 4 of 6)	exon (NM_001304791, exon 4 of 6)	3709	NM_033182	93611	Hs.556006	NM_033182	ENSG00000132879	FBXO44	FBG3|FBX30|FBX6A|Fbx44|Fbxo6a	F-box protein 44	protein-coding	DAP3	XL1
chr1:11718792-11718820	chr1	11718793	11718820	+	2.34297	3.95058	non-coding (NR_130909, exon 4 of 5)	non-coding (NR_130909, exon 4 of 5)	3872	NM_033182	93611	Hs.556006	NM_033182	ENSG00000132879	FBXO44	FBG3|FBX30|FBX6A|Fbx44|Fbxo6a	F-box protein 44	protein-coding	DAP3	XL1
chr1:11721197-11721292	chr1	11721198	11721292	+	2.48076	6.00904	non-coding (NR_130909, exon 5 of 5)	non-coding (NR_130909, exon 5 of 5)	-3012	NM_018438	26270	Hs.464419	NM_018438	ENSG00000116663	FBXO6	FBG2|FBS2|FBX6|Fbx6b	F-box protein 6	protein-coding	DAP3	XL1
chr1:11736902-11736963	chr1	11736903	11736963	-	2.20288	3.34292	exon (NM_001127325, exon 5 of 9)	exon (NM_001127325, exon 5 of 9)	4272	NM_006341	10459	Hs.19400	NM_006341	ENSG00000116670	MAD2L2	FANCV|MAD2B|POLZ2|REV7	mitotic arrest deficient 2 like 2	protein-coding	DAP3	XL1
chr1:11740462-11740498	chr1	11740463	11740498	-	2.14478	3.1498	exon (NM_001127325, exon 3 of 9)	exon (NM_001127325, exon 3 of 9)	725	NM_006341	10459	Hs.19400	NM_006341	ENSG00000116670	MAD2L2	FANCV|MAD2B|POLZ2|REV7	mitotic arrest deficient 2 like 2	protein-coding	DAP3	XL1
chr1:11807528-11807600	chr1	11807529	11807600	+	2.55487	4.70721	exon (NM_001040197, exon 4 of 6)	exon (NM_001040197, exon 4 of 6)	11371	NM_020350	57085	Hs.464438	NM_020350	ENSG00000177674	AGTRAP	ATRAP	angiotensin II receptor associated protein	protein-coding	DAP3	XL1
chr1:11808473-11808487	chr1	11808474	11808487	+	3.48634	3.08019	exon (NM_001040197, exon 5 of 6)	exon (NM_001040197, exon 5 of 6)	12287	NM_020350	57085	Hs.464438	NM_020350	ENSG00000177674	AGTRAP	ATRAP	angiotensin II receptor associated protein	protein-coding	DAP3	XL1
chr1:11808487-11808572	chr1	11808488	11808572	+	2.72167	9.55204	exon (NM_001040197, exon 5 of 6)	exon (NM_001040197, exon 5 of 6)	12337	NM_020350	57085	Hs.464438	NM_020350	ENSG00000177674	AGTRAP	ATRAP	angiotensin II receptor associated protein	protein-coding	DAP3	XL1
chr1:11808610-11808655	chr1	11808611	11808655	+	2.1047	3.02139	exon (NM_001040197, exon 5 of 6)	exon (NM_001040197, exon 5 of 6)	12440	NM_020350	57085	Hs.464438	NM_020350	ENSG00000177674	AGTRAP	ATRAP	angiotensin II receptor associated protein	protein-coding	DAP3	XL1
chr1:11850782-11850913	chr1	11850783	11850913	-	2.14478	3.1498	exon (NM_005957, exon 12 of 12)	exon (NM_005957, exon 12 of 12)	-11172	NR_126000	102724659	Hs.737635	NR_126000	ENSG00000177553	LOC102724659	-	uncharacterized LOC102724659	ncRNA	DAP3	XL1
chr1:11851237-11851346	chr1	11851238	11851346	-	2.22174	3.40741	exon (NM_005957, exon 11 of 12)	exon (NM_005957, exon 11 of 12)	-11616	NR_126000	102724659	Hs.737635	NR_126000	ENSG00000177553	LOC102724659	-	uncharacterized LOC102724659	ncRNA	DAP3	XL1
chr1:11854495-11854569	chr1	11854496	11854569	-	2.39236	3.17853	exon (NM_005957, exon 8 of 12)	exon (NM_005957, exon 8 of 12)	9202	NM_001330358	4524	Hs.214142	NM_005957	ENSG00000177000	MTHFR	-	methylenetetrahydrofolate reductase	protein-coding	DAP3	XL1
chr1:11855178-11855245	chr1	11855179	11855245	-	3.73632	3.84361	exon (NM_005957, exon 6 of 12)	exon (NM_005957, exon 6 of 12)	8522	NM_001330358	4524	Hs.214142	NM_005957	ENSG00000177000	MTHFR	-	methylenetetrahydrofolate reductase	protein-coding	DAP3	XL1
chr1:11856252-11856423	chr1	11856253	11856423	-	2.24651	4.13397	exon (NM_005957, exon 5 of 12)	exon (NM_005957, exon 5 of 12)	7396	NM_001330358	4524	Hs.214142	NM_005957	ENSG00000177000	MTHFR	-	methylenetetrahydrofolate reductase	protein-coding	DAP3	XL1
chr1:11861266-11861333	chr1	11861267	11861333	-	2.9957	5.63521	exon (NM_005957, exon 3 of 12)	exon (NM_005957, exon 3 of 12)	2434	NM_001330358	4524	Hs.214142	NM_005957	ENSG00000177000	MTHFR	-	methylenetetrahydrofolate reductase	protein-coding	DAP3	XL1
chr1:11862934-11863014	chr1	11862935	11863014	-	2.75262	6.03827	exon (NM_005957, exon 2 of 12)	exon (NM_005957, exon 2 of 12)	760	NM_001330358	4524	Hs.214142	NM_005957	ENSG00000177000	MTHFR	-	methylenetetrahydrofolate reductase	protein-coding	DAP3	XL1
chr1:11879553-11879604	chr1	11879554	11879604	+	3.42663	5.66624	non-coding (NR_046428, exon 5 of 23)	non-coding (NR_046428, exon 5 of 23)	13331	NM_001286	1185	Hs.193043	NM_001286	ENSG00000011021	CLCN6	CLC-6	chloride voltage-gated channel 6	protein-coding	DAP3	XL1
chr1:11883776-11883870	chr1	11883777	11883870	+	2.42663	4.29062	non-coding (NR_046428, exon 7 of 23)	non-coding (NR_046428, exon 7 of 23)	-16553	NR_037806	100379251	Hs.710015	NR_037806		NPPA-AS1	NPPA-AS|NPPAAS	NPPA antisense RNA 1	ncRNA	DAP3	XL1
chr1:11889276-11889379	chr1	11889277	11889379	+	2.81294	5.95292	non-coding (NR_046428, exon 13 of 23)	non-coding (NR_046428, exon 13 of 23)	-11048	NR_037806	100379251	Hs.710015	NR_037806		NPPA-AS1	NPPA-AS|NPPAAS	NPPA antisense RNA 1	ncRNA	DAP3	XL1
chr1:11901088-11901223	chr1	11901089	11901223	+	2.32128	3.7708	non-coding (NR_046428, exon 23 of 23)	non-coding (NR_046428, exon 23 of 23)	780	NR_037806	100379251	Hs.710015	NR_037806		NPPA-AS1	NPPA-AS|NPPAAS	NPPA antisense RNA 1	ncRNA	DAP3	XL1
chr1:12009851-12009933	chr1	12009852	12009933	+	2.40617	6.33509	exon (NM_000302, exon 3 of 19)	exon (NM_000302, exon 3 of 19)	15118	NM_000302	5351	Hs.75093	NM_000302	ENSG00000083444	PLOD1	EDS6|EDSKCL1|LH|LH1|LLH|PLOD	procollagen-lysine,2-oxoglutarate 5-dioxygenase 1	protein-coding	DAP3	XL1
chr1:12010505-12010572	chr1	12010506	12010572	+	2.80045	4.75963	exon (NM_000302, exon 4 of 19)	exon (NM_000302, exon 4 of 19)	15765	NM_000302	5351	Hs.75093	NM_000302	ENSG00000083444	PLOD1	EDS6|EDSKCL1|LH|LH1|LLH|PLOD	procollagen-lysine,2-oxoglutarate 5-dioxygenase 1	protein-coding	DAP3	XL1
chr1:12014892-12014916	chr1	12014893	12014916	+	3.0048	3.80993	exon (NM_000302, exon 6 of 19)	exon (NM_000302, exon 6 of 19)	20130	NM_000302	5351	Hs.75093	NM_000302	ENSG00000083444	PLOD1	EDS6|EDSKCL1|LH|LH1|LLH|PLOD	procollagen-lysine,2-oxoglutarate 5-dioxygenase 1	protein-coding	DAP3	XL1
chr1:12020762-12020814	chr1	12020763	12020814	+	4.10977	5.19547	exon (NM_000302, exon 10 of 19)	exon (NM_000302, exon 10 of 19)	-19450	NM_014874	9927	Hs.376681	NM_014874	ENSG00000116688	MFN2	CMT2A|CMT2A2|CMT2A2A|CMT2A2B|CPRP1|HMSN6A|HSG|MARF	mitofusin 2	protein-coding	DAP3	XL1
chr1:12030765-12030814	chr1	12030766	12030814	+	2.33578	3.00598	exon (NM_000302, exon 17 of 19)	exon (NM_000302, exon 17 of 19)	-9448	NM_014874	9927	Hs.376681	NM_014874	ENSG00000116688	MFN2	CMT2A|CMT2A2|CMT2A2A|CMT2A2B|CPRP1|HMSN6A|HSG|MARF	mitofusin 2	protein-coding	DAP3	XL1
chr1:12042111-12042170	chr1	12042112	12042170	+	2.06696	3.43239	5' UTR (NM_014874, exon 2 of 19)	5' UTR (NM_014874, exon 2 of 19)	1903	NM_001127660	9927	Hs.376681	NM_014874	ENSG00000116688	MFN2	CMT2A|CMT2A2|CMT2A2A|CMT2A2B|CPRP1|HMSN6A|HSG|MARF	mitofusin 2	protein-coding	DAP3	XL1
chr1:12049228-12049282	chr1	12049229	12049282	+	2.13486	3.68662	exon (NM_014874, exon 3 of 19)	exon (NM_014874, exon 3 of 19)	9017	NM_001127660	9927	Hs.376681	NM_014874	ENSG00000116688	MFN2	CMT2A|CMT2A2|CMT2A2A|CMT2A2B|CPRP1|HMSN6A|HSG|MARF	mitofusin 2	protein-coding	DAP3	XL1
chr1:12052658-12052716	chr1	12052659	12052716	+	2.68627	5.68151	exon (NM_014874, exon 4 of 19)	exon (NM_014874, exon 4 of 19)	12449	NM_001127660	9927	Hs.376681	NM_014874	ENSG00000116688	MFN2	CMT2A|CMT2A2|CMT2A2A|CMT2A2B|CPRP1|HMSN6A|HSG|MARF	mitofusin 2	protein-coding	DAP3	XL1
chr1:12056298-12056332	chr1	12056299	12056332	+	3.52481	3.06003	exon (NM_014874, exon 5 of 19)	exon (NM_014874, exon 5 of 19)	16077	NM_001127660	9927	Hs.376681	NM_014874	ENSG00000116688	MFN2	CMT2A|CMT2A2|CMT2A2A|CMT2A2B|CPRP1|HMSN6A|HSG|MARF	mitofusin 2	protein-coding	DAP3	XL1
chr1:12058825-12058865	chr1	12058826	12058865	+	3.10977	4.3784	exon (NM_014874, exon 7 of 19)	exon (NM_014874, exon 7 of 19)	18607	NM_001127660	9927	Hs.376681	NM_014874	ENSG00000116688	MFN2	CMT2A|CMT2A2|CMT2A2A|CMT2A2B|CPRP1|HMSN6A|HSG|MARF	mitofusin 2	protein-coding	DAP3	XL1
chr1:12058869-12058936	chr1	12058870	12058936	+	2.3979	4.05529	exon (NM_014874, exon 7 of 19)	exon (NM_014874, exon 7 of 19)	18665	NM_001127660	9927	Hs.376681	NM_014874	ENSG00000116688	MFN2	CMT2A|CMT2A2|CMT2A2A|CMT2A2B|CPRP1|HMSN6A|HSG|MARF	mitofusin 2	protein-coding	DAP3	XL1
chr1:12062114-12062158	chr1	12062115	12062158	+	3.27688	4.9104	exon (NM_014874, exon 11 of 19)	exon (NM_014874, exon 11 of 19)	-17419	NM_021933	60672	Hs.8595	NM_021933	ENSG00000116691	MIIP	IIP45	migration and invasion inhibitory protein	protein-coding	DAP3	XL1
chr1:12067170-12067213	chr1	12067171	12067213	+	2.57456	3.67098	exon (NM_014874, exon 17 of 19)	exon (NM_014874, exon 17 of 19)	-12363	NM_021933	60672	Hs.8595	NM_021933	ENSG00000116691	MIIP	IIP45	migration and invasion inhibitory protein	protein-coding	DAP3	XL1
chr1:12089128-12089149	chr1	12089129	12089149	+	2.47328	5.16537	promoter-TSS (NR_106787)	promoter-TSS (NR_106787)	-76	NR_106787	102466982		NR_106787	ENSG00000276869	MIR6729	hsa-mir-6729	microRNA 6729	ncRNA	DAP3	XL1
chr1:12089149-12089169	chr1	12089150	12089169	+	2.68627	5.68151	promoter-TSS (NR_106787)	promoter-TSS (NR_106787)	-56	NR_106787	102466982		NR_106787	ENSG00000276869	MIR6729	hsa-mir-6729	microRNA 6729	ncRNA	DAP3	XL1
chr1:12089828-12089870	chr1	12089829	12089870	+	2.44681	3.35144	TTS (NR_106787)	TTS (NR_106787)	634	NR_106787	102466982		NR_106787	ENSG00000276869	MIR6729	hsa-mir-6729	microRNA 6729	ncRNA	DAP3	XL1
chr1:12351106-12351177	chr1	12351107	12351177	+	3.08424	4.19436	exon (NM_018156, exon 23 of 69)	exon (NM_018156, exon 23 of 69)	61055	NM_018156	55187	Hs.439381	NM_015378	ENSG00000048707	VPS13D	SCAR4	vacuolar protein sorting 13 homolog D	protein-coding	DAP3	XL1
chr1:12368515-12368579	chr1	12368516	12368579	+	2.15953	3.09097	exon (NM_018156, exon 27 of 69)	exon (NM_018156, exon 27 of 69)	78460	NM_018156	55187	Hs.439381	NM_015378	ENSG00000048707	VPS13D	SCAR4	vacuolar protein sorting 13 homolog D	protein-coding	DAP3	XL1
chr1:12383764-12383815	chr1	12383765	12383815	+	2.76874	3.10252	exon (NM_018156, exon 35 of 69)	exon (NM_018156, exon 35 of 69)	93703	NM_018156	55187	Hs.439381	NM_015378	ENSG00000048707	VPS13D	SCAR4	vacuolar protein sorting 13 homolog D	protein-coding	DAP3	XL1
chr1:12393311-12393396	chr1	12393312	12393396	+	3.24651	7.31054	exon (NM_018156, exon 38 of 69)	exon (NM_018156, exon 38 of 69)	103267	NM_018156	55187	Hs.439381	NM_015378	ENSG00000048707	VPS13D	SCAR4	vacuolar protein sorting 13 homolog D	protein-coding	DAP3	XL1
chr1:12403026-12403086	chr1	12403027	12403086	+	2.8212	4.7303	exon (NM_018156, exon 41 of 69)	exon (NM_018156, exon 41 of 69)	112969	NM_018156	55187	Hs.439381	NM_015378	ENSG00000048707	VPS13D	SCAR4	vacuolar protein sorting 13 homolog D	protein-coding	DAP3	XL1
chr1:12405432-12405498	chr1	12405433	12405498	+	2.73632	4.38815	exon (NM_018156, exon 42 of 69)	exon (NM_018156, exon 42 of 69)	115378	NM_018156	55187	Hs.439381	NM_015378	ENSG00000048707	VPS13D	SCAR4	vacuolar protein sorting 13 homolog D	protein-coding	DAP3	XL1
chr1:12405550-12405567	chr1	12405551	12405567	+	2.04947	3.36901	exon (NM_018156, exon 42 of 69)	exon (NM_018156, exon 42 of 69)	115472	NM_018156	55187	Hs.439381	NM_015378	ENSG00000048707	VPS13D	SCAR4	vacuolar protein sorting 13 homolog D	protein-coding	DAP3	XL1
chr1:12408885-12408970	chr1	12408886	12408970	+	2.63444	5.33181	exon (NM_018156, exon 44 of 69)	exon (NM_018156, exon 44 of 69)	118841	NM_018156	55187	Hs.439381	NM_015378	ENSG00000048707	VPS13D	SCAR4	vacuolar protein sorting 13 homolog D	protein-coding	DAP3	XL1
chr1:12416029-12416089	chr1	12416030	12416089	+	2.1047	3.02139	exon (NM_018156, exon 47 of 69)	exon (NM_018156, exon 47 of 69)	125972	NM_018156	55187	Hs.439381	NM_015378	ENSG00000048707	VPS13D	SCAR4	vacuolar protein sorting 13 homolog D	protein-coding	DAP3	XL1
chr1:12640566-12640629	chr1	12640567	12640629	-	2.59881	3.87081	exon (NM_001324370, exon 2 of 6)	exon (NM_001324370, exon 2 of 6)	-1547	NR_106788	102466722		NR_106788	ENSG00000276830	MIR6730	hsa-mir-6730	microRNA 6730	ncRNA	DAP3	XL1
chr1:12677187-12677242	chr1	12677188	12677242	-	2.19442	5.71206	promoter-TSS (NM_001319225)	promoter-TSS (NM_001319225)	-422	NM_001319225	9249	Hs.289347	NM_004753	ENSG00000162496	DHRS3	DD83.1|RDH17|Rsdr1|SDR1|SDR16C1|retSDR1	dehydrogenase/reductase 3	protein-coding	DAP3	XL1
chr1:12677242-12677261	chr1	12677243	12677261	-	2.40617	4.10121	promoter-TSS (NM_001319225)	promoter-TSS (NM_001319225)	-459	NM_001319225	9249	Hs.289347	NM_004753	ENSG00000162496	DHRS3	DD83.1|RDH17|Rsdr1|SDR1|SDR16C1|retSDR1	dehydrogenase/reductase 3	protein-coding	DAP3	XL1
chr1:14113059-14113166	chr1	14113060	14113166	+	3.76874	3.83269	3' UTR (NM_015866, exon 9 of 9)	3' UTR (NM_015866, exon 9 of 9)	37203	NM_001007257	7799	Hs.371823	NM_012231	ENSG00000116731	PRDM2	HUMHOXY1|KMT8|KMT8A|MTB-ZF|RIZ|RIZ1|RIZ2	PR/SET domain 2	protein-coding	DAP3	XL1
chr1:15736698-15736749	chr1	15736699	15736749	+	2.22442	8.92874	exon (NM_024329, exon 1 of 4)	exon (NM_024329, exon 1 of 4)	340	NM_024329	79180	Hs.465374	NM_024329	ENSG00000142634	EFHD2	SWS1	EF-hand domain family member D2	protein-coding	DAP3	XL1
chr1:15752465-15752515	chr1	15752466	15752515	+	2.19745	4.53558	exon (NM_024329, exon 2 of 4)	exon (NM_024329, exon 2 of 4)	-12449	NM_007272	11330	Hs.631869	NM_007272	ENSG00000162438	CTRC	CLCR|ELA4	chymotrypsin C	protein-coding	DAP3	XL1
chr1:15756626-15756655	chr1	15756627	15756655	+	2.64612	4.04366	3' UTR (NM_024329, exon 4 of 4)	3' UTR (NM_024329, exon 4 of 4)	-8298	NM_007272	11330	Hs.631869	NM_007272	ENSG00000162438	CTRC	CLCR|ELA4	chymotrypsin C	protein-coding	DAP3	XL1
chr1:15827132-15827223	chr1	15827133	15827223	-	2.38541	4.12057	intron (NM_001278054, intron 2 of 4)	intron (NM_001278054, intron 2 of 4)	23532	NM_001229	842	Hs.329502	NM_001229	ENSG00000132906	CASP9	APAF-3|APAF3|ICE-LAP6|MCH6|PPP1R56	caspase 9	protein-coding	DAP3	XL1
chr1:15831135-15831219	chr1	15831136	15831219	-	2.44681	5.81573	non-coding (NR_102733, exon 6 of 9)	non-coding (NR_102733, exon 6 of 9)	19533	NM_001229	842	Hs.329502	NM_001229	ENSG00000132906	CASP9	APAF-3|APAF3|ICE-LAP6|MCH6|PPP1R56	caspase 9	protein-coding	DAP3	XL1
chr1:15833395-15833471	chr1	15833396	15833471	-	2.9957	8.29912	non-coding (NR_102733, exon 4 of 9)	non-coding (NR_102733, exon 4 of 9)	17277	NM_001229	842	Hs.329502	NM_001229	ENSG00000132906	CASP9	APAF-3|APAF3|ICE-LAP6|MCH6|PPP1R56	caspase 9	protein-coding	DAP3	XL1
chr1:15833471-15833522	chr1	15833472	15833522	-	2.24036	6.61105	non-coding (NR_102733, exon 4 of 9)	non-coding (NR_102733, exon 4 of 9)	17213	NM_001229	842	Hs.329502	NM_001229	ENSG00000132906	CASP9	APAF-3|APAF3|ICE-LAP6|MCH6|PPP1R56	caspase 9	protein-coding	DAP3	XL1
chr1:15833522-15833567	chr1	15833523	15833567	-	2.15135	3.75034	non-coding (NR_102733, exon 4 of 9)	non-coding (NR_102733, exon 4 of 9)	17165	NM_001229	842	Hs.329502	NM_001229	ENSG00000132906	CASP9	APAF-3|APAF3|ICE-LAP6|MCH6|PPP1R56	caspase 9	protein-coding	DAP3	XL1
chr1:15844616-15844711	chr1	15844617	15844711	-	2.34883	8.07618	exon (NM_001229, exon 2 of 9)	exon (NM_001229, exon 2 of 9)	6046	NM_001229	842	Hs.329502	NM_001229	ENSG00000132906	CASP9	APAF-3|APAF3|ICE-LAP6|MCH6|PPP1R56	caspase 9	protein-coding	DAP3	XL1
chr1:15844711-15844761	chr1	15844712	15844761	-	2.86185	7.38129	exon (NM_001229, exon 2 of 9)	exon (NM_001229, exon 2 of 9)	5974	NM_001229	842	Hs.329502	NM_001229	ENSG00000132906	CASP9	APAF-3|APAF3|ICE-LAP6|MCH6|PPP1R56	caspase 9	protein-coding	DAP3	XL1
chr1:15844761-15844814	chr1	15844762	15844814	-	3.22174	8.45837	non-coding (NR_102733, exon 2 of 9)	non-coding (NR_102733, exon 2 of 9)	5922	NM_001229	842	Hs.329502	NM_001229	ENSG00000132906	CASP9	APAF-3|APAF3|ICE-LAP6|MCH6|PPP1R56	caspase 9	protein-coding	DAP3	XL1
chr1:15850569-15850628	chr1	15850570	15850628	-	3.05824	8.75878	non-coding (NR_102733, exon 1 of 9)	non-coding (NR_102733, exon 1 of 9)	111	NM_001229	842	Hs.329502	NM_001229	ENSG00000132906	CASP9	APAF-3|APAF3|ICE-LAP6|MCH6|PPP1R56	caspase 9	protein-coding	DAP3	XL1
chr1:15850628-15850708	chr1	15850629	15850708	-	2.67776	8.20312	promoter-TSS (NM_001229)	promoter-TSS (NM_001229)	42	NM_001229	842	Hs.329502	NM_001229	ENSG00000132906	CASP9	APAF-3|APAF3|ICE-LAP6|MCH6|PPP1R56	caspase 9	protein-coding	DAP3	XL1
chr1:15863182-15863248	chr1	15863183	15863248	+	2.62266	4.04869	exon (NM_015291, exon 4 of 15)	exon (NM_015291, exon 4 of 15)	-5446	NR_135613	107397391		NR_135613	ENSG00000251866	SCARNA21B	-	small Cajal body-specific RNA 21B	ncRNA	DAP3	XL1
chr1:15909690-15909778	chr1	15909691	15909778	-	3.20762	4.75149	exon (NM_024758, exon 2 of 7)	exon (NM_024758, exon 2 of 7)	1812	NM_024758	79814	Hs.461532	NM_024758	ENSG00000116771	AGMAT	-	agmatinase	protein-coding	DAP3	XL1
chr1:15909802-15909892	chr1	15909803	15909892	-	3.73632	3.84361	exon (NM_024758, exon 2 of 7)	exon (NM_024758, exon 2 of 7)	1699	NM_024758	79814	Hs.461532	NM_024758	ENSG00000116771	AGMAT	-	agmatinase	protein-coding	DAP3	XL1
chr1:15956824-15956953	chr1	15956825	15956953	+	2.03938	3.8401	exon (NM_032341, exon 3 of 10)	exon (NM_032341, exon 3 of 10)	12936	NM_032341	84301	Hs.718857	NM_032341	ENSG00000197312	DDI2	-	DNA damage inducible 1 homolog 2	protein-coding	DAP3	XL1
chr1:15956953-15957043	chr1	15956954	15957043	+	3.27688	4.9104	exon (NM_032341, exon 3 of 10)	exon (NM_032341, exon 3 of 10)	13045	NM_032341	84301	Hs.718857	NM_032341	ENSG00000197312	DDI2	-	DNA damage inducible 1 homolog 2	protein-coding	DAP3	XL1
chr1:15959937-15959989	chr1	15959938	15959989	+	3.03177	4.0129	exon (NM_032341, exon 4 of 10)	exon (NM_032341, exon 4 of 10)	16010	NM_032341	84301	Hs.718857	NM_032341	ENSG00000197312	DDI2	-	DNA damage inducible 1 homolog 2	protein-coding	DAP3	XL1
chr1:15970009-15970136	chr1	15970010	15970136	+	2.16765	3.81412	exon (NM_032341, exon 6 of 10)	exon (NM_032341, exon 6 of 10)	-16135	NM_006511	6248	Hs.239459	NM_006511	ENSG00000215695	RSC1A1	RS1	regulator of solute carriers 1	protein-coding	DAP3	XL1
chr1:15986438-15986517	chr1	15986439	15986517	+	3.38541	5.48587	exon (NM_006511, exon 1 of 1)	exon (NM_006511, exon 1 of 1)	270	NM_006511	6248	Hs.239459	NM_006511	ENSG00000215695	RSC1A1	RS1	regulator of solute carriers 1	protein-coding	DAP3	XL1
chr1:15986607-15986673	chr1	15986608	15986673	+	2.62266	4.04869	exon (NM_006511, exon 1 of 1)	exon (NM_006511, exon 1 of 1)	432	NM_006511	6248	Hs.239459	NM_006511	ENSG00000215695	RSC1A1	RS1	regulator of solute carriers 1	protein-coding	DAP3	XL1
chr1:15987023-15987113	chr1	15987024	15987113	+	2.52481	4.80852	exon (NM_006511, exon 1 of 1)	exon (NM_006511, exon 1 of 1)	860	NM_006511	6248	Hs.239459	NM_006511	ENSG00000215695	RSC1A1	RS1	regulator of solute carriers 1	protein-coding	DAP3	XL1
chr1:16051830-16051898	chr1	16051831	16051898	+	2.53992	4.64187	exon (NM_015164, exon 8 of 20)	exon (NM_015164, exon 8 of 20)	-10889	NM_207348	284723	Hs.631867	NM_207348	ENSG00000162461	SLC25A34	-	solute carrier family 25 member 34	protein-coding	DAP3	XL1
chr1:16051898-16051959	chr1	16051899	16051959	+	2.0048	4.18285	exon (NM_015164, exon 8 of 20)	exon (NM_015164, exon 8 of 20)	-10824	NM_207348	284723	Hs.631867	NM_207348	ENSG00000162461	SLC25A34	-	solute carrier family 25 member 34	protein-coding	DAP3	XL1
chr1:16051959-16052039	chr1	16051960	16052039	+	2.13486	5.92013	exon (NM_015164, exon 8 of 20)	exon (NM_015164, exon 8 of 20)	-10754	NM_207348	284723	Hs.631867	NM_207348	ENSG00000162461	SLC25A34	-	solute carrier family 25 member 34	protein-coding	DAP3	XL1
chr1:16053508-16053597	chr1	16053509	16053597	+	2.2259	5.90132	exon (NM_015164, exon 9 of 20)	exon (NM_015164, exon 9 of 20)	-9200	NM_207348	284723	Hs.631867	NM_207348	ENSG00000162461	SLC25A34	-	solute carrier family 25 member 34	protein-coding	DAP3	XL1
chr1:16053645-16053698	chr1	16053646	16053698	+	3.44681	5.87086	exon (NM_015164, exon 9 of 20)	exon (NM_015164, exon 9 of 20)	-9081	NM_207348	284723	Hs.631867	NM_207348	ENSG00000162461	SLC25A34	-	solute carrier family 25 member 34	protein-coding	DAP3	XL1
chr1:16053753-16053776	chr1	16053754	16053776	+	2.76874	3.10252	exon (NM_015164, exon 9 of 20)	exon (NM_015164, exon 9 of 20)	-8988	NM_207348	284723	Hs.631867	NM_207348	ENSG00000162461	SLC25A34	-	solute carrier family 25 member 34	protein-coding	DAP3	XL1
chr1:16060327-16060389	chr1	16060328	16060389	+	2.21548	4.00586	exon (NM_015164, exon 20 of 20)	exon (NM_015164, exon 20 of 20)	-2395	NM_207348	284723	Hs.631867	NM_207348	ENSG00000162461	SLC25A34	-	solute carrier family 25 member 34	protein-coding	DAP3	XL1
chr1:16091509-16091595	chr1	16091510	16091595	+	3.56229	3.27022	exon (NM_017556, exon 3 of 9)	exon (NM_017556, exon 3 of 9)	558	NM_001024215	54751	Hs.530101	NM_017556	ENSG00000162458	FBLIM1	CAL|FBLP-1|FBLP1	filamin binding LIM protein 1	protein-coding	DAP3	XL1
chr1:16103680-16103779	chr1	16103681	16103779	+	3.70315	3.64665	exon (NM_017556, exon 8 of 9)	exon (NM_017556, exon 8 of 9)	12736	NM_001024215	54751	Hs.530101	NM_017556	ENSG00000162458	FBLIM1	CAL|FBLP-1|FBLP1	filamin binding LIM protein 1	protein-coding	DAP3	XL1
chr1:16161211-16161384	chr1	16161212	16161384	-	2.90137	11.2382	non-coding (NR_024279, exon 2 of 2)	non-coding (NR_024279, exon 2 of 2)	-12904	NM_015001	23013	Hs.744843	NM_015001	ENSG00000065526	SPEN	HIAA0929|MINT|RBM15C|SHARP	spen family transcriptional repressor	protein-coding	DAP3	XL1
chr1:16174596-16174624	chr1	16174597	16174624	+	2.16441	3.2141	promoter-TSS (NR_024279)	promoter-TSS (NR_024279)	32	NR_024279	729614	Hs.119298	NR_024279	ENSG00000179743	FLJ37453	-	uncharacterized LOC729614	ncRNA	DAP3	XL1
chr1:16174624-16174646	chr1	16174625	16174646	+	2.6692	5.50557	promoter-TSS (NR_024279)	promoter-TSS (NR_024279)	7	NR_024279	729614	Hs.119298	NR_024279	ENSG00000179743	FLJ37453	-	uncharacterized LOC729614	ncRNA	DAP3	XL1
chr1:16235939-16235976	chr1	16235940	16235976	+	2.19972	3.94188	exon (NM_015001, exon 4 of 15)	exon (NM_015001, exon 4 of 15)	-61316	NR_024279	729614	Hs.119298	NR_024279	ENSG00000179743	FLJ37453	-	uncharacterized LOC729614	ncRNA	DAP3	XL1
chr1:16242720-16242771	chr1	16242721	16242771	+	2.30663	4.39079	exon (NM_015001, exon 6 of 15)	exon (NM_015001, exon 6 of 15)	59881	NM_001242884	7709	Hs.433764	NM_003443	ENSG00000116809	ZBTB17	MIZ-1|ZNF151|ZNF60|pHZ-67	zinc finger and BTB domain containing 17	protein-coding	DAP3	XL1
chr1:16257818-16257867	chr1	16257819	16257867	+	2.02582	4.77252	exon (NM_015001, exon 11 of 15)	exon (NM_015001, exon 11 of 15)	44784	NM_001242884	7709	Hs.433764	NM_003443	ENSG00000116809	ZBTB17	MIZ-1|ZNF151|ZNF60|pHZ-67	zinc finger and BTB domain containing 17	protein-coding	DAP3	XL1
chr1:16258118-16258178	chr1	16258119	16258178	+	2.29183	4.32651	exon (NM_015001, exon 11 of 15)	exon (NM_015001, exon 11 of 15)	44479	NM_001242884	7709	Hs.433764	NM_003443	ENSG00000116809	ZBTB17	MIZ-1|ZNF151|ZNF60|pHZ-67	zinc finger and BTB domain containing 17	protein-coding	DAP3	XL1
chr1:16258178-16258285	chr1	16258179	16258285	+	2.01107	6.61323	exon (NM_015001, exon 11 of 15)	exon (NM_015001, exon 11 of 15)	44395	NM_001242884	7709	Hs.433764	NM_003443	ENSG00000116809	ZBTB17	MIZ-1|ZNF151|ZNF60|pHZ-67	zinc finger and BTB domain containing 17	protein-coding	DAP3	XL1
chr1:16258314-16258350	chr1	16258315	16258350	+	2.01385	3.24251	exon (NM_015001, exon 11 of 15)	exon (NM_015001, exon 11 of 15)	44295	NM_001242884	7709	Hs.433764	NM_003443	ENSG00000116809	ZBTB17	MIZ-1|ZNF151|ZNF60|pHZ-67	zinc finger and BTB domain containing 17	protein-coding	DAP3	XL1
chr1:16262720-16262756	chr1	16262721	16262756	+	2.46671	4.46064	exon (NM_015001, exon 11 of 15)	exon (NM_015001, exon 11 of 15)	39889	NM_001242884	7709	Hs.433764	NM_003443	ENSG00000116809	ZBTB17	MIZ-1|ZNF151|ZNF60|pHZ-67	zinc finger and BTB domain containing 17	protein-coding	DAP3	XL1
chr1:16264306-16264357	chr1	16264307	16264357	+	2.19575	5.12534	exon (NM_015001, exon 13 of 15)	exon (NM_015001, exon 13 of 15)	38295	NM_001242884	7709	Hs.433764	NM_003443	ENSG00000116809	ZBTB17	MIZ-1|ZNF151|ZNF60|pHZ-67	zinc finger and BTB domain containing 17	protein-coding	DAP3	XL1
chr1:16264365-16264414	chr1	16264366	16264414	+	2.26683	6.15432	exon (NM_015001, exon 13 of 15)	exon (NM_015001, exon 13 of 15)	38237	NM_001242884	7709	Hs.433764	NM_003443	ENSG00000116809	ZBTB17	MIZ-1|ZNF151|ZNF60|pHZ-67	zinc finger and BTB domain containing 17	protein-coding	DAP3	XL1
chr1:16264414-16264434	chr1	16264415	16264434	+	2.40027	5.55845	exon (NM_015001, exon 13 of 15)	exon (NM_015001, exon 13 of 15)	38203	NM_001242884	7709	Hs.433764	NM_003443	ENSG00000116809	ZBTB17	MIZ-1|ZNF151|ZNF60|pHZ-67	zinc finger and BTB domain containing 17	protein-coding	DAP3	XL1
chr1:16265247-16265269	chr1	16265248	16265269	+	3.03177	4.0129	exon (NM_015001, exon 14 of 15)	exon (NM_015001, exon 14 of 15)	37369	NM_001242884	7709	Hs.433764	NM_003443	ENSG00000116809	ZBTB17	MIZ-1|ZNF151|ZNF60|pHZ-67	zinc finger and BTB domain containing 17	protein-coding	DAP3	XL1
chr1:16265878-16265907	chr1	16265879	16265907	+	3.27688	4.9104	exon (NM_015001, exon 15 of 15)	exon (NM_015001, exon 15 of 15)	36734	NM_001242884	7709	Hs.433764	NM_003443	ENSG00000116809	ZBTB17	MIZ-1|ZNF151|ZNF60|pHZ-67	zinc finger and BTB domain containing 17	protein-coding	DAP3	XL1
chr1:16266479-16266508	chr1	16266480	16266508	+	3.23108	4.7331	3' UTR (NM_015001, exon 15 of 15)	3' UTR (NM_015001, exon 15 of 15)	36133	NM_001242884	7709	Hs.433764	NM_003443	ENSG00000116809	ZBTB17	MIZ-1|ZNF151|ZNF60|pHZ-67	zinc finger and BTB domain containing 17	protein-coding	DAP3	XL1
chr1:16269107-16269148	chr1	16269108	16269148	-	3.76874	3.83269	exon (NM_001287604, exon 14 of 16)	exon (NM_001287604, exon 14 of 16)	33499	NM_001242884	7709	Hs.433764	NM_003443	ENSG00000116809	ZBTB17	MIZ-1|ZNF151|ZNF60|pHZ-67	zinc finger and BTB domain containing 17	protein-coding	DAP3	XL1
chr1:16269148-16269188	chr1	16269149	16269188	-	3.73632	3.84361	exon (NM_001287604, exon 14 of 16)	exon (NM_001287604, exon 14 of 16)	33459	NM_001242884	7709	Hs.433764	NM_003443	ENSG00000116809	ZBTB17	MIZ-1|ZNF151|ZNF60|pHZ-67	zinc finger and BTB domain containing 17	protein-coding	DAP3	XL1
chr1:16270113-16270192	chr1	16270114	16270192	-	2.25416	3.61134	exon (NM_001287604, exon 11 of 16)	exon (NM_001287604, exon 11 of 16)	32474	NM_001242884	7709	Hs.433764	NM_003443	ENSG00000116809	ZBTB17	MIZ-1|ZNF151|ZNF60|pHZ-67	zinc finger and BTB domain containing 17	protein-coding	DAP3	XL1
chr1:16270823-16270913	chr1	16270824	16270913	-	2.14195	4.28181	exon (NM_001287604, exon 9 of 16)	exon (NM_001287604, exon 9 of 16)	31759	NM_001242884	7709	Hs.433764	NM_003443	ENSG00000116809	ZBTB17	MIZ-1|ZNF151|ZNF60|pHZ-67	zinc finger and BTB domain containing 17	protein-coding	DAP3	XL1
chr1:16270991-16271046	chr1	16270992	16271046	-	3.86185	4.22926	exon (NM_001287604, exon 9 of 16)	exon (NM_001287604, exon 9 of 16)	31608	NM_001242884	7709	Hs.433764	NM_003443	ENSG00000116809	ZBTB17	MIZ-1|ZNF151|ZNF60|pHZ-67	zinc finger and BTB domain containing 17	protein-coding	DAP3	XL1
chr1:16342041-16342141	chr1	16342042	16342141	-	2.33989	5.23764	exon (NM_001349686, exon 3 of 3)	exon (NM_001349686, exon 3 of 3)	3194	NM_001349685	27129	Hs.502612	NM_014424	ENSG00000173641	HSPB7	cvHSP	heat shock protein family B (small) member 7	protein-coding	DAP3	XL1
chr1:16342141-16342183	chr1	16342142	16342183	-	4.43676	13.3013	exon (NM_001349686, exon 3 of 3)	exon (NM_001349686, exon 3 of 3)	3123	NM_001349685	27129	Hs.502612	NM_014424	ENSG00000173641	HSPB7	cvHSP	heat shock protein family B (small) member 7	protein-coding	DAP3	XL1
chr1:16342183-16342258	chr1	16342184	16342258	-	2.93985	7.90549	exon (NM_014424, exon 3 of 3)	exon (NM_014424, exon 3 of 3)	3064	NM_001349685	27129	Hs.502612	NM_014424	ENSG00000173641	HSPB7	cvHSP	heat shock protein family B (small) member 7	protein-coding	DAP3	XL1
chr1:16343569-16343589	chr1	16343570	16343589	-	2.33	3.79555	exon (NM_001349686, exon 2 of 3)	exon (NM_001349686, exon 2 of 3)	1706	NM_001349685	27129	Hs.502612	NM_014424	ENSG00000173641	HSPB7	cvHSP	heat shock protein family B (small) member 7	protein-coding	DAP3	XL1
chr1:16354518-16354604	chr1	16354519	16354604	+	2.6692	4.2268	exon (NM_004070, exon 10 of 20)	exon (NM_004070, exon 10 of 20)	6030	NM_004070	1187	Hs.591533	NM_004070	ENSG00000186510	CLCNKA	CLCK1|ClC-K1|hClC-Ka	chloride voltage-gated channel Ka	protein-coding	DAP3	XL1
chr1:16451670-16451731	chr1	16451671	16451731	-	2.7472	6.6619	3' UTR (NM_001329090, exon 16 of 16)	3' UTR (NM_001329090, exon 16 of 16)	30863	NM_001329090	1969	Hs.171596	NM_004431	ENSG00000142627	EPHA2	ARCC2|CTPA|CTPP1|CTRCT6|ECK	EPH receptor A2	protein-coding	DAP3	XL1
chr1:16451765-16451812	chr1	16451766	16451812	-	2.08424	5.0843	exon (NM_001329090, exon 16 of 16)	exon (NM_001329090, exon 16 of 16)	30775	NM_001329090	1969	Hs.171596	NM_004431	ENSG00000142627	EPHA2	ARCC2|CTPA|CTPP1|CTRCT6|ECK	EPH receptor A2	protein-coding	DAP3	XL1
chr1:16455931-16456019	chr1	16455932	16456019	-	2.24372	7.25543	exon (NM_001329090, exon 15 of 16)	exon (NM_001329090, exon 15 of 16)	26589	NM_001329090	1969	Hs.171596	NM_004431	ENSG00000142627	EPHA2	ARCC2|CTPA|CTPP1|CTRCT6|ECK	EPH receptor A2	protein-coding	DAP3	XL1
chr1:16464403-16464434	chr1	16464404	16464434	-	2.16441	3.2141	exon (NM_001329090, exon 4 of 16)	exon (NM_001329090, exon 4 of 16)	18145	NM_001329090	1969	Hs.171596	NM_004431	ENSG00000142627	EPHA2	ARCC2|CTPA|CTPP1|CTRCT6|ECK	EPH receptor A2	protein-coding	DAP3	XL1
chr1:16464542-16464589	chr1	16464543	16464589	-	3.03177	7.8243	exon (NM_001329090, exon 4 of 16)	exon (NM_001329090, exon 4 of 16)	17998	NM_001329090	1969	Hs.171596	NM_004431	ENSG00000142627	EPHA2	ARCC2|CTPA|CTPP1|CTRCT6|ECK	EPH receptor A2	protein-coding	DAP3	XL1
chr1:16475031-16475131	chr1	16475032	16475131	-	2.38541	9.0969	exon (NM_001329090, exon 2 of 16)	exon (NM_001329090, exon 2 of 16)	7483	NM_001329090	1969	Hs.171596	NM_004431	ENSG00000142627	EPHA2	ARCC2|CTPA|CTPP1|CTRCT6|ECK	EPH receptor A2	protein-coding	DAP3	XL1
chr1:16475214-16475341	chr1	16475215	16475341	-	2.57456	13.5486	exon (NM_001329090, exon 2 of 16)	exon (NM_001329090, exon 2 of 16)	7286	NM_001329090	1969	Hs.171596	NM_004431	ENSG00000142627	EPHA2	ARCC2|CTPA|CTPP1|CTRCT6|ECK	EPH receptor A2	protein-coding	DAP3	XL1
chr1:16475341-16475396	chr1	16475342	16475396	-	2.78785	5.82148	exon (NM_001329090, exon 2 of 16)	exon (NM_001329090, exon 2 of 16)	7195	NM_001329090	1969	Hs.171596	NM_004431	ENSG00000142627	EPHA2	ARCC2|CTPA|CTPP1|CTRCT6|ECK	EPH receptor A2	protein-coding	DAP3	XL1
chr1:16475462-16475529	chr1	16475463	16475529	-	2.00728	5.63423	exon (NM_001329090, exon 2 of 16)	exon (NM_001329090, exon 2 of 16)	7068	NM_001329090	1969	Hs.171596	NM_004431	ENSG00000142627	EPHA2	ARCC2|CTPA|CTPP1|CTRCT6|ECK	EPH receptor A2	protein-coding	DAP3	XL1
chr1:16477412-16477438	chr1	16477413	16477438	-	2.25416	3.61134	exon (NM_004431, exon 2 of 17)	exon (NM_004431, exon 2 of 17)	5139	NM_001329090	1969	Hs.171596	NM_004431	ENSG00000142627	EPHA2	ARCC2|CTPA|CTPP1|CTRCT6|ECK	EPH receptor A2	protein-coding	DAP3	XL1
chr1:16482078-16482167	chr1	16482079	16482167	+	4.03177	4.79563	intron (NM_004431, intron 1 of 16)	CpG	441	NM_001329090	1969	Hs.171596	NM_004431	ENSG00000142627	EPHA2	ARCC2|CTPA|CTPP1|CTRCT6|ECK	EPH receptor A2	protein-coding	DAP3	XL1
chr1:16559031-16559117	chr1	16559032	16559117	-	2.59881	3.87081	exon (NM_030907, exon 4 of 5)	exon (NM_030907, exon 4 of 5)	4604	NM_030907	79363	Hs.546430	NM_030907	ENSG00000132881	CPLANE2	C1orf89|RSG1	ciliogenesis and planar polarity effector 2	protein-coding	DAP3	XL1
chr1:16578168-16578273	chr1	16578169	16578273	-	2.49928	3.52456	exon (NM_018994, exon 10 of 10)	exon (NM_018994, exon 10 of 10)	-14543	NM_030907	79363	Hs.546430	NM_030907	ENSG00000132881	CPLANE2	C1orf89|RSG1	ciliogenesis and planar polarity effector 2	protein-coding	DAP3	XL1
chr1:16641667-16641783	chr1	16641668	16641783	-	2.03177	4.30769	exon (NM_018994, exon 2 of 10)	exon (NM_018994, exon 2 of 10)	37250	NM_018994	54455	Hs.522384	NM_018994	ENSG00000037637	FBXO42	Fbx42|JFK	F-box protein 42	protein-coding	DAP3	XL1
chr1:16678730-16678830	chr1	16678731	16678830	-	2.73632	4.38815	5' UTR (NM_018994, exon 1 of 10)	5' UTR (NM_018994, exon 1 of 10)	195	NM_018994	54455	Hs.522384	NM_018994	ENSG00000037637	FBXO42	Fbx42|JFK	F-box protein 42	protein-coding	DAP3	XL1
chr1:16678830-16678939	chr1	16678831	16678939	-	2.18377	4.47205	promoter-TSS (NM_018994)	promoter-TSS (NM_018994)	90	NM_018994	54455	Hs.522384	NM_018994	ENSG00000037637	FBXO42	Fbx42|JFK	F-box protein 42	protein-coding	DAP3	XL1
chr1:16719858-16719957	chr1	16719859	16719957	+	2.10696	5.20943	exon (NM_001114600, exon 3 of 4)	exon (NM_001114600, exon 3 of 4)	26171	NR_073503	26099	Hs.252967	NM_001114600	ENSG00000055070	SZRD1	C1orf144	SUZ RNA binding domain containing 1	protein-coding	DAP3	XL1
chr1:16719957-16719990	chr1	16719958	16719990	+	2.52481	3.50328	exon (NM_001114600, exon 3 of 4)	exon (NM_001114600, exon 3 of 4)	26237	NR_073503	26099	Hs.252967	NM_001114600	ENSG00000055070	SZRD1	C1orf144	SUZ RNA binding domain containing 1	protein-coding	DAP3	XL1
chr1:16721540-16721589	chr1	16721541	16721589	+	2.25416	3.61134	TTS (NR_148413)	TTS (NR_148413)	27828	NR_073503	26099	Hs.252967	NM_001114600	ENSG00000055070	SZRD1	C1orf144	SUZ RNA binding domain containing 1	protein-coding	DAP3	XL1
chr1:16721589-16721772	chr1	16721590	16721772	+	2.96618	6.8086	TTS (NR_148413)	TTS (NR_148413)	27944	NR_073503	26099	Hs.252967	NM_001114600	ENSG00000055070	SZRD1	C1orf144	SUZ RNA binding domain containing 1	protein-coding	DAP3	XL1
chr1:16802409-16802529	chr1	16802410	16802529	-	2.56967	4.77258	non-coding (NR_023386, exon 14 of 15)	non-coding (NR_023386, exon 14 of 15)	14167	NR_147211	107984921	Hs.528312	NR_147210	ENSG00000226029	LINC01772	-	long intergenic non-protein coding RNA 1772	ncRNA	DAP3	XL1
chr1:16817360-16817422	chr1	16817361	16817422	-	3.76874	3.83269	non-coding (NR_023386, exon 4 of 15)	non-coding (NR_023386, exon 4 of 15)	1805	NR_023386	114819	Hs.597881	NR_023386	ENSG00000080947	CROCCP3	CROCCL2|dJ798A10.2	CROCC pseudogene 3	pseudo	DAP3	XL1
chr1:16893671-16893724	chr1	16893672	16893724	-	2.03177	3.30573	exon (NM_017940, exon 25 of 29)	exon (NM_017940, exon 25 of 29)	18289	NR_037446	100500876		NR_037446	ENSG00000263811	MIR3675	-	microRNA 3675	ncRNA	DAP3	XL1
chr1:16921424-16921444	chr1	16921425	16921444	-	2.24036	3.47197	5' UTR (NM_017940, exon 3 of 29)	5' UTR (NM_017940, exon 3 of 29)	18666	NM_017940	55672	Hs.467587	NM_017940	ENSG00000219481	NBPF1	AB13|AB14|AB23|AD2|NBG|NBPF	NBPF member 1	protein-coding	DAP3	XL1
chr1:16939830-16939967	chr1	16939831	16939967	-	2.49605	6.91257	5' UTR (NM_017940, exon 1 of 29)	5' UTR (NM_017940, exon 1 of 29)	201	NM_017940	55672	Hs.467587	NM_017940	ENSG00000219481	NBPF1	AB13|AB14|AB23|AD2|NBG|NBPF	NBPF member 1	protein-coding	DAP3	XL1
chr1:16945550-16945593	chr1	16945551	16945593	-	2.80045	3.28175	non-coding (NR_026752, exon 7 of 7)	non-coding (NR_026752, exon 7 of 7)	-5472	NM_017940	55672	Hs.467587	NM_017940	ENSG00000219481	NBPF1	AB13|AB14|AB23|AD2|NBG|NBPF	NBPF member 1	protein-coding	DAP3	XL1
chr1:16952291-16952370	chr1	16952292	16952370	-	2.64612	4.04366	non-coding (NR_026752, exon 5 of 7)	non-coding (NR_026752, exon 5 of 7)	5070	NR_026752	84809	Hs.631865	NR_026752	ENSG00000215908	CROCCP2	CROCCL1	CROCC pseudogene 2	pseudo	DAP3	XL1
chr1:16952370-16952443	chr1	16952371	16952443	-	2.44681	4.26621	non-coding (NR_026752, exon 5 of 7)	non-coding (NR_026752, exon 5 of 7)	4994	NR_026752	84809	Hs.631865	NR_026752	ENSG00000215908	CROCCP2	CROCCL1	CROCC pseudogene 2	pseudo	DAP3	XL1
chr1:17264161-17264215	chr1	17264162	17264215	+	2.33578	3.00598	exon (NM_014675, exon 10 of 37)	exon (NM_014675, exon 10 of 37)	15762	NM_014675	9696	Hs.309403	NM_014675	ENSG00000058453	CROCC	ROLT|TAX1BP2	ciliary rootlet coiled-coil, rootletin	protein-coding	DAP3	XL1
chr1:17326890-17326949	chr1	17326891	17326949	-	2.59881	3.87081	exon (NM_001141974, exon 9 of 27)	exon (NM_001141974, exon 9 of 27)	11503	NM_001141974	23400	Hs.128866	NM_022089	ENSG00000159363	ATP13A2	CLN12|HSA9947|KRPPD|PARK9|SPG78	ATPase cation transporting 13A2	protein-coding	DAP3	XL1
chr1:17349105-17349158	chr1	17349106	17349158	-	2.49928	5.29497	exon (NM_003000, exon 7 of 8)	exon (NM_003000, exon 7 of 8)	-10709	NM_001141973	23400	Hs.128866	NM_022089	ENSG00000159363	ATP13A2	CLN12|HSA9947|KRPPD|PARK9|SPG78	ATPase cation transporting 13A2	protein-coding	DAP3	XL1
chr1:17349158-17349218	chr1	17349159	17349218	-	3.0048	7.64744	exon (NM_003000, exon 7 of 8)	exon (NM_003000, exon 7 of 8)	-10765	NM_001141973	23400	Hs.128866	NM_022089	ENSG00000159363	ATP13A2	CLN12|HSA9947|KRPPD|PARK9|SPG78	ATPase cation transporting 13A2	protein-coding	DAP3	XL1
chr1:17350516-17350563	chr1	17350517	17350563	-	3.08424	4.19436	exon (NM_003000, exon 6 of 8)	exon (NM_003000, exon 6 of 8)	-12117	NM_001141973	23400	Hs.128866	NM_022089	ENSG00000159363	ATP13A2	CLN12|HSA9947|KRPPD|PARK9|SPG78	ATPase cation transporting 13A2	protein-coding	DAP3	XL1
chr1:17354273-17354357	chr1	17354274	17354357	-	2.1156	7.41609	exon (NM_003000, exon 5 of 8)	exon (NM_003000, exon 5 of 8)	-15892	NM_001141973	23400	Hs.128866	NM_022089	ENSG00000159363	ATP13A2	CLN12|HSA9947|KRPPD|PARK9|SPG78	ATPase cation transporting 13A2	protein-coding	DAP3	XL1
chr1:17355155-17355207	chr1	17355156	17355207	-	3.08424	6.19801	exon (NM_003000, exon 4 of 8)	exon (NM_003000, exon 4 of 8)	-16758	NM_001141973	23400	Hs.128866	NM_022089	ENSG00000159363	ATP13A2	CLN12|HSA9947|KRPPD|PARK9|SPG78	ATPase cation transporting 13A2	protein-coding	DAP3	XL1
chr1:17355207-17355230	chr1	17355208	17355230	-	2.34297	3.95058	exon (NM_003000, exon 4 of 8)	exon (NM_003000, exon 4 of 8)	-16796	NM_001141973	23400	Hs.128866	NM_022089	ENSG00000159363	ATP13A2	CLN12|HSA9947|KRPPD|PARK9|SPG78	ATPase cation transporting 13A2	protein-coding	DAP3	XL1
chr1:17359550-17359620	chr1	17359551	17359620	-	2.30242	5.04562	exon (NM_003000, exon 3 of 8)	exon (NM_003000, exon 3 of 8)	21080	NM_003000	6390	Hs.465924	NM_003000	ENSG00000117118	SDHB	CWS2|IP|PGL4|SDH|SDH1|SDH2|SDHIP	succinate dehydrogenase complex iron sulfur subunit B	protein-coding	DAP3	XL1
chr1:17734441-17734492	chr1	17734442	17734492	-	2.10977	4.68382	3' UTR (NM_001136204, exon 12 of 12)	3' UTR (NM_001136204, exon 12 of 12)	30565	NM_001136204	55920	Hs.380857	NM_018715	ENSG00000179051	RCC2	TD-60	regulator of chromosome condensation 2	protein-coding	DAP3	XL1
chr1:17735533-17735597	chr1	17735534	17735597	-	2.30436	9.04182	3' UTR (NM_001136204, exon 12 of 12)	3' UTR (NM_001136204, exon 12 of 12)	29467	NM_001136204	55920	Hs.380857	NM_018715	ENSG00000179051	RCC2	TD-60	regulator of chromosome condensation 2	protein-coding	DAP3	XL1
chr1:17738616-17738660	chr1	17738617	17738660	-	2.18377	8.55432	exon (NM_001136204, exon 10 of 12)	exon (NM_001136204, exon 10 of 12)	26394	NM_001136204	55920	Hs.380857	NM_018715	ENSG00000179051	RCC2	TD-60	regulator of chromosome condensation 2	protein-coding	DAP3	XL1
chr1:17738660-17738686	chr1	17738661	17738686	-	2.02691	5.75776	exon (NM_001136204, exon 10 of 12)	exon (NM_001136204, exon 10 of 12)	26359	NM_001136204	55920	Hs.380857	NM_018715	ENSG00000179051	RCC2	TD-60	regulator of chromosome condensation 2	protein-coding	DAP3	XL1
chr1:17741468-17741570	chr1	17741469	17741570	-	2.44681	3.35144	intron (NM_018715, intron 8 of 12)	intron (NM_018715, intron 8 of 12)	23513	NM_001136204	55920	Hs.380857	NM_018715	ENSG00000179051	RCC2	TD-60	regulator of chromosome condensation 2	protein-coding	DAP3	XL1
chr1:17742981-17743013	chr1	17742982	17743013	-	2.1047	5.73269	exon (NM_001136204, exon 7 of 12)	exon (NM_001136204, exon 7 of 12)	22035	NM_001136204	55920	Hs.380857	NM_018715	ENSG00000179051	RCC2	TD-60	regulator of chromosome condensation 2	protein-coding	DAP3	XL1
chr1:17743100-17743126	chr1	17743101	17743126	-	2.23882	7.83526	exon (NM_001136204, exon 7 of 12)	exon (NM_001136204, exon 7 of 12)	21919	NM_001136204	55920	Hs.380857	NM_018715	ENSG00000179051	RCC2	TD-60	regulator of chromosome condensation 2	protein-coding	DAP3	XL1
chr1:17748732-17748752	chr1	17748733	17748752	-	2.25416	3.61134	exon (NM_001136204, exon 5 of 12)	exon (NM_001136204, exon 5 of 12)	16290	NM_001136204	55920	Hs.380857	NM_018715	ENSG00000179051	RCC2	TD-60	regulator of chromosome condensation 2	protein-coding	DAP3	XL1
chr1:17749205-17749274	chr1	17749206	17749274	-	2.69755	12.2915	exon (NM_001136204, exon 4 of 12)	exon (NM_001136204, exon 4 of 12)	15792	NM_001136204	55920	Hs.380857	NM_018715	ENSG00000179051	RCC2	TD-60	regulator of chromosome condensation 2	protein-coding	DAP3	XL1
chr1:17752036-17752091	chr1	17752037	17752091	-	2.24651	6.02775	exon (NM_001136204, exon 3 of 12)	exon (NM_001136204, exon 3 of 12)	12968	NM_001136204	55920	Hs.380857	NM_018715	ENSG00000179051	RCC2	TD-60	regulator of chromosome condensation 2	protein-coding	DAP3	XL1
chr1:17764762-17764793	chr1	17764763	17764793	-	2.30368	7.05328	exon (NM_001136204, exon 1 of 12)	exon (NM_001136204, exon 1 of 12)	254	NM_001136204	55920	Hs.380857	NM_018715	ENSG00000179051	RCC2	TD-60	regulator of chromosome condensation 2	protein-coding	DAP3	XL1
chr1:17930039-17930058	chr1	17930040	17930058	+	2.38541	4.12057	exon (NM_001011722, exon 5 of 27)	exon (NM_001011722, exon 5 of 27)	-14759	NM_001328124	55160	Hs.443460	NM_018125	ENSG00000074964	ARHGEF10L	GrinchGEF	Rho guanine nucleotide exchange factor 10 like	protein-coding	DAP3	XL1
chr1:17948381-17948436	chr1	17948382	17948436	+	2.19745	4.53558	exon (NM_001011722, exon 9 of 27)	exon (NM_001011722, exon 9 of 27)	3601	NM_001319838	55160	Hs.443460	NM_018125	ENSG00000074964	ARHGEF10L	GrinchGEF	Rho guanine nucleotide exchange factor 10 like	protein-coding	DAP3	XL1
chr1:17949491-17949541	chr1	17949492	17949541	+	2.46671	4.46064	exon (NM_001011722, exon 10 of 27)	exon (NM_001011722, exon 10 of 27)	4708	NM_001319838	55160	Hs.443460	NM_018125	ENSG00000074964	ARHGEF10L	GrinchGEF	Rho guanine nucleotide exchange factor 10 like	protein-coding	DAP3	XL1
chr1:17949557-17949601	chr1	17949558	17949601	+	2.04947	3.36901	exon (NM_001011722, exon 10 of 27)	exon (NM_001011722, exon 10 of 27)	4771	NM_001319838	55160	Hs.443460	NM_018125	ENSG00000074964	ARHGEF10L	GrinchGEF	Rho guanine nucleotide exchange factor 10 like	protein-coding	DAP3	XL1
chr1:17949601-17949670	chr1	17949602	17949670	+	2.61317	4.96883	exon (NM_001011722, exon 10 of 27)	exon (NM_001011722, exon 10 of 27)	4828	NM_001319838	55160	Hs.443460	NM_018125	ENSG00000074964	ARHGEF10L	GrinchGEF	Rho guanine nucleotide exchange factor 10 like	protein-coding	DAP3	XL1
chr1:17953821-17953848	chr1	17953822	17953848	+	2.15953	3.09097	exon (NM_001011722, exon 13 of 27)	exon (NM_001011722, exon 13 of 27)	9027	NM_001319838	55160	Hs.443460	NM_018125	ENSG00000074964	ARHGEF10L	GrinchGEF	Rho guanine nucleotide exchange factor 10 like	protein-coding	DAP3	XL1
chr1:17958882-17958959	chr1	17958883	17958959	+	2.26394	4.854	exon (NM_001011722, exon 14 of 27)	exon (NM_001011722, exon 14 of 27)	14113	NM_001319838	55160	Hs.443460	NM_018125	ENSG00000074964	ARHGEF10L	GrinchGEF	Rho guanine nucleotide exchange factor 10 like	protein-coding	DAP3	XL1
chr1:17964400-17964460	chr1	17964401	17964460	+	3.01835	7.83164	exon (NM_001011722, exon 17 of 27)	exon (NM_001011722, exon 17 of 27)	19622	NM_001319838	55160	Hs.443460	NM_018125	ENSG00000074964	ARHGEF10L	GrinchGEF	Rho guanine nucleotide exchange factor 10 like	protein-coding	DAP3	XL1
chr1:17964460-17964499	chr1	17964461	17964499	+	3.29183	7.47298	exon (NM_001011722, exon 17 of 27)	exon (NM_001011722, exon 17 of 27)	19672	NM_001319838	55160	Hs.443460	NM_018125	ENSG00000074964	ARHGEF10L	GrinchGEF	Rho guanine nucleotide exchange factor 10 like	protein-coding	DAP3	XL1
chr1:19408664-19408708	chr1	19408665	19408708	-	3.35013	8.04927	intron (NM_020765, intron 102 of 105)	intron (NM_020765, intron 102 of 105)	-125516	NM_001136265	126917	Hs.466625	NM_001136265	ENSG00000169991	IFFO2	-	intermediate filament family orphan 2	protein-coding	DAP3	XL1
chr1:19411057-19411125	chr1	19411058	19411125	-	2.23108	6.54803	exon (NM_020765, exon 102 of 106)	exon (NM_020765, exon 102 of 106)	125669	NM_020765	23352	Hs.148078	NM_020765	ENSG00000127481	UBR4	RBAF600|ZUBR1|p600	ubiquitin protein ligase E3 component n-recognin 4	protein-coding	DAP3	XL1
chr1:19415304-19415356	chr1	19415305	19415356	-	2.2194	5.25196	exon (NM_020765, exon 98 of 106)	exon (NM_020765, exon 98 of 106)	121430	NM_020765	23352	Hs.148078	NM_020765	ENSG00000127481	UBR4	RBAF600|ZUBR1|p600	ubiquitin protein ligase E3 component n-recognin 4	protein-coding	DAP3	XL1
chr1:19419807-19419825	chr1	19419808	19419825	-	2.32128	3.7708	exon (NM_020765, exon 96 of 106)	exon (NM_020765, exon 96 of 106)	116944	NM_020765	23352	Hs.148078	NM_020765	ENSG00000127481	UBR4	RBAF600|ZUBR1|p600	ubiquitin protein ligase E3 component n-recognin 4	protein-coding	DAP3	XL1
[truncated: 52,855 more rows]

## Sheet: XL2
PeakID	Chr	Start	End	Strand	log2(foldChange)	p-value(-log10)	Annotation	Detailed Annotation	Distance to TSS	Nearest PromoterID	Entrez ID	Nearest Unigene	Nearest Refseq	Nearest Ensembl	Gene Name	Gene Alias	Gene Description	Gene Type	target_gene	sample
[truncated: 64,555 more rows]
