# Supplementary material for: Multilayered control of splicing regulatory networks by DAP3 leads to widespread alternative splicing changes in cancer
Source: Nat Commun. 2022 Apr 4;13:1793. doi: 10.1038/s41467-022-29400-7 (PMC8980049; doi:10.1038/s41467-022-29400-7)
Supplement: Supplementary file 5 — Supplementary Data 2 [file 41467_2022_29400_MOESM5_ESM.xlsx]

## Sheet: SE
ID	GeneID	geneSymbol	chr	strand	exonStart_0base	exonEnd	upstreamES	upstreamEE	downstreamES	downstreamEE	IJC_KD_sh1	IJC_KD_sh2	SJC_KD_sh1	SJC_KD_sh2	IJC_scr	SJC_scr	IncFormLen	SkipFormLen	PValue	FDR	IncLevel1	IncLevel2	IncLevelDifference	target_gene	type	reads	abs psi
8	ZBTB41	ZBTB41	chr1	-	197145060	197145144	197144139	197144245	197145693	197145800	8	14	23	19	7	66	183	99	0.00093593	0.0151943	0.158,0.285	0.054	0.167	DAP3_EC109	SE	31	0.167
225	APBA3	APBA3	chr19	-	3759558	3759598	3754192	3754338	3759686	3760299	115	202	23	5	178	3	139	99	0.00191336	0.0255462	0.781,0.966	0.977	-0.104	DAP3_EC109	SE	138	0.104
230	FANCE	FANCE	chr6	+	35425692	35425761	35425332	35425377	35426073	35426217	291	464	105	102	305	40	168	99	0.00124887	0.0186776	0.62,0.728	0.818	-0.144	DAP3_EC109	SE	345	0.144
332	ZNF263	ZNF263	chr16	+	3336022	3336149	3333490	3334205	3339392	3341459	40	40	133	43	88	43	198	99	1.52154e-05	0.000659506	0.131,0.317	0.506	-0.282	DAP3_EC109	SE	83	0.282
395	DENND6B	DENND6B	chr22	-	50752828	50752923	50752635	50752701	50753033	50753129	76	102	0	5	36	7	194	99	0.00121347	0.0183023	1.0,0.912	0.724	0.232	DAP3_EC109	SE	43	0.232
473	ARSK	ARSK	chr5	+	94922265	94922437	94918619	94918902	94927104	94927329	70	81	0	0	77	5	198	99	0.00101813	0.0161522	1.0,1.0	0.885	0.115	DAP3_EC109	SE	70	0.115
474	PAFAH2	PAFAH2	chr1	-	26299048	26299203	26286257	26288574	26300970	26301141	98	139	10	7	262	4	198	99	0.0025827	0.0316262	0.831,0.908	0.97	-0.101	DAP3_EC109	SE	108	0.101
499	C8orf44-SGK3	C8orf44-SGK3	chr8	+	67716609	67716682	67710776	67710860	67726087	67726163	46	54	5	5	44	0	172	99	0.00188514	0.0253163	0.841,0.861	1	-0.149	DAP3_EC109	SE	44	0.149
587	LOC107985911	LOC107985911	chr2	-	91842945	91843023	91805182	91806180	91843393	91843528	13	38	65	66	57	48	177	99	0.000196845	0.00468583	0.101,0.244	0.399	-0.227	DAP3_EC109	SE	78	0.227
614	PARGP1-AGAP4	PARGP1-AGAP4	chr10	-	51226587	51226676	51224668	51226465	51227101	51227153	46	37	11	3	83	2	188	99	0.00331885	0.0381716	0.688,0.867	0.956	-0.178	DAP3_EC109	SE	40	0.178
641	APLP1	APLP1	chr19	+	36368983	36369010	36368619	36368727	36369485	36369556	205	202	126	49	169	26	126	99	0.00405595	0.0441471	0.561,0.764	0.836	-0.173	DAP3_EC109	SE	195	0.173
642	APLP1	APLP1	chr19	+	36368986	36369010	36368619	36368727	36369485	36369556	404	460	126	49	403	26	123	99	0.000211679	0.00495602	0.721,0.883	0.926	-0.124	DAP3_EC109	SE	429	0.124
644	ERFE	ERFE	chr2	+	239072715	239072824	239072377	239072640	239072910	239073001	113	118	0	0	106	6	198	99	0.000436614	0.00858564	1.0,1.0	0.898	0.102	DAP3_EC109	SE	112	0.102
648	KHDRBS3	KHDRBS3	chr8	+	136619197	136619280	136594120	136594316	136657301	136657360	125	188	15	23	105	3	182	99	0.00262195	0.0320007	0.819,0.816	0.95	-0.133	DAP3_EC109	SE	108	0.133
669	MROH6	MROH6	chr8	-	144650311	144650431	144649955	144650058	144651610	144651784	182	185	55	8	228	5	198	99	0.000642281	0.0114643	0.623,0.92	0.958	-0.186	DAP3_EC109	SE	193	0.186
670	MROH6	MROH6	chr8	-	144650721	144650889	144649955	144650058	144651610	144651784	152	124	55	8	143	5	198	99	0.00281415	0.0337542	0.58,0.886	0.935	-0.202	DAP3_EC109	SE	132	0.202
720	FLVCR1	FLVCR1	chr1	+	213037066	213037211	213031616	213032532	213046019	213046160	205	332	26	2	548	2	198	99	8.52989e-06	0.000420339	0.798,0.988	0.993	-0.1	DAP3_EC109	SE	231	0.1
735	NABP1	NABP1	chr2	+	192547217	192547321	192546671	192546743	192548454	192548530	123	109	82	110	152	427	198	99	8.47597e-10	2.64304e-07	0.429,0.331	0.151	0.229	DAP3_EC109	SE	205	0.229
761	TMEM219	TMEM219	chr16	+	29983362	29983461	29982728	29982899	29984270	29984369	85	179	470	480	262	399	198	99	1.05218e-07	1.26911e-05	0.083,0.157	0.247	-0.127	DAP3_EC109	SE	555	0.127
801	PEX3	PEX3	chr6	+	143806288	143806385	143800212	143800335	143810279	143811751	140	325	18	1	510	0	196	99	1.52661e-05	0.000660519	0.797,0.994	1	-0.105	DAP3_EC109	SE	158	0.105
808	HOOK3	HOOK3	chr8	+	42761315	42761401	42752120	42752331	42780699	42780772	93	57	1	0	65	5	185	99	0.00157314	0.0221717	0.98,1.0	0.874	0.116	DAP3_EC109	SE	57	0.116
867	TRAK2	TRAK2	chr2	-	202265740	202265817	202264099	202264216	202272125	202272320	29	77	26	20	111	11	176	99	0.00102113	0.0161866	0.386,0.684	0.85	-0.315	DAP3_EC109	SE	55	0.315
966	FRG1HP	FRG1HP	chr9	+	69066481	69066663	69065489	69066004	69067861	69067928	29	44	2	2	49	16	198	99	0.000218031	0.00506699	0.879,0.917	0.605	0.293	DAP3_EC109	SE	31	0.293
1004	DDX42	DDX42	chr17	+	61852467	61852538	61851548	61851736	61864393	61864630	34	278	304	459	267	387	170	99	0.000971312	0.0156078	0.061,0.261	0.287	-0.126	DAP3_EC109	SE	338	0.126
1062	USP35	USP35	chr11	+	77907281	77907964	77899964	77900203	77908981	77909114	50	55	9	0	59	0	198	99	0.0039476	0.0433179	0.735,1.0	1	-0.133	DAP3_EC109	SE	55	0.133
1070	USP35	USP35	chr11	+	77919902	77920009	77899964	77900203	77920493	77921790	49	63	7	1	59	0	198	99	0.00479233	0.0498082	0.778,0.969	1	-0.127	DAP3_EC109	SE	56	0.127
1109	CASC8	CASC8	chr8	-	128491948	128492051	128433073	128433208	128492972	128493316	19	20	3	0	14	7	198	99	0.00322253	0.0373303	0.76,1.0	0.5	0.38	DAP3_EC109	SE	20	0.38
1189	TPST1	TPST1	chr7	+	65817491	65817542	65751497	65751696	65824881	65825430	45	27	8	0	57	0	150	99	0.00315748	0.0367583	0.788,1.0	1	-0.106	DAP3_EC109	SE	27	0.106
1190	TPST1	TPST1	chr7	+	65821811	65821858	65751497	65751696	65824881	65825430	26	30	8	0	57	0	146	99	0.00241545	0.0302141	0.688,1.0	1	-0.156	DAP3_EC109	SE	30	0.156
1289	BAIAP2L2	BAIAP2L2	chr22	-	38485528	38485681	38483130	38483271	38493038	38493185	114	111	15	11	125	77	198	99	2.05356e-10	7.95551e-08	0.792,0.835	0.448	0.365	DAP3_EC109	SE	122	0.365
1334	UGGT2	UGGT2	chr13	-	96513041	96513137	96511844	96511929	96515882	96515968	18	28	7	0	49	0	195	99	0.00376861	0.0418175	0.566,1.0	1	-0.217	DAP3_EC109	SE	25	0.217
1342	TM9SF3	TM9SF3	chr10	-	98319415	98319493	98312684	98312816	98321734	98321895	170	223	23	1	431	0	177	99	2.21781e-06	0.000144776	0.805,0.992	1	-0.101	DAP3_EC109	SE	193	0.101
1351	DESI1	DESI1	chr22	-	42003843	42003865	42000047	42000157	42016755	42017047	130	181	38	16	251	14	121	99	0.00175862	0.0240828	0.737,0.902	0.936	-0.117	DAP3_EC109	SE	168	0.117
1391	TMEM141	TMEM141	chr9	+	139686162	139686229	139685795	139685876	139686398	139686482	1859	2450	88	181	1680	281	166	99	3.18834e-11	1.62496e-08	0.926,0.89	0.781	0.127	DAP3_EC109	SE	1947	0.127
1477	KLHL13	KLHL13	chrX	-	117162386	117162460	117054200	117054333	117250470	117250828	11	10	12	28	31	7	173	99	1.90224e-05	0.000771041	0.344,0.17	0.717	-0.46	DAP3_EC109	SE	23	0.46
1526	SMARCAL1	SMARCAL1	chr2	+	217288355	217288406	217280979	217281030	217293318	217293505	35	52	0	0	49	5	150	99	0.000740131	0.0127755	1.0,1.0	0.866	0.134	DAP3_EC109	SE	35	0.134
1621	TPCN2	TPCN2	chr11	+	68834970	68835073	68831362	68831435	68837897	68837963	42	210	18	4	129	0	198	99	0.000166728	0.00412611	0.538,0.963	1	-0.25	DAP3_EC109	SE	60	0.25
1646	C5orf34	C5orf34	chr5	-	43508678	43508768	43503766	43503862	43514907	43515250	43	59	0	0	36	12	189	99	1.7773e-09	4.66281e-07	1.0,1.0	0.611	0.389	DAP3_EC109	SE	43	0.389
1648	C5orf34	C5orf34	chr5	-	43509246	43509477	43508678	43508768	43514907	43515250	123	164	43	57	232	36	198	99	0.000727327	0.0126077	0.589,0.59	0.763	-0.174	DAP3_EC109	SE	166	0.174
1649	STAG3L2	STAG3L2	chr7	-	74299833	74299941	74299454	74299569	74300249	74300329	59	129	21	57	96	15	198	99	0.00184204	0.0249042	0.584,0.531	0.762	-0.205	DAP3_EC109	SE	80	0.205
1675	ABHD11	ABHD11	chr7	-	73151258	73151440	73150424	73151021	73151891	73152065	228	271	0	5	165	13	198	99	1.58628e-05	0.00067905	1.0,0.964	0.864	0.118	DAP3_EC109	SE	178	0.118
1676	ABHD11	ABHD11	chr7	-	73151258	73151550	73150424	73151021	73151891	73152065	231	279	0	5	187	13	198	99	3.59487e-05	0.00125982	1.0,0.965	0.878	0.104	DAP3_EC109	SE	200	0.104
1677	ABHD11	ABHD11	chr7	-	73151550	73151721	73150424	73151021	73151891	73152065	144	176	0	5	68	13	198	99	3.99983e-07	3.63067e-05	1.0,0.946	0.723	0.25	DAP3_EC109	SE	81	0.25
1725	PIGB	PIGB	chr15	+	55619728	55619833	55611419	55611611	55621921	55622052	101	125	4	0	160	13	198	99	0.0011271	0.0173618	0.927,1.0	0.86	0.104	DAP3_EC109	SE	105	0.104
1728	PIGB	PIGB	chr15	+	55642896	55643110	55611419	55611611	55646995	55647176	62	107	15	0	197	1	198	99	0.000941372	0.0152548	0.674,1.0	0.99	-0.153	DAP3_EC109	SE	77	0.153
1731	SMIM7	SMIM7	chr19	-	16764845	16764936	16756958	16758072	16770205	16770258	867	2272	257	216	2215	114	190	99	1.62204e-05	0.000687041	0.637,0.846	0.91	-0.168	DAP3_EC109	SE	1124	0.168
1782	PIGN	PIGN	chr18	-	59807652	59807712	59806215	59806308	59810538	59810579	72	64	23	2	126	3	159	99	0.00357324	0.0402859	0.661,0.952	0.963	-0.156	DAP3_EC109	SE	66	0.156
1797	SLC7A6	SLC7A6	chr16	+	68324298	68324443	68321648	68321774	68325111	68325235	240	210	39	15	613	27	198	99	0.00096355	0.0155171	0.755,0.875	0.919	-0.104	DAP3_EC109	SE	225	0.104
1821	LOC101927021	LOC101927021	chr7	+	1202597	1202853	1201987	1202179	1203087	1203131	41	105	0	16	200	1	198	99	0.000157216	0.00395045	1.0,0.766	0.99	-0.107	DAP3_EC109	SE	41	0.107
1839	KMT2E	KMT2E	chr7	+	104746968	104747219	104746305	104746450	104747612	104747669	226	365	29	2	446	1	198	99	8.79538e-06	0.000430783	0.796,0.989	0.996	-0.103	DAP3_EC109	SE	255	0.103
1993	MPP6	MPP6	chr7	+	24663284	24663403	24613070	24613212	24681334	24681487	149	251	4	2	283	22	198	99	4.01487e-05	0.00137427	0.949,0.984	0.865	0.101	DAP3_EC109	SE	153	0.101
2003	ELMO2	ELMO2	chr20	-	45027335	45027410	45023043	45023142	45035186	45035254	22	30	29	27	57	19	174	99	0.000543406	0.0101155	0.301,0.387	0.631	-0.287	DAP3_EC109	SE	51	0.287
2039	MTMR6	MTMR6	chr13	-	25828522	25828572	25827901	25828102	25831333	25831459	138	226	22	4	271	0	149	99	3.13761e-06	0.000190425	0.806,0.974	1	-0.11	DAP3_EC109	SE	160	0.11
2064	PMM2	PMM2	chr16	+	8900172	8900264	8895655	8895767	8904935	8905035	403	438	65	9	519	1	191	99	8.93235e-09	1.74653e-06	0.763,0.962	0.996	-0.133	DAP3_EC109	SE	447	0.133
2065	PMM2	PMM2	chr16	+	8900172	8900264	8895655	8895767	8905494	8905570	110	44	12	1	38	0	191	99	0.00380376	0.0421099	0.826,0.958	1	-0.108	DAP3_EC109	SE	38	0.108
2153	UBXN11	UBXN11	chr1	-	26620695	26620822	26612313	26612528	26633082	26633195	122	132	36	20	113	3	198	99	1.08262e-05	0.000504799	0.629,0.767	0.95	-0.252	DAP3_EC109	SE	116	0.252
2168	UBXN11	UBXN11	chr1	-	26629303	26629409	26612313	26612528	26633082	26633195	40	92	36	20	47	3	198	99	0.00157343	0.0221717	0.357,0.697	0.887	-0.36	DAP3_EC109	SE	50	0.36
2273	DHDH	DHDH	chr19	+	49445696	49445821	49442705	49442958	49447613	49447764	67	57	3	0	29	5	198	99	0.00396259	0.0434236	0.918,1.0	0.744	0.215	DAP3_EC109	SE	34	0.215
2344	RAB17	RAB17	chr2	-	238486646	238486798	238485899	238486025	238494640	238494800	22	131	11	21	108	0	198	99	6.04286e-08	8.19247e-06	0.5,0.757	1	-0.371	DAP3_EC109	SE	33	0.371
2432	WDHD1	WDHD1	chr14	-	55493428	55493521	55480202	55480314	55493745	55493817	247	383	34	25	333	5	192	99	2.87039e-06	0.000177058	0.789,0.888	0.972	-0.133	DAP3_EC109	SE	281	0.133
2437	TUBGCP6	TUBGCP6	chr22	-	50658679	50660303	50658385	50658444	50660456	50660531	136	107	0	0	133	8	198	99	5.769e-05	0.0018264	1.0,1.0	0.893	0.107	DAP3_EC109	SE	107	0.107
2455	PPIL6	PPIL6	chr6	-	109757306	109757402	109752359	109752548	109761658	109761831	19	19	7	8	52	1	195	99	1.41197e-05	0.000622648	0.579,0.547	0.964	-0.401	DAP3_EC109	SE	26	0.401
2482	ARVCF	ARVCF	chr22	-	19958738	19958858	19957418	19958266	19959408	19959494	11	29	17	32	76	38	198	99	0.00317169	0.0368891	0.244,0.312	0.5	-0.222	DAP3_EC109	SE	28	0.222
2489	ARVCF	ARVCF	chr22	-	19997977	19998031	19978107	19978335	20004111	20004346	14	23	12	4	24	0	153	99	9.18487e-05	0.00262453	0.43,0.788	1	-0.391	DAP3_EC109	SE	24	0.391
2520	COL4A4	COL4A4	chr2	-	227875028	227875217	227872733	227873020	227876896	227877013	47	114	47	12	99	1	198	99	2.13463e-05	0.00084298	0.333,0.826	0.98	-0.4	DAP3_EC109	SE	94	0.4
2521	COL4A4	COL4A4	chr2	-	227875028	227875217	227872733	227873020	227886763	227886889	27	80	2	8	66	0	198	99	0.000802569	0.0135585	0.871,0.833	1	-0.148	DAP3_EC109	SE	29	0.148
2553	GRAMD4	GRAMD4	chr22	+	47072496	47072565	47071364	47071449	47078307	47078653	57	85	16	0	75	0	168	99	0.00132816	0.0195809	0.677,1.0	1	-0.161	DAP3_EC109	SE	73	0.161
2575	LINC00680-GUSBP4	LINC00680-GUSBP4	chr6	-	58252703	58252788	58250694	58250869	58256381	58256569	99	91	0	2	53	5	184	99	0.00148333	0.0212831	1.0,0.961	0.851	0.129	DAP3_EC109	SE	58	0.129
2578	LINC00680-GUSBP4	LINC00680-GUSBP4	chr6	-	58256381	58256569	58252703	58252788	58285305	58285389	82	91	2	3	41	8	198	99	0.000838569	0.0140031	0.953,0.938	0.719	0.227	DAP3_EC109	SE	49	0.227
2579	LINC00680-GUSBP4	LINC00680-GUSBP4	chr6	-	58275195	58275346	58256381	58256569	58285305	58285389	1	1	31	44	23	22	198	99	5.55878e-12	3.53737e-09	0.016,0.011	0.343	-0.33	DAP3_EC109	SE	32	0.33
2604	RLF	RLF	chr1	+	40697188	40697330	40688245	40688382	40701463	40706593	84	87	0	2	105	17	198	99	3.04203e-07	2.92571e-05	1.0,0.956	0.755	0.223	DAP3_EC109	SE	84	0.223
2605	EME1	EME1	chr17	+	48455955	48456042	48453426	48453554	48456134	48456256	469	273	3	9	193	21	186	99	3.88166e-07	3.55194e-05	0.988,0.942	0.83	0.135	DAP3_EC109	SE	214	0.135
2654	MIOS	MIOS	chr7	+	7607656	7607754	7606514	7606703	7612066	7613400	69	164	29	24	242	18	197	99	0.00198195	0.0261948	0.545,0.774	0.871	-0.212	DAP3_EC109	SE	98	0.212
2685	PAPPA	PAPPA	chr9	+	119033603	119033695	119028135	119028264	119065035	119065229	43	31	0	0	56	6	191	99	0.000112336	0.00306419	1.0,1.0	0.829	0.171	DAP3_EC109	SE	31	0.171
2832	CIP2A	CIP2A	chr3	-	108300954	108301049	108300261	108300358	108301823	108301930	159	165	25	1	174	1	194	99	0.00045543	0.00887009	0.764,0.988	0.989	-0.113	DAP3_EC109	SE	166	0.113
2842	GOLT1B	GOLT1B	chr12	+	21661316	21661495	21654722	21654882	21665228	21665310	250	161	34	1	305	0	198	99	1.94984e-06	0.000131067	0.786,0.988	1	-0.113	DAP3_EC109	SE	162	0.113
2844	BBS7	BBS7	chr4	-	122749773	122749883	122749556	122749660	122754385	122754550	38	67	8	0	105	0	198	99	0.0024793	0.0307425	0.704,1.0	1	-0.148	DAP3_EC109	SE	46	0.148
2916	MACROH2A1	MACROH2A1	chr5	-	134688635	134688735	134686512	134686603	134696186	134696294	1200	1845	275	189	2500	161	198	99	3.89985e-05	0.00134266	0.686,0.83	0.886	-0.128	DAP3_EC109	SE	1475	0.128
2941	SAFB2	SAFB2	chr19	-	5610649	5610699	5610005	5610106	5612550	5612578	42	66	22	3	97	1	149	99	0.000203956	0.00482281	0.559,0.936	0.985	-0.237	DAP3_EC109	SE	64	0.237
2945	CCDC153	CCDC153	chr11	-	119063860	119063953	119061418	119061549	119065632	119065704	31	38	10	6	35	1	192	99	0.00383082	0.042351	0.615,0.766	0.947	-0.256	DAP3_EC109	SE	36	0.256
2946	CCDC153	CCDC153	chr11	-	119064475	119064595	119063860	119063953	119065632	119065704	40	20	2	2	18	9	198	99	0.000522746	0.00983607	0.909,0.833	0.5	0.371	DAP3_EC109	SE	22	0.371
2957	NOD1	NOD1	chr7	-	30475613	30475697	30468989	30469073	30485756	30485840	11	19	31	13	23	5	183	99	0.00126357	0.0188679	0.161,0.442	0.713	-0.411	DAP3_EC109	SE	28	0.411
2974	WDR90	WDR90	chr16	+	701826	702039	701643	701747	702466	702535	647	785	1	12	446	54	198	99	0	0	0.997,0.97	0.805	0.178	DAP3_EC109	SE	500	0.178
2979	WDR90	WDR90	chr16	+	703745	703803	703524	703670	705306	705468	188	207	3	1	220	19	157	99	1.54484e-06	0.000110092	0.975,0.992	0.88	0.104	DAP3_EC109	SE	191	0.104
2985	WDR90	WDR90	chr16	+	710057	710161	709244	709376	710611	710714	702	909	78	46	505	90	198	99	4.50356e-05	0.00150469	0.818,0.908	0.737	0.126	DAP3_EC109	SE	595	0.126
3006	FANCM	FANCM	chr14	+	45633561	45633768	45628298	45628483	45636152	45636366	68	49	0	0	38	4	198	99	0.000746643	0.0128618	1.0,1.0	0.826	0.174	DAP3_EC109	SE	42	0.174
3008	SIPA1L3	SIPA1L3	chr19	+	38519728	38519796	38397847	38397998	38571895	38573739	47	80	5	14	80	2	167	99	0.00236011	0.0297631	0.848,0.772	0.96	-0.15	DAP3_EC109	SE	52	0.15
3020	TBC1D10A	TBC1D10A	chr22	-	30700519	30700640	30695432	30695540	30722661	30722930	67	35	3	6	34	0	198	99	0.00431272	0.0461249	0.918,0.745	1	-0.168	DAP3_EC109	SE	34	0.168
3126	MBTD1	MBTD1	chr17	-	49336503	49336567	49302368	49302570	49337195	49337410	44	41	21	9	69	1	163	99	1.31144e-06	9.66715e-05	0.56,0.735	0.977	-0.33	DAP3_EC109	SE	50	0.33
3186	GSTO2	GSTO2	chr10	+	106034983	106035092	106034442	106034707	106037651	106037874	37	39	1	0	55	5	198	99	0.00239362	0.0300447	0.949,1.0	0.846	0.128	DAP3_EC109	SE	38	0.128
3189	DLGAP1-AS2	DLGAP1-AS2	chr18	+	3606551	3606638	3603734	3604213	3609730	3610087	40	45	0	0	48	4	186	99	0.00229873	0.0291665	1.0,1.0	0.865	0.135	DAP3_EC109	SE	40	0.135
3227	TRMT2B	TRMT2B	chrX	-	100296305	100296360	100292905	100293040	100306772	100307105	57	111	15	5	117	2	154	99	0.00157677	0.0222112	0.71,0.935	0.974	-0.151	DAP3_EC109	SE	72	0.151
3242	TRMT2B	TRMT2B	chrX	-	100306239	100306355	100297030	100297301	100306632	100306722	20	56	2	4	42	16	198	99	0.000641887	0.0114589	0.833,0.875	0.568	0.286	DAP3_EC109	SE	22	0.286
3253	TRMT2B	TRMT2B	chrX	-	100306632	100306722	100297030	100297301	100306805	100307105	9	23	14	35	43	24	189	99	0.00361797	0.0406281	0.252,0.256	0.484	-0.23	DAP3_EC109	SE	23	0.23
3290	STK40	STK40	chr1	-	36833448	36833685	36826821	36826941	36851323	36851525	47	22	126	130	94	127	198	99	8.76661e-06	0.000429543	0.157,0.078	0.27	-0.153	DAP3_EC109	SE	152	0.153
3298	RANBP17	RANBP17	chr5	+	170341170	170341244	170337972	170338138	170345716	170345863	24	32	14	7	49	3	173	99	0.00239401	0.0300447	0.495,0.723	0.903	-0.294	DAP3_EC109	SE	38	0.294
3299	RANBP17	RANBP17	chr5	+	170341170	170341244	170337972	170338138	170346444	170346617	24	29	10	0	52	0	173	99	0.00200799	0.026435	0.579,1.0	1	-0.211	DAP3_EC109	SE	29	0.211
3304	RANBP17	RANBP17	chr5	+	170345716	170345863	170337972	170338138	170346444	170346617	31	36	10	0	31	0	198	99	0.00467346	0.0488856	0.608,1.0	1	-0.196	DAP3_EC109	SE	31	0.196
3314	ZNF35	ZNF35	chr3	+	44694048	44694193	44692432	44692751	44700192	44702283	53	37	4	6	57	22	198	99	0.00228167	0.0290241	0.869,0.755	0.564	0.248	DAP3_EC109	SE	43	0.248
3317	USO1	USO1	chr4	+	76716488	76716509	76714842	76715054	76720774	76720885	28	13	323	227	33	142	120	99	5.90344e-05	0.00185949	0.067,0.045	0.161	-0.105	DAP3_EC109	SE	175	0.105
3325	CDH24	CDH24	chr14	-	23521178	23521292	23519030	23519152	23521681	23521818	47	95	128	77	111	57	198	99	0.00155416	0.022021	0.155,0.382	0.493	-0.224	DAP3_EC109	SE	168	0.224
3493	GIPR	GIPR	chr19	+	46177939	46178084	46176108	46176212	46180206	46180366	59	24	11	0	32	0	198	99	0.00359967	0.0405023	0.728,1.0	1	-0.136	DAP3_EC109	SE	24	0.136
3510	CPNE7	CPNE7	chr16	+	89657534	89657668	89657414	89657466	89661774	89662011	1223	917	71	108	1148	201	198	99	3.06564e-05	0.00111178	0.896,0.809	0.741	0.112	DAP3_EC109	SE	1025	0.112
3515	EIF3M	EIF3M	chr11	+	32610139	32610278	32605376	32605475	32611092	32611187	3	8	84	44	23	53	198	99	3.10975e-05	0.00112483	0.018,0.083	0.178	-0.128	DAP3_EC109	SE	52	0.128
3576	ALG8	ALG8	chr11	-	77813919	77813994	77811987	77812241	77815025	77815098	101	112	157	146	123	329	174	99	0.00062567	0.0112323	0.268,0.304	0.175	0.111	DAP3_EC109	SE	258	0.111
3646	NFATC3	NFATC3	chr16	+	68255098	68255187	68248231	68248335	68260252	68263162	14	14	31	71	22	25	188	99	0.00321058	0.0372335	0.192,0.094	0.317	-0.174	DAP3_EC109	SE	45	0.174
3697	DZIP1	DZIP1	chr13	-	96251618	96251678	96246197	96246340	96258256	96258313	84	75	14	22	21	22	159	99	6.55879e-05	0.0020269	0.789,0.68	0.373	0.362	DAP3_EC109	SE	43	0.362
3819	FCHSD1	FCHSD1	chr5	-	141022567	141022655	141021268	141021324	141023784	141024005	186	169	0	0	146	10	187	99	2.97474e-06	0.000182536	1.0,1.0	0.885	0.115	DAP3_EC109	SE	156	0.115
3824	FCHSD1	FCHSD1	chr5	-	141027534	141027663	141026964	141027087	141028523	141028587	201	141	0	0	97	8	198	99	4.75161e-06	0.000264855	1.0,1.0	0.858	0.142	DAP3_EC109	SE	105	0.142
3899	TELO2	TELO2	chr16	+	1551420	1551500	1550563	1550700	1551663	1551774	697	798	12	31	665	69	179	99	1.60298e-08	2.81951e-06	0.97,0.934	0.842	0.11	DAP3_EC109	SE	709	0.11
3949	ATG10	ATG10	chr5	+	81354313	81354421	81283377	81283497	81460217	81460356	72	105	12	15	132	0	198	99	6.36209e-08	8.55312e-06	0.75,0.778	1	-0.236	DAP3_EC109	SE	84	0.236
3964	DCUN1D4	DCUN1D4	chr4	+	52714370	52714533	52709744	52709908	52729602	52729673	36	23	5	2	15	10	198	99	0.00148972	0.0213429	0.783,0.852	0.429	0.389	DAP3_EC109	SE	25	0.389
4025	TBC1D19	TBC1D19	chr4	+	26622234	26622310	26585705	26585914	26638832	26638907	23	29	13	22	45	9	175	99	0.00323888	0.0374445	0.5,0.427	0.739	-0.275	DAP3_EC109	SE	36	0.275
4043	USP30	USP30	chr12	+	109494486	109494596	109490380	109490566	109505328	109505432	108	73	12	14	97	0	198	99	1.67207e-06	0.00011675	0.818,0.723	1	-0.23	DAP3_EC109	SE	87	0.23
4046	G2E3	G2E3	chr14	+	31050281	31050322	31028363	31028478	31055923	31056021	148	124	28	38	163	16	140	99	0.00334667	0.0384034	0.789,0.698	0.878	-0.134	DAP3_EC109	SE	162	0.134
4098	SIM2	SIM2	chr21	+	38081467	38081550	38071414	38072221	38092121	38092230	95	119	16	0	167	1	182	99	0.00132124	0.0195002	0.764,1.0	0.989	-0.107	DAP3_EC109	SE	111	0.107
4145	SDHAP1	SDHAP1	chr3	-	195711362	195711608	195710982	195711147	195712497	195712660	22	18	38	35	4	35	198	99	0.000994442	0.0158779	0.224,0.205	0.054	0.161	DAP3_EC109	SE	39	0.161
4177	P3H2-AS1	P3H2-AS1	chr3	+	189861074	189861290	189846717	189846864	189862394	189862635	57	24	4	5	25	0	198	99	0.00366705	0.0410053	0.877,0.706	1	-0.209	DAP3_EC109	SE	25	0.209
4184	PCNX1	PCNX1	chr14	+	71455283	71455416	71443658	71445365	71479716	71479919	20	32	9	2	67	1	198	99	0.00200743	0.0264327	0.526,0.889	0.971	-0.263	DAP3_EC109	SE	29	0.263
4265	LINC00888	LINC00888	chr3	+	183169865	183170300	183165395	183165553	183171799	183171881	37	191	1	4	173	17	198	99	0.000536386	0.0100139	0.949,0.96	0.836	0.118	DAP3_EC109	SE	38	0.118
4281	RYR2	RYR2	chr1	+	237936819	237936948	237935311	237935400	237941965	237942070	42	109	1	0	51	4	198	99	0.00276901	0.0333666	0.955,1.0	0.864	0.114	DAP3_EC109	SE	43	0.114
4297	ATP11A	ATP11A	chr13	+	113532530	113532617	113530089	113530255	113536129	113541482	27	88	73	53	281	87	186	99	0.000429802	0.0084785	0.164,0.469	0.632	-0.316	DAP3_EC109	SE	100	0.316
4298	ATP11A	ATP11A	chr13	+	113532530	113532617	113530089	113530255	113536189	113541482	19	59	41	36	204	28	186	99	1.75597e-07	1.91214e-05	0.198,0.466	0.795	-0.463	DAP3_EC109	SE	60	0.463
4341	GARS-DT	GARS-DT	chr7	-	30591715	30591795	30587972	30590397	30601081	30601744	49	40	29	23	33	2	179	99	3.65356e-05	0.0012766	0.483,0.49	0.901	-0.415	DAP3_EC109	SE	35	0.415
4390	TRIM59-IFT80	TRIM59-IFT80	chr3	-	160166513	160166583	160156019	160156974	160167504	160167626	53	71	124	25	150	15	169	99	5.79702e-05	0.00183434	0.2,0.625	0.854	-0.442	DAP3_EC109	SE	96	0.442
4411	TM4SF1-AS1	TM4SF1-AS1	chr3	+	149102779	149102956	149095564	149096102	149104154	149104370	5	4	93	39	23	69	198	99	5.04588e-05	0.00164738	0.026,0.049	0.143	-0.105	DAP3_EC109	SE	43	0.105
4450	NUDT7	NUDT7	chr16	+	77769724	77769883	77759327	77759481	77775478	77776157	31	32	9	14	14	18	198	99	0.00389984	0.0429176	0.633,0.533	0.28	0.303	DAP3_EC109	SE	32	0.303
4457	GLI4	GLI4	chr8	+	144351529	144351690	144349614	144349654	144356873	144356972	117	107	5	11	109	0	198	99	0.000237674	0.00543113	0.921,0.829	1	-0.125	DAP3_EC109	SE	109	0.125
4516	GKAP1	GKAP1	chr9	-	86383732	86383885	86368172	86368274	86395296	86395319	60	76	24	35	66	71	198	99	0.000422954	0.00838064	0.556,0.521	0.317	0.221	DAP3_EC109	SE	84	0.221
4582	RNASET2	RNASET2	chr6	-	167356506	167356577	167352382	167352496	167369584	167370038	112	64	14	9	71	1	170	99	0.000681456	0.0119948	0.823,0.805	0.976	-0.162	DAP3_EC109	SE	72	0.162
4601	NADSYN1	NADSYN1	chr11	+	71192401	71192450	71191800	71191925	71192968	71193071	190	198	6	3	142	20	148	99	4.62905e-06	0.000258603	0.955,0.978	0.826	0.14	DAP3_EC109	SE	162	0.14
4607	TBX2	TBX2	chr17	+	59482562	59483197	59481966	59482130	59485414	59486827	58	35	1	2	38	8	198	99	0.00126985	0.0189413	0.967,0.897	0.704	0.228	DAP3_EC109	SE	37	0.228
4619	FAM13B	FAM13B	chr5	-	137292165	137292231	137289854	137290065	137295304	137295452	0	33	49	169	44	134	165	99	0.00304382	0.035793	0.0,0.105	0.165	-0.113	DAP3_EC109	SE	49	0.113
4649	MAPK12	MAPK12	chr22	-	50695510	50695622	50695027	50695075	50696671	50696730	192	165	1	3	192	22	198	99	9.62532e-08	1.19101e-05	0.99,0.965	0.814	0.164	DAP3_EC109	SE	168	0.164
4662	WNK1	WNK1	chr12	+	980430	980514	971248	971436	987377	987527	369	563	293	248	1015	313	183	99	0.00185064	0.0249688	0.405,0.551	0.637	-0.159	DAP3_EC109	SE	662	0.159
4663	WNK1	WNK1	chr12	+	980430	980514	971248	971436	987380	987527	336	430	209	120	797	87	183	99	6.87553e-07	5.66234e-05	0.465,0.66	0.832	-0.269	DAP3_EC109	SE	545	0.269
4666	WNK1	WNK1	chr12	+	988738	989197	987377	987527	989886	990165	56	179	53	217	417	268	198	99	0.00114262	0.0175487	0.346,0.292	0.438	-0.119	DAP3_EC109	SE	109	0.119
4668	WNK1	WNK1	chr12	+	989886	990165	987377	987527	990857	990955	133	458	693	489	691	569	198	99	0.000304534	0.00653622	0.088,0.319	0.378	-0.174	DAP3_EC109	SE	826	0.174
4718	LINC00960	LINC00960	chr3	+	75725118	75725279	75724914	75725031	75727983	75728454	35	85	18	52	40	63	198	99	0.000297693	0.0064293	0.493,0.45	0.241	0.231	DAP3_EC109	SE	53	0.231
4821	FIRRE	FIRRE	chrX	-	130938999	130939065	130928351	130928494	130959249	130959393	10	41	32	19	34	5	165	99	0.00114745	0.0175989	0.158,0.564	0.803	-0.442	DAP3_EC109	SE	39	0.442
4822	FIRRE	FIRRE	chrX	-	130938999	130939065	130929836	130930359	130959249	130959393	19	69	16	6	65	0	165	99	2.73629e-05	0.00101842	0.416,0.873	1	-0.356	DAP3_EC109	SE	35	0.356
4844	GREB1L	GREB1L	chr18	+	18945987	18946097	18822202	18822354	18963470	18963636	60	99	7	4	122	0	198	99	0.0004493	0.00877818	0.811,0.925	1	-0.132	DAP3_EC109	SE	67	0.132
4889	C3orf18	C3orf18	chr3	-	50602896	50603292	50599152	50599178	50604893	50605178	93	227	21	57	306	24	198	99	1.86581e-05	0.0007617	0.689,0.666	0.864	-0.186	DAP3_EC109	SE	114	0.186
4947	NUMB	NUMB	chr14	-	73783097	73783130	73763918	73763993	73789837	73789912	68	175	373	286	201	241	132	99	0.000854631	0.0142045	0.12,0.315	0.385	-0.168	DAP3_EC109	SE	441	0.168
4981	CCDC18	CCDC18	chr1	+	93649534	93649703	93648916	93649052	93651901	93652060	90	155	6	20	139	3	198	99	0.00189498	0.0253935	0.882,0.795	0.959	-0.12	DAP3_EC109	SE	96	0.12
4983	CCDC18	CCDC18	chr1	+	93671066	93671188	93667448	93667545	93672663	93672955	34	81	11	11	62	0	198	99	7.19632e-06	0.000369643	0.607,0.786	1	-0.303	DAP3_EC109	SE	45	0.303
5017	WDR62	WDR62	chr19	+	36591649	36591777	36590300	36590519	36592115	36592219	300	324	3	2	220	17	198	99	3.87468e-07	3.54816e-05	0.98,0.988	0.866	0.118	DAP3_EC109	SE	237	0.118
5136	BTN2A3P	BTN2A3P	chr6	+	26428098	26428335	26426469	26426751	26428870	26429013	38	24	0	0	24	3	198	99	0.00272879	0.0329778	1.0,1.0	0.8	0.2	DAP3_EC109	SE	24	0.2
5159	SMAP1	SMAP1	chr6	+	71501391	71501472	71483052	71483128	71508359	71508440	9	20	59	55	23	21	180	99	0.000157115	0.00394899	0.077,0.167	0.376	-0.254	DAP3_EC109	SE	44	0.254
5182	PRRC2B	PRRC2B	chr9	+	134349840	134351922	134348894	134349111	134353130	134353336	862	1384	269	215	1578	101	198	99	2.42893e-08	3.93705e-06	0.616,0.763	0.887	-0.198	DAP3_EC109	SE	1131	0.198
5189	PRRC2B	PRRC2B	chr9	+	134369791	134369873	134367555	134367647	134371126	134375575	1366	1686	190	320	1431	391	181	99	0.00038846	0.00784338	0.797,0.742	0.667	0.103	DAP3_EC109	SE	1556	0.103
5205	OCEL1	OCEL1	chr19	+	17338648	17338814	17337802	17338008	17339064	17339118	696	606	34	31	445	85	198	99	1.70673e-10	6.82452e-08	0.911,0.907	0.724	0.185	DAP3_EC109	SE	530	0.185
5226	SCRIB	SCRIB	chr8	-	144873835	144873910	144873558	144873610	144874045	144874083	151	142	322	292	62	439	174	99	1.34491e-10	5.61232e-08	0.211,0.217	0.074	0.14	DAP3_EC109	SE	434	0.14
5281	AFF4	AFF4	chr5	-	132262812	132262899	132240059	132240096	132267869	132267914	202	323	36	10	643	13	186	99	0.000191015	0.00457904	0.749,0.945	0.963	-0.116	DAP3_EC109	SE	238	0.116
5342	KLHDC10	KLHDC10	chr7	+	129736760	129736847	129710373	129710649	129756284	129756506	6	25	69	40	91	53	186	99	2.25666e-07	2.30591e-05	0.044,0.25	0.478	-0.331	DAP3_EC109	SE	65	0.331
5361	CHMP7	CHMP7	chr8	+	23116578	23116639	23116244	23116343	23117656	23117836	347	360	73	13	347	11	160	99	0.00229339	0.0291195	0.746,0.945	0.951	-0.106	DAP3_EC109	SE	358	0.106
5391	LOC102724788	LOC102724788	chr22	-	18910627	18910692	18907218	18907311	18912563	18912713	27	50	11	1	27	0	164	99	0.0031312	0.0365207	0.597,0.968	1	-0.218	DAP3_EC109	SE	27	0.218
5512	XRCC2	XRCC2	chr7	-	152357785	152357867	152341861	152346448	152373125	152373226	252	275	103	55	469	39	181	99	4.53659e-06	0.000254581	0.572,0.732	0.868	-0.216	DAP3_EC109	SE	330	0.216
5516	C6orf89	C6orf89	chr6	+	36862279	36862379	36853727	36853804	36867201	36867409	21	116	40	53	132	28	198	99	0.0010433	0.0164333	0.208,0.523	0.702	-0.336	DAP3_EC109	SE	61	0.336
5555	NF1	NF1	chr17	+	29548867	29548947	29546022	29546136	29550461	29550585	74	124	13	2	208	2	179	99	0.00146314	0.0210712	0.759,0.972	0.983	-0.118	DAP3_EC109	SE	87	0.118
5597	PARP8	PARP8	chr5	+	49963904	49963959	49962470	49963020	50045984	50046022	177	203	25	4	253	0	154	99	2.11981e-06	0.00014007	0.82,0.97	1	-0.105	DAP3_EC109	SE	202	0.105
5599	PARP8	PARP8	chr5	+	50056125	50056196	50055476	50055566	50057654	50057732	69	151	32	17	166	10	170	99	0.00342858	0.0390909	0.557,0.838	0.906	-0.209	DAP3_EC109	SE	101	0.209
5630	ZNF655	ZNF655	chr7	+	99159510	99159596	99158155	99158318	99169310	99169415	117	252	55	31	393	24	185	99	0.000560491	0.0103474	0.532,0.813	0.898	-0.226	DAP3_EC109	SE	172	0.226
5839	CBWD1	CBWD1	chr9	-	152033	152078	134978	135030	154708	154795	42	57	7	5	47	0	144	99	0.000807253	0.0136259	0.805,0.887	1	-0.154	DAP3_EC109	SE	47	0.154
5901	LINC00630	LINC00630	chrX	+	102094728	102094791	102081896	102082072	102100784	102100948	24	28	8	1	20	0	162	99	0.0036564	0.0409082	0.647,0.945	1	-0.204	DAP3_EC109	SE	20	0.204
5906	LINC00630	LINC00630	chrX	+	102094728	102094900	102081896	102082072	102100784	102100948	48	44	8	1	37	0	198	99	0.00394771	0.0433179	0.75,0.957	1	-0.147	DAP3_EC109	SE	37	0.147
5918	LINC00630	LINC00630	chrX	+	102100784	102100948	102094728	102094900	102152501	102152692	27	19	2	6	25	0	198	99	0.00164038	0.022874	0.871,0.613	1	-0.258	DAP3_EC109	SE	25	0.258
5928	LINC00630	LINC00630	chrX	+	102139070	102139736	102119969	102120080	102152501	102152692	29	21	8	27	5	32	198	99	0.000148297	0.00377939	0.644,0.28	0.072	0.39	DAP3_EC109	SE	37	0.39
5982	MYH14	MYH14	chr19	+	50727410	50727434	50726503	50726606	50728841	50728934	27	54	16	14	32	0	123	99	6.02272e-06	0.000320754	0.576,0.756	1	-0.334	DAP3_EC109	SE	32	0.334
6000	SLC66A3	SLC66A3	chr2	+	11312050	11312171	11300750	11300874	11317862	11318998	75	42	9	2	36	0	198	99	0.00282136	0.0338106	0.806,0.913	1	-0.14	DAP3_EC109	SE	36	0.14
6032	STX16-NPEPL1	STX16-NPEPL1	chr20	+	57244346	57244509	57243042	57243183	57245567	57245659	992	1176	60	172	1220	466	198	99	5.60885e-13	4.91193e-10	0.892,0.774	0.567	0.266	DAP3_EC109	SE	1052	0.266
6050	ACAD8	ACAD8	chr11	+	134128408	134128518	134123433	134123603	134128901	134128978	132	153	52	4	155	2	198	99	0.000986698	0.0157885	0.559,0.95	0.975	-0.221	DAP3_EC109	SE	157	0.221
6056	GTPBP1	GTPBP1	chr22	+	39104849	39104961	39101948	39102152	39111911	39112092	471	360	35	19	248	61	198	99	1.05868e-08	2.02543e-06	0.871,0.905	0.67	0.218	DAP3_EC109	SE	309	0.218
6110	ANKRD29	ANKRD29	chr18	-	21199494	21199593	21197695	21197791	21209816	21209915	33	74	6	3	136	1	198	99	0.00212788	0.0275354	0.733,0.925	0.986	-0.157	DAP3_EC109	SE	39	0.157
6150	POLB	POLB	chr8	+	42196529	42196587	42196011	42196203	42202470	42202537	230	239	87	71	255	156	157	99	0.00107387	0.0167657	0.625,0.68	0.508	0.145	DAP3_EC109	SE	310	0.145
6154	POLB	POLB	chr8	+	42206533	42206608	42202470	42202537	42213033	42213085	103	146	22	8	192	2	174	99	1.68126e-05	0.00070372	0.727,0.912	0.982	-0.162	DAP3_EC109	SE	125	0.162
6157	POLB	POLB	chr8	+	42210036	42210086	42202470	42202537	42213033	42213085	45	58	22	8	54	2	149	99	0.0012205	0.0183794	0.576,0.828	0.947	-0.245	DAP3_EC109	SE	56	0.245
6266	STX3	STX3	chr11	+	59554509	59554609	59540683	59540767	59556345	59556420	462	370	3	2	354	25	198	99	1.41042e-09	3.9238e-07	0.987,0.989	0.876	0.112	DAP3_EC109	SE	372	0.112
6300	DENND4A	DENND4A	chr15	-	65992881	65993010	65989604	65989721	65993388	65993530	25	84	59	85	27	99	198	99	0.0033289	0.0382614	0.175,0.331	0.12	0.133	DAP3_EC109	SE	84	0.133
6301	DENND4A	DENND4A	chr15	-	65992881	65993013	65989604	65989721	65993388	65993530	21	67	59	85	14	99	198	99	3.79228e-05	0.001314	0.151,0.283	0.066	0.151	DAP3_EC109	SE	80	0.151
6304	DENND4A	DENND4A	chr15	-	66053704	66053776	66048477	66048810	66084347	66084631	43	41	7	2	67	0	171	99	0.000880623	0.0145297	0.781,0.922	1	-0.148	DAP3_EC109	SE	43	0.148
6344	ENTR1	ENTR1	chr9	-	139303450	139303519	139302277	139302390	139304541	139304691	295	499	328	376	507	776	168	99	0.0014487	0.0209118	0.346,0.439	0.278	0.114	DAP3_EC109	SE	623	0.114
6351	LOC100134868	LOC100134868	chr20	+	25999711	25999838	25990434	25990525	26000464	26000560	81	67	12	4	142	0	198	99	7.91867e-06	0.000396295	0.771,0.893	1	-0.168	DAP3_EC109	SE	71	0.168
6374	CACNA2D3	CACNA2D3	chr3	+	54871185	54871257	54798244	54798378	54872594	54872675	95	130	3	0	84	7	171	99	0.00217207	0.0279532	0.948,1.0	0.874	0.1	DAP3_EC109	SE	91	0.1
6390	TCTN2	TCTN2	chr12	+	124172597	124172724	124171382	124171582	124175079	124175221	110	96	1	11	85	0	198	99	0.00267428	0.0324673	0.982,0.814	1	-0.102	DAP3_EC109	SE	85	0.102
6400	MROH1	MROH1	chr8	+	145215872	145215992	145202918	145202979	145218673	145218751	130	128	53	37	164	24	198	99	0.00154537	0.0219253	0.551,0.634	0.774	-0.181	DAP3_EC109	SE	165	0.181
6410	ANKRD11	ANKRD11	chr16	-	89345479	89352057	89341500	89341599	89352446	89352594	243	791	43	1	1027	1	198	99	1.81756e-06	0.000124053	0.739,0.997	0.998	-0.13	DAP3_EC109	SE	286	0.13
6411	ANKRD11	ANKRD11	chr16	-	89352446	89352594	89341500	89341599	89354935	89355078	225	323	45	5	423	7	198	99	0.00154816	0.0219475	0.714,0.97	0.968	-0.126	DAP3_EC109	SE	270	0.126
6429	PTPN4	PTPN4	chr2	+	120684173	120684242	120672754	120672818	120689999	120690125	44	71	1	3	68	10	168	99	0.00417703	0.0451059	0.963,0.933	0.8	0.148	DAP3_EC109	SE	45	0.148
6433	STRN3	STRN3	chr14	-	31388171	31388312	31382729	31382863	31404368	31404510	13	19	87	71	22	38	198	99	0.0032619	0.0376566	0.07,0.118	0.224	-0.13	DAP3_EC109	SE	60	0.13
6435	STRN3	STRN3	chr14	-	31398406	31398517	31388171	31388312	31404368	31404510	27	54	3	2	19	9	198	99	0.000387187	0.00782041	0.818,0.931	0.514	0.361	DAP3_EC109	SE	28	0.361
6473	LINC01881	LINC01881	chr2	+	243056789	243056892	243037037	243037178	243061115	243061208	43	83	18	32	95	6	198	99	2.98396e-06	0.000182795	0.544,0.565	0.888	-0.334	DAP3_EC109	SE	61	0.334
6487	GOLGA2	GOLGA2	chr9	-	131029472	131029553	131028248	131028299	131029736	131029796	290	161	173	13	219	6	180	99	0.000171025	0.00420981	0.48,0.872	0.953	-0.277	DAP3_EC109	SE	174	0.277
6533	MTERF4	MTERF4	chr2	-	242034011	242035853	242033691	242033847	242036657	242036842	117	185	8	24	135	33	198	99	0.00418793	0.0451843	0.88,0.794	0.672	0.165	DAP3_EC109	SE	125	0.165
6535	MTERF4	MTERF4	chr2	-	242034498	242035853	242033691	242033847	242036657	242036842	119	184	8	24	137	33	198	99	0.00475528	0.0495191	0.881,0.793	0.675	0.162	DAP3_EC109	SE	127	0.162
6537	MTERF4	MTERF4	chr2	-	242034544	242035853	242033691	242033847	242036657	242036842	121	184	8	24	135	33	198	99	0.00387509	0.0427208	0.883,0.793	0.672	0.166	DAP3_EC109	SE	129	0.166
6540	MTERF4	MTERF4	chr2	-	242036657	242036842	242033691	242033847	242038810	242039309	117	130	0	3	100	7	198	99	0.00298501	0.0353124	1.0,0.956	0.877	0.101	DAP3_EC109	SE	107	0.101
6543	MTERF4	MTERF4	chr2	-	242038810	242039309	242033691	242033847	242041667	242041702	56	82	1	1	39	11	198	99	3.1562e-07	3.0215e-05	0.966,0.976	0.639	0.332	DAP3_EC109	SE	50	0.332
6544	MTERF4	MTERF4	chr2	-	242038810	242039309	242036657	242036842	242041667	242041702	165	185	1	9	99	13	198	99	0.000552292	0.0102463	0.988,0.911	0.792	0.157	DAP3_EC109	SE	112	0.157
6554	ZYG11A	ZYG11A	chr1	+	53343353	53343515	53333398	53333449	53351504	53351566	51	86	18	14	72	4	198	99	0.00343965	0.0391884	0.586,0.754	0.9	-0.23	DAP3_EC109	SE	69	0.23
6709	FAM168A	FAM168A	chr11	-	73130918	73131044	73122438	73122581	73141734	73141815	380	651	66	37	457	19	198	99	0.00358985	0.0404182	0.742,0.898	0.923	-0.103	DAP3_EC109	SE	446	0.103
6727	PSMD6	PSMD6	chr3	-	64008318	64008477	64007993	64008199	64008950	64009282	286	196	211	291	124	260	198	99	0.0028187	0.0337885	0.404,0.252	0.193	0.135	DAP3_EC109	SE	384	0.135
6798	ZBTB38	ZBTB38	chr3	+	141115100	141115345	141105711	141105779	141122768	141122873	20	41	182	155	113	231	198	99	2.74608e-06	0.000171095	0.052,0.117	0.197	-0.113	DAP3_EC109	SE	196	0.113
6866	EXOC3L4	EXOC3L4	chr14	+	103571074	103571175	103570603	103570726	103571328	103571409	39	139	9	43	47	63	198	99	2.13861e-08	3.54599e-06	0.684,0.618	0.272	0.379	DAP3_EC109	SE	48	0.379
6870	EXOC3L4	EXOC3L4	chr14	+	103573967	103574120	103573760	103573880	103574732	103574854	128	318	2	17	159	32	198	99	7.15604e-07	5.84601e-05	0.97,0.903	0.713	0.224	DAP3_EC109	SE	130	0.224
6878	DNAJC19	DNAJC19	chr3	-	180704730	180704810	180703713	180703784	180705810	180705884	699	1137	186	36	1366	37	179	99	0.000493542	0.0094249	0.675,0.946	0.953	-0.142	DAP3_EC109	SE	885	0.142
6909	RHBDD2	RHBDD2	chr7	+	75510682	75510804	75508309	75508578	75511146	75511554	77	268	524	717	490	567	198	99	1.0314e-13	1.1555e-10	0.068,0.157	0.302	-0.19	DAP3_EC109	SE	601	0.19
6963	AP3S2	AP3S2	chr15	-	90420537	90420656	90380846	90380954	90431752	90431864	47	115	14	6	117	2	198	99	0.00155987	0.0220616	0.627,0.906	0.967	-0.201	DAP3_EC109	SE	61	0.201
6989	PLCB2	PLCB2	chr15	-	40582225	40582283	40581472	40581559	40582777	40582873	44	79	3	1	71	26	157	99	4.28188e-08	6.22781e-06	0.902,0.98	0.633	0.308	DAP3_EC109	SE	47	0.308
7074	TIPIN	TIPIN	chr15	-	66641652	66641775	66633487	66633694	66644466	66644545	46	67	0	0	46	12	198	99	5.64471e-09	1.19787e-06	1.0,1.0	0.657	0.343	DAP3_EC109	SE	46	0.343
7179	C3orf33	C3orf33	chr3	-	155493489	155493637	155485297	155485458	155523927	155524067	50	54	18	0	54	0	198	99	0.00191823	0.0255948	0.581,1.0	1	-0.21	DAP3_EC109	SE	54	0.21
7229	SPATA17	SPATA17	chr1	+	217842374	217842425	217824438	217824520	217856599	217856703	18	32	9	22	29	3	150	99	0.000918519	0.0149939	0.569,0.49	0.864	-0.335	DAP3_EC109	SE	27	0.335
7230	SPATA17	SPATA17	chr1	+	217856599	217856703	217824438	217824520	217915316	217915440	48	86	0	0	48	14	198	99	2.25374e-10	8.57081e-08	1.0,1.0	0.632	0.368	DAP3_EC109	SE	48	0.368
7289	PRDM2	PRDM2	chr1	+	14099572	14099683	14075855	14075982	14142921	14143065	121	64	47	25	74	8	198	99	0.000456772	0.00889064	0.563,0.561	0.822	-0.26	DAP3_EC109	SE	82	0.26
7291	PRDM2	PRDM2	chr1	+	14104912	14109326	14099572	14099683	14142921	14143065	73	78	38	0	63	0	198	99	0.00206793	0.0269955	0.49,1.0	1	-0.255	DAP3_EC109	SE	63	0.255
7297	PXDN	PXDN	chr2	-	1691403	1691475	1687851	1687923	1695699	1695771	897	1104	233	269	2052	289	171	99	7.53423e-05	0.00225711	0.69,0.704	0.804	-0.107	DAP3_EC109	SE	1130	0.107
7303	INMT-MINDY4	INMT-MINDY4	chr7	+	30921795	30921976	30915109	30915271	30922535	30922608	22	75	0	1	50	7	198	99	6.24745e-05	0.00194665	1.0,0.974	0.781	0.206	DAP3_EC109	SE	22	0.206
7307	CEP290	CEP290	chr12	-	88454606	88454771	88453674	88453797	88456468	88456555	105	108	0	0	77	5	198	99	0.000697915	0.0122183	1.0,1.0	0.885	0.115	DAP3_EC109	SE	82	0.115
7434	GLCCI1	GLCCI1	chr7	+	8124526	8124647	8110550	8110761	8125822	8128709	160	260	9	7	238	37	198	99	5.50907e-06	0.000298512	0.899,0.949	0.763	0.161	DAP3_EC109	SE	169	0.161
7435	SYNGAP1	SYNGAP1	chr6	+	33408505	33408742	33406551	33406696	33408949	33409151	112	130	1	0	99	7	198	99	0.000159309	0.00399233	0.982,1.0	0.876	0.115	DAP3_EC109	SE	106	0.115
7503	GAS2L3	GAS2L3	chr12	+	100985513	100985634	100967461	100967563	100988652	100988700	23	39	91	77	66	71	198	99	0.000410768	0.00818934	0.112,0.202	0.317	-0.16	DAP3_EC109	SE	114	0.16
7564	DENND3	DENND3	chr8	+	142173431	142173528	142170730	142170886	142175284	142175388	224	244	13	3	133	16	196	99	0.00128003	0.0190497	0.897,0.976	0.808	0.128	DAP3_EC109	SE	149	0.128
7565	DENND3	DENND3	chr8	+	142173431	142173528	142170730	142170886	142176288	142176488	104	101	1	2	65	6	196	99	0.00361693	0.0406238	0.981,0.962	0.845	0.127	DAP3_EC109	SE	71	0.127
7579	COL5A3	COL5A3	chr19	-	10081650	10081704	10081297	10081351	10081880	10081934	27	39	3	4	63	0	153	99	0.0025379	0.0312262	0.853,0.863	1	-0.142	DAP3_EC109	SE	30	0.142
7591	FASTKD3	FASTKD3	chr5	-	7866758	7868309	7866010	7866096	7869091	7869144	100	129	0	1	182	27	198	99	2.34313e-10	8.85661e-08	1.0,0.985	0.771	0.221	DAP3_EC109	SE	100	0.221
7605	ARFGEF2	ARFGEF2	chr20	+	47558400	47558524	47538247	47538547	47567859	47568006	75	156	24	10	264	9	198	99	0.00190974	0.0255133	0.61,0.886	0.936	-0.188	DAP3_EC109	SE	99	0.188
7772	M1AP	M1AP	chr2	-	74834181	74834350	74808800	74808974	74867162	74867454	67	40	1	0	74	7	198	99	0.000257136	0.00578445	0.971,1.0	0.841	0.145	DAP3_EC109	SE	40	0.145
7773	M1AP	M1AP	chr2	-	74842090	74842276	74808800	74808974	74867162	74867454	35	57	1	0	35	7	198	99	1.78107e-05	0.000734372	0.946,1.0	0.714	0.259	DAP3_EC109	SE	36	0.259
7774	M1AP	M1AP	chr2	-	74842090	74842276	74834181	74834350	74867162	74867454	90	130	4	2	85	14	198	99	9.04035e-05	0.00259516	0.918,0.97	0.752	0.192	DAP3_EC109	SE	94	0.192
7783	FBXO38	FBXO38	chr5	+	147806775	147807285	147805084	147805264	147812986	147813087	197	99	8	7	181	40	198	99	2.41084e-06	0.000154537	0.925,0.876	0.693	0.208	DAP3_EC109	SE	106	0.208
7784	FBXO38	FBXO38	chr5	+	147806775	147807510	147805084	147805264	147812986	147813087	337	118	8	7	236	40	198	99	1.38216e-07	1.57688e-05	0.955,0.894	0.747	0.177	DAP3_EC109	SE	125	0.177
7800	DSCAM-AS1	DSCAM-AS1	chr21	+	41755578	41756065	41755009	41755382	41756505	41757285	150	54	291	120	14	99	198	99	1.56929e-05	0.00067433	0.205,0.184	0.066	0.129	DAP3_EC109	SE	113	0.129
7866	TASP1	TASP1	chr20	-	13539654	13539761	13514668	13514788	13561543	13561628	27	25	3	4	31	0	198	99	0.00277852	0.0334455	0.818,0.758	1	-0.212	DAP3_EC109	SE	29	0.212
8103	C9orf85	C9orf85	chr9	+	74561921	74562028	74526554	74526752	74586420	74586534	226	375	57	34	627	37	198	99	0.00143199	0.0207452	0.665,0.847	0.894	-0.138	DAP3_EC109	SE	283	0.138
8152	FERMT1	FERMT1	chr20	-	6069611	6069736	6068423	6068530	6075585	6075635	69	171	19	0	200	0	198	99	0.000339459	0.00709713	0.645,1.0	1	-0.177	DAP3_EC109	SE	88	0.177
8178	TMEM107	TMEM107	chr17	-	8079276	8079344	8075774	8077590	8079517	8079698	259	468	195	219	518	154	167	99	0.000561418	0.0103599	0.441,0.559	0.666	-0.166	DAP3_EC109	SE	454	0.166
8237	CAPN7	CAPN7	chr3	+	15287032	15287178	15283684	15283760	15288238	15288301	120	432	91	1	548	2	198	99	0.00083479	0.0139569	0.397,0.995	0.993	-0.297	DAP3_EC109	SE	211	0.297
8245	CBLL1	CBLL1	chr7	+	107392989	107393062	107389324	107389492	107393855	107393956	15	61	240	251	114	258	172	99	3.895e-07	3.55377e-05	0.035,0.123	0.203	-0.124	DAP3_EC109	SE	255	0.124
8246	CBLL1	CBLL1	chr7	+	107392989	107393062	107389324	107389492	107393858	107393956	6	28	30	40	82	31	172	99	8.17185e-07	6.49756e-05	0.103,0.287	0.604	-0.409	DAP3_EC109	SE	36	0.409
8292	ARHGEF33	ARHGEF33	chr2	+	39199010	39199085	39193146	39193286	39200854	39202593	81	48	13	35	17	111	174	99	1.88708e-09	4.84854e-07	0.78,0.438	0.08	0.529	DAP3_EC109	SE	83	0.529
8321	OCRL	OCRL	chrX	+	128718320	128718344	128710293	128710529	128720978	128721095	116	148	274	203	115	107	123	99	0.00334566	0.0384034	0.254,0.37	0.464	-0.152	DAP3_EC109	SE	222	0.152
8366	DIP2C	DIP2C	chr10	-	532398	532470	518378	518489	735433	735608	82	64	2	9	48	0	171	99	0.00416325	0.0449882	0.96,0.805	1	-0.117	DAP3_EC109	SE	48	0.117
8606	ACADSB	ACADSB	chr10	+	124797262	124797363	124793871	124794031	124799981	124800188	29	34	7	1	45	0	198	99	0.00189486	0.0253935	0.674,0.944	1	-0.191	DAP3_EC109	SE	35	0.191
8617	RELL2	RELL2	chr5	+	141017736	141017976	141016516	141017308	141018361	141018427	59	24	1	12	76	0	198	99	0.000668335	0.0118063	0.967,0.5	1	-0.266	DAP3_EC109	SE	36	0.266
8647	IFT172	IFT172	chr2	-	27668611	27668710	27668162	27668316	27668795	27668855	124	165	0	0	134	8	198	99	4.4706e-05	0.0014977	1.0,1.0	0.893	0.107	DAP3_EC109	SE	124	0.107
8764	KANTR	KANTR	chrX	+	53128653	53128790	53123581	53123656	53160200	53160309	25	70	0	0	86	5	198	99	0.0021671	0.0279151	1.0,1.0	0.896	0.104	DAP3_EC109	SE	25	0.104
8780	SLC25A29	SLC25A29	chr14	-	100761962	100761993	100759630	100759714	100765178	100765222	110	121	189	180	151	140	130	99	0.00385312	0.0425427	0.307,0.339	0.451	-0.128	DAP3_EC109	SE	291	0.128
8781	SLC25A29	SLC25A29	chr14	-	100761962	100762034	100759630	100759714	100765178	100765222	344	340	189	180	471	140	171	99	0.000371375	0.00757964	0.513,0.522	0.661	-0.143	DAP3_EC109	SE	520	0.143
8783	SLC25A29	SLC25A29	chr14	-	100761962	100762038	100759630	100759714	100765178	100765222	329	317	189	180	426	140	175	99	0.00102934	0.0162714	0.496,0.499	0.633	-0.136	DAP3_EC109	SE	497	0.136
8786	SLC25A29	SLC25A29	chr14	-	100761962	100762330	100759630	100759714	100765178	100765222	487	439	189	180	591	140	198	99	0.00160699	0.0225272	0.563,0.549	0.679	-0.123	DAP3_EC109	SE	619	0.123
8794	SLC25A29	SLC25A29	chr14	-	100765178	100765222	100759630	100759714	100772535	100772781	426	355	50	33	338	6	143	99	4.56615e-07	4.05131e-05	0.855,0.882	0.975	-0.106	DAP3_EC109	SE	344	0.106
8832	RRBP1	RRBP1	chr20	-	17660643	17660720	17639240	17641173	17662672	17662887	41	90	406	163	143	125	176	99	1.85597e-08	3.14872e-06	0.054,0.237	0.392	-0.247	DAP3_EC109	SE	253	0.247
8852	GOLGB1	GOLGB1	chr3	-	121441108	121441225	121437234	121437348	121445759	121445888	216	125	31	7	178	5	198	99	0.00254678	0.0313107	0.777,0.899	0.947	-0.109	DAP3_EC109	SE	132	0.109
8853	ZNF227	ZNF227	chr19	+	44721943	44722005	44717221	44717397	44732598	44732725	99	61	68	40	92	28	161	99	0.00309669	0.0362474	0.472,0.484	0.669	-0.191	DAP3_EC109	SE	101	0.191
8956	CLUAP1	CLUAP1	chr16	+	3554719	3554831	3551003	3551089	3556330	3556415	316	619	41	22	445	7	198	99	8.04807e-05	0.0023705	0.794,0.934	0.969	-0.105	DAP3_EC109	SE	357	0.105
8985	AKAP9	AKAP9	chr7	+	91660825	91660918	91659208	91659305	91667732	91668086	48	60	3	0	59	14	192	99	2.74955e-05	0.0010225	0.892,1.0	0.685	0.261	DAP3_EC109	SE	51	0.261
8986	AKAP9	AKAP9	chr7	+	91671359	91671500	91669987	91670212	91671981	91672085	99	81	2	0	56	22	198	99	1.25933e-12	9.64407e-10	0.961,1.0	0.56	0.42	DAP3_EC109	SE	78	0.42
9035	ZNF573	ZNF573	chr19	-	38263577	38263622	38262203	38262336	38264300	38264391	22	15	13	24	2	22	144	99	0.000155767	0.00392242	0.538,0.301	0.059	0.36	DAP3_EC109	SE	24	0.36
9036	ZNF573	ZNF573	chr19	-	38264300	38264391	38262203	38262336	38270183	38270230	26	44	0	0	35	4	190	99	0.000982979	0.0157471	1.0,1.0	0.82	0.18	DAP3_EC109	SE	26	0.18
9056	MSH5	MSH5	chr6	+	31708230	31708390	31707724	31707997	31708939	31709063	202	183	7	16	236	42	198	99	0.000155138	0.00391166	0.935,0.851	0.737	0.156	DAP3_EC109	SE	199	0.156
9065	ZBTB7B	ZBTB7B	chr1	+	154983391	154983491	154975105	154975419	154986490	154986569	11	67	15	53	18	55	198	99	0.000618807	0.0111541	0.268,0.387	0.141	0.187	DAP3_EC109	SE	26	0.187
9117	THAP8	THAP8	chr19	-	36530845	36531038	36530224	36530620	36545036	36545187	42	122	1	1	41	6	198	99	0.00021696	0.00504992	0.955,0.984	0.774	0.196	DAP3_EC109	SE	43	0.196
9163	SLC37A4	SLC37A4	chr11	-	118897312	118897398	118896676	118896790	118897646	118897805	687	607	35	27	588	86	185	99	9.2106e-08	1.14769e-05	0.913,0.923	0.785	0.133	DAP3_EC109	SE	634	0.133
9209	ZFYVE16	ZFYVE16	chr5	+	79723310	79723364	79703882	79703972	79729927	79730036	11	63	114	83	65	60	153	99	0.00116954	0.0178453	0.059,0.329	0.412	-0.218	DAP3_EC109	SE	125	0.218
9299	CPNE1	CPNE1	chr20	-	34243123	34243266	34220716	34220845	34246851	34246904	296	273	33	27	387	92	198	99	0.000118659	0.00318772	0.818,0.835	0.678	0.148	DAP3_EC109	SE	300	0.148
9380	ZC3H18	ZC3H18	chr16	+	88653949	88654021	88653007	88653092	88664585	88664734	57	145	204	366	212	275	171	99	3.84978e-06	0.000224131	0.139,0.187	0.309	-0.146	DAP3_EC109	SE	261	0.146
9393	PURPL	PURPL	chr5	+	27477745	27477908	27475641	27475802	27496055	27496508	36	28	166	39	16	8	198	99	0.000613757	0.0110926	0.098,0.264	0.5	-0.319	DAP3_EC109	SE	24	0.319
9394	PURPL	PURPL	chr5	+	27494341	27494442	27475641	27475802	27496055	27496508	152	172	166	39	155	8	198	99	1.68545e-05	0.000704759	0.314,0.688	0.906	-0.405	DAP3_EC109	SE	163	0.405
9459	BID	BID	chr22	-	18226568	18226779	18222114	18222254	18257146	18257261	563	525	206	255	530	90	198	99	2.25032e-07	2.30322e-05	0.577,0.507	0.746	-0.204	DAP3_EC109	SE	620	0.204
9461	BID	BID	chr22	-	18232870	18232940	18222114	18222254	18257146	18257261	491	361	206	255	398	90	169	99	4.87385e-05	0.00160172	0.583,0.453	0.721	-0.203	DAP3_EC109	SE	488	0.203
9464	BRWD3	BRWD3	chrX	-	79964926	79965076	79962925	79963002	79971655	79971749	68	112	32	4	154	2	198	99	0.000612538	0.0110781	0.515,0.933	0.975	-0.251	DAP3_EC109	SE	100	0.251
9467	KCTD1	KCTD1	chr18	-	24056478	24056623	24039583	24039889	24126691	24128517	56	72	2	6	89	0	198	99	0.00338802	0.03876	0.933,0.857	1	-0.105	DAP3_EC109	SE	58	0.105
9582	ZNF384	ZNF384	chr12	-	6787828	6787876	6787292	6787626	6788111	6788349	432	556	51	33	476	104	147	99	2.34188e-06	0.000151051	0.851,0.919	0.755	0.13	DAP3_EC109	SE	483	0.13
9640	ZNF559-ZNF177	ZNF559-ZNF177	chr19	+	9435370	9435456	9434854	9435080	9475537	9475624	51	99	0	0	55	4	185	99	0.00258382	0.0316285	1.0,1.0	0.88	0.12	DAP3_EC109	SE	51	0.12
9644	ZNF559-ZNF177	ZNF559-ZNF177	chr19	+	9475537	9475624	9435370	9435456	9486991	9487099	20	29	13	7	24	1	186	99	0.002427	0.0302781	0.45,0.688	0.927	-0.358	DAP3_EC109	SE	25	0.358
9661	PASD1	PASD1	chrX	+	150780135	150780225	150769998	150770053	150789401	150789501	56	138	8	1	193	0	189	99	0.00170122	0.0234675	0.786,0.986	1	-0.114	DAP3_EC109	SE	64	0.114
9736	MAST2	MAST2	chr1	+	46466630	46466651	46463395	46463471	46468476	46468555	81	118	90	123	31	113	120	99	5.60493e-07	4.78384e-05	0.426,0.442	0.185	0.249	DAP3_EC109	SE	144	0.249
9751	ATAD5	ATAD5	chr17	+	29192721	29192818	29187450	29187630	29195350	29195430	193	90	28	9	126	0	196	99	2.11503e-07	2.20196e-05	0.777,0.835	1	-0.194	DAP3_EC109	SE	99	0.194
9762	ANKRD17	ANKRD17	chr4	-	74005247	74006000	74000833	74000982	74007457	74007560	318	150	100	54	164	105	198	99	0.000914677	0.0149508	0.614,0.581	0.439	0.158	DAP3_EC109	SE	204	0.158
9844	AMMECR1L	AMMECR1L	chr2	-	128628387	128628502	128624473	128624570	128631401	128631846	2	22	28	20	34	20	198	99	0.00466014	0.0487783	0.034,0.355	0.459	-0.265	DAP3_EC109	SE	30	0.265
9879	DENND2B	DENND2B	chr11	-	8832793	8832882	8772167	8772272	8853102	8853235	48	63	0	0	45	4	188	99	0.00149598	0.0214102	1.0,1.0	0.856	0.144	DAP3_EC109	SE	48	0.144
9937	DHX57	DHX57	chr2	-	39055481	39055578	39053657	39053831	39064972	39065089	107	132	1	0	164	11	196	99	2.2207e-05	0.000865156	0.982,1.0	0.883	0.108	DAP3_EC109	SE	108	0.108
9989	PABPC1L	PABPC1L	chr20	+	43567314	43567389	43566701	43566832	43567766	43567957	70	85	0	2	56	6	174	99	0.00104504	0.0164523	1.0,0.96	0.842	0.138	DAP3_EC109	SE	62	0.138
9995	ZNF780A	ZNF780A	chr19	-	40596072	40596142	40590651	40590705	40596812	40596845	75	70	12	4	106	0	169	99	3.90329e-05	0.0013431	0.785,0.911	1	-0.152	DAP3_EC109	SE	74	0.152
10095	LCLAT1	LCLAT1	chr2	+	30682417	30682588	30670111	30670249	30748452	30748621	11	15	46	59	37	57	198	99	0.00209572	0.0272441	0.107,0.113	0.245	-0.135	DAP3_EC109	SE	57	0.135
10103	ZBTB14	ZBTB14	chr18	-	5293970	5294000	5293242	5293326	5295811	5296019	2	6	20	52	13	21	129	99	0.000488767	0.0093567	0.071,0.081	0.322	-0.246	DAP3_EC109	SE	22	0.246
10189	SELENOF	SELENOF	chr1	-	87333735	87333785	87328127	87329288	87346344	87346408	1932	952	151	106	1875	416	149	99	2.47817e-09	6.00555e-07	0.895,0.856	0.75	0.125	DAP3_EC109	SE	1058	0.125
10213	PPARD	PPARD	chr6	+	35314843	35314927	35310334	35310458	35378763	35378994	69	190	21	19	225	7	183	99	0.00010661	0.0029527	0.64,0.844	0.946	-0.204	DAP3_EC109	SE	90	0.204
10222	PHLDB2	PHLDB2	chr3	+	111667778	111667922	111664114	111664204	111672776	111672876	193	464	22	4	309	0	198	99	4.2181e-05	0.00142811	0.814,0.983	1	-0.102	DAP3_EC109	SE	215	0.102
10265	KIF1B	KIF1B	chr1	+	10386168	10386417	10384815	10384953	10394577	10394696	26	102	5	41	78	69	198	99	0.00246467	0.0306052	0.722,0.554	0.361	0.277	DAP3_EC109	SE	31	0.277
10296	MYO9A	MYO9A	chr15	-	72244117	72244237	72231192	72231268	72252241	72252437	76	74	1	2	97	11	198	99	0.000684363	0.0120289	0.974,0.949	0.815	0.147	DAP3_EC109	SE	76	0.147
10298	MYO9A	MYO9A	chr15	-	72311379	72311436	72302690	72302788	72313258	72313358	31	39	24	20	70	10	156	99	0.000109577	0.00301109	0.45,0.553	0.816	-0.314	DAP3_EC109	SE	55	0.314
10338	FAM86C1	FAM86C1	chr11	+	71504425	71504527	71500828	71500891	71507062	71507212	0	11	39	55	21	48	198	99	0.000809183	0.0136499	0.0,0.091	0.179	-0.134	DAP3_EC109	SE	39	0.134
10437	TMC6	TMC6	chr17	-	76120969	76121066	76120604	76120862	76121238	76121344	590	365	0	12	393	39	196	99	9.9424e-11	4.29305e-08	1.0,0.939	0.836	0.134	DAP3_EC109	SE	377	0.134
10532	CBWD3	CBWD3	chr9	+	70871836	70871896	70863721	70863813	70873447	70873485	21	5	22	23	49	9	159	99	1.84575e-06	0.00012577	0.373,0.119	0.772	-0.526	DAP3_EC109	SE	28	0.526
10578	TEP1	TEP1	chr14	-	20849711	20849845	20849471	20849560	20850071	20850222	92	36	0	7	22	14	198	99	2.20395e-05	0.000863227	1.0,0.72	0.44	0.42	DAP3_EC109	SE	36	0.42
10584	ZNF266	ZNF266	chr19	-	9529441	9529571	9529180	9529307	9529892	9529975	42	31	10	34	19	66	198	99	0.000309592	0.00662073	0.677,0.313	0.126	0.369	DAP3_EC109	SE	52	0.369
10586	ZNF266	ZNF266	chr19	-	9544343	9544459	9530740	9530894	9544750	9544911	59	47	13	4	128	3	198	99	0.000925354	0.0150698	0.694,0.855	0.955	-0.18	DAP3_EC109	SE	51	0.18
10587	ZNF266	ZNF266	chr19	-	9544343	9544459	9530740	9530894	9545473	9545535	39	40	6	6	102	1	198	99	0.0001506	0.00382439	0.765,0.769	0.981	-0.214	DAP3_EC109	SE	45	0.214
10588	ZNF266	ZNF266	chr19	-	9544343	9544462	9530740	9530894	9544750	9544911	76	78	13	4	183	3	198	99	0.00091109	0.0149098	0.745,0.907	0.968	-0.142	DAP3_EC109	SE	82	0.142
10591	ZNF266	ZNF266	chr19	-	9544368	9544462	9530740	9530894	9544750	9544911	47	50	13	4	105	3	193	99	0.0029134	0.0346797	0.65,0.865	0.947	-0.189	DAP3_EC109	SE	54	0.189
10602	PLSCR1	PLSCR1	chr3	-	146239330	146239492	146234792	146234954	146243391	146243434	228	271	23	11	271	2	198	99	2.19311e-05	0.000859792	0.832,0.925	0.985	-0.106	DAP3_EC109	SE	251	0.106
10606	PLSCR1	PLSCR1	chr3	-	146246400	146246618	146243391	146243434	146251256	146251337	371	512	80	61	681	32	198	99	4.89932e-07	4.28233e-05	0.699,0.808	0.914	-0.16	DAP3_EC109	SE	451	0.16
10607	PLSCR1	PLSCR1	chr3	-	146254326	146254352	146251256	146251337	146262253	146262394	441	487	16	22	479	96	125	99	8.88623e-13	7.08369e-10	0.956,0.946	0.798	0.153	DAP3_EC109	SE	457	0.153
10661	SLC17A5	SLC17A5	chr6	-	74331526	74331685	74325037	74325170	74345104	74345223	89	66	11	2	70	0	198	99	0.000914885	0.0149522	0.802,0.943	1	-0.127	DAP3_EC109	SE	68	0.127
10750	PDE9A	PDE9A	chr21	+	44151879	44152059	44119077	44119121	44152179	44152234	335	137	37	80	133	129	198	99	0.00253635	0.0312164	0.819,0.461	0.34	0.3	DAP3_EC109	SE	217	0.3
10781	HOTAIR	HOTAIR	chr12	-	54361052	54361178	54360059	54360161	54362400	54362540	42	408	57	44	698	33	198	99	0.0015183	0.021645	0.269,0.823	0.914	-0.368	DAP3_EC109	SE	99	0.368
10833	UBE2Q2	UBE2Q2	chr15	+	76152218	76152323	76146726	76146828	76161291	76161351	179	263	25	22	221	57	198	99	0.000352939	0.00732112	0.782,0.857	0.66	0.159	DAP3_EC109	SE	204	0.159
10857	TMEM177	TMEM177	chr2	+	120444328	120444450	120443233	120443330	120446485	120446551	59	52	0	0	74	5	198	99	0.00116594	0.0178035	1.0,1.0	0.881	0.119	DAP3_EC109	SE	52	0.119
10868	CTSB	CTSB	chr8	-	11718914	11718988	11710837	11710988	11721884	11721972	20	27	83	66	10	137	173	99	3.28645e-05	0.00117238	0.121,0.19	0.04	0.115	DAP3_EC109	SE	93	0.115
10948	TUBD1	TUBD1	chr17	-	57951899	57952064	57943956	57944110	57955463	57955695	39	80	30	42	96	16	198	99	4.50962e-05	0.0015055	0.394,0.488	0.75	-0.309	DAP3_EC109	SE	69	0.309
10976	SPTAN1	SPTAN1	chr9	+	131355261	131355321	131353755	131353904	131356453	131356652	721	2570	240	68	2367	21	159	99	7.43721e-09	1.50384e-06	0.652,0.959	0.986	-0.18	DAP3_EC109	SE	961	0.18
11057	AGAP1	AGAP1	chr2	+	236839408	236839567	236791988	236792093	236877105	236877267	44	173	0	0	143	8	198	99	0.000100889	0.00282237	1.0,1.0	0.899	0.101	DAP3_EC109	SE	44	0.101
11085	LRRC49	LRRC49	chr15	+	71188187	71188275	71185922	71185979	71196890	71197094	19	39	12	2	30	0	187	99	0.000791852	0.0134322	0.456,0.912	1	-0.316	DAP3_EC109	SE	30	0.316
11101	MTRR	MTRR	chr5	+	7873485	7873639	7870882	7871036	7875370	7875488	588	1294	287	187	1476	153	198	99	0.0045633	0.0480055	0.506,0.776	0.828	-0.187	DAP3_EC109	SE	875	0.187
11188	HCN3	HCN3	chr1	+	155253764	155253926	155252201	155252631	155254329	155254548	62	115	8	1	147	0	198	99	0.00209331	0.027224	0.795,0.983	1	-0.111	DAP3_EC109	SE	70	0.111
11382	ELF4	ELF4	chrX	-	129215229	129215513	129208555	129208727	129244299	129244475	409	453	27	29	519	3	198	99	1.5299e-08	2.70622e-06	0.883,0.886	0.989	-0.104	DAP3_EC109	SE	436	0.104
11407	SH3D21	SH3D21	chr1	+	36785042	36785137	36784860	36784913	36785275	36786399	55	23	0	0	37	4	194	99	0.00102312	0.0162089	1.0,1.0	0.825	0.175	DAP3_EC109	SE	23	0.175
11446	STAC	STAC	chr3	+	36526468	36526550	36484855	36485132	36527625	36527741	41	30	0	1	32	4	181	99	0.00238811	0.0299976	1.0,0.943	0.814	0.158	DAP3_EC109	SE	31	0.158
11482	TPD52L2	TPD52L2	chr20	+	62507168	62507228	62505020	62505169	62514071	62514173	419	1012	879	1394	1931	1024	159	99	2.10942e-15	3.59342e-12	0.229,0.311	0.54	-0.27	DAP3_EC109	SE	1298	0.27
11593	RBM47	RBM47	chr4	-	40438457	40438664	40434667	40434879	40439787	40440814	123	168	1	2	133	15	198	99	1.35345e-06	9.9032e-05	0.984,0.977	0.816	0.164	DAP3_EC109	SE	124	0.164
11607	SDCCAG8	SDCCAG8	chr1	+	243456700	243456796	243456392	243456521	243468014	243468079	1	13	108	142	51	126	195	99	9.20585e-11	4.01685e-08	0.005,0.044	0.17	-0.146	DAP3_EC109	SE	109	0.146
11615	SDCCAG8	SDCCAG8	chr1	+	243471290	243471479	243468014	243468079	243480056	243480195	158	143	0	1	115	8	198	99	4.50819e-05	0.0015055	1.0,0.986	0.878	0.115	DAP3_EC109	SE	123	0.115
11626	SDCCAG8	SDCCAG8	chr1	+	243581269	243581378	243579003	243579131	243589728	243589860	133	156	2	0	88	6	198	99	0.000686948	0.0120709	0.971,1.0	0.88	0.106	DAP3_EC109	SE	94	0.106
11685	TMEM51	TMEM51	chr1	+	15536985	15537058	15480242	15480450	15541390	15541927	37	54	42	33	49	13	172	99	0.00251057	0.0310041	0.336,0.485	0.684	-0.274	DAP3_EC109	SE	62	0.274
11744	RABL2A	RABL2A	chr2	+	114392627	114392707	114391729	114391809	114398929	114399027	17	25	9	4	89	2	179	99	0.000156052	0.00392675	0.511,0.776	0.961	-0.318	DAP3_EC109	SE	26	0.318
11777	ZFAND6	ZFAND6	chr15	+	80390757	80390920	80352017	80352151	80412669	80412840	246	207	320	261	429	339	198	99	0.00181969	0.0246503	0.278,0.284	0.388	-0.107	DAP3_EC109	SE	468	0.107
12017	TMEM143	TMEM143	chr19	-	48863328	48863433	48848416	48848611	48866547	48866788	58	60	16	12	73	2	198	99	8.81075e-05	0.00254511	0.644,0.714	0.948	-0.269	DAP3_EC109	SE	72	0.269
12020	DTX2	DTX2	chr7	+	76099616	76099736	76092861	76093026	76109737	76110094	8	3	75	77	46	70	198	99	5.43061e-11	2.53883e-08	0.051,0.019	0.247	-0.212	DAP3_EC109	SE	80	0.212
12070	GGCT	GGCT	chr7	-	30537356	30537512	30536236	30536851	30540151	30540297	17	20	7	11	20	1	198	99	0.00180694	0.0245497	0.548,0.476	0.909	-0.397	DAP3_EC109	SE	21	0.397
12088	PARPBP	PARPBP	chr12	+	102542007	102542241	102530914	102531022	102547646	102547754	43	61	0	10	114	0	198	99	0.000711409	0.012387	1.0,0.753	1	-0.123	DAP3_EC109	SE	43	0.123
12091	PARPBP	PARPBP	chr12	+	102542012	102542241	102530914	102531022	102547646	102547754	42	61	0	10	114	0	198	99	0.000691853	0.0121394	1.0,0.753	1	-0.123	DAP3_EC109	SE	42	0.123
12092	PARPBP	PARPBP	chr12	+	102545347	102545578	102542007	102542241	102547646	102547754	44	26	42	61	14	113	198	99	3.09442e-06	0.000188263	0.344,0.176	0.058	0.202	DAP3_EC109	SE	86	0.202
12099	PARPBP	PARPBP	chr12	+	102569260	102569444	102559506	102559661	102572369	102572548	184	167	2	3	208	22	198	99	1.59907e-06	0.000113114	0.979,0.965	0.825	0.147	DAP3_EC109	SE	170	0.147
12118	RFC5	RFC5	chr12	+	118455799	118455858	118455494	118455620	118456876	118456941	77	170	258	154	149	43	158	99	3.02127e-07	2.91703e-05	0.158,0.409	0.685	-0.402	DAP3_EC109	SE	192	0.402
12161	PACSIN3	PACSIN3	chr11	-	47204554	47204616	47202005	47202241	47207899	47207985	91	89	10	6	66	0	161	99	0.000583515	0.010668	0.848,0.901	1	-0.125	DAP3_EC109	SE	66	0.125
12195	TMX3	TMX3	chr18	-	66368981	66369027	66365168	66365268	66377257	66377381	32	38	5	1	37	15	145	99	0.00125986	0.0188217	0.814,0.963	0.627	0.261	DAP3_EC109	SE	37	0.261
12212	IPO11	IPO11	chr5	+	61826535	61826612	61811214	61811328	61832528	61832608	38	40	0	0	44	6	176	99	5.40892e-05	0.00173603	1.0,1.0	0.805	0.195	DAP3_EC109	SE	38	0.195
12282	KREMEN1	KREMEN1	chr22	+	29517344	29517469	29494849	29494941	29521250	29521404	81	138	2	0	114	9	198	99	0.000156919	0.00394538	0.953,1.0	0.864	0.112	DAP3_EC109	SE	83	0.112
12363	MIB2	MIB2	chr1	+	1560937	1561033	1560665	1560808	1562029	1562134	130	156	4	6	148	20	195	99	0.000389143	0.00785029	0.943,0.93	0.79	0.146	DAP3_EC109	SE	134	0.146
12366	MIB2	MIB2	chr1	+	1562029	1562134	1560925	1561033	1562216	1562379	370	399	1	10	385	31	198	99	2.75052e-07	2.70391e-05	0.995,0.952	0.861	0.113	DAP3_EC109	SE	371	0.113
12425	ZNF584	ZNF584	chr19	+	58921307	58921458	58920015	58920532	58926890	58927013	44	134	33	32	157	18	198	99	0.00224577	0.0286642	0.4,0.677	0.813	-0.274	DAP3_EC109	SE	77	0.274
12426	ZNF584	ZNF584	chr19	+	58921331	58921458	58920040	58920532	58926890	58927013	64	145	33	32	163	18	198	99	0.00244835	0.0304619	0.492,0.694	0.819	-0.226	DAP3_EC109	SE	97	0.226
12427	ZNF584	ZNF584	chr19	+	58921372	58921458	58920015	58920532	58926890	58927013	31	126	33	32	157	18	185	99	0.0018848	0.0253163	0.335,0.678	0.824	-0.317	DAP3_EC109	SE	64	0.317
12452	LPGAT1	LPGAT1	chr1	-	212003524	212003672	212002400	212002665	212003914	212004105	80	121	27	15	70	42	198	99	0.0029418	0.0349298	0.597,0.801	0.455	0.244	DAP3_EC109	SE	107	0.244
12470	SETMAR	SETMAR	chr3	+	4354581	4355445	4344987	4345210	4357895	4358949	38	58	16	10	89	6	198	99	0.00401653	0.0438486	0.543,0.744	0.881	-0.238	DAP3_EC109	SE	54	0.238
12471	SETMAR	SETMAR	chr3	+	4355330	4355445	4344987	4345210	4357895	4358949	19	45	16	10	80	6	198	99	0.00182838	0.0247519	0.373,0.692	0.87	-0.338	DAP3_EC109	SE	35	0.338
12497	FGFR1OP2	FGFR1OP2	chr12	+	27113447	27113561	27110533	27110676	27116274	27116388	111	189	142	126	309	140	198	99	0.00242032	0.0302308	0.281,0.429	0.525	-0.17	DAP3_EC109	SE	253	0.17
12540	EHBP1	EHBP1	chr2	+	63215065	63215173	63206322	63206470	63217850	63217975	652	755	21	65	478	83	198	99	4.71038e-07	4.13675e-05	0.939,0.853	0.742	0.154	DAP3_EC109	SE	561	0.154
12618	SLC12A2	SLC12A2	chr5	+	127512796	127512844	127510232	127510358	127514258	127514381	25	50	1	1	50	12	147	99	5.42168e-05	0.0017394	0.944,0.971	0.737	0.221	DAP3_EC109	SE	26	0.221
12631	TTC7A	TTC7A	chr2	+	47144322	47144416	47143004	47143716	47177501	47177665	32	27	6	5	34	0	193	99	0.00026596	0.00591129	0.732,0.735	1	-0.266	DAP3_EC109	SE	32	0.266
12659	FAM118A	FAM118A	chr22	+	45717922	45718096	45705718	45706064	45718251	45718307	25	12	51	60	3	79	198	99	1.11256e-05	0.000515669	0.197,0.091	0.019	0.125	DAP3_EC109	SE	72	0.125
12715	TEAD4	TEAD4	chr12	+	3069113	3069206	3068562	3068647	3103903	3104158	519	779	96	99	765	51	192	99	3.51059e-05	0.00123726	0.736,0.802	0.886	-0.117	DAP3_EC109	SE	615	0.117
12752	GEMIN7	GEMIN7	chr19	+	45583164	45583287	45582517	45582537	45593364	45594776	142	213	23	5	441	6	198	99	0.000251462	0.00567942	0.755,0.955	0.974	-0.119	DAP3_EC109	SE	165	0.119
12753	GEMIN7	GEMIN7	chr19	+	45583164	45583287	45582517	45582635	45593364	45594776	213	287	18	32	658	17	198	99	5.13324e-06	0.00028233	0.855,0.818	0.951	-0.114	DAP3_EC109	SE	231	0.114
12778	INTS8	INTS8	chr8	+	95850690	95850846	95844219	95844402	95853718	95853819	151	151	21	4	184	2	198	99	0.000666148	0.0117804	0.782,0.95	0.979	-0.113	DAP3_EC109	SE	155	0.113
12849	KIAA0556	KIAA0556	chr16	+	27710854	27710920	27709648	27709821	27712909	27713016	79	65	9	9	95	1	165	99	0.000214449	0.00500525	0.84,0.812	0.983	-0.157	DAP3_EC109	SE	74	0.157
13014	MRI1	MRI1	chr19	+	13876767	13876879	13875684	13875923	13879172	13879261	259	449	115	81	648	71	198	99	0.000991472	0.0158437	0.53,0.735	0.82	-0.187	DAP3_EC109	SE	374	0.187
13016	MRI1	MRI1	chr19	+	13876767	13876943	13875684	13875923	13879172	13879261	300	524	115	81	774	71	198	99	0.000510591	0.00966733	0.566,0.764	0.845	-0.18	DAP3_EC109	SE	415	0.18
13084	HINT1	HINT1	chr5	-	130496348	130496577	130494975	130495304	130498054	130498170	22	41	4	6	90	0	198	99	3.2204e-05	0.00115358	0.733,0.774	1	-0.246	DAP3_EC109	SE	26	0.246
13122	SDHAF2	SDHAF2	chr11	+	61205475	61205585	61197596	61197654	61213412	61214239	257	296	41	36	627	42	198	99	0.00167034	0.0231568	0.758,0.804	0.882	-0.101	DAP3_EC109	SE	298	0.101
13232	PISD	PISD	chr22	-	32019669	32019835	32017634	32017871	32044086	32044262	27	44	155	150	64	121	198	99	0.000465169	0.00900336	0.08,0.128	0.209	-0.105	DAP3_EC109	SE	182	0.105
13264	CHM	CHM	chrX	-	85156088	85156193	85149192	85149289	85166265	85166343	63	65	6	3	74	0	198	99	0.00208526	0.0271534	0.84,0.915	1	-0.123	DAP3_EC109	SE	68	0.123
13271	TMUB2	TMUB2	chr17	+	42264984	42265111	42264339	42264477	42265274	42265377	39	99	0	6	77	13	198	99	0.00311912	0.0364276	1.0,0.892	0.748	0.198	DAP3_EC109	SE	39	0.198
13273	TMUB2	TMUB2	chr17	+	42265043	42265111	42264339	42264477	42265274	42265377	34	150	0	6	103	13	167	99	0.00286977	0.0342653	1.0,0.937	0.824	0.145	DAP3_EC109	SE	34	0.145
13274	TMUB2	TMUB2	chr17	+	42265043	42265111	42264339	42264477	42266302	42266956	48	83	0	1	51	9	167	99	2.91572e-06	0.000179499	1.0,0.98	0.771	0.219	DAP3_EC109	SE	48	0.219
13281	TMUB2	TMUB2	chr17	+	42265274	42265377	42264339	42264477	42266302	42266667	58	107	0	1	101	9	198	99	3.85511e-05	0.00133131	1.0,0.982	0.849	0.142	DAP3_EC109	SE	58	0.142
13295	CYBC1	CYBC1	chr17	-	80404498	80404572	80403739	80403836	80408575	80408628	124	152	15	9	147	3	173	99	0.00437434	0.0465652	0.825,0.906	0.966	-0.101	DAP3_EC109	SE	139	0.101
13300	CYBC1	CYBC1	chr17	-	80407045	80407168	80403739	80403836	80408575	80408628	62	142	15	9	127	3	198	99	0.00267724	0.0324905	0.674,0.887	0.955	-0.174	DAP3_EC109	SE	77	0.174
13311	IL1RAP	IL1RAP	chr3	+	190282077	190282142	190231873	190232008	190321916	190322202	107	68	13	6	80	0	164	99	7.65328e-05	0.00228617	0.832,0.872	1	-0.148	DAP3_EC109	SE	74	0.148
13333	ASIC3	ASIC3	chr7	+	150748258	150748406	150748125	150748182	150748896	150748988	68	97	1	7	148	87	198	99	6.67244e-14	8.29744e-11	0.971,0.874	0.46	0.462	DAP3_EC109	SE	69	0.462
13335	ASIC3	ASIC3	chr7	+	150749502	150749561	150749252	150749324	150749640	150749843	34	54	5	2	138	0	158	99	0.00154047	0.0218826	0.81,0.944	1	-0.123	DAP3_EC109	SE	39	0.123
13374	SLC47A1	SLC47A1	chr17	+	19474790	19474885	19470408	19470541	19480639	19482347	168	81	20	5	91	1	194	99	0.000744607	0.0128321	0.811,0.892	0.979	-0.127	DAP3_EC109	SE	86	0.127
13408	PDPK1	PDPK1	chr16	+	2627425	2627501	2611480	2611523	2631295	2631364	94	188	12	29	203	6	175	99	5.43067e-05	0.0017412	0.816,0.786	0.95	-0.149	DAP3_EC109	SE	106	0.149
13470	VPS26C	VPS26C	chr21	-	38605662	38605743	38604677	38604752	38610760	38610910	409	930	136	41	1020	12	180	99	6.66111e-08	8.89741e-06	0.623,0.926	0.979	-0.205	DAP3_EC109	SE	545	0.205
13491	PYROXD1	PYROXD1	chr12	+	21605014	21605088	21602496	21602625	21608065	21608226	89	324	26	33	622	30	173	99	0.000175087	0.00428521	0.662,0.849	0.922	-0.166	DAP3_EC109	SE	115	0.166
13492	TESK1	TESK1	chr9	+	35607323	35607406	35606833	35606980	35607578	35607669	188	218	5	6	278	27	182	99	0.000216638	0.00504498	0.953,0.952	0.849	0.103	DAP3_EC109	SE	193	0.103
13500	PRKAR1A	PRKAR1A	chr17	+	66511127	66511260	66509024	66509111	66511534	66511717	2	48	36	37	94	37	198	99	0.000263565	0.00587382	0.027,0.393	0.56	-0.35	DAP3_EC109	SE	38	0.35
13502	SH3YL1	SH3YL1	chr2	-	224863	224920	218135	219001	229965	230044	0	16	48	26	30	30	156	99	0.000502757	0.00955685	0.0,0.281	0.388	-0.247	DAP3_EC109	SE	42	0.247
13522	MAMDC4	MAMDC4	chr9	+	139747736	139747910	139746797	139746914	139747996	139748122	42	73	4	5	95	0	198	99	0.00104857	0.016487	0.84,0.88	1	-0.14	DAP3_EC109	SE	46	0.14
13524	MAMDC4	MAMDC4	chr9	+	139749705	139749790	139749388	139749562	139749882	139750071	296	390	0	22	302	38	184	99	2.77637e-06	0.000172629	1.0,0.905	0.81	0.142	DAP3_EC109	SE	296	0.142
13527	MAMDC4	MAMDC4	chr9	+	139752637	139752728	139752430	139752549	139752851	139752998	352	400	15	98	253	103	190	99	0.000131563	0.00345819	0.924,0.68	0.561	0.241	DAP3_EC109	SE	356	0.241
13529	MAMDC4	MAMDC4	chr9	+	139753170	139753305	139752851	139752998	139753660	139753769	139	351	3	5	250	20	198	99	5.32525e-05	0.00171773	0.959,0.972	0.862	0.104	DAP3_EC109	SE	142	0.104
13563	PKDCC	PKDCC	chr2	+	42280378	42280501	42275160	42275978	42281175	42281447	75	89	1	1	101	8	198	99	0.000914516	0.0149501	0.974,0.978	0.863	0.113	DAP3_EC109	SE	76	0.113
13648	CDK5RAP1	CDK5RAP1	chr20	-	31979947	31980048	31967266	31967497	31989233	31989325	30	16	3	10	21	0	198	99	0.000545558	0.0101471	0.833,0.444	1	-0.362	DAP3_EC109	SE	21	0.362
13689	PRKAB2	PRKAB2	chr1	-	146639345	146639512	146638424	146638518	146643567	146643746	366	520	8	19	690	110	198	99	6.22391e-13	5.1945e-10	0.958,0.932	0.758	0.187	DAP3_EC109	SE	374	0.187
13762	CDKN2B-AS1	CDKN2B-AS1	chr9	+	22029431	22029593	21994789	21995160	22046749	22046899	15	22	13	1	40	0	198	99	0.000497574	0.0094844	0.366,0.917	1	-0.359	DAP3_EC109	SE	23	0.359
13838	DMTF1	DMTF1	chr7	+	86783705	86783844	86781676	86781871	86792810	86792933	92	190	237	274	222	209	198	99	0.000260029	0.00581585	0.163,0.257	0.347	-0.137	DAP3_EC109	SE	329	0.137
13944	SUPT20H	SUPT20H	chr13	-	37599456	37599574	37598476	37598579	37600340	37600373	129	502	60	16	764	12	198	99	0.0001895	0.00455282	0.518,0.94	0.97	-0.241	DAP3_EC109	SE	189	0.241
13998	LYRM7	LYRM7	chr5	+	130517921	130517992	130515787	130515860	130535223	130541121	57	38	11	0	64	0	170	99	0.00150313	0.0214721	0.751,1.0	1	-0.125	DAP3_EC109	SE	38	0.125
14015	SLTM	SLTM	chr15	-	59191667	59192082	59191001	59191051	59193458	59193486	151	371	24	27	535	17	198	99	0.000197728	0.00470416	0.759,0.873	0.94	-0.124	DAP3_EC109	SE	175	0.124
14023	CDK10	CDK10	chr16	+	89755659	89755732	89753096	89753205	89756960	89757032	463	516	255	124	398	60	172	99	0.0014853	0.0213065	0.511,0.705	0.792	-0.184	DAP3_EC109	SE	458	0.184
14051	BAG6	BAG6	chr6	-	31607276	31607423	31606804	31607003	31607975	31608083	2126	1565	366	393	980	551	198	99	2.06556e-11	1.07554e-08	0.744,0.666	0.471	0.234	DAP3_EC109	SE	1531	0.234
14058	GSE1	GSE1	chr16	+	85667519	85667738	85645014	85645137	85682157	85682357	239	261	5	4	222	18	198	99	0.000144912	0.00371636	0.96,0.97	0.86	0.105	DAP3_EC109	SE	240	0.105
14067	NICN1	NICN1	chr3	-	49463315	49463429	49462799	49462871	49463684	49463861	168	401	5	3	189	16	198	99	2.43603e-05	0.000928962	0.944,0.985	0.855	0.109	DAP3_EC109	SE	173	0.109
14079	RABL2B	RABL2B	chr22	-	51221466	51221714	51220615	51220779	51221928	51222064	32	44	1	2	35	11	198	99	0.000137423	0.00357295	0.941,0.917	0.614	0.315	DAP3_EC109	SE	33	0.315
14080	RABL2B	RABL2B	chr22	-	51221472	51221714	51220615	51220779	51221928	51222064	19	44	1	2	34	11	198	99	0.000408607	0.00815352	0.905,0.917	0.607	0.304	DAP3_EC109	SE	20	0.304
14088	TTLL5	TTLL5	chr14	+	76349027	76349245	76330009	76330205	76420766	76421422	105	176	2	0	97	9	198	99	2.17158e-05	0.00085433	0.963,1.0	0.843	0.139	DAP3_EC109	SE	106	0.139
14089	TTLL5	TTLL5	chr14	+	76368484	76368567	76330009	76330205	76420766	76421422	51	106	2	0	92	9	182	99	0.000273483	0.00602041	0.933,1.0	0.848	0.119	DAP3_EC109	SE	53	0.119
14156	D2HGDH	D2HGDH	chr2	+	242695263	242695429	242690660	242690803	242707124	242708226	117	98	1	0	73	5	198	99	0.00111847	0.0172765	0.983,1.0	0.88	0.112	DAP3_EC109	SE	78	0.112
14166	TPP2	TPP2	chr13	+	103320107	103320233	103317144	103317286	103326632	103326840	4	7	28	49	37	44	198	99	1.29072e-06	9.52573e-05	0.067,0.067	0.296	-0.229	DAP3_EC109	SE	32	0.229
14230	SH3BGRL2	SH3BGRL2	chr6	+	80406201	80406282	80383330	80383516	80409214	80413372	83	103	0	0	63	4	180	99	0.00448763	0.0474222	1.0,1.0	0.897	0.103	DAP3_EC109	SE	67	0.103
14354	FMR1	FMR1	chrX	+	147019617	147019680	147018984	147019119	147022094	147022181	3	23	107	195	54	163	162	99	4.89225e-07	4.28136e-05	0.017,0.067	0.168	-0.126	DAP3_EC109	SE	110	0.126
14357	ARHGAP39	ARHGAP39	chr8	-	145763104	145763197	145759512	145759586	145770632	145771194	127	295	21	0	337	0	192	99	7.04669e-05	0.00213951	0.757,1.0	1	-0.121	DAP3_EC109	SE	148	0.121
14363	MYO18A	MYO18A	chr17	-	27412621	27412666	27409333	27409456	27413455	27413595	87	26	185	53	17	105	144	99	0.000193899	0.00462901	0.244,0.252	0.1	0.148	DAP3_EC109	SE	79	0.148
14469	USP3	USP3	chr15	+	63821212	63821365	63796791	63797029	63824845	63824906	153	33	251	112	55	329	198	99	9.63516e-06	0.000463875	0.234,0.128	0.077	0.104	DAP3_EC109	SE	145	0.104
14520	ENKD1	ENKD1	chr16	-	67697559	67697723	67697322	67697459	67699973	67700168	325	699	8	5	361	34	198	99	7.61701e-10	2.41325e-07	0.953,0.986	0.841	0.129	DAP3_EC109	SE	333	0.129
14522	ENKD1	ENKD1	chr16	-	67697839	67697965	67697322	67697459	67699973	67700168	18	40	8	5	34	34	198	99	0.00258376	0.0316285	0.529,0.8	0.333	0.332	DAP3_EC109	SE	26	0.332
14525	ENKD1	ENKD1	chr16	-	67698898	67699071	67697322	67697459	67699973	67700168	239	567	8	5	312	34	198	99	5.01174e-09	1.07801e-06	0.937,0.983	0.821	0.139	DAP3_EC109	SE	247	0.139
14531	FAM193B	FAM193B	chr5	-	176958953	176959132	176958282	176958522	176959443	176959642	225	119	22	31	84	48	198	99	7.29959e-05	0.0022006	0.836,0.657	0.467	0.279	DAP3_EC109	SE	132	0.279
14532	FAM193B	FAM193B	chr5	-	176958953	176959201	176958282	176958522	176959443	176959642	330	143	22	31	125	48	198	99	0.000270564	0.00598475	0.882,0.698	0.566	0.224	DAP3_EC109	SE	173	0.224
14546	EXOC7	EXOC7	chr17	-	74086409	74086478	74085255	74085401	74087223	74087316	5	57	23	79	141	78	168	99	8.24951e-05	0.00241798	0.114,0.298	0.516	-0.31	DAP3_EC109	SE	28	0.31
14547	EXOC7	EXOC7	chr17	-	74086409	74086478	74085255	74085401	74090494	74090662	5	28	191	82	72	81	168	99	1.5573e-10	6.28764e-08	0.015,0.168	0.344	-0.252	DAP3_EC109	SE	110	0.252
14548	EXOC7	EXOC7	chr17	-	74086409	74086562	74085255	74085401	74087223	74087316	4	35	23	79	77	78	198	99	0.000456336	0.00888355	0.08,0.181	0.33	-0.2	DAP3_EC109	SE	27	0.2
14580	HMGN3	HMGN3	chr6	-	79911772	79911872	79910961	79911443	79911992	79912106	239	197	213	671	129	1137	198	99	5.97009e-08	8.13162e-06	0.359,0.128	0.054	0.19	DAP3_EC109	SE	452	0.19
14581	HMGN3	HMGN3	chr6	-	79911779	79911872	79910961	79911443	79911992	79912106	175	96	213	671	92	1137	192	99	1.84458e-06	0.000125759	0.298,0.069	0.04	0.143	DAP3_EC109	SE	388	0.143
14582	HMGN3	HMGN3	chr6	-	79911785	79911872	79910961	79911443	79911992	79912106	173	105	213	671	98	1137	186	99	1.93801e-06	0.000130483	0.302,0.077	0.044	0.146	DAP3_EC109	SE	386	0.146
14592	PEAR1	PEAR1	chr1	+	156877919	156878132	156877706	156877843	156878707	156878828	31	148	0	1	89	12	198	99	5.36138e-07	4.61078e-05	1.0,0.987	0.788	0.206	DAP3_EC109	SE	31	0.206
14593	PEAR1	PEAR1	chr1	+	156878446	156878621	156877706	156877843	156878707	156878828	56	187	0	1	100	12	198	99	2.14507e-07	2.22285e-05	1.0,0.989	0.806	0.188	DAP3_EC109	SE	56	0.188
14607	MAPKAPK5-AS1	MAPKAPK5-AS1	chr12	-	112278136	112278281	112277570	112277807	112279130	112279734	357	509	69	35	931	35	198	99	3.95836e-05	0.00136017	0.721,0.879	0.93	-0.13	DAP3_EC109	SE	426	0.13
14764	SENP1	SENP1	chr12	-	48482945	48483076	48482583	48482743	48499810	48499862	30	40	10	5	38	0	198	99	9.7089e-05	0.00274088	0.6,0.8	1	-0.3	DAP3_EC109	SE	38	0.3
14767	SENP1	SENP1	chr12	-	48490125	48490210	48482945	48483076	48499810	48499862	29	38	5	4	27	0	184	99	0.0020162	0.0265178	0.757,0.836	1	-0.204	DAP3_EC109	SE	27	0.204
14769	SENP1	SENP1	chr12	-	48491776	48491907	48482583	48482743	48499810	48499862	46	17	10	5	25	0	198	99	0.000180234	0.00438014	0.697,0.63	1	-0.337	DAP3_EC109	SE	22	0.337
14774	SENP1	SENP1	chr12	-	48495251	48495299	48491776	48491907	48499184	48499638	98	156	16	42	189	7	147	99	1.1171e-06	8.47065e-05	0.805,0.714	0.948	-0.188	DAP3_EC109	SE	114	0.188
14776	PPP3CB-AS1	PPP3CB-AS1	chr10	+	75255899	75256241	75255509	75255575	75259352	75259445	21	48	0	0	53	5	198	99	0.00051149	0.0096814	1.0,1.0	0.841	0.159	DAP3_EC109	SE	21	0.159
14870	TRPM2	TRPM2	chr21	+	45846892	45846994	45846542	45846619	45855013	45855100	46	36	15	54	18	78	198	99	0.000366805	0.00750861	0.605,0.25	0.103	0.325	DAP3_EC109	SE	61	0.325
15118	WNT10B	WNT10B	chr12	-	49361728	49362102	49359122	49360336	49363871	49364134	1336	3565	211	643	4447	202	198	99	0	0	0.76,0.735	0.917	-0.169	DAP3_EC109	SE	1547	0.169
15156	MARK2	MARK2	chr11	+	63671457	63671619	63670532	63670630	63672257	63672515	431	657	49	83	673	158	198	99	0.00015565	0.0039206	0.815,0.798	0.68	0.126	DAP3_EC109	SE	480	0.126
15277	RNF14	RNF14	chr5	+	141354368	141354520	141353147	141353307	141357867	141358395	316	669	70	115	561	50	198	99	0.000167027	0.00413184	0.693,0.744	0.849	-0.131	DAP3_EC109	SE	386	0.131
15310	PGAP2	PGAP2	chr11	+	3832479	3832654	3829789	3829881	3845112	3845365	121	224	41	97	215	35	198	99	0.000147459	0.00376223	0.596,0.536	0.754	-0.188	DAP3_EC109	SE	162	0.188
15317	PGAP2	PGAP2	chr11	+	3838582	3838765	3829789	3829881	3845112	3845365	10	13	41	97	22	35	198	99	0.000384029	0.0077724	0.109,0.063	0.239	-0.153	DAP3_EC109	SE	51	0.153
15324	PGAP2	PGAP2	chr11	+	3844138	3844223	3829789	3829881	3845112	3845365	8	14	41	97	26	35	184	99	1.99541e-05	0.00080149	0.095,0.072	0.286	-0.202	DAP3_EC109	SE	49	0.202
15335	PGAP2	PGAP2	chr11	+	3844842	3844970	3838582	3838765	3845112	3845365	31	14	8	13	5	22	198	99	0.000252955	0.00570691	0.66,0.35	0.102	0.403	DAP3_EC109	SE	27	0.403
15336	PGAP2	PGAP2	chr11	+	3844842	3844970	3844138	3844223	3845112	3845365	33	20	9	15	9	21	198	99	0.00163916	0.0228631	0.647,0.4	0.176	0.348	DAP3_EC109	SE	30	0.348
15425	BIRC6	BIRC6	chr2	+	32660563	32660653	32658711	32658872	32661120	32661252	67	50	9	13	50	49	189	99	9.99952e-07	7.7284e-05	0.796,0.668	0.348	0.384	DAP3_EC109	SE	63	0.384
15535	AOPEP	AOPEP	chr9	+	97690706	97690813	97686267	97686457	97717458	97717561	81	126	4	12	177	2	198	99	0.00127333	0.0189727	0.91,0.84	0.978	-0.103	DAP3_EC109	SE	85	0.103
15547	MTMR2	MTMR2	chr11	-	95615537	95615660	95598764	95598840	95620775	95620848	53	138	8	14	157	55	198	99	9.2556e-05	0.00263881	0.768,0.831	0.588	0.212	DAP3_EC109	SE	61	0.212
15552	MTMR2	MTMR2	chr11	-	95647405	95647476	95621319	95621425	95657038	95657271	80	94	138	165	225	232	170	99	0.00344983	0.0392935	0.252,0.249	0.361	-0.11	DAP3_EC109	SE	218	0.11
15581	PDE4D	PDE4D	chr5	-	58511602	58511794	58489325	58489362	58571163	58571941	440	207	14	27	294	72	198	99	2.87532e-06	0.000177275	0.94,0.793	0.671	0.196	DAP3_EC109	SE	234	0.196
15622	L3MBTL3	L3MBTL3	chr6	+	130425570	130425720	130415409	130415512	130442023	130442103	52	75	0	0	70	4	198	99	0.00445841	0.0471856	1.0,1.0	0.897	0.103	DAP3_EC109	SE	52	0.103
15674	CASK	CASK	chrX	-	41416284	41416353	41412971	41413168	41419031	41419100	11	99	178	225	118	125	168	99	5.79048e-08	7.95669e-06	0.035,0.206	0.357	-0.236	DAP3_EC109	SE	189	0.236
15702	STX18	STX18	chr4	-	4426890	4426949	4425244	4425314	4436496	4436585	88	233	21	14	232	5	158	99	0.000223783	0.0051736	0.724,0.912	0.967	-0.149	DAP3_EC109	SE	109	0.149
15715	EXD3	EXD3	chr9	-	140245489	140245599	140243820	140243983	140245769	140245980	100	57	0	0	84	8	198	99	9.81773e-06	0.000469214	1.0,1.0	0.84	0.16	DAP3_EC109	SE	57	0.16
15722	EXD3	EXD3	chr9	-	140269063	140269215	140267877	140268051	140289754	140289856	19	27	32	19	18	2	198	99	0.000312747	0.00667559	0.229,0.415	0.818	-0.496	DAP3_EC109	SE	20	0.496
15797	SNHG29	SNHG29	chr17	+	16342894	16343017	16342300	16342728	16343498	16343567	25549	25244	12539	6594	32769	6581	198	99	0.00351461	0.039838	0.505,0.657	0.713	-0.132	DAP3_EC109	SE	31838	0.132
15799	SNHG29	SNHG29	chr17	+	16342973	16343017	16342300	16342728	16343498	16343567	10443	9604	12539	6594	13696	6581	143	99	0.000515753	0.00974282	0.366,0.502	0.59	-0.156	DAP3_EC109	SE	16198	0.156
15826	TPRKB	TPRKB	chr2	-	73959710	73959827	73959289	73959412	73961654	73961718	228	216	59	38	278	113	198	99	0.00228033	0.029013	0.659,0.74	0.552	0.147	DAP3_EC109	SE	254	0.147
15842	CDK5RAP2	CDK5RAP2	chr9	-	123169289	123169524	123166313	123166391	123170624	123170746	416	489	33	42	355	65	198	99	0.000267121	0.00592758	0.863,0.853	0.732	0.126	DAP3_EC109	SE	420	0.126
15982	MAP3K7CL	MAP3K7CL	chr21	+	30481360	30481504	30464574	30464902	30521509	30521571	9	17	17	8	33	2	198	99	5.07098e-05	0.00165427	0.209,0.515	0.892	-0.53	DAP3_EC109	SE	25	0.53
15985	MAP3K7CL	MAP3K7CL	chr21	+	30505626	30505735	30464759	30464902	30521509	30521571	6	13	17	8	22	2	198	99	0.000134858	0.00352451	0.15,0.448	0.846	-0.547	DAP3_EC109	SE	21	0.547
15995	PNISR	PNISR	chr6	-	99864224	99864304	99862447	99862562	99873090	99873184	272	263	68	15	406	5	179	99	1.23217e-07	1.44282e-05	0.689,0.907	0.978	-0.18	DAP3_EC109	SE	278	0.18
15996	PNISR	PNISR	chr6	-	99864224	99864304	99862447	99862566	99873090	99873184	407	453	294	107	700	87	179	99	0.000362537	0.00746047	0.434,0.701	0.817	-0.249	DAP3_EC109	SE	560	0.249
16002	NKIRAS2	NKIRAS2	chr17	+	40174587	40174658	40174416	40174490	40175671	40177656	195	343	2	25	275	40	170	99	0.000119876	0.00320793	0.983,0.889	0.8	0.136	DAP3_EC109	SE	197	0.136
16054	OGG1	OGG1	chr3	+	9798154	9798305	9796387	9796569	9807492	9808353	252	466	33	15	327	5	198	99	0.000419186	0.00832586	0.792,0.94	0.97	-0.104	DAP3_EC109	SE	285	0.104
16056	OGG1	OGG1	chr3	+	9798450	9798500	9796387	9796569	9807492	9808353	50	107	33	15	98	5	149	99	0.000982232	0.0157464	0.502,0.826	0.929	-0.265	DAP3_EC109	SE	83	0.265
16202	ZNF639	ZNF639	chr3	+	179042833	179043110	179040818	179041079	179045348	179045419	216	182	29	14	281	2	198	99	3.5427e-08	5.39896e-06	0.788,0.867	0.986	-0.158	DAP3_EC109	SE	196	0.158
16245	WIZ	WIZ	chr19	-	15540396	15540900	15537792	15538344	15543244	15543572	219	51	13	3	82	0	198	99	0.00134017	0.0197042	0.894,0.895	1	-0.105	DAP3_EC109	SE	54	0.105
16356	KIF3A	KIF3A	chr5	-	132046650	132046749	132039154	132039311	132051448	132051623	59	46	12	1	54	0	198	99	0.00089251	0.014685	0.711,0.958	1	-0.165	DAP3_EC109	SE	47	0.165
16390	MTUS1	MTUS1	chr8	-	17532694	17532761	17513371	17513574	17541836	17542051	177	275	24	24	278	7	166	99	8.52228e-05	0.0024837	0.815,0.872	0.959	-0.116	DAP3_EC109	SE	201	0.116
16518	AR	AR	chrX	+	66905851	66905968	66863097	66863249	66931243	66931531	59	29	11	0	40	0	198	99	0.0029483	0.0349813	0.728,1.0	1	-0.136	DAP3_EC109	SE	29	0.136
16527	RBM4	RBM4	chr11	+	66410920	66411611	66407170	66407594	66413497	66413944	1213	1767	96	177	3906	827	198	99	2.1621e-09	5.36668e-07	0.863,0.833	0.703	0.145	DAP3_EC109	SE	1309	0.145
16536	AXIN1	AXIN1	chr16	-	396147	397106	364542	364683	402368	402723	634	679	67	42	784	16	198	99	1.43446e-07	1.62759e-05	0.826,0.89	0.961	-0.103	DAP3_EC109	SE	701	0.103
16548	SLU7	SLU7	chr5	-	159844118	159844248	159842131	159842317	159845602	159846088	2	18	23	14	18	5	198	99	0.00133516	0.0196468	0.042,0.391	0.643	-0.426	DAP3_EC109	SE	23	0.426
16611	WAC	WAC	chr10	+	28884661	28884970	28879648	28879761	28897114	28897360	1929	2030	131	261	3011	554	198	99	2.2604e-05	0.000877871	0.88,0.795	0.731	0.107	DAP3_EC109	SE	2060	0.107
16617	MCM8	MCM8	chr20	+	5952652	5952683	5948475	5948671	5953221	5953372	71	97	26	46	67	9	130	99	0.00123295	0.0185131	0.675,0.616	0.85	-0.205	DAP3_EC109	SE	76	0.205
16638	METTL23	METTL23	chr17	+	74725771	74725859	74722911	74722961	74729059	74729297	67	35	22	4	76	3	187	99	0.00185667	0.0250283	0.617,0.822	0.931	-0.212	DAP3_EC109	SE	39	0.212
16670	TCAM1P	TCAM1P	chr17	+	61937233	61937656	61936663	61936984	61939648	61939891	36	113	0	1	92	7	198	99	0.000291678	0.00633017	1.0,0.983	0.868	0.124	DAP3_EC109	SE	36	0.124
16717	AHI1	AHI1	chr6	-	135611560	135611663	135604670	135606785	135621637	135621696	84	210	84	98	160	33	198	99	0.000109953	0.00301973	0.333,0.517	0.708	-0.283	DAP3_EC109	SE	168	0.283
16986	HMGCL	HMGCL	chr1	-	24137225	24137289	24134624	24134813	24143164	24143260	112	106	41	25	205	26	163	99	0.0023462	0.0296237	0.624,0.72	0.827	-0.155	DAP3_EC109	SE	131	0.155
16990	APBB2	APBB2	chr4	-	40937093	40937156	40936630	40936716	40946881	40947087	69	157	6	10	60	34	162	99	7.00862e-10	2.2638e-07	0.875,0.906	0.519	0.372	DAP3_EC109	SE	75	0.372
16994	APBB2	APBB2	chr4	-	41067592	41067690	41035252	41035321	41102655	41102767	23	80	0	15	29	23	197	99	0.000118181	0.00317906	1.0,0.728	0.388	0.476	DAP3_EC109	SE	23	0.476
17063	C11orf80	C11orf80	chr11	+	66555630	66555740	66526513	66526567	66568111	66568167	63	60	0	0	61	4	198	99	0.00304691	0.0358165	1.0,1.0	0.884	0.116	DAP3_EC109	SE	60	0.116
17066	C11orf80	C11orf80	chr11	+	66563751	66563835	66555630	66555740	66568111	66568167	67	92	9	1	115	0	183	99	0.00155181	0.0219917	0.801,0.98	1	-0.109	DAP3_EC109	SE	76	0.109
17096	EEF1D	EEF1D	chr8	-	144674816	144674830	144671160	144672251	144679517	144679585	4	2	27	34	15	30	113	99	0.00058118	0.0106362	0.115,0.049	0.305	-0.223	DAP3_EC109	SE	31	0.223
17159	ATG12	ATG12	chr5	-	115176193	115176309	115173324	115173461	115176514	115176631	20	41	1	1	52	9	198	99	0.00212408	0.0275011	0.909,0.953	0.743	0.188	DAP3_EC109	SE	21	0.188
17229	HSPA14	HSPA14	chr10	+	14884132	14884845	14882073	14882156	14885369	14888998	151	368	3	15	331	38	198	99	5.15322e-05	0.0016767	0.962,0.925	0.813	0.131	DAP3_EC109	SE	154	0.131
17279	HNMT	HNMT	chr2	+	138727734	138727787	138722042	138722198	138758487	138758595	187	395	38	54	323	25	152	99	0.00415017	0.0448742	0.762,0.827	0.894	-0.1	DAP3_EC109	SE	225	0.1
17338	CENPK	CENPK	chr5	-	64850623	64850725	64848319	64848376	64857323	64857391	81	149	37	25	166	12	198	99	0.00082229	0.0138259	0.523,0.749	0.874	-0.238	DAP3_EC109	SE	118	0.238
17340	CENPK	CENPK	chr5	-	64850623	64850773	64848319	64848376	64857323	64857391	135	230	37	25	237	12	198	99	0.00072544	0.0125767	0.646,0.821	0.908	-0.174	DAP3_EC109	SE	172	0.174
17395	MYO5C	MYO5C	chr15	-	52563959	52564041	52561949	52562057	52564776	52564920	89	198	27	13	168	1	181	99	1.40411e-06	0.000101992	0.643,0.893	0.989	-0.221	DAP3_EC109	SE	116	0.221
17417	RFX2	RFX2	chr19	-	6026173	6026248	6016100	6016282	6039990	6040252	49	116	41	31	128	11	174	99	0.000132801	0.00348043	0.405,0.68	0.869	-0.327	DAP3_EC109	SE	90	0.327
17419	RFX2	RFX2	chr19	-	6039990	6040252	6016100	6016282	6110403	6110511	41	32	6	8	11	13	198	99	0.000285584	0.00622617	0.774,0.667	0.297	0.424	DAP3_EC109	SE	24	0.424
17428	DDB2	DDB2	chr11	+	47256123	47256223	47238408	47238600	47259387	47259552	0	25	25	90	39	44	198	99	1.64797e-05	0.000692583	0.0,0.122	0.307	-0.246	DAP3_EC109	SE	25	0.246
17468	LINC01089	LINC01089	chr12	-	122240536	122240690	122239612	122239714	122240784	122240852	106	104	0	9	101	37	198	99	1.45307e-08	2.61502e-06	1.0,0.852	0.577	0.349	DAP3_EC109	SE	106	0.349
17487	ACYP1	ACYP1	chr14	-	75528386	75528465	75519945	75520362	75530172	75530264	7	21	365	385	125	464	178	99	0	0	0.011,0.029	0.13	-0.11	DAP3_EC109	SE	372	0.11
17490	ACYP1	ACYP1	chr14	-	75530172	75530264	75519945	75520362	75535912	75536193	373	377	73	15	463	2	191	99	1.84784e-09	4.76742e-07	0.726,0.929	0.992	-0.164	DAP3_EC109	SE	392	0.164
17583	UBE2F-SCLY	UBE2F-SCLY	chr2	+	238991888	238991995	238990685	238990850	238999858	238999895	159	327	25	7	510	4	198	99	1.13149e-05	0.000521911	0.761,0.959	0.985	-0.125	DAP3_EC109	SE	184	0.125
17589	CAMKK2	CAMKK2	chr12	-	121686408	121686537	121682942	121683043	121687589	121687677	309	299	18	23	171	54	198	99	9.03342e-10	2.7266e-07	0.896,0.867	0.613	0.268	DAP3_EC109	SE	225	0.268
17627	CDC42BPA	CDC42BPA	chr1	-	227300371	227300614	227300012	227300123	227307504	227307638	110	174	12	30	213	75	198	99	0.000303588	0.00652602	0.821,0.744	0.587	0.196	DAP3_EC109	SE	122	0.196
17717	MAP7	MAP7	chr6	-	136704808	136704919	136698892	136699006	136709530	136709648	1304	2210	469	42	1347	15	198	99	3.87806e-05	0.00133664	0.582,0.963	0.978	-0.206	DAP3_EC109	SE	1362	0.206
17787	USPL1	USPL1	chr13	+	31195209	31195376	31192056	31192193	31195900	31196029	111	123	9	16	61	42	198	99	8.60817e-10	2.66489e-07	0.86,0.794	0.421	0.406	DAP3_EC109	SE	103	0.406
17796	DHX30	DHX30	chr3	+	47859511	47859607	47852146	47852201	47868836	47868967	284	225	35	4	199	1	195	99	5.84431e-05	0.00184695	0.805,0.966	0.99	-0.105	DAP3_EC109	SE	200	0.105
17797	DHX30	DHX30	chr3	+	47860725	47860754	47859511	47859607	47868836	47868967	6	41	148	83	48	77	128	99	0.00100794	0.0160427	0.03,0.276	0.325	-0.172	DAP3_EC109	SE	124	0.172
17951	DPP8	DPP8	chr15	-	65807993	65808129	65804632	65804902	65809823	65810027	12	14	95	90	61	134	198	99	1.35714e-05	0.000603282	0.059,0.072	0.185	-0.119	DAP3_EC109	SE	104	0.119
17964	KIF23	KIF23	chr15	+	69717620	69717662	69715497	69715668	69718408	69718521	159	143	202	208	89	322	141	99	1.05974e-07	1.27575e-05	0.356,0.326	0.163	0.178	DAP3_EC109	SE	351	0.178
17982	RWDD3	RWDD3	chr1	+	95709766	95710207	95699710	95699871	95712097	95712213	109	121	21	16	116	56	198	99	3.19274e-05	0.0011475	0.722,0.791	0.509	0.247	DAP3_EC109	SE	130	0.247
17983	RWDD3	RWDD3	chr1	+	95709766	95710207	95699710	95699871	95712311	95712781	104	97	11	5	105	1	198	99	0.0020238	0.0265877	0.825,0.907	0.981	-0.115	DAP3_EC109	SE	102	0.115
17985	RWDD3	RWDD3	chr1	+	95709766	95710254	95699765	95699871	95712097	95712213	142	147	21	16	150	56	198	99	3.10783e-05	0.00112446	0.772,0.821	0.573	0.224	DAP3_EC109	SE	163	0.224
17986	RWDD3	RWDD3	chr1	+	95709766	95710254	95699765	95699871	95712311	95712781	112	99	11	5	109	1	198	99	0.0020374	0.0267205	0.836,0.908	0.982	-0.11	DAP3_EC109	SE	104	0.11
17988	RWDD3	RWDD3	chr1	+	95709766	95710271	95699710	95699871	95712097	95712213	107	100	21	16	115	56	198	99	0.000139576	0.0036123	0.718,0.758	0.507	0.231	DAP3_EC109	SE	116	0.231
17989	RWDD3	RWDD3	chr1	+	95709766	95710271	95699710	95699871	95712311	95712781	113	98	11	5	105	1	198	99	0.00241749	0.0302231	0.837,0.907	0.981	-0.109	DAP3_EC109	SE	103	0.109
17992	RWDD3	RWDD3	chr1	+	95712097	95712213	95699710	95699871	95712311	95712781	92	112	11	5	208	1	198	99	5.31218e-05	0.00171572	0.807,0.918	0.99	-0.127	DAP3_EC109	SE	103	0.127
17995	RWDD3	RWDD3	chr1	+	95712097	95712213	95709766	95710271	95712311	95712781	74	103	9	5	162	0	198	99	3.90275e-05	0.0013431	0.804,0.912	1	-0.142	DAP3_EC109	SE	83	0.142
18084	NPRL3	NPRL3	chr16	-	167299	167374	162620	162774	169124	169254	305	445	126	64	515	50	174	99	0.00266423	0.0323737	0.579,0.798	0.854	-0.165	DAP3_EC109	SE	431	0.165
18088	NPRL3	NPRL3	chr16	-	174935	175072	162620	162774	180520	180590	56	29	7	9	37	0	198	99	0.000140099	0.00362358	0.8,0.617	1	-0.291	DAP3_EC109	SE	37	0.291
18092	NPRL3	NPRL3	chr16	-	180520	180590	162620	162774	188148	188333	162	251	53	37	197	16	169	99	0.00226575	0.0288658	0.642,0.799	0.878	-0.157	DAP3_EC109	SE	213	0.157
18128	C5orf51	C5orf51	chr5	+	41912170	41912285	41911149	41911281	41917117	41921738	219	435	73	37	731	41	198	99	0.00163182	0.0227981	0.6,0.855	0.899	-0.171	DAP3_EC109	SE	292	0.171
18146	ATG2B	ATG2B	chr14	-	96758365	96758435	96757936	96758019	96761296	96761504	72	137	11	0	172	0	169	99	0.00126751	0.0189086	0.793,1.0	1	-0.103	DAP3_EC109	SE	83	0.103
18181	CSNK1G3	CSNK1G3	chr5	+	122881110	122881535	122847792	122848264	122909086	122909235	70	105	5	14	100	2	198	99	0.00402398	0.0438914	0.875,0.789	0.962	-0.13	DAP3_EC109	SE	75	0.13
18244	LOC171391	LOC171391	chr11	+	778112	778218	777577	777695	783529	783671	85	116	65	85	229	57	198	99	3.31345e-07	3.13582e-05	0.395,0.406	0.668	-0.268	DAP3_EC109	SE	150	0.268
18264	DDX19B	DDX19B	chr16	+	70348804	70348858	70332955	70333257	70349871	70350007	125	196	92	48	164	24	153	99	0.00448211	0.0473799	0.468,0.725	0.816	-0.219	DAP3_EC109	SE	188	0.219
18355	ACVR1	ACVR1	chr2	-	158675914	158676001	158674896	158675071	158732307	158732374	14	1	17	31	0	25	186	99	0.00130773	0.019356	0.305,0.017	0	0.161	DAP3_EC109	SE	25	0.161
18411	ZNF100	ZNF100	chr19	-	21926818	21926914	21905572	21910791	21948495	21948588	23	44	5	10	63	0	195	99	4.03636e-06	0.000232823	0.7,0.691	1	-0.304	DAP3_EC109	SE	28	0.304
18413	ZNF100	ZNF100	chr19	-	21926818	21926917	21905572	21910791	21948495	21948588	22	44	5	10	63	0	198	99	3.57884e-06	0.000211425	0.688,0.688	1	-0.312	DAP3_EC109	SE	27	0.312
18414	ZNF100	ZNF100	chr19	-	21927742	21927869	21905572	21910791	21948495	21948588	19	51	5	10	71	0	198	99	2.76086e-06	0.000171836	0.655,0.718	1	-0.314	DAP3_EC109	SE	24	0.314
18443	AATK	AATK	chr17	-	79108167	79108301	79104860	79105005	79139737	79140021	22	30	1	5	33	0	198	99	0.00437579	0.0465767	0.917,0.75	1	-0.166	DAP3_EC109	SE	23	0.166
18453	ZNF566	ZNF566	chr19	-	36963812	36963908	36936020	36940903	36967450	36967518	102	43	10	1	62	0	195	99	0.00224398	0.0286502	0.838,0.956	1	-0.103	DAP3_EC109	SE	44	0.103
18454	ZNF566	ZNF566	chr19	-	36964233	36964360	36963812	36963908	36967450	36967518	105	64	24	0	115	1	198	99	0.00196189	0.0260044	0.686,1.0	0.983	-0.14	DAP3_EC109	SE	64	0.14
18460	TRMU	TRMU	chr22	+	46739158	46739265	46733675	46733841	46742318	46742441	109	364	146	45	773	53	198	99	0.00401967	0.0438616	0.272,0.802	0.879	-0.342	DAP3_EC109	SE	255	0.342
18552	MAP4K4	MAP4K4	chr2	+	102476197	102476326	102460562	102460773	102481391	102481498	57	74	1	0	111	10	198	99	6.12169e-05	0.00191466	0.966,1.0	0.847	0.136	DAP3_EC109	SE	58	0.136
18608	MIR100HG	MIR100HG	chr11	-	122026258	122026340	121936843	121937142	122051043	122051106	63	49	2	7	146	0	181	99	0.000372954	0.00760437	0.945,0.793	1	-0.131	DAP3_EC109	SE	56	0.131
18635	SLC7A11	SLC7A11	chr4	-	139103450	139103547	139101794	139101944	139104355	139104459	142	537	20	6	760	8	196	99	0.000990228	0.015834	0.782,0.978	0.98	-0.1	DAP3_EC109	SE	162	0.1
18636	SLC7A11	SLC7A11	chr4	-	139106274	139106398	139104355	139104459	139135738	139135783	69	477	39	15	609	14	198	99	0.00325108	0.0375595	0.469,0.941	0.956	-0.251	DAP3_EC109	SE	108	0.251
18713	CENPP	CENPP	chr9	+	95094451	95094633	95088234	95088387	95107980	95108069	35	80	0	1	76	5	198	99	0.00339506	0.038812	1.0,0.976	0.884	0.104	DAP3_EC109	SE	35	0.104
18732	LOC100287497	LOC100287497	chr1	+	224190223	224190324	224180431	224180749	224191221	224191356	12	20	33	49	51	36	198	99	3.42828e-05	0.00121258	0.154,0.169	0.415	-0.253	DAP3_EC109	SE	45	0.253
18798	MAP3K6	MAP3K6	chr1	-	27691151	27691175	27690694	27690885	27691263	27691403	36	16	71	40	2	24	123	99	0.00211454	0.0274055	0.29,0.244	0.063	0.204	DAP3_EC109	SE	26	0.204
18823	GTF3C2	GTF3C2	chr2	-	27573180	27573256	27566174	27566445	27579605	27579901	22	28	106	84	61	83	175	99	6.42887e-05	0.00199369	0.105,0.159	0.294	-0.162	DAP3_EC109	SE	112	0.162
18864	VEZT	VEZT	chr12	+	95650325	95650398	95645715	95645847	95656681	95656857	37	24	7	0	62	0	172	99	0.00312946	0.0365038	0.753,1.0	1	-0.123	DAP3_EC109	SE	24	0.123
18929	CSNK2A1	CSNK2A1	chr20	-	508576	508693	485761	485873	524315	524434	13	19	16	12	118	15	198	99	2.04372e-06	0.000136035	0.289,0.442	0.797	-0.432	DAP3_EC109	SE	29	0.432
18950	EI24	EI24	chr11	+	125439999	125440086	125439372	125439469	125442353	125442465	109	524	1191	1250	585	1107	186	99	1.43688e-06	0.000103846	0.046,0.182	0.22	-0.106	DAP3_EC109	SE	1300	0.106
18975	ARRB2	ARRB2	chr17	+	4618307	4618338	4613926	4614039	4619267	4619328	775	660	185	312	640	413	130	99	0.00172599	0.0237274	0.761,0.617	0.541	0.148	DAP3_EC109	SE	960	0.148
19041	ARIH2	ARIH2	chr3	+	48962150	48962272	48956274	48956431	49004557	49004708	41	22	8	0	41	0	198	99	0.00363872	0.0407692	0.719,1.0	1	-0.141	DAP3_EC109	SE	22	0.141
19042	ARIH2	ARIH2	chr3	+	48962150	48962272	48960180	48960244	48964894	48965246	782	1008	128	252	977	354	198	99	0.00049044	0.0093815	0.753,0.667	0.58	0.13	DAP3_EC109	SE	910	0.13
19128	ANGEL2	ANGEL2	chr1	-	213174127	213174254	213173667	213173725	213178374	213178796	49	269	11	35	141	75	198	99	1.69378e-06	0.000117737	0.69,0.794	0.485	0.257	DAP3_EC109	SE	60	0.257
19134	ANGEL2	ANGEL2	chr1	-	213186434	213186760	213181551	213181808	213188954	213189209	222	298	45	61	177	88	198	99	1.75401e-05	0.000726344	0.712,0.71	0.501	0.21	DAP3_EC109	SE	265	0.21
19139	SLC33A1	SLC33A1	chr3	-	155551256	155551374	155547476	155547692	155571011	155572216	95	85	15	0	122	0	198	99	0.000510434	0.00966582	0.76,1.0	1	-0.12	DAP3_EC109	SE	85	0.12
19144	SLC33A1	SLC33A1	chr3	-	155560220	155560408	155547476	155547692	155571011	155572216	65	73	15	0	65	0	198	99	0.00181482	0.0246004	0.684,1.0	1	-0.158	DAP3_EC109	SE	65	0.158
19178	SNHG3	SNHG3	chr1	+	28832731	28832839	28832454	28832596	28834639	28834672	372	93	403	228	51	406	198	99	4.58765e-11	2.22852e-08	0.316,0.169	0.059	0.183	DAP3_EC109	SE	321	0.183
19369	SHPRH	SHPRH	chr6	-	146214350	146214529	146209155	146209236	146215285	146215372	52	130	11	1	147	1	198	99	0.00302592	0.0356426	0.703,0.985	0.987	-0.143	DAP3_EC109	SE	63	0.143
19397	HORMAD1	HORMAD1	chr1	-	150680731	150680883	150679028	150679285	150689613	150689758	88	136	9	4	169	1	198	99	0.00139973	0.0203775	0.83,0.944	0.988	-0.101	DAP3_EC109	SE	97	0.101
19424	FNIP2	FNIP2	chr4	+	159754952	159755042	159754679	159754780	159756556	159756628	32	21	32	22	10	45	189	99	0.000110814	0.00303465	0.344,0.333	0.104	0.235	DAP3_EC109	SE	43	0.235
19447	SSX2IP	SSX2IP	chr1	-	85136859	85136991	85136328	85136498	85156053	85156144	106	252	43	79	221	29	198	99	7.35364e-05	0.00221434	0.552,0.615	0.792	-0.209	DAP3_EC109	SE	149	0.209
19547	NEK3	NEK3	chr13	-	52715155	52715205	52710935	52711038	52718050	52718122	5	8	43	75	20	32	149	99	2.08451e-05	0.000828977	0.072,0.066	0.293	-0.224	DAP3_EC109	SE	48	0.224
19548	NEK3	NEK3	chr13	-	52715155	52715206	52710935	52711038	52718050	52718122	3	4	43	75	17	32	150	99	1.60939e-06	0.000113456	0.044,0.034	0.26	-0.221	DAP3_EC109	SE	46	0.221
19611	ARHGEF40	ARHGEF40	chr14	+	21543781	21543924	21543490	21543658	21544518	21544615	44	59	13	1	64	0	198	99	0.000713425	0.0124099	0.629,0.967	1	-0.202	DAP3_EC109	SE	57	0.202
19612	ARHGEF40	ARHGEF40	chr14	+	21543803	21543924	21543490	21543658	21544518	21544615	98	129	13	1	110	0	198	99	0.00105419	0.0165587	0.79,0.985	1	-0.113	DAP3_EC109	SE	110	0.113
19658	ACOX3	ACOX3	chr4	-	8418104	8418262	8417492	8417726	8430077	8430175	54	51	0	1	50	4	198	99	0.00408123	0.0443215	1.0,0.962	0.862	0.119	DAP3_EC109	SE	52	0.119
19659	MKI67	MKI67	chr10	-	129913191	129914271	129911690	129911866	129914754	129914800	373	333	23	58	259	99	198	99	9.39341e-07	7.32032e-05	0.89,0.742	0.567	0.249	DAP3_EC109	SE	358	0.249
19676	ANXA11	ANXA11	chr10	-	81940696	81941211	81932562	81932625	81965098	81965293	40	71	542	528	150	330	198	99	8.88178e-16	1.62427e-12	0.036,0.063	0.185	-0.136	DAP3_EC109	SE	480	0.136
19677	ANXA11	ANXA11	chr10	-	81940696	81941211	81935862	81935911	81965098	81965293	96	206	755	1050	327	638	198	99	7.63833e-14	9.22207e-11	0.06,0.089	0.204	-0.13	DAP3_EC109	SE	851	0.13
19684	LRRC31	LRRC31	chr3	-	169572600	169572768	169569406	169569574	169574123	169574291	23	46	0	11	27	0	198	99	0.00391351	0.0430413	1.0,0.676	1	-0.162	DAP3_EC109	SE	23	0.162
19696	TMX2-CTNND1	TMX2-CTNND1	chr11	+	57558856	57559145	57505079	57505140	57563048	57563201	34	42	9	0	54	0	198	99	0.00303517	0.0357223	0.654,1.0	1	-0.173	DAP3_EC109	SE	42	0.173
19875	ZNF664	ZNF664	chr12	+	124472589	124472685	124458432	124458567	124495927	124495988	991	1658	118	91	2251	48	195	99	1.4602e-10	5.9929e-08	0.81,0.902	0.96	-0.104	DAP3_EC109	SE	1109	0.104
19876	ZNF664	ZNF664	chr12	+	124472592	124472685	124458432	124458567	124495927	124495988	751	1200	118	91	1604	48	192	99	2.29675e-09	5.64151e-07	0.766,0.872	0.945	-0.126	DAP3_EC109	SE	869	0.126
19925	PLXNB2	PLXNB2	chr22	-	50733147	50733207	50727945	50729026	50738705	50738764	178	199	106	27	233	19	159	99	0.00309118	0.0362068	0.511,0.821	0.884	-0.218	DAP3_EC109	SE	226	0.218
19927	PLXNB2	PLXNB2	chr22	-	50733147	50733207	50727945	50729026	50745981	50746075	210	373	231	146	456	93	159	99	0.000327674	0.00691916	0.361,0.614	0.753	-0.266	DAP3_EC109	SE	441	0.266
19929	PLXNB2	PLXNB2	chr22	-	50733154	50733207	50727945	50729026	50745981	50746075	145	271	231	146	341	93	152	99	0.000232824	0.00533893	0.29,0.547	0.705	-0.286	DAP3_EC109	SE	376	0.286
19985	GS1-124K5.11	GS1-124K5.11	chr7	-	66041741	66041916	66038371	66038537	66057243	66057394	208	339	40	112	246	128	198	99	0.00187551	0.025225	0.722,0.602	0.49	0.172	DAP3_EC109	SE	248	0.172
19987	GS1-124K5.11	GS1-124K5.11	chr7	-	66041741	66041919	66038371	66038537	66057243	66057394	225	402	40	112	274	128	198	99	0.000592391	0.0107922	0.738,0.642	0.517	0.173	DAP3_EC109	SE	265	0.173
19990	GS1-124K5.11	GS1-124K5.11	chr7	-	66053498	66053567	66041741	66041919	66057243	66057394	22	46	49	107	57	62	168	99	0.00439166	0.0466877	0.209,0.202	0.351	-0.145	DAP3_EC109	SE	71	0.145
20002	LUZP2	LUZP2	chr11	+	24936021	24936084	24784791	24784854	24998136	24998211	38	56	0	1	41	4	162	99	0.00394306	0.0432782	1.0,0.972	0.862	0.124	DAP3_EC109	SE	38	0.124
20068	NSL1	NSL1	chr1	-	212912875	212912943	212899494	212912028	212957704	212957835	147	261	25	3	328	2	167	99	4.48307e-05	0.00150026	0.777,0.981	0.99	-0.111	DAP3_EC109	SE	172	0.111
20087	VPS33B	VPS33B	chr15	-	91560192	91560254	91557613	91557663	91565383	91565851	81	84	13	3	109	0	161	99	0.000100827	0.00282205	0.793,0.945	1	-0.131	DAP3_EC109	SE	87	0.131
20088	VPS33B	VPS33B	chr15	-	91561034	91561115	91557613	91557663	91565383	91565851	118	135	13	3	147	0	180	99	0.000221168	0.00512361	0.833,0.961	1	-0.103	DAP3_EC109	SE	131	0.103
20104	RERE	RERE	chr1	-	8415478	8415659	8412463	8415180	8416159	8416306	99	59	9	2	82	0	198	99	0.00131347	0.0194265	0.846,0.937	1	-0.109	DAP3_EC109	SE	61	0.109
20150	SLC9A5	SLC9A5	chr16	+	67291433	67291504	67291247	67291337	67292220	67292350	76	34	18	12	10	19	170	99	1.03886e-05	0.000489334	0.711,0.623	0.235	0.432	DAP3_EC109	SE	29	0.432
20152	SLC9A5	SLC9A5	chr16	+	67296114	67296192	67293722	67293849	67298254	67298425	12	23	13	10	52	2	177	99	4.09138e-06	0.000234897	0.34,0.563	0.936	-0.485	DAP3_EC109	SE	25	0.485
20156	HNF4G	HNF4G	chr8	+	76402323	76402443	76319883	76320199	76456045	76456214	28	33	10	0	69	0	198	99	0.00153246	0.021797	0.583,1.0	1	-0.209	DAP3_EC109	SE	33	0.209
20158	HNF4G	HNF4G	chr8	+	76459821	76459916	76402323	76402443	76463622	76463729	29	40	0	0	49	4	194	99	0.00250887	0.0309918	1.0,1.0	0.862	0.138	DAP3_EC109	SE	29	0.138
20221	PBXIP1	PBXIP1	chr1	-	154924270	154924395	154923946	154924011	154926146	154926233	227	130	0	2	53	4	198	99	0.00275052	0.033192	1.0,0.97	0.869	0.116	DAP3_EC109	SE	57	0.116
20236	CYLD	CYLD	chr16	+	50778640	50778777	50776672	50776752	50783486	50784113	13	65	54	190	75	116	198	99	0.00186813	0.0251503	0.107,0.146	0.244	-0.117	DAP3_EC109	SE	67	0.117
20254	SIGIRR	SIGIRR	chr11	-	406842	406993	406348	406538	407061	407164	349	569	50	70	311	115	198	99	5.49006e-08	7.66034e-06	0.777,0.803	0.575	0.215	DAP3_EC109	SE	399	0.215
20264	RAD17	RAD17	chr5	+	68666861	68666998	68665644	68665760	68669656	68669914	27	70	0	0	90	5	198	99	0.00248793	0.030828	1.0,1.0	0.9	0.1	DAP3_EC109	SE	27	0.1
20294	TAF1A	TAF1A	chr1	-	222737400	222737467	222734705	222734860	222742851	222743010	47	26	10	0	32	0	166	99	0.00398401	0.0436096	0.737,1.0	1	-0.131	DAP3_EC109	SE	26	0.131
20341	PPHLN1	PPHLN1	chr12	+	42781257	42781337	42768664	42768876	42835116	42835231	46	41	0	0	46	9	179	99	8.65006e-07	6.8341e-05	1.0,1.0	0.739	0.261	DAP3_EC109	SE	41	0.261
20345	NT5C2	NT5C2	chr10	-	104860508	104860593	104859682	104859776	104860801	104860859	89	232	211	812	115	1042	184	99	1.15064e-10	4.88359e-08	0.185,0.133	0.056	0.103	DAP3_EC109	SE	300	0.103
20346	NT5C2	NT5C2	chr10	-	104860508	104860700	104859682	104859776	104860801	104860859	170	483	211	812	244	1042	198	99	4.10716e-12	2.77581e-09	0.287,0.229	0.105	0.153	DAP3_EC109	SE	381	0.153
20347	NT5C2	NT5C2	chr10	-	104860508	104860721	104859682	104859776	104860801	104860859	111	318	211	812	145	1042	198	99	1.77913e-12	1.30915e-09	0.208,0.164	0.065	0.121	DAP3_EC109	SE	322	0.121
20351	NT5C2	NT5C2	chr10	-	104865114	104865138	104860991	104861083	104865462	104865558	11	178	315	926	283	1023	123	99	1.22708e-05	0.000558428	0.027,0.134	0.182	-0.101	DAP3_EC109	SE	326	0.101
20366	NT5C2	NT5C2	chr10	-	104940941	104941085	104934614	104934739	104952992	104953029	203	690	60	151	1140	128	198	99	9.68407e-06	0.000465107	0.628,0.696	0.817	-0.155	DAP3_EC109	SE	263	0.155
20367	NT5C2	NT5C2	chr10	-	104940987	104941085	104934614	104934739	104952992	104953063	196	531	60	151	733	128	197	99	0.0033565	0.0384844	0.621,0.639	0.742	-0.112	DAP3_EC109	SE	256	0.112
20428	KIAA0753	KIAA0753	chr17	-	6528074	6528181	6526828	6526891	6531436	6532061	59	135	27	22	177	1	198	99	5.2171e-10	1.78e-07	0.522,0.754	0.989	-0.351	DAP3_EC109	SE	86	0.351
20468	NUMA1	NUMA1	chr11	-	71723446	71723488	71721831	71721900	71723940	71727306	365	390	275	247	163	200	141	99	0.00076623	0.0131193	0.482,0.526	0.364	0.14	DAP3_EC109	SE	363	0.14
20493	PHF11	PHF11	chr13	+	50099908	50100073	50098220	50098352	50100522	50100594	3	17	50	43	33	28	198	99	5.69629e-06	0.000306785	0.029,0.165	0.371	-0.274	DAP3_EC109	SE	53	0.274
20533	TULP3	TULP3	chr12	+	3029928	3030088	3018694	3018746	3031427	3031568	490	396	33	38	148	3	198	99	0.00239758	0.0300709	0.881,0.839	0.961	-0.101	DAP3_EC109	SE	151	0.101
20543	TMEM230	TMEM230	chr20	-	5092409	5092454	5089977	5090091	5093375	5093733	9	14	239	200	48	204	144	99	6.8789e-08	9.11975e-06	0.025,0.046	0.139	-0.104	DAP3_EC109	SE	214	0.104
20554	RPS6KC1	RPS6KC1	chr1	+	213251037	213251158	213244347	213244383	213277795	213277911	143	170	15	7	189	0	198	99	1.01691e-05	0.000481016	0.827,0.924	1	-0.125	DAP3_EC109	SE	158	0.125
20598	ATRX	ATRX	chrX	-	76949312	76949426	76944310	76944420	76952064	76952192	184	225	18	27	238	7	198	99	0.000427233	0.00844054	0.836,0.806	0.944	-0.123	DAP3_EC109	SE	202	0.123
20615	VPS8	VPS8	chr3	+	184603897	184603944	184588503	184588593	184612490	184612713	61	69	0	0	72	6	146	99	0.000455935	0.00887852	1.0,1.0	0.891	0.109	DAP3_EC109	SE	61	0.109
20623	MYL5	MYL5	chr4	+	669861	669998	668330	668472	672446	672554	29	42	0	0	87	9	198	99	3.37232e-05	0.00119683	1.0,1.0	0.829	0.171	DAP3_EC109	SE	29	0.171
20669	WDR25	WDR25	chr14	+	100847246	100848083	100842752	100842832	100934357	100934505	67	123	0	3	71	9	198	99	0.000175046	0.00428503	1.0,0.953	0.798	0.178	DAP3_EC109	SE	67	0.178
20690	IL15RA	IL15RA	chr10	-	6005705	6005804	6002329	6002530	6019367	6019506	44	106	4	11	135	1	198	99	0.000149054	0.0037937	0.846,0.828	0.985	-0.148	DAP3_EC109	SE	48	0.148
20692	IL15RA	IL15RA	chr10	-	6008107	6008302	6002329	6002530	6019367	6019506	139	103	4	11	136	1	198	99	0.00224484	0.0286553	0.946,0.824	0.986	-0.101	DAP3_EC109	SE	114	0.101
20697	IL15RA	IL15RA	chr10	-	6010738	6010891	6008107	6008302	6019367	6019574	1	5	44	50	24	77	198	99	9.11957e-05	0.00261015	0.011,0.048	0.135	-0.106	DAP3_EC109	SE	45	0.106
20744	ATP6V1C2	ATP6V1C2	chr2	+	10917710	10917848	10915103	10915197	10918697	10918795	21	26	41	46	51	15	198	99	6.25329e-08	8.43421e-06	0.204,0.22	0.63	-0.418	DAP3_EC109	SE	62	0.418
20745	RAB30	RAB30	chr11	-	82705080	82705164	82698628	82698812	82708265	82708366	160	187	21	5	208	1	183	99	3.8001e-05	0.00131634	0.805,0.953	0.991	-0.112	DAP3_EC109	SE	181	0.112
20764	CAMK2G	CAMK2G	chr10	-	75585036	75585105	75583797	75583842	75597225	75597269	316	595	82	46	487	28	168	99	0.00299007	0.0353521	0.694,0.884	0.911	-0.122	DAP3_EC109	SE	398	0.122
20814	BAG4	BAG4	chr8	+	38050205	38050313	38034372	38034657	38065029	38065284	200	173	41	32	226	13	198	99	5.66341e-05	0.00179997	0.709,0.73	0.897	-0.177	DAP3_EC109	SE	205	0.177
20818	JMJD8	JMJD8	chr16	-	732957	733087	731669	732874	733321	733441	21	72	0	1	61	6	198	99	0.000574369	0.0105473	1.0,0.973	0.836	0.15	DAP3_EC109	SE	21	0.15
20833	CADM1	CADM1	chr11	-	115069125	115069158	115049363	115049495	115080293	115080377	1	4	67	77	27	112	132	99	2.10669e-06	0.000139425	0.011,0.037	0.153	-0.129	DAP3_EC109	SE	68	0.129
20837	LRTOMT	LRTOMT	chr11	+	71799342	71799426	71791376	71791931	71800074	71800211	39	171	8	1	121	0	183	99	0.00417831	0.0451157	0.725,0.989	1	-0.143	DAP3_EC109	SE	47	0.143
20838	LRTOMT	LRTOMT	chr11	+	71799342	71799426	71791376	71791931	71804541	71804747	11	70	13	22	42	1	183	99	2.01433e-05	0.000806744	0.314,0.633	0.958	-0.484	DAP3_EC109	SE	24	0.484
20839	LRTOMT	LRTOMT	chr11	+	71799385	71799426	71791376	71791931	71800074	71800211	16	42	8	1	44	0	140	99	0.0017852	0.0243421	0.586,0.967	1	-0.224	DAP3_EC109	SE	24	0.224
20840	LRTOMT	LRTOMT	chr11	+	71800074	71800211	71791376	71791931	71804541	71804747	41	144	13	22	99	1	198	99	2.2237e-06	0.000145025	0.612,0.766	0.98	-0.291	DAP3_EC109	SE	54	0.291
20906	CCNY	CCNY	chr10	+	35805450	35805551	35772331	35772406	35818900	35818958	19	47	2	19	45	0	198	99	2.5675e-05	0.000968408	0.826,0.553	1	-0.31	DAP3_EC109	SE	21	0.31
20941	SLC16A14	SLC16A14	chr2	-	230910460	230911438	230899697	230902247	230923809	230924082	22	22	0	0	23	3	198	99	0.00294312	0.0349365	1.0,1.0	0.793	0.207	DAP3_EC109	SE	22	0.207
20976	PGS1	PGS1	chr17	+	76411032	76411108	76399648	76400170	76415626	76415756	191	149	15	14	287	5	175	99	0.000234685	0.0053717	0.878,0.858	0.97	-0.102	DAP3_EC109	SE	163	0.102
21025	SMG1P1	SMG1P1	chr16	+	22466022	22466186	22448328	22448813	22470675	22470812	42	37	0	2	35	6	198	99	0.00150224	0.0214702	1.0,0.902	0.745	0.206	DAP3_EC109	SE	39	0.206
21075	NT5E	NT5E	chr6	+	86200225	86200375	86199211	86199317	86201694	86201895	41	33	6	9	178	5	198	99	0.00016947	0.00417732	0.774,0.647	0.947	-0.236	DAP3_EC109	SE	42	0.236
21090	SYT7	SYT7	chr11	-	61314648	61314780	61300460	61300596	61318855	61318935	9	1	63	31	21	44	198	99	0.000192111	0.00459426	0.067,0.016	0.193	-0.151	DAP3_EC109	SE	32	0.151
21115	UCKL1	UCKL1	chr20	-	62575005	62575022	62573822	62573842	62575749	62575811	45	71	17	10	74	1	116	99	1.44851e-05	0.000636055	0.693,0.858	0.984	-0.209	DAP3_EC109	SE	62	0.209
21160	IQCE	IQCE	chr7	+	2608587	2608633	2598612	2598851	2611159	2611288	91	115	12	15	98	2	145	99	0.000690144	0.0121186	0.838,0.84	0.971	-0.132	DAP3_EC109	SE	100	0.132
21236	PIGK	PIGK	chr1	-	77672324	77672416	77634944	77635080	77684994	77685115	240	181	3	2	271	21	191	99	7.2576e-06	0.000371257	0.976,0.979	0.87	0.108	DAP3_EC109	SE	183	0.108
21238	PIGK	PIGK	chr1	-	77676120	77676174	77634944	77635080	77684994	77685115	229	198	3	2	191	21	153	99	1.33351e-07	1.53262e-05	0.98,0.985	0.855	0.127	DAP3_EC109	SE	200	0.127
21251	UPF3A	UPF3A	chr13	+	115048311	115048418	115047385	115047602	115051993	115052104	156	358	118	83	430	62	198	99	0.00372622	0.0414433	0.398,0.683	0.776	-0.236	DAP3_EC109	SE	274	0.236
21256	UPF3A	UPF3A	chr13	+	115049568	115049833	115047385	115047602	115051993	115052104	17	53	118	83	74	62	198	99	3.03888e-05	0.0011031	0.067,0.242	0.374	-0.22	DAP3_EC109	SE	135	0.22
21257	UPF3A	UPF3A	chr13	+	115049568	115049833	115048311	115048418	115051776	115051875	27	90	85	141	135	138	198	99	0.00202511	0.0265957	0.137,0.242	0.328	-0.139	DAP3_EC109	SE	112	0.139
21274	UPF3A	UPF3A	chr13	+	115057075	115057267	115051993	115052104	115067205	115067500	13	57	24	0	80	0	198	99	0.00355188	0.0401178	0.213,1.0	1	-0.393	DAP3_EC109	SE	37	0.393
21280	UPF3A	UPF3A	chr13	+	115057108	115057267	115051993	115052104	115067205	115067342	14	50	24	0	74	0	198	99	0.00357972	0.0403407	0.226,1.0	1	-0.387	DAP3_EC109	SE	38	0.387
21347	TOR1AIP2	TOR1AIP2	chr1	-	179825192	179825305	179821766	179821946	179834570	179834989	99	147	13	16	159	50	198	99	0.000304812	0.00653763	0.792,0.821	0.614	0.193	DAP3_EC109	SE	112	0.193
21480	HELZ	HELZ	chr17	-	65191534	65191586	65186272	65186471	65197244	65197301	27	38	15	9	47	0	151	99	8.99764e-07	7.05937e-05	0.541,0.735	1	-0.362	DAP3_EC109	SE	42	0.362
21548	PIGG	PIGG	chr4	+	517247	517702	515448	515730	520827	521019	51	158	19	0	203	1	198	99	0.00180778	0.0245558	0.573,1.0	0.99	-0.204	DAP3_EC109	SE	70	0.204
21559	VARS2	VARS2	chr6	+	30891129	30891282	30890880	30891008	30892130	30892337	138	282	0	8	230	17	198	99	0.00073164	0.0126577	1.0,0.946	0.871	0.102	DAP3_EC109	SE	138	0.102
21583	SUV39H2	SUV39H2	chr10	+	14923498	14923644	14920864	14920959	14938844	14938976	15	17	9	7	40	2	198	99	0.000213919	0.00499663	0.455,0.548	0.909	-0.407	DAP3_EC109	SE	24	0.407
21590	MSL3	MSL3	chrX	+	11779618	11779701	11778955	11779056	11780248	11780371	419	527	1	18	313	31	182	99	2.60123e-07	2.59198e-05	0.996,0.941	0.846	0.122	DAP3_EC109	SE	344	0.122
21595	ZNF354A	ZNF354A	chr5	-	178155990	178156074	178153999	178154126	178157556	178157660	183	214	1	8	144	13	183	99	0.00154308	0.0219029	0.99,0.935	0.857	0.106	DAP3_EC109	SE	157	0.106
21648	KTN1	KTN1	chr14	+	56130672	56130759	56128239	56128330	56133958	56134048	408	611	327	243	1204	301	186	99	0.000469117	0.00906285	0.399,0.572	0.68	-0.195	DAP3_EC109	SE	735	0.195
21719	ZNF618	ZNF618	chr9	+	116760538	116760634	116750600	116750860	116764275	116764353	23	35	65	24	61	24	195	99	0.00263746	0.0321539	0.152,0.425	0.563	-0.274	DAP3_EC109	SE	59	0.274
21742	JMJD4	JMJD4	chr1	-	227920629	227920728	227918889	227920377	227921114	227921382	113	172	2	3	147	12	198	99	0.00114358	0.0175523	0.966,0.966	0.86	0.106	DAP3_EC109	SE	115	0.106
21754	NOXA1	NOXA1	chr9	+	140323727	140323835	140323333	140323468	140325235	140325295	231	473	3	27	396	77	198	99	3.57071e-10	1.27597e-07	0.975,0.898	0.72	0.217	DAP3_EC109	SE	234	0.217
21774	ITGB1BP1	ITGB1BP1	chr2	-	9558754	9558861	9552397	9552534	9563501	9563657	812	1339	131	93	1734	73	198	99	1.64203e-05	0.00069099	0.756,0.878	0.922	-0.105	DAP3_EC109	SE	943	0.105
21828	OGFOD2	OGFOD2	chr12	+	123460357	123460414	123459272	123459668	123461200	123461314	97	222	15	12	197	2	156	99	8.66262e-05	0.00251459	0.804,0.922	0.984	-0.121	DAP3_EC109	SE	112	0.121
21860	CHCHD7	CHCHD7	chr8	+	57125320	57125468	57124196	57124396	57127156	57127226	104	343	339	294	440	309	198	99	0.00413686	0.0447595	0.133,0.368	0.416	-0.165	DAP3_EC109	SE	443	0.165
21868	SP100	SP100	chr2	+	231282305	231282380	231280870	231281043	231307651	231307814	65	86	59	26	118	13	174	99	0.000232181	0.00532957	0.385,0.653	0.838	-0.319	DAP3_EC109	SE	112	0.319
21916	MUTYH	MUTYH	chr1	-	45798589	45798631	45798434	45798506	45798768	45798842	171	240	8	11	176	26	141	99	0.00036234	0.00745889	0.938,0.939	0.826	0.112	DAP3_EC109	SE	179	0.112
21988	CAAP1	CAAP1	chr9	-	26884807	26884883	26861063	26861137	26892410	26892800	100	163	0	1	138	11	175	99	6.28787e-06	0.000331891	1.0,0.989	0.876	0.118	DAP3_EC109	SE	100	0.118
22011	DAG1	DAG1	chr3	+	49514281	49514338	49506135	49506488	49547851	49548252	2	4	28	76	25	48	156	99	1.82494e-07	1.96487e-05	0.043,0.032	0.248	-0.21	DAP3_EC109	SE	30	0.21
22028	DAG1	DAG1	chr3	+	49526058	49526178	49506135	49506488	49547851	49548252	14	35	28	76	71	48	198	99	3.33408e-05	0.0011863	0.2,0.187	0.425	-0.231	DAP3_EC109	SE	42	0.231
22048	CARS2	CARS2	chr13	-	111319117	111319275	111315836	111316393	111319686	111319820	12	35	13	19	50	9	198	99	0.0020292	0.0266407	0.316,0.479	0.735	-0.338	DAP3_EC109	SE	25	0.338
22086	ST3GAL3	ST3GAL3	chr1	+	44201903	44202096	44173167	44173364	44280562	44280605	108	116	0	0	67	4	198	99	0.00413704	0.0447595	1.0,1.0	0.893	0.107	DAP3_EC109	SE	71	0.107
22149	HAUS2	HAUS2	chr15	+	42851536	42851606	42841035	42841163	42855946	42856055	58	22	13	0	51	0	169	99	0.00101862	0.0161571	0.723,1.0	1	-0.139	DAP3_EC109	SE	22	0.139
22347	PDS5B	PDS5B	chr13	+	33344791	33344899	33344258	33344698	33347326	33347462	230	237	22	22	250	1	198	99	4.92802e-08	6.97982e-06	0.839,0.843	0.992	-0.151	DAP3_EC109	SE	251	0.151
22359	HNRNPC	HNRNPC	chr14	-	21731469	21731495	21702111	21702388	21737456	21737638	5836	6649	1822	2506	10521	2112	125	99	2.10149e-05	0.000834396	0.717,0.678	0.798	-0.101	DAP3_EC109	SE	7658	0.101
22362	FAM24B	FAM24B	chr10	-	124609939	124610036	124608609	124608955	124615160	124615302	76	238	27	31	368	20	196	99	0.000190542	0.00457168	0.587,0.795	0.903	-0.212	DAP3_EC109	SE	103	0.212
22363	FAM24B	FAM24B	chr10	-	124609939	124610066	124608593	124608955	124615160	124615302	149	387	27	31	679	20	198	99	7.92434e-06	0.000396395	0.734,0.862	0.944	-0.146	DAP3_EC109	SE	176	0.146
22371	OFD1	OFD1	chrX	+	13773269	13773361	13767545	13767652	13774696	13774886	70	149	11	0	154	0	191	99	0.00167591	0.0232186	0.767,1.0	1	-0.117	DAP3_EC109	SE	81	0.117
22449	RALGPS1	RALGPS1	chr9	+	129975246	129975328	129974905	129974998	129977029	129977121	102	98	0	2	74	6	181	99	0.00116084	0.0177539	1.0,0.964	0.871	0.111	DAP3_EC109	SE	80	0.111
22466	ELMOD3	ELMOD3	chr2	+	85614220	85614348	85604466	85604597	85616873	85616950	19	27	35	25	39	15	198	99	0.00162227	0.0227005	0.213,0.351	0.565	-0.283	DAP3_EC109	SE	52	0.283
22498	SCMH1	SCMH1	chr1	-	41618270	41618413	41608549	41608784	41625396	41625605	38	54	31	42	104	30	198	99	0.000273221	0.00601784	0.38,0.391	0.634	-0.248	DAP3_EC109	SE	69	0.248
22580	IRAK4	IRAK4	chr12	+	44165022	44165168	44161905	44162075	44165982	44166165	73	119	16	23	184	10	198	99	0.000215887	0.00503126	0.695,0.721	0.902	-0.194	DAP3_EC109	SE	89	0.194
22584	MICOS10	MICOS10	chr1	+	19927280	19927465	19923472	19923603	19943751	19943830	22	59	2	10	55	68	198	99	1.31761e-09	3.71547e-07	0.846,0.747	0.288	0.508	DAP3_EC109	SE	24	0.508
22589	MICOS10	MICOS10	chr1	+	19943751	19943830	19927280	19927465	19948593	19948641	7	7	36	50	33	62	178	99	0.000618055	0.0111438	0.098,0.072	0.228	-0.143	DAP3_EC109	SE	43	0.143
22622	BRD1	BRD1	chr22	-	50181224	50181535	50181037	50181142	50187681	50187942	34	57	69	88	95	62	198	99	4.17898e-05	0.00141661	0.198,0.245	0.434	-0.212	DAP3_EC109	SE	103	0.212
22764	EXD2	EXD2	chr14	+	69670633	69670717	69658193	69658308	69676140	69676520	36	39	24	9	48	3	183	99	0.00113018	0.0173942	0.448,0.701	0.896	-0.322	DAP3_EC109	SE	48	0.322
22772	EXD2	EXD2	chr14	+	69701416	69701748	69697188	69697315	69702762	69702869	193	101	2	1	171	13	198	99	5.65532e-05	0.00179957	0.98,0.981	0.868	0.112	DAP3_EC109	SE	102	0.112
22815	SEC24B	SEC24B	chr4	+	110370572	110370665	110354870	110355158	110384056	110384800	13	18	66	41	3	45	192	99	0.00406163	0.0441728	0.092,0.185	0.033	0.106	DAP3_EC109	SE	48	0.106
22847	PTK2B	PTK2B	chr8	+	27170721	27170804	27168994	27169226	27179918	27180016	17	32	7	4	31	0	182	99	0.000278405	0.00610391	0.569,0.813	1	-0.309	DAP3_EC109	SE	24	0.309
22856	CPLANE2	CPLANE2	chr1	-	16559387	16559512	16559004	16559141	16560106	16560259	86	207	7	32	66	47	198	99	5.01921e-09	1.07801e-06	0.86,0.764	0.412	0.4	DAP3_EC109	SE	93	0.4
22879	GPR89B	GPR89B	chr1	+	147408740	147408800	147400486	147400691	147410827	147410931	125	74	37	3	165	4	159	99	0.000836429	0.0139782	0.678,0.939	0.963	-0.154	DAP3_EC109	SE	77	0.154
22883	PPIEL	PPIEL	chr1	-	39989233	39989369	39987951	39988177	39994726	39994836	14	22	16	16	30	7	198	99	0.00385987	0.0426021	0.304,0.407	0.682	-0.327	DAP3_EC109	SE	30	0.327
22903	DZIP1L	DZIP1L	chr3	-	137790484	137790677	137786992	137787209	137796340	137796474	48	93	14	21	53	32	198	99	0.00475665	0.0495197	0.632,0.689	0.453	0.207	DAP3_EC109	SE	62	0.207
22939	ENDOV	ENDOV	chr17	+	78395627	78395762	78388966	78389410	78396005	78396045	30	79	0	0	75	9	198	99	4.82005e-06	0.000267696	1.0,1.0	0.806	0.194	DAP3_EC109	SE	30	0.194
22940	ENDOV	ENDOV	chr17	+	78395627	78395762	78389449	78389621	78396005	78396045	56	118	8	36	132	133	198	99	4.5859e-07	4.05138e-05	0.778,0.621	0.332	0.367	DAP3_EC109	SE	64	0.367
22942	ENDOV	ENDOV	chr17	+	78396005	78396045	78388966	78389621	78397319	78397432	16	79	10	12	236	14	139	99	0.00203232	0.0266678	0.533,0.824	0.923	-0.245	DAP3_EC109	SE	26	0.245
22944	ENDOV	ENDOV	chr17	+	78402244	78402460	78399291	78399420	78403572	78403631	32	78	0	0	167	14	198	99	9.41747e-06	0.000456221	1.0,1.0	0.856	0.144	DAP3_EC109	SE	32	0.144
23148	DLG1	DLG1	chr3	-	196876613	196876667	196869588	196869639	196921295	196921460	240	373	73	124	469	43	153	99	1.69668e-09	4.53747e-07	0.68,0.661	0.876	-0.205	DAP3_EC109	SE	313	0.205
23149	DLG1	DLG1	chr3	-	196888510	196888609	196869588	196869639	196921295	196921460	22	88	73	124	120	43	198	99	4.36617e-10	1.52517e-07	0.131,0.262	0.583	-0.386	DAP3_EC109	SE	95	0.386
23206	ZNF619	ZNF619	chr3	+	40525143	40525214	40524078	40524195	40528296	40532540	2	5	30	34	17	19	170	99	1.01949e-05	0.000481687	0.037,0.079	0.343	-0.285	DAP3_EC109	SE	32	0.285
23210	NRF1	NRF1	chr7	+	129269918	129270009	129251560	129251665	129297185	129297414	11	13	51	51	30	36	190	99	0.000250988	0.00567075	0.101,0.117	0.303	-0.194	DAP3_EC109	SE	62	0.194
23243	RRM2	RRM2	chr2	+	10282381	10282502	10281980	10282081	10338717	10338896	57	111	23	22	229	9	198	99	5.42818e-07	4.65536e-05	0.553,0.716	0.927	-0.292	DAP3_EC109	SE	80	0.292
23244	RRM2	RRM2	chr2	+	10282381	10282502	10281980	10282081	10350436	10351136	49	84	5	2	213	0	198	99	0.00246144	0.0305789	0.831,0.955	1	-0.107	DAP3_EC109	SE	54	0.107
23274	PLS3-AS1	PLS3-AS1	chrX	-	114761963	114762105	114754817	114754987	114796952	114797058	7	13	13	8	51	13	198	99	0.00391262	0.0430353	0.212,0.448	0.662	-0.332	DAP3_EC109	SE	20	0.332
23305	SORBS2	SORBS2	chr4	-	186556508	186556565	186551702	186551752	186567821	186567936	5	36	63	68	32	23	156	99	4.72047e-05	0.00155998	0.048,0.251	0.469	-0.32	DAP3_EC109	SE	55	0.32
23340	SLC26A11	SLC26A11	chr17	+	78201616	78201759	78199635	78199715	78210726	78210902	104	143	14	0	156	0	198	99	0.000769493	0.0131598	0.788,1.0	1	-0.106	DAP3_EC109	SE	118	0.106
23361	IFT122	IFT122	chr3	+	129177441	129177520	129170756	129170841	129182402	129182469	84	99	42	33	92	4	178	99	1.0461e-07	1.26299e-05	0.527,0.625	0.927	-0.351	DAP3_EC109	SE	96	0.351
23364	IFT122	IFT122	chr3	+	129180070	129180147	129170756	129170841	129182402	129182469	116	128	42	33	82	4	176	99	1.50237e-05	0.000654164	0.608,0.686	0.92	-0.273	DAP3_EC109	SE	86	0.273
23567	RBPMS	RBPMS	chr8	+	30407016	30407102	30402010	30402141	30416403	30416473	5	7	116	120	50	97	185	99	3.71925e-13	3.42601e-10	0.023,0.03	0.216	-0.19	DAP3_EC109	SE	121	0.19
23657	ASCC2	ASCC2	chr22	-	30230430	30230539	30228233	30228331	30234166	30234263	25	69	113	155	98	104	198	99	7.48407e-06	0.000380183	0.1,0.182	0.32	-0.179	DAP3_EC109	SE	138	0.179
23661	ASCC2	ASCC2	chr22	-	30230477	30230539	30228233	30228331	30234166	30234263	39	124	113	155	188	104	161	99	2.79693e-06	0.000173561	0.175,0.33	0.526	-0.274	DAP3_EC109	SE	152	0.274
23672	CRYZ	CRYZ	chr1	-	75196065	75196104	75190394	75190518	75198639	75199092	64	70	556	309	148	293	138	99	2.5816e-10	9.66919e-08	0.076,0.14	0.266	-0.158	DAP3_EC109	SE	379	0.158
23687	FAM122B	FAM122B	chrX	-	133923609	133923666	133923252	133923296	133927844	133927887	152	185	412	304	187	208	156	99	0.000552266	0.0102463	0.19,0.279	0.363	-0.128	DAP3_EC109	SE	395	0.128
23694	WDR20	WDR20	chr14	+	102661274	102661457	102606188	102606509	102674939	102676199	69	135	21	9	155	5	198	99	0.00309423	0.0362322	0.622,0.882	0.939	-0.187	DAP3_EC109	SE	90	0.187
23698	WDR20	WDR20	chr14	+	102661274	102661457	102606233	102606324	102674939	102676199	27	53	3	10	60	0	198	99	5.67884e-05	0.00180383	0.818,0.726	1	-0.228	DAP3_EC109	SE	30	0.228
23717	WDR20	WDR20	chr14	+	102675198	102676199	102661274	102661457	102689166	102690010	45	42	10	30	23	42	198	99	0.00111163	0.0172109	0.692,0.412	0.215	0.337	DAP3_EC109	SE	55	0.337
23820	TIMM23B-AGAP6	TIMM23B-AGAP6	chr10	+	51729868	51730218	51387652	51387763	51732771	51732902	19	57	155	175	82	138	198	99	2.25183e-05	0.000875362	0.058,0.14	0.229	-0.13	DAP3_EC109	SE	174	0.13
23823	TIMM23B-AGAP6	TIMM23B-AGAP6	chr10	+	51748510	51748698	51732771	51732902	51749067	51749136	36	37	8	6	52	0	198	99	3.03902e-05	0.0011031	0.692,0.755	1	-0.276	DAP3_EC109	SE	43	0.276
23824	TIMM23B-AGAP6	TIMM23B-AGAP6	chr10	+	51748510	51748698	51746924	51746994	51749067	51749136	45	47	0	1	59	8	198	99	5.61956e-05	0.00179049	1.0,0.959	0.787	0.193	DAP3_EC109	SE	45	0.193
23872	MBD5	MBD5	chr2	+	148990813	148990964	148936268	148936362	149099782	149099905	76	27	1	1	28	5	198	99	0.0013888	0.0202469	0.974,0.931	0.737	0.216	DAP3_EC109	SE	28	0.216
23884	SLC35D2	SLC35D2	chr9	-	99098998	99099066	99086372	99086451	99106185	99106278	144	194	19	7	163	1	167	99	0.000103999	0.00289198	0.818,0.943	0.99	-0.11	DAP3_EC109	SE	163	0.11
23885	SLC35D2	SLC35D2	chr9	-	99098998	99099066	99086372	99086451	99122435	99122503	59	71	13	8	64	1	167	99	0.000526459	0.00988009	0.729,0.84	0.974	-0.19	DAP3_EC109	SE	65	0.19
23886	SLC35D2	SLC35D2	chr9	-	99098998	99099066	99086372	99086451	99126745	99126832	60	69	8	1	64	0	167	99	0.00466301	0.0488026	0.816,0.976	1	-0.104	DAP3_EC109	SE	64	0.104
23893	SLC35D2	SLC35D2	chr9	-	99107580	99107683	99106185	99106278	99122435	99122503	111	117	15	0	116	0	198	99	0.00103083	0.0162904	0.787,1.0	1	-0.107	DAP3_EC109	SE	116	0.107
23896	SLC35D2	SLC35D2	chr9	-	99113384	99113453	99107580	99107683	99122435	99122503	58	121	15	12	98	2	168	99	0.000376813	0.00766044	0.695,0.856	0.967	-0.192	DAP3_EC109	SE	73	0.192
24176	SNX21	SNX21	chr20	+	44469086	44469097	44463597	44463755	44469277	44471915	48	32	84	104	9	89	110	99	8.44395e-05	0.00246912	0.34,0.217	0.083	0.196	DAP3_EC109	SE	98	0.196
24221	JKAMP	JKAMP	chr14	+	59953398	59953522	59951160	59951311	59954391	59954546	161	169	13	4	309	41	198	99	0.00174391	0.0239182	0.861,0.955	0.79	0.118	DAP3_EC109	SE	173	0.118
24224	JKAMP	JKAMP	chr14	+	59953448	59953522	59951160	59951311	59954391	59954546	135	150	13	4	266	41	173	99	0.00191911	0.0256038	0.856,0.955	0.788	0.117	DAP3_EC109	SE	148	0.117
24282	DGUOK	DGUOK	chr2	+	74177711	74177859	74154006	74154179	74185272	74185372	18	98	223	115	147	190	198	99	0.00416446	0.0449974	0.039,0.299	0.279	-0.11	DAP3_EC109	SE	213	0.11
24365	LOC107984035	LOC107984035	chr9	+	45557900	45558076	45441884	45442175	45562967	45565124	29	78	3	7	25	0	198	99	0.00479274	0.0498082	0.829,0.848	1	-0.161	DAP3_EC109	SE	25	0.161
24437	CSGALNACT1	CSGALNACT1	chr8	-	19445386	19445534	19442676	19442831	19459281	19459376	2	2	47	53	7	23	198	99	0.00121314	0.0183004	0.021,0.019	0.132	-0.112	DAP3_EC109	SE	30	0.112
24484	PIN1	PIN1	chr19	+	9947498	9947551	9945882	9946078	9949111	9949324	9	28	532	805	140	680	152	99	0	0	0.011,0.022	0.118	-0.101	DAP3_EC109	SE	541	0.101
24515	LOXL1-AS1	LOXL1-AS1	chr15	-	74217610	74217846	74212178	74212379	74220117	74220301	3	0	40	69	32	48	198	99	1.92979e-12	1.41165e-09	0.036,0.0	0.25	-0.232	DAP3_EC109	SE	43	0.232
24575	LPIN1	LPIN1	chr2	+	11895872	11895990	11886757	11886797	11905658	11905859	10	16	52	68	47	90	198	99	0.00228426	0.0290421	0.088,0.105	0.207	-0.11	DAP3_EC109	SE	62	0.11
24586	HGSNAT	HGSNAT	chr8	+	43033216	43033377	43027452	43027529	43037287	43037403	70	208	8	7	334	3	198	99	0.00124389	0.0186341	0.814,0.937	0.982	-0.107	DAP3_EC109	SE	78	0.107
24625	DEDD2	DEDD2	chr19	-	42720831	42721197	42719284	42719404	42724225	42724286	180	116	8	18	83	34	198	99	8.68387e-06	0.000426497	0.918,0.763	0.55	0.29	DAP3_EC109	SE	117	0.29
24661	ZNF431	ZNF431	chr19	+	21365425	21367400	21350370	21350469	21372667	21378856	71	96	21	11	138	2	198	99	4.53556e-06	0.000254581	0.628,0.814	0.972	-0.251	DAP3_EC109	SE	92	0.251
24719	CEP63	CEP63	chr3	+	134277991	134278271	134270767	134270854	134280218	134283870	1	33	57	135	41	105	198	99	0.00321689	0.0372823	0.009,0.109	0.163	-0.104	DAP3_EC109	SE	58	0.104
24730	BOD1	BOD1	chr5	-	173036580	173036673	173036240	173036437	173043202	173043653	8	40	46	29	93	27	192	99	8.47037e-05	0.00247488	0.082,0.416	0.64	-0.391	DAP3_EC109	SE	54	0.391
24751	PPOX	PPOX	chr1	+	161137160	161137276	161136889	161137024	161138782	161138973	167	215	1	8	190	16	198	99	0.00164413	0.0229033	0.988,0.931	0.856	0.104	DAP3_EC109	SE	168	0.104
24818	DNA2	DNA2	chr10	-	70190192	70190297	70182453	70182647	70191613	70191728	51	46	5	8	52	0	198	99	0.000228531	0.0052638	0.836,0.742	1	-0.211	DAP3_EC109	SE	52	0.211
24824	ARAP3	ARAP3	chr5	-	141034928	141034967	141032968	141034002	141035187	141035325	121	109	20	42	160	9	138	99	5.88625e-05	0.00185703	0.813,0.651	0.927	-0.195	DAP3_EC109	SE	141	0.195
24841	IGFLR1	IGFLR1	chr19	-	36231280	36231465	36230610	36230989	36231924	36232124	94	97	3	0	58	10	198	99	1.65087e-05	0.000693565	0.94,1.0	0.744	0.226	DAP3_EC109	SE	68	0.226
24866	YIPF2	YIPF2	chr19	-	11038305	11038392	11036361	11036449	11038474	11038635	797	397	12	34	458	55	186	99	2.60407e-05	0.000978342	0.972,0.861	0.816	0.101	DAP3_EC109	SE	431	0.101
24878	TRMT61B	TRMT61B	chr2	-	29083983	29084174	29075273	29075365	29092444	29093175	69	85	14	2	136	0	198	99	5.65357e-05	0.00179957	0.711,0.955	1	-0.167	DAP3_EC109	SE	83	0.167
24879	TRMT61B	TRMT61B	chr2	-	29087882	29087985	29075273	29075365	29092444	29093175	106	109	14	2	175	0	198	99	6.14637e-05	0.00192106	0.791,0.965	1	-0.122	DAP3_EC109	SE	111	0.122
24899	RPS6KB1	RPS6KB1	chr17	+	58007718	58007793	58007477	58007535	58008982	58009083	41	163	96	174	241	125	174	99	1.51862e-05	0.000658844	0.195,0.348	0.523	-0.252	DAP3_EC109	SE	137	0.252
24900	RPS6KB1	RPS6KB1	chr17	+	58007718	58007793	58007477	58007535	58011530	58011621	19	80	5	7	127	2	174	99	0.00179419	0.0244299	0.684,0.867	0.973	-0.197	DAP3_EC109	SE	24	0.197
24901	RPS6KB1	RPS6KB1	chr17	+	58008160	58008413	58007477	58007535	58008982	58009083	16	76	96	174	109	125	198	99	1.31225e-05	0.000588696	0.077,0.179	0.304	-0.176	DAP3_EC109	SE	112	0.176
24906	RPS6KB1	RPS6KB1	chr17	+	58014938	58015135	58013824	58013902	58018196	58018304	11	55	72	310	130	272	198	99	7.99695e-07	6.38298e-05	0.071,0.081	0.193	-0.117	DAP3_EC109	SE	83	0.117
24919	PIKFYVE	PIKFYVE	chr2	+	209138307	209138457	209136234	209136415	209150449	209150657	20	15	14	7	55	2	198	99	1.60256e-06	0.000113296	0.417,0.517	0.932	-0.465	DAP3_EC109	SE	22	0.465
24925	PIKFYVE	PIKFYVE	chr2	+	209194565	209194637	209192903	209193004	209195246	209195418	35	61	9	0	105	0	171	99	0.00145979	0.0210401	0.692,1.0	1	-0.154	DAP3_EC109	SE	44	0.154
24952	TOP3B	TOP3B	chr22	-	22314022	22314108	22313503	22313604	22314692	22314821	106	122	14	1	128	0	185	99	0.000530766	0.00993695	0.802,0.985	1	-0.107	DAP3_EC109	SE	120	0.107
24956	TOP3B	TOP3B	chr22	-	22325351	22325433	22324581	22324778	22326248	22326323	104	50	41	52	35	106	181	99	1.52583e-05	0.000660519	0.581,0.345	0.153	0.31	DAP3_EC109	SE	102	0.31
24958	TOP3B	TOP3B	chr22	-	22330352	22330559	22330011	22330179	22337126	22337184	30	46	98	39	65	38	198	99	0.00470561	0.0491204	0.133,0.371	0.461	-0.209	DAP3_EC109	SE	85	0.209
24959	TOP3B	TOP3B	chr22	-	22336810	22336846	22330011	22330179	22337126	22337184	1	5	98	39	10	38	135	99	0.000700544	0.012251	0.007,0.086	0.162	-0.116	DAP3_EC109	SE	44	0.116
24965	CCDC25	CCDC25	chr8	-	27606011	27606115	27605593	27605796	27610028	27610104	805	947	11	56	1086	137	198	99	6.11153e-10	2.02668e-07	0.973,0.894	0.799	0.134	DAP3_EC109	SE	816	0.134
25018	LUZP1	LUZP1	chr1	-	23436077	23436143	23435514	23435620	23495258	23495349	20	50	88	109	132	147	165	99	3.40088e-05	0.00120456	0.12,0.216	0.35	-0.182	DAP3_EC109	SE	108	0.182
25065	ARHGAP12	ARHGAP12	chr10	-	32128564	32128639	32120666	32120728	32132388	32132514	24	82	56	41	135	29	174	99	0.000461734	0.00895359	0.196,0.532	0.726	-0.362	DAP3_EC109	SE	80	0.362
25130	UBP1	UBP1	chr3	-	33450181	33450289	33444292	33444396	33450727	33450838	305	643	144	210	485	350	198	99	0.000270514	0.00598475	0.514,0.605	0.409	0.151	DAP3_EC109	SE	449	0.151
25236	DGKA	DGKA	chr12	+	56329088	56329188	56325811	56325907	56330206	56330351	3	22	100	130	45	100	198	99	7.45907e-07	6.04128e-05	0.015,0.078	0.184	-0.138	DAP3_EC109	SE	103	0.138
25240	DGKA	DGKA	chr12	+	56332294	56332344	56331761	56331836	56332421	56332482	212	194	9	18	169	29	149	99	0.00168847	0.0233432	0.94,0.877	0.795	0.113	DAP3_EC109	SE	198	0.113
25242	DGKA	DGKA	chr12	+	56332421	56332482	56331761	56331836	56332698	56332773	20	26	5	3	52	0	160	99	0.000361393	0.0074431	0.712,0.843	1	-0.223	DAP3_EC109	SE	25	0.223
25266	DPY19L4	DPY19L4	chr8	+	95746857	95746982	95738558	95738669	95750596	95750687	118	187	41	17	247	10	198	99	0.000496483	0.00946943	0.59,0.846	0.925	-0.207	DAP3_EC109	SE	159	0.207
25295	RPTOR	RPTOR	chr17	+	78857218	78857284	78854214	78854289	78857580	78857772	62	194	11	1	239	1	165	99	0.00153892	0.0218737	0.772,0.991	0.993	-0.112	DAP3_EC109	SE	73	0.112
25345	ALG9	ALG9	chr11	-	111740954	111741093	111739324	111739459	111741497	111742004	144	124	0	0	212	12	198	99	7.00573e-06	0.000362398	1.0,1.0	0.898	0.102	DAP3_EC109	SE	124	0.102
25352	RAP2C	RAP2C	chrX	-	131352259	131352369	131351023	131351834	131353397	131353475	12	16	30	39	3	75	198	99	4.35502e-06	0.000246669	0.167,0.17	0.02	0.149	DAP3_EC109	SE	42	0.149
25356	KIAA0895L	KIAA0895L	chr16	-	67215460	67215600	67213943	67214569	67217164	67217358	146	123	21	34	123	63	198	99	0.000795003	0.0134673	0.777,0.644	0.494	0.217	DAP3_EC109	SE	157	0.217
25358	KIAA0895L	KIAA0895L	chr16	-	67215508	67215600	67213943	67214569	67217164	67217866	139	98	21	34	101	63	191	99	0.00129525	0.0192187	0.774,0.599	0.454	0.232	DAP3_EC109	SE	132	0.232
25420	INPP5B	INPP5B	chr1	-	38397584	38397725	38357029	38357126	38406359	38406464	83	172	7	21	144	2	198	99	0.000135632	0.00353894	0.856,0.804	0.973	-0.143	DAP3_EC109	SE	90	0.143
25421	INPP5B	INPP5B	chr1	-	38397604	38397725	38357029	38357126	38406359	38406470	28	80	7	21	79	2	198	99	2.0434e-05	0.000815446	0.667,0.656	0.952	-0.29	DAP3_EC109	SE	35	0.29
25445	DONSON	DONSON	chr21	-	34954470	34954552	34954256	34954361	34956895	34957074	232	187	169	206	343	144	181	99	6.84699e-05	0.00209617	0.429,0.332	0.566	-0.185	DAP3_EC109	SE	393	0.185
25462	SDR39U1	SDR39U1	chr14	-	24911303	24911466	24910879	24911001	24911551	24911658	182	370	4	1	201	44	198	99	0	0	0.958,0.995	0.696	0.28	DAP3_EC109	SE	186	0.28
25464	SDR39U1	SDR39U1	chr14	-	24911383	24911466	24910879	24911001	24911551	24911658	303	612	4	1	351	44	182	99	0	0	0.976,0.997	0.813	0.173	DAP3_EC109	SE	307	0.173
25578	UBE3A	UBE3A	chr15	-	25652213	25652284	25650607	25650649	25654234	25654354	65	101	50	144	81	229	170	99	0.000142286	0.00366413	0.431,0.29	0.171	0.189	DAP3_EC109	SE	115	0.189
25580	UBE3A	UBE3A	chr15	-	25652213	25652359	25650607	25650649	25654234	25654354	86	132	50	144	89	229	198	99	5.56508e-06	0.000300761	0.462,0.314	0.163	0.225	DAP3_EC109	SE	136	0.225
25582	UBE3A	UBE3A	chr15	-	25652213	25652375	25650607	25650649	25654234	25654354	86	132	50	144	89	229	198	99	5.56508e-06	0.000300761	0.462,0.314	0.163	0.225	DAP3_EC109	SE	136	0.225
25583	UBE3A	UBE3A	chr15	-	25652213	25652379	25650607	25650649	25654234	25654354	86	140	50	144	89	229	198	99	1.304e-06	9.61801e-05	0.462,0.327	0.163	0.232	DAP3_EC109	SE	136	0.232
25585	UBE3A	UBE3A	chr15	-	25652213	25652409	25650607	25650649	25654234	25654354	103	165	50	144	110	229	198	99	2.81247e-06	0.000174264	0.507,0.364	0.194	0.241	DAP3_EC109	SE	153	0.241
25768	NCOA5	NCOA5	chr20	-	44708025	44708092	44698848	44699175	44718455	44718601	44	245	32	78	337	34	166	99	3.42409e-06	0.00020393	0.451,0.652	0.855	-0.303	DAP3_EC109	SE	76	0.303
25772	PLEKHG2	PLEKHG2	chr19	+	39911588	39911636	39911390	39911492	39911714	39911753	210	169	1	26	174	41	147	99	0.000125582	0.00332983	0.993,0.814	0.741	0.162	DAP3_EC109	SE	195	0.162
25803	CDCA3	CDCA3	chr12	-	6958486	6958577	6957971	6958362	6958728	6959022	571	865	6	32	453	58	190	99	5.53462e-11	2.57776e-08	0.98,0.934	0.803	0.154	DAP3_EC109	SE	511	0.154
25848	CNPY3	CNPY3	chr6	+	42903149	42903211	42902212	42902336	42903311	42903408	80	189	653	526	185	378	161	99	3.48162e-05	0.0012293	0.07,0.181	0.231	-0.106	DAP3_EC109	SE	563	0.106
25854	CLK1	CLK1	chr2	-	201724847	201724938	201724402	201724469	201725960	201726189	783	457	81	36	496	118	190	99	5.01419e-07	4.35741e-05	0.834,0.869	0.687	0.164	DAP3_EC109	SE	493	0.164
25993	QRICH1	QRICH1	chr3	-	49129829	49129889	49114141	49114471	49131344	49131806	5	64	229	225	76	207	159	99	7.0605e-05	0.0021415	0.013,0.15	0.186	-0.104	DAP3_EC109	SE	234	0.104
26031	ZNF720	ZNF720	chr16	+	31734578	31734674	31724549	31724756	31765086	31765221	45	32	23	14	116	17	195	99	0.000433989	0.00854754	0.498,0.537	0.776	-0.258	DAP3_EC109	SE	46	0.258
26043	CHMP3	CHMP3	chr2	-	86769374	86769435	86756340	86756520	86790426	86790566	451	1039	109	110	982	39	160	99	1.54041e-08	2.7133e-06	0.719,0.854	0.94	-0.153	DAP3_EC109	SE	560	0.153
26044	ATG4A	ATG4A	chrX	+	107370022	107370324	107369306	107369417	107372010	107372082	29	39	74	116	18	160	198	99	8.04248e-05	0.00236942	0.164,0.144	0.053	0.101	DAP3_EC109	SE	103	0.101
26065	HIRIP3	HIRIP3	chr16	-	30005226	30006164	30004960	30005129	30006423	30006538	438	1295	71	255	769	283	198	99	7.14126e-06	0.000367422	0.755,0.717	0.576	0.16	DAP3_EC109	SE	509	0.16
26068	BTN3A2	BTN3A2	chr6	+	26368405	26368495	26368217	26368278	26368792	26369140	300	115	116	31	130	17	189	99	0.000856838	0.0142336	0.575,0.66	0.8	-0.183	DAP3_EC109	SE	146	0.183
26070	BTN3A2	BTN3A2	chr6	+	26373124	26373325	26370549	26370831	26373503	26373524	601	168	1	9	153	19	198	99	7.29423e-08	9.58207e-06	0.997,0.903	0.801	0.149	DAP3_EC109	SE	172	0.149
26074	IFT140	IFT140	chr16	-	1618217	1618335	1616161	1616292	1621407	1621535	276	324	2	3	180	14	198	99	2.22396e-06	0.000145025	0.986,0.982	0.865	0.119	DAP3_EC109	SE	194	0.119
26159	INF2	INF2	chr14	+	105181620	105181677	105180539	105181193	105185131	105188872	1308	1809	488	173	2110	80	156	99	1.70855e-07	1.86868e-05	0.63,0.869	0.944	-0.194	DAP3_EC109	SE	1796	0.194
26205	GLI2	GLI2	chr2	+	121684936	121685042	121554866	121555044	121708818	121709021	83	131	8	15	149	3	198	99	0.00103256	0.0163096	0.838,0.814	0.961	-0.135	DAP3_EC109	SE	91	0.135
26330	TMEM134	TMEM134	chr11	-	67232526	67232738	67232273	67232327	67234782	67234859	136	235	14	7	379	1	198	99	4.60441e-06	0.000257342	0.829,0.944	0.995	-0.109	DAP3_EC109	SE	150	0.109
26340	SFXN5	SFXN5	chr2	-	73188259	73188377	73169164	73172228	73194365	73194452	22	42	0	1	45	11	198	99	4.50094e-06	0.000253038	1.0,0.955	0.672	0.305	DAP3_EC109	SE	22	0.305
26344	SFXN5	SFXN5	chr2	-	73194365	73194452	73169164	73172228	73195576	73195662	2	2	18	31	28	15	186	99	1.48883e-10	6.07034e-08	0.056,0.033	0.498	-0.454	DAP3_EC109	SE	20	0.454
26345	SFXN5	SFXN5	chr2	-	73194365	73194452	73188259	73188377	73195576	73195662	7	1	21	37	17	32	186	99	0.00338081	0.038713	0.151,0.014	0.22	-0.138	DAP3_EC109	SE	28	0.138
26358	SFXN5	SFXN5	chr2	-	73268735	73268790	73267982	73268060	73285656	73285725	0	0	31	45	14	60	154	99	1.22344e-06	9.11578e-05	0.0,0.0	0.13	-0.13	DAP3_EC109	SE	31	0.13
26393	PPP4R1	PPP4R1	chr18	-	9562919	9563044	9561977	9562073	9563375	9563548	190	150	45	52	171	121	198	99	2.54861e-05	0.000962742	0.679,0.591	0.414	0.221	DAP3_EC109	SE	202	0.221
26517	NALCN	NALCN	chr13	-	102030920	102031004	102029267	102029407	102047533	102047716	51	115	8	2	92	0	183	99	0.00232557	0.029432	0.775,0.969	1	-0.128	DAP3_EC109	SE	59	0.128
26521	PRPF4B	PRPF4B	chr6	+	4062790	4062867	4062446	4062533	4063307	4063353	165	232	26	10	224	2	176	99	1.72596e-05	0.000717839	0.781,0.929	0.984	-0.129	DAP3_EC109	SE	191	0.129
26591	REV1	REV1	chr2	-	100041234	100041361	100040613	100040742	100046301	100046407	12	41	113	64	80	84	198	99	0.000191114	0.0045801	0.05,0.243	0.323	-0.177	DAP3_EC109	SE	105	0.177
26592	REV1	REV1	chr2	-	100041253	100041361	100040613	100040742	100046301	100046410	8	43	113	64	82	84	198	99	0.000113451	0.00308513	0.034,0.251	0.328	-0.185	DAP3_EC109	SE	107	0.185
26593	REV1	REV1	chr2	-	100048202	100048402	100046301	100046407	100050793	100050910	131	64	46	27	34	40	198	99	9.88245e-05	0.00277853	0.587,0.542	0.298	0.267	DAP3_EC109	SE	74	0.267
26612	ARNTL	ARNTL	chr11	+	13347959	13348014	13331533	13331606	13371491	13371617	14	14	137	152	63	151	154	99	2.59537e-08	4.15915e-06	0.062,0.056	0.211	-0.152	DAP3_EC109	SE	151	0.152
26676	NEURL1B	NEURL1B	chr5	+	172110421	172111141	172096787	172097333	172113173	172113299	92	43	6	6	38	0	198	99	0.00250669	0.0309709	0.885,0.782	1	-0.166	DAP3_EC109	SE	38	0.166
26686	MORF4L2	MORF4L2	chrX	-	102939608	102939657	102930425	102931979	102940098	102940188	64	159	149	154	177	108	148	99	0.00129771	0.0192507	0.223,0.409	0.523	-0.207	DAP3_EC109	SE	213	0.207
26689	MORF4L2	MORF4L2	chrX	-	102939608	102939657	102933426	102933579	102940098	102940188	97	248	1226	735	307	692	148	99	1.73811e-06	0.000119947	0.05,0.184	0.229	-0.112	DAP3_EC109	SE	983	0.112
26867	METTL14	METTL14	chr4	+	119626765	119626976	119625089	119625206	119631152	119636585	191	148	0	4	272	22	198	99	7.61209e-06	0.000385061	1.0,0.949	0.861	0.113	DAP3_EC109	SE	152	0.113
26870	ZNF207	ZNF207	chr17	+	30693683	30693776	30692348	30692506	30694790	30695033	1208	792	443	274	1082	776	192	99	4.52215e-07	4.0197e-05	0.584,0.598	0.418	0.173	DAP3_EC109	SE	1066	0.173
26885	IKBIP	IKBIP	chr12	-	99028073	99028191	99007201	99008118	99038300	99038566	187	127	420	143	425	89	198	99	0	0	0.182,0.308	0.705	-0.46	DAP3_EC109	SE	270	0.46
26886	IKBIP	IKBIP	chr12	-	99028073	99028191	99018026	99020544	99038300	99038566	209	154	39	14	574	20	198	99	5.74669e-06	0.000308564	0.728,0.846	0.935	-0.148	DAP3_EC109	SE	168	0.148
26904	TXNDC11	TXNDC11	chr16	-	11824500	11824630	11815432	11815526	11829872	11830089	302	463	66	5	582	7	198	99	0.000439962	0.00862828	0.696,0.979	0.977	-0.14	DAP3_EC109	SE	368	0.14
26906	TXNDC11	TXNDC11	chr16	-	11827837	11827935	11815432	11815526	11829872	11830089	372	632	66	5	661	7	197	99	0.000322941	0.00684033	0.739,0.985	0.979	-0.117	DAP3_EC109	SE	438	0.117
26922	ATXN1	ATXN1	chr6	-	16753463	16753578	16658006	16658132	16761528	16761691	76	77	16	26	149	9	198	99	5.8921e-05	0.00185703	0.704,0.597	0.892	-0.242	DAP3_EC109	SE	92	0.242
26924	ATXN1	ATXN1	chr6	-	16753463	16753578	16735225	16740149	16761528	16761691	68	67	32	5	138	4	198	99	0.00104659	0.0164685	0.515,0.87	0.945	-0.252	DAP3_EC109	SE	72	0.252
26992	CIAO3	CIAO3	chr16	-	790021	790103	789642	789738	790919	790997	71	25	171	269	1	206	181	99	6.41946e-11	2.90291e-08	0.185,0.048	0.003	0.113	DAP3_EC109	SE	207	0.113
27035	VDR	VDR	chr12	-	48293619	48293741	48272750	48272898	48298737	48298777	2	3	30	26	31	19	198	99	1.76757e-10	7.02262e-08	0.032,0.055	0.449	-0.406	DAP3_EC109	SE	29	0.406
27037	VDR	VDR	chr12	-	48293619	48293741	48276476	48276557	48298737	48298777	1	11	61	70	31	72	198	99	1.15569e-05	0.000531693	0.008,0.073	0.177	-0.137	DAP3_EC109	SE	62	0.137
27089	SLC30A6	SLC30A6	chr2	+	32409341	32409407	32396355	32396442	32417404	32417485	54	37	35	4	133	0	165	99	1.03083e-07	1.2543e-05	0.481,0.847	1	-0.336	DAP3_EC109	SE	41	0.336
27105	EFEMP1	EFEMP1	chr2	-	56104880	56105000	56102080	56102200	56108746	56108869	713	565	86	44	983	181	198	99	0.000402001	0.00805661	0.806,0.865	0.731	0.105	DAP3_EC109	SE	609	0.105
27117	MEIS2	MEIS2	chr15	-	37388489	37388608	37387764	37387815	37390167	37390400	23	53	9	0	63	0	198	99	0.00322524	0.0373547	0.561,1.0	1	-0.22	DAP3_EC109	SE	32	0.22
27118	MEIS2	MEIS2	chr15	-	37388489	37388631	37387764	37387815	37390167	37390400	38	98	9	0	146	0	198	99	0.00156007	0.0220616	0.679,1.0	1	-0.16	DAP3_EC109	SE	47	0.16
27167	ST6GALNAC6	ST6GALNAC6	chr9	-	130660234	130660289	130658520	130658611	130661781	130661927	268	176	121	63	290	55	154	99	0.00018536	0.00447238	0.587,0.642	0.772	-0.157	DAP3_EC109	SE	239	0.157
27168	ST6GALNAC6	ST6GALNAC6	chr9	-	130660234	130660289	130658520	130658611	130667485	130667627	86	64	5	2	158	61	154	99	9.29252e-10	2.78453e-07	0.917,0.954	0.625	0.31	DAP3_EC109	SE	66	0.31
27181	SAC3D1	SAC3D1	chr11	+	64810496	64810636	64808681	64809338	64811696	64812300	102	397	467	837	471	642	198	99	3.49191e-06	0.000207373	0.098,0.192	0.268	-0.123	DAP3_EC109	SE	569	0.123
27199	MCM3	MCM3	chr6	-	52130032	52130183	52128812	52129584	52130872	52130942	3226	2313	210	758	1626	872	198	99	0.000107593	0.00297463	0.885,0.604	0.482	0.262	DAP3_EC109	SE	2498	0.262
27201	MCM3	MCM3	chr6	-	52130032	52130206	52128812	52129584	52130872	52130942	1439	1004	210	758	752	872	198	99	0.00424353	0.0455767	0.774,0.398	0.301	0.285	DAP3_EC109	SE	1624	0.285
27226	FOLR1	FOLR1	chr11	+	71901619	71901685	71900958	71900975	71903209	71903385	100	50	0	0	70	9	165	99	1.97213e-06	0.000132279	1.0,1.0	0.824	0.176	DAP3_EC109	SE	50	0.176
27250	METTL8	METTL8	chr2	-	172248552	172248707	172195693	172196064	172290392	172290500	27	35	0	0	20	3	198	99	0.00173947	0.0238757	1.0,1.0	0.769	0.231	DAP3_EC109	SE	23	0.231
27266	LRRC27	LRRC27	chr10	+	134155716	134155775	134151068	134151199	134158001	134158154	14	65	12	2	63	0	158	99	0.000522928	0.00983801	0.422,0.953	1	-0.312	DAP3_EC109	SE	26	0.312
27286	TMCO4	TMCO4	chr1	-	20124629	20124708	20113518	20113610	20126347	20126409	23	30	19	30	52	10	178	99	3.74522e-05	0.00130241	0.402,0.357	0.743	-0.363	DAP3_EC109	SE	42	0.363
27306	NUDT2	NUDT2	chr9	+	34336226	34336339	34329566	34329597	34338710	34338845	7	91	109	63	78	51	198	99	0.00368844	0.041152	0.031,0.419	0.433	-0.208	DAP3_EC109	SE	116	0.208
27457	RIC8B	RIC8B	chr12	+	107177779	107177822	107168459	107168607	107208473	107209082	31	48	1	10	26	0	142	99	0.00338316	0.0387186	0.956,0.77	1	-0.137	DAP3_EC109	SE	26	0.137
27473	RIC8B	RIC8B	chr12	+	107272764	107272903	107264600	107264720	107279681	107283094	0	5	58	57	12	23	198	99	3.37359e-06	0.000201308	0.0,0.042	0.207	-0.186	DAP3_EC109	SE	35	0.186
27489	HINFP	HINFP	chr11	+	118994277	118994394	118992232	118992349	118997644	118997835	61	74	95	60	88	43	198	99	0.00298288	0.0353006	0.243,0.381	0.506	-0.194	DAP3_EC109	SE	131	0.194
27529	DGKQ	DGKQ	chr4	-	959278	959317	958963	959079	959715	959866	48	46	10	1	37	0	138	99	0.00306828	0.0359941	0.775,0.971	1	-0.127	DAP3_EC109	SE	37	0.127
27549	MAEA	MAEA	chr4	+	1316168	1316291	1283678	1283770	1326544	1326653	81	67	37	31	134	12	198	99	3.10202e-07	2.9788e-05	0.523,0.519	0.848	-0.327	DAP3_EC109	SE	98	0.327
27551	MAEA	MAEA	chr4	+	1316168	1316291	1309184	1309388	1326544	1326653	79	129	17	5	164	1	198	99	4.15154e-05	0.00140865	0.699,0.928	0.988	-0.174	DAP3_EC109	SE	96	0.174
27552	MAEA	MAEA	chr4	+	1321414	1321491	1283678	1283770	1326544	1326653	137	184	37	31	271	12	176	99	7.90582e-07	6.32242e-05	0.676,0.77	0.927	-0.204	DAP3_EC109	SE	174	0.204
27553	MAEA	MAEA	chr4	+	1321414	1321491	1309184	1309388	1326544	1326653	120	177	17	5	263	1	176	99	1.14252e-05	0.000526412	0.799,0.952	0.993	-0.118	DAP3_EC109	SE	137	0.118
27558	TRAPPC13	TRAPPC13	chr5	+	64951462	64951480	64948327	64948372	64954194	64954328	119	112	13	14	145	48	117	99	0.000165424	0.00410036	0.886,0.871	0.719	0.16	DAP3_EC109	SE	126	0.16
27691	CCDC61	CCDC61	chr19	+	46506676	46506759	46506265	46506424	46509816	46509974	121	103	0	0	29	4	182	99	0.000392823	0.00790706	1.0,1.0	0.798	0.202	DAP3_EC109	SE	33	0.202
27693	STAG3L5P-PVRIG2P-PILRB	STAG3L5P-PVRIG2P-PILRB	chr7	+	99943487	99943591	99936395	99936512	99947353	99947510	90	167	3	20	223	3	198	99	0.000493426	0.00942413	0.937,0.807	0.974	-0.102	DAP3_EC109	SE	93	0.102
27706	STAG3L5P-PVRIG2P-PILRB	STAG3L5P-PVRIG2P-PILRB	chr7	+	99950995	99951635	99950619	99950746	99952765	99952863	49	294	24	14	361	7	198	99	0.000447489	0.0087538	0.505,0.913	0.963	-0.254	DAP3_EC109	SE	73	0.254
27719	NSUN5P1	NSUN5P1	chr7	+	75042066	75042210	75039888	75040009	75044162	75044301	160	168	13	10	185	0	198	99	8.59295e-06	0.000422867	0.86,0.894	1	-0.123	DAP3_EC109	SE	173	0.123
27722	RFESD	RFESD	chr5	+	94990036	94990071	94989764	94989940	94991749	94992849	42	60	8	9	71	2	134	99	0.00296437	0.0351317	0.795,0.831	0.963	-0.15	DAP3_EC109	SE	50	0.15
27726	USP15	USP15	chr12	+	62743001	62743088	62715244	62715390	62749111	62749256	60	80	15	0	104	0	186	99	0.000692852	0.0121541	0.68,1.0	1	-0.16	DAP3_EC109	SE	75	0.16
27753	LRRC42	LRRC42	chr1	+	54413460	54413494	54412022	54412222	54417658	54418145	174	225	307	266	217	178	133	99	0.00236814	0.0298371	0.297,0.386	0.476	-0.134	DAP3_EC109	SE	395	0.134
27807	C1orf112	C1orf112	chr1	+	169795233	169795356	169792548	169792613	169796191	169796340	60	28	68	104	13	155	198	99	1.0693e-06	8.16796e-05	0.306,0.119	0.04	0.172	DAP3_EC109	SE	128	0.172
28019	RAP1A	RAP1A	chr1	+	112170091	112170185	112162768	112162969	112233955	112234039	73	91	0	16	105	33	193	99	0.00130873	0.0193679	1.0,0.745	0.62	0.253	DAP3_EC109	SE	73	0.253
28059	ZC3H14	ZC3H14	chr14	+	89069171	89069404	89044328	89044484	89073586	89073707	523	624	93	111	534	154	198	99	0.00454582	0.0478906	0.738,0.738	0.634	0.104	DAP3_EC109	SE	616	0.104
28069	DTNB	DTNB	chr2	-	25650403	25650518	25611070	25611230	25655754	25655868	42	29	1	0	58	5	198	99	0.00302639	0.0356426	0.955,1.0	0.853	0.125	DAP3_EC109	SE	29	0.125
28098	MDC1	MDC1	chr6	-	30675342	30676134	30675160	30675231	30679188	30679281	72	171	200	234	315	181	198	99	4.7355e-09	1.03133e-06	0.153,0.268	0.465	-0.255	DAP3_EC109	SE	272	0.255
28154	SLC25A40	SLC25A40	chr7	-	87466044	87466125	87462882	87465676	87470947	87471029	66	94	0	1	70	5	180	99	0.00190494	0.0254831	1.0,0.981	0.885	0.105	DAP3_EC109	SE	66	0.105
28161	ZNF317	ZNF317	chr19	+	9268509	9268751	9267943	9268070	9269501	9269584	146	112	9	11	120	33	198	99	5.38452e-05	0.00172982	0.89,0.836	0.645	0.218	DAP3_EC109	SE	123	0.218
28162	ZNF317	ZNF317	chr19	+	9268655	9268751	9267943	9268070	9269501	9269584	292	265	9	11	248	33	195	99	1.63281e-05	0.000690177	0.943,0.924	0.792	0.141	DAP3_EC109	SE	276	0.141
28193	ZZZ3	ZZZ3	chr1	-	78107068	78107131	78097519	78099090	78107206	78107340	54	77	13	0	112	0	162	99	0.000622463	0.0111925	0.717,1.0	1	-0.141	DAP3_EC109	SE	67	0.141
28309	NXPE3	NXPE3	chr3	+	101525896	101525970	101520078	101520833	101535638	101535845	116	74	1	15	144	0	173	99	0.000187785	0.00452123	0.985,0.738	1	-0.139	DAP3_EC109	SE	89	0.139
28353	TBL1X	TBL1X	chrX	+	9621584	9621729	9608312	9608400	9622254	9622362	666	794	74	66	671	203	198	99	1.30607e-11	7.34919e-09	0.818,0.857	0.623	0.214	DAP3_EC109	SE	740	0.214
28405	RAD54L2	RAD54L2	chr3	+	51575604	51575666	51572734	51572931	51624382	51624575	14	31	22	12	58	4	161	99	5.17332e-05	0.00168104	0.281,0.614	0.899	-0.452	DAP3_EC109	SE	36	0.452
28425	MAPK9	MAPK9	chr5	-	179713974	179714067	179707439	179707608	179718847	179719083	34	134	295	499	170	274	192	99	3.12431e-10	1.13273e-07	0.056,0.122	0.242	-0.153	DAP3_EC109	SE	329	0.153
28427	DIXDC1	DIXDC1	chr11	+	111859728	111859779	111855955	111856045	111863138	111863243	36	53	0	0	60	6	150	99	0.00029356	0.00635991	1.0,1.0	0.868	0.132	DAP3_EC109	SE	36	0.132
28429	DNMT3B	DNMT3B	chr20	+	31374307	31374433	31372563	31372665	31375035	31375257	96	205	7	22	226	3	198	99	4.53779e-05	0.00151085	0.873,0.823	0.974	-0.126	DAP3_EC109	SE	103	0.126
28471	EPB41L1	EPB41L1	chr20	+	34713344	34713449	34680631	34680735	34761685	34761876	4	8	46	49	39	41	198	99	1.68996e-08	2.94337e-06	0.042,0.075	0.322	-0.264	DAP3_EC109	SE	50	0.264
28485	EPB41L1	EPB41L1	chr20	+	34802278	34802362	34800193	34800298	34806797	34806884	73	185	225	197	309	251	183	99	0.0024978	0.0309012	0.149,0.337	0.4	-0.157	DAP3_EC109	SE	298	0.157
28486	EPB41L1	EPB41L1	chr20	+	34802278	34802362	34800193	34800298	34809785	34809866	11	56	12	22	86	8	183	99	0.000146013	0.00373766	0.332,0.579	0.853	-0.397	DAP3_EC109	SE	23	0.397
28488	EPB41L1	EPB41L1	chr20	+	34802281	34802362	34800193	34800298	34809785	34809866	33	122	12	22	143	8	180	99	0.000658571	0.0116796	0.602,0.753	0.908	-0.231	DAP3_EC109	SE	45	0.231
28531	RWDD2A	RWDD2A	chr6	+	83904913	83904990	83904030	83904371	83905313	83908654	3	7	55	43	18	50	176	99	0.00200692	0.0264294	0.03,0.084	0.168	-0.111	DAP3_EC109	SE	50	0.111
28602	NRP1	NRP1	chr10	-	33491839	33491923	33486577	33486637	33496499	33496644	27	217	0	2	113	8	183	99	0.000266456	0.00591914	1.0,0.983	0.884	0.108	DAP3_EC109	SE	27	0.108
28634	RBM23	RBM23	chr14	-	23377541	23377589	23375403	23375577	23378691	23378804	33	117	182	254	118	196	147	99	0.00426017	0.0457099	0.109,0.237	0.288	-0.115	DAP3_EC109	SE	215	0.115
28742	ZDHHC7	ZDHHC7	chr16	-	85022368	85022479	85015475	85015600	85023909	85024241	47	171	278	281	323	293	198	99	3.43762e-07	3.24101e-05	0.078,0.233	0.355	-0.199	DAP3_EC109	SE	325	0.199
28760	MDM1	MDM1	chr12	-	68710360	68710390	68709857	68710033	68715126	68715226	0	35	50	84	0	65	129	99	9.08932e-05	0.0026056	0.0,0.242	0	0.121	DAP3_EC109	SE	50	0.121
28763	MDM1	MDM1	chr12	-	68719220	68719355	68716852	68717020	68720436	68720801	33	96	12	6	58	1	198	99	0.00347048	0.0394637	0.579,0.889	0.967	-0.233	DAP3_EC109	SE	45	0.233
28782	FAHD2A	FAHD2A	chr2	+	96072688	96072905	96071300	96071551	96078181	96078290	436	343	2	8	406	30	198	99	3.79285e-07	3.47579e-05	0.991,0.955	0.871	0.102	DAP3_EC109	SE	351	0.102
28799	SENP5	SENP5	chr3	+	196650284	196650422	196630403	196630481	196654666	196654750	48	72	13	0	164	1	198	99	0.00143492	0.0207765	0.649,1.0	0.988	-0.163	DAP3_EC109	SE	61	0.163
28800	SENP5	SENP5	chr3	+	196650284	196650422	196630403	196630481	196656503	196656554	27	48	11	0	65	0	198	99	0.00222373	0.0284657	0.551,1.0	1	-0.224	DAP3_EC109	SE	38	0.224
29032	TAF1D	TAF1D	chr11	-	93469306	93469470	93463842	93463878	93470229	93470405	23	35	0	0	30	5	198	99	7.74428e-05	0.00230891	1.0,1.0	0.75	0.25	DAP3_EC109	SE	23	0.25
29038	BCLAF1	BCLAF1	chr6	-	136588166	136588313	136582402	136582615	136589299	136589477	605	1057	15	165	1315	340	198	99	2.07253e-06	0.00013753	0.953,0.762	0.659	0.198	DAP3_EC109	SE	620	0.198
29058	UBA3	UBA3	chr3	-	69129262	69129304	69126948	69127069	69129484	69129516	101	169	3	2	176	19	141	99	3.89044e-05	0.00134017	0.959,0.983	0.867	0.104	DAP3_EC109	SE	104	0.104
29071	TIMM8B	TIMM8B	chr11	-	111956690	111957034	111955554	111956186	111957363	111957480	325	352	433	601	422	1375	198	99	9.11001e-08	1.13972e-05	0.273,0.227	0.133	0.117	DAP3_EC109	SE	758	0.117
29072	TIMM8B	TIMM8B	chr11	-	111956701	111957034	111955554	111956186	111957363	111957480	536	607	433	601	733	1375	198	99	8.4628e-08	1.07938e-05	0.382,0.336	0.21	0.149	DAP3_EC109	SE	969	0.149
29088	SLX4IP	SLX4IP	chr20	+	10601961	10602062	10582378	10582467	10603306	10608674	24	41	0	0	19	10	198	99	3.1588e-09	7.32865e-07	1.0,1.0	0.487	0.513	DAP3_EC109	SE	24	0.513
29091	ZNF532	ZNF532	chr18	+	56532535	56532617	56530155	56530398	56532701	56532811	22	62	0	0	48	8	181	99	3.78843e-06	0.000221284	1.0,1.0	0.766	0.234	DAP3_EC109	SE	22	0.234
29196	FCGRT	FCGRT	chr19	+	50016643	50016730	50015917	50016007	50017138	50017390	62	22	8	4	61	0	186	99	0.000116823	0.00315269	0.805,0.745	1	-0.225	DAP3_EC109	SE	26	0.225
29234	GIGYF2	GIGYF2	chr2	+	233589283	233589401	233568133	233568199	233599126	233599196	18	48	24	78	65	44	198	99	0.00288668	0.0344177	0.273,0.235	0.425	-0.171	DAP3_EC109	SE	42	0.171
29252	EXO1	EXO1	chr1	+	242012413	242012518	242012032	242012329	242013710	242013888	81	191	364	370	293	410	198	99	0.000130153	0.00343044	0.1,0.205	0.263	-0.111	DAP3_EC109	SE	445	0.111
29274	TRPC1	TRPC1	chr3	+	142511665	142511809	142509860	142510000	142521010	142521186	32	78	0	2	61	11	198	99	3.3061e-05	0.00117837	1.0,0.951	0.735	0.241	DAP3_EC109	SE	32	0.241
29390	PPP6R2	PPP6R2	chr22	+	50827414	50827540	50810448	50810579	50832321	50832564	4	34	56	100	53	73	198	99	7.94385e-05	0.00235374	0.034,0.145	0.266	-0.177	DAP3_EC109	SE	60	0.177
29464	AGL	AGL	chr1	+	100345478	100345602	100343196	100343384	100346187	100346351	100	297	13	0	337	0	198	99	0.00062852	0.0112704	0.794,1.0	1	-0.103	DAP3_EC109	SE	113	0.103
29496	OSBPL3	OSBPL3	chr7	-	24888687	24888795	24881897	24882032	24892122	24892253	326	856	68	19	838	20	198	99	0.00314123	0.0366204	0.706,0.957	0.954	-0.123	DAP3_EC109	SE	394	0.123
29530	PTPA	PTPA	chr9	+	131890242	131890347	131882791	131882889	131891263	131891389	35	119	30	39	116	12	198	99	0.000114193	0.00310056	0.368,0.604	0.829	-0.343	DAP3_EC109	SE	65	0.343
29558	GTDC1	GTDC1	chr2	-	144764748	144765102	144728219	144728329	144899448	144899622	53	35	9	2	94	0	198	99	9.10977e-05	0.00260888	0.746,0.897	1	-0.178	DAP3_EC109	SE	37	0.178
29559	GTDC1	GTDC1	chr2	-	144764751	144765102	144728219	144728329	144899448	144899622	32	18	9	2	56	0	198	99	4.56268e-05	0.00151607	0.64,0.818	1	-0.271	DAP3_EC109	SE	20	0.271
29622	INTS14	INTS14	chr15	-	65899639	65899780	65897466	65897574	65903133	65903469	25	62	0	8	65	0	198	99	0.00301032	0.0355186	1.0,0.795	1	-0.103	DAP3_EC109	SE	25	0.103
29724	FAM107B	FAM107B	chr10	-	14595320	14595386	14572330	14572514	14646238	14646400	53	86	313	292	137	144	165	99	1.87739e-13	1.92946e-10	0.092,0.15	0.363	-0.242	DAP3_EC109	SE	281	0.242
29756	ZNF197	ZNF197	chr3	+	44672305	44672438	44670565	44671036	44672553	44672713	27	36	195	127	62	99	198	99	2.19576e-06	0.000143487	0.065,0.124	0.238	-0.143	DAP3_EC109	SE	161	0.143
29791	SEC31A	SEC31A	chr4	-	83763292	83763634	83750152	83750211	83765538	83765662	1012	847	104	37	994	13	198	99	1.27298e-09	3.62673e-07	0.83,0.92	0.975	-0.1	DAP3_EC109	SE	884	0.1
29792	SEC31A	SEC31A	chr4	-	83763337	83763634	83750152	83750211	83765538	83765662	844	789	104	37	855	13	198	99	1.14616e-08	2.16943e-06	0.802,0.914	0.97	-0.112	DAP3_EC109	SE	826	0.112
29846	TIRAP	TIRAP	chr11	+	126159559	126159728	126152981	126153048	126160697	126160856	10	39	20	7	44	0	198	99	5.74467e-06	0.000308564	0.2,0.736	1	-0.532	DAP3_EC109	SE	30	0.532
29847	TIRAP	TIRAP	chr11	+	126160356	126160480	126152981	126153048	126160697	126160856	136	230	20	7	248	0	198	99	1.40924e-06	0.000102305	0.773,0.943	1	-0.142	DAP3_EC109	SE	156	0.142
29852	RDH13	RDH13	chr19	-	55559413	55559625	55558472	55558856	55559696	55559909	104	68	96	126	60	180	198	99	0.00107636	0.0167903	0.351,0.212	0.143	0.138	DAP3_EC109	SE	194	0.138
29910	PPP1R12B	PPP1R12B	chr1	+	202414173	202414356	202411574	202411700	202418116	202418299	101	131	15	21	107	1	198	99	3.75437e-06	0.000219501	0.771,0.757	0.982	-0.218	DAP3_EC109	SE	108	0.218
29921	STARD4	STARD4	chr5	-	110837659	110837786	110835844	110836814	110842027	110842077	304	280	47	7	267	64	198	99	0.000284536	0.00620934	0.764,0.952	0.676	0.182	DAP3_EC109	SE	287	0.182
29931	AKT3	AKT3	chr1	-	243776972	243777041	243736227	243736350	243778397	243778463	59	62	0	0	109	10	168	99	1.63774e-05	0.00069099	1.0,1.0	0.865	0.135	DAP3_EC109	SE	59	0.135
30010	TMCO3	TMCO3	chr13	+	114157810	114157903	114156066	114156195	114164552	114164739	487	788	81	5	1017	5	192	99	7.07397e-07	5.80597e-05	0.756,0.988	0.991	-0.119	DAP3_EC109	SE	568	0.119
30034	TMCO3	TMCO3	chr13	+	114201614	114201694	114193671	114193822	114202617	114202767	520	737	57	85	886	194	179	99	8.64987e-05	0.00251147	0.835,0.827	0.716	0.115	DAP3_EC109	SE	577	0.115
30072	RNF170	RNF170	chr8	-	42720558	42720632	42716887	42716998	42725146	42725255	91	181	11	5	271	1	173	99	9.39781e-05	0.00267125	0.826,0.954	0.994	-0.104	DAP3_EC109	SE	102	0.104
30427	ZNF607	ZNF607	chr19	-	38198814	38198910	38187263	38190796	38200596	38200723	56	125	9	16	136	5	195	99	0.00342769	0.0390882	0.76,0.799	0.932	-0.152	DAP3_EC109	SE	65	0.152
30441	FAM126A	FAM126A	chr7	-	22986570	22986866	22973850	22985782	22999874	23000034	117	106	44	89	20	164	198	99	1.77636e-15	3.11128e-12	0.571,0.373	0.057	0.415	DAP3_EC109	SE	161	0.415
30442	FAM126A	FAM126A	chr7	-	22986651	22986866	22973850	22985782	22999874	23000034	68	51	44	89	7	164	198	99	5.4512e-14	6.84736e-11	0.436,0.223	0.021	0.308	DAP3_EC109	SE	112	0.308
30455	DNAJC12	DNAJC12	chr10	-	69571281	69571421	69565340	69565545	69597691	69597946	483	261	1	0	176	16	198	99	1.12244e-10	4.79666e-08	0.996,1.0	0.846	0.152	DAP3_EC109	SE	192	0.152
30468	TARS2	TARS2	chr1	+	150477107	150477209	150476810	150476911	150477381	150477454	328	436	52	67	550	33	198	99	2.92026e-05	0.00107188	0.759,0.765	0.893	-0.131	DAP3_EC109	SE	380	0.131
30495	MPC1	MPC1	chr6	-	166780456	166780672	166780282	166780379	166782232	166782423	48	44	0	3	51	9	198	99	0.00180753	0.0245551	1.0,0.88	0.739	0.201	DAP3_EC109	SE	47	0.201
30543	TMTC2	TMTC2	chr12	+	83250788	83251359	83080684	83081448	83289596	83290425	77	31	7	2	44	0	198	99	0.00315441	0.0367433	0.846,0.886	1	-0.134	DAP3_EC109	SE	33	0.134
30620	KIF13A	KIF13A	chr6	-	17794479	17794626	17788006	17788106	17794802	17794935	180	320	4	19	284	36	198	99	0.000405178	0.0081033	0.957,0.894	0.798	0.127	DAP3_EC109	SE	184	0.127
30703	ZNF616	ZNF616	chr19	-	52625612	52625710	52616344	52620277	52627175	52627302	17	21	64	43	58	42	197	99	5.07291e-06	0.000279383	0.118,0.197	0.41	-0.252	DAP3_EC109	SE	64	0.252
30787	HSF4	HSF4	chr16	+	67203181	67203251	67202938	67203004	67203533	67203844	230	227	4	24	233	35	169	99	0.00242515	0.0302716	0.971,0.847	0.796	0.113	DAP3_EC109	SE	234	0.113
30798	TCF3	TCF3	chr19	-	1615283	1615519	1612205	1612432	1615684	1615820	392	326	495	485	489	401	198	99	0.000537119	0.0100231	0.284,0.252	0.379	-0.111	DAP3_EC109	SE	811	0.111
30828	EIF4G3	EIF4G3	chr1	-	21219111	21219222	21212693	21212864	21220009	21220129	148	191	256	211	363	247	198	99	6.18414e-05	0.00192982	0.224,0.312	0.424	-0.156	DAP3_EC109	SE	402	0.156
30896	ZNF420	ZNF420	chr19	+	37571246	37571290	37569123	37569472	37618029	37619304	48	31	6	1	44	17	143	99	0.000947332	0.0153214	0.847,0.955	0.642	0.259	DAP3_EC109	SE	32	0.259
30899	ZNF420	ZNF420	chr19	+	37579940	37580029	37571246	37571290	37618029	37621268	108	70	2	3	74	13	188	99	0.000132835	0.00348058	0.966,0.925	0.75	0.196	DAP3_EC109	SE	73	0.196
30900	ZNF420	ZNF420	chr19	+	37581896	37582023	37571246	37571290	37618029	37619304	91	47	2	3	63	13	198	99	0.000315473	0.00671995	0.958,0.887	0.708	0.215	DAP3_EC109	SE	50	0.215
30933	DDX55	DDX55	chr12	+	124090477	124090528	124086645	124086803	124092146	124092209	113	145	23	0	177	0	150	99	9.04613e-05	0.00259622	0.764,1.0	1	-0.118	DAP3_EC109	SE	136	0.118
31024	SUN1	SUN1	chr7	+	889156	889240	888054	888252	889559	889670	563	1033	86	12	1065	3	183	99	2.13735e-09	5.32651e-07	0.78,0.979	0.995	-0.116	DAP3_EC109	SE	649	0.116
31071	DMD	DMD	chrX	-	31191655	31191721	31165391	31165635	31196785	31196922	188	125	98	29	206	11	165	99	1.3783e-07	1.57688e-05	0.535,0.721	0.918	-0.29	DAP3_EC109	SE	154	0.29
31072	DMD	DMD	chrX	-	31196048	31196087	31165391	31165635	31196785	31196922	81	76	98	29	66	11	138	99	0.00152571	0.0217183	0.372,0.653	0.811	-0.299	DAP3_EC109	SE	77	0.299
31154	HCFC2	HCFC2	chr12	+	104473222	104473431	104461724	104461885	104476277	104476384	32	30	0	0	43	5	198	99	0.000264494	0.00588714	1.0,1.0	0.811	0.189	DAP3_EC109	SE	30	0.189
31159	STAG3L4	STAG3L4	chr7	+	66773563	66773639	66770973	66771070	66773921	66774126	19	83	146	213	111	199	175	99	0.00077843	0.0132725	0.069,0.181	0.24	-0.115	DAP3_EC109	SE	165	0.115
31215	OARD1	OARD1	chr6	-	41036579	41036692	41032510	41035176	41037814	41037873	361	859	2	41	831	75	198	99	1.53145e-05	0.000661955	0.989,0.913	0.847	0.104	DAP3_EC109	SE	363	0.104
31219	SLC7A2	SLC7A2	chr8	+	17359765	17359811	17354596	17354746	17400826	17401224	77	130	338	193	119	104	145	99	0.000101742	0.00284192	0.135,0.315	0.439	-0.214	DAP3_EC109	SE	223	0.214
31231	MANEA	MANEA	chr6	+	96052702	96052779	96044612	96044722	96053623	96057328	49	51	10	0	44	0	176	99	0.00446171	0.0472124	0.734,1.0	1	-0.133	DAP3_EC109	SE	44	0.133
31249	ASPH	ASPH	chr8	-	62556503	62556560	62555944	62555992	62557158	62557191	2771	1309	59	194	1941	463	156	99	2.65308e-10	9.81924e-08	0.968,0.811	0.727	0.162	DAP3_EC109	SE	1503	0.162
31250	ASPH	ASPH	chr8	-	62559308	62559437	62557158	62557191	62563608	62563683	3266	1925	120	156	2422	433	198	99	4.21885e-15	6.72614e-12	0.932,0.861	0.737	0.16	DAP3_EC109	SE	2081	0.16
31261	AHNAK	AHNAK	chr11	-	62259203	62259303	62201015	62201363	62302474	62302662	128	73	32	1	59	0	198	99	0.000534291	0.00998506	0.667,0.973	1	-0.18	DAP3_EC109	SE	59	0.18
31268	SKA3	SKA3	chr13	-	21746758	21746820	21746477	21746643	21750513	21750691	99	112	30	11	161	8	161	99	0.00205561	0.0268798	0.67,0.862	0.925	-0.159	DAP3_EC109	SE	123	0.159
31299	SWT1	SWT1	chr1	+	185171785	185171931	185159680	185159774	185173831	185173995	29	24	2	0	44	9	198	99	0.00137486	0.0200945	0.879,1.0	0.71	0.23	DAP3_EC109	SE	24	0.23
31312	PREPL	PREPL	chr2	-	44586635	44586889	44573406	44573529	44588518	44588633	129	241	148	416	307	226	198	99	9.09788e-05	0.00260746	0.304,0.225	0.404	-0.14	DAP3_EC109	SE	277	0.14
31313	PREPL	PREPL	chr2	-	44586635	44586889	44573406	44573529	44588555	44588633	95	153	59	105	210	36	198	99	4.3356e-09	9.54261e-07	0.446,0.421	0.745	-0.311	DAP3_EC109	SE	154	0.311
31315	PREPL	PREPL	chr2	-	44586635	44587177	44573406	44573529	44588518	44588700	109	179	148	416	268	226	198	99	2.53074e-05	0.000957271	0.269,0.177	0.372	-0.149	DAP3_EC109	SE	257	0.149
31316	PREPL	PREPL	chr2	-	44586635	44587177	44573406	44573529	44588555	44588633	84	151	59	105	197	36	198	99	6.19924e-09	1.29348e-06	0.416,0.418	0.732	-0.315	DAP3_EC109	SE	143	0.315
31325	ZDHHC16	ZDHHC16	chr10	+	99213555	99213603	99213286	99213420	99214470	99214556	152	474	43	80	448	210	147	99	3.15236e-05	0.00113693	0.704,0.8	0.59	0.162	DAP3_EC109	SE	195	0.162
31343	TMEM126B	TMEM126B	chr11	+	85340175	85340247	85339616	85339732	85342188	85342360	1	19	157	157	120	342	171	99	6.79301e-12	4.22376e-09	0.004,0.065	0.169	-0.135	DAP3_EC109	SE	158	0.135
31345	TMEM126B	TMEM126B	chr11	+	85340175	85340306	85339616	85339732	85342188	85342360	3	24	157	157	176	342	198	99	3.10862e-15	5.15435e-12	0.009,0.071	0.205	-0.165	DAP3_EC109	SE	160	0.165
31349	TMEM126B	TMEM126B	chr11	+	85342188	85342360	85340175	85340306	85342730	85342852	180	201	1	12	377	64	198	99	8.74693e-08	1.10542e-05	0.989,0.893	0.747	0.194	DAP3_EC109	SE	181	0.194
31355	GATA2	GATA2	chr3	-	128206553	128206764	128205645	128205919	128207194	128207373	279	276	2	4	215	16	198	99	1.05819e-05	0.000496577	0.986,0.972	0.87	0.109	DAP3_EC109	SE	231	0.109
31366	KIAA0586	KIAA0586	chr14	+	58926560	58926788	58925190	58925263	58927703	58927878	44	58	0	1	80	10	198	99	2.87421e-05	0.00105841	1.0,0.967	0.8	0.183	DAP3_EC109	SE	44	0.183
31369	KIAA0586	KIAA0586	chr14	+	58958861	58958993	58956881	58956958	58965500	58965678	72	79	0	0	112	7	198	99	0.000202926	0.00480577	1.0,1.0	0.889	0.111	DAP3_EC109	SE	72	0.111
31437	CCDC112	CCDC112	chr5	-	114605399	114605495	114604578	114604697	114606909	114607323	153	141	116	48	183	32	195	99	0.000619873	0.0111588	0.401,0.599	0.744	-0.244	DAP3_EC109	SE	189	0.244
31530	SERPINB6	SERPINB6	chr6	-	2969012	2969147	2959401	2959576	2971481	2971801	4	26	87	140	45	105	198	99	2.21473e-05	0.00086364	0.022,0.085	0.176	-0.122	DAP3_EC109	SE	91	0.122
31531	SERPINB6	SERPINB6	chr6	-	2969012	2969147	2959401	2959576	2971724	2971801	4	26	95	134	52	97	198	99	2.71194e-07	2.67443e-05	0.021,0.088	0.211	-0.157	DAP3_EC109	SE	99	0.157
31540	SFI1	SFI1	chr22	+	31999729	31999805	31998592	31998771	32000294	32000390	123	146	7	7	96	23	175	99	2.3458e-05	0.0009037	0.909,0.922	0.702	0.214	DAP3_EC109	SE	119	0.214
31613	ALPK1	ALPK1	chr4	+	113236956	113237008	113218498	113218625	113298833	113299054	27	28	0	1	24	7	151	99	2.39178e-05	0.000917435	1.0,0.948	0.692	0.282	DAP3_EC109	SE	27	0.282
31674	CREM	CREM	chr10	+	35468061	35468204	35437295	35437419	35495822	35495979	49	102	5	26	126	1	198	99	8.20923e-07	6.52311e-05	0.831,0.662	0.984	-0.238	DAP3_EC109	SE	54	0.238
31680	CREM	CREM	chr10	+	35490378	35490414	35477127	35477316	35495822	35495979	6	10	34	29	25	21	135	99	0.000138576	0.003595	0.115,0.202	0.466	-0.307	DAP3_EC109	SE	39	0.307
31683	CREM	CREM	chr10	+	35490378	35490414	35484829	35485070	35495822	35495979	6	10	64	15	24	12	135	99	3.87327e-05	0.00133536	0.064,0.328	0.595	-0.399	DAP3_EC109	SE	25	0.399
31697	IQSEC2	IQSEC2	chrX	-	53308745	53308841	53284981	53285243	53310677	53310766	156	256	67	35	251	15	195	99	0.000289459	0.0062897	0.542,0.788	0.895	-0.23	DAP3_EC109	SE	223	0.23
31733	IL15	IL15	chr4	+	142609974	142610188	142577338	142577460	142640530	142640629	21	28	2	8	22	0	198	99	0.00104622	0.0164646	0.84,0.636	1	-0.262	DAP3_EC109	SE	22	0.262
31736	IL15	IL15	chr4	+	142642211	142642330	142641621	142641719	142643076	142643161	8	35	56	46	29	21	198	99	0.0020966	0.0272497	0.067,0.276	0.408	-0.236	DAP3_EC109	SE	50	0.236
31861	EPN1	EPN1	chr19	+	56188915	56189100	56187990	56188584	56189892	56190221	7	31	65	116	43	79	198	99	0.000603214	0.0109461	0.051,0.118	0.214	-0.13	DAP3_EC109	SE	72	0.13
31904	BCL2L13	BCL2L13	chr22	+	18178906	18178976	18171751	18171908	18209442	18213621	191	350	42	40	256	13	169	99	0.000366407	0.00750643	0.727,0.837	0.92	-0.138	DAP3_EC109	SE	233	0.138
31928	TMEM241	TMEM241	chr18	-	20945597	20945632	20936557	20936627	20951385	20951434	28	20	4	2	13	15	134	99	1.74832e-05	0.000724899	0.838,0.881	0.39	0.469	DAP3_EC109	SE	22	0.469
31943	TMEM241	TMEM241	chr18	-	20956790	20956905	20953675	20953727	20957609	20957635	33	33	74	96	71	80	198	99	0.000786897	0.0133774	0.182,0.147	0.307	-0.143	DAP3_EC109	SE	107	0.143
31957	TMEM241	TMEM241	chr18	-	21010594	21010641	21001330	21001408	21017744	21017925	107	100	24	8	160	5	146	99	0.000599385	0.0108941	0.751,0.894	0.956	-0.133	DAP3_EC109	SE	108	0.133
31973	ADGRG1	ADGRG1	chr16	+	57675498	57675620	57653957	57654048	57684164	57684263	349	611	28	54	399	69	198	99	0.000852645	0.0141829	0.862,0.85	0.743	0.113	DAP3_EC109	SE	377	0.113
31994	SORBS1	SORBS1	chr10	-	97110965	97111133	97106162	97106209	97114638	97114724	124	58	3	0	58	7	198	99	0.000863928	0.0143227	0.954,1.0	0.806	0.171	DAP3_EC109	SE	58	0.171
32003	SORBS1	SORBS1	chr10	-	97154367	97154430	97143994	97144042	97156976	97157040	0	0	34	24	6	29	162	99	0.00047303	0.00912568	0.0,0.0	0.112	-0.112	DAP3_EC109	SE	24	0.112
32116	SZT2	SZT2	chr1	+	43900056	43900156	43898659	43898861	43900870	43901000	47	100	8	1	151	0	198	99	0.00106544	0.0166889	0.746,0.98	1	-0.137	DAP3_EC109	SE	55	0.137
32153	XPNPEP1	XPNPEP1	chr10	-	111674768	111674857	111667448	111667573	111683159	111683269	904	668	99	64	704	24	188	99	2.45243e-06	0.000156557	0.828,0.846	0.939	-0.102	DAP3_EC109	SE	728	0.102
32217	LMO7	LMO7	chr13	+	76301164	76301234	76287317	76287388	76335067	76335174	145	93	0	0	102	8	169	99	2.60069e-05	0.000977961	1.0,1.0	0.882	0.118	DAP3_EC109	SE	93	0.118
32261	TMTC4	TMTC4	chr13	-	101308634	101308722	101294464	101294565	101316474	101316590	83	55	0	3	60	7	187	99	0.00358012	0.0403415	1.0,0.907	0.819	0.135	DAP3_EC109	SE	58	0.135
32290	KNL1	KNL1	chr15	+	40902996	40903074	40902442	40902495	40903675	40903709	0	3	56	58	15	57	177	99	5.02078e-06	0.00027688	0.0,0.028	0.128	-0.114	DAP3_EC109	SE	56	0.114
32292	KNL1	KNL1	chr15	+	40912837	40917838	40911156	40911209	40920267	40920406	97	131	19	1	200	0	198	99	4.85404e-05	0.0015969	0.719,0.985	1	-0.148	DAP3_EC109	SE	116	0.148
32313	CHAF1A	CHAF1A	chr19	+	4418016	4418073	4408899	4409756	4422562	4422792	466	1132	168	122	925	19	156	99	1.25846e-11	7.1135e-09	0.638,0.855	0.969	-0.223	DAP3_EC109	SE	634	0.223
32418	TM2D1	TM2D1	chr1	-	62152463	62152567	62149088	62149218	62160368	62160442	16	11	174	92	58	155	198	99	1.1439e-06	8.63917e-05	0.044,0.056	0.158	-0.108	DAP3_EC109	SE	103	0.108
32419	TM2D1	TM2D1	chr1	-	62152463	62152593	62149088	62149218	62160368	62160442	24	30	174	92	89	155	198	99	1.20067e-05	0.000548329	0.065,0.14	0.223	-0.12	DAP3_EC109	SE	122	0.12
32464	PPIP5K2	PPIP5K2	chr5	+	102503775	102503999	102502882	102503024	102508858	102508986	69	99	4	0	79	12	198	99	0.000240057	0.00547552	0.896,1.0	0.767	0.181	DAP3_EC109	SE	73	0.181
32505	SPEN	SPEN	chr1	+	16202696	16203173	16199310	16199631	16235815	16235976	105	194	7	11	249	36	198	99	0.00358756	0.0403993	0.882,0.898	0.776	0.114	DAP3_EC109	SE	112	0.114
32508	SOCS4	SOCS4	chr14	+	55498580	55498709	55493953	55494189	55509669	55516206	25	66	168	127	133	165	198	99	4.73785e-05	0.0015653	0.069,0.206	0.287	-0.149	DAP3_EC109	SE	193	0.149
32514	NLRC5	NLRC5	chr16	+	57089344	57089431	57088943	57089006	57092883	57092973	62	34	12	0	37	0	186	99	0.0032773	0.0377923	0.733,1.0	1	-0.133	DAP3_EC109	SE	34	0.133
32528	AMPD2	AMPD2	chr1	+	110163535	110163888	110162458	110162900	110167924	110168055	108	65	436	207	117	157	198	99	2.21195e-07	2.27143e-05	0.11,0.136	0.271	-0.148	DAP3_EC109	SE	272	0.148
32529	AMPD2	AMPD2	chr1	+	110163535	110163888	110162458	110162900	110168283	110168414	35	21	31	16	49	6	198	99	5.24366e-06	0.000287007	0.361,0.396	0.803	-0.425	DAP3_EC109	SE	37	0.425
32559	GOLIM4	GOLIM4	chr3	-	167758573	167758657	167754623	167754782	167759179	167759262	629	754	7	36	829	94	183	99	1.42083e-09	3.94395e-07	0.98,0.919	0.827	0.123	DAP3_EC109	SE	636	0.123
32578	NSUN4	NSUN4	chr1	+	46812592	46812747	46810472	46810634	46818539	46818700	161	166	1	1	175	14	198	99	1.86091e-06	0.000126526	0.988,0.988	0.862	0.126	DAP3_EC109	SE	162	0.126
32614	MTRF1	MTRF1	chr13	-	41836350	41836467	41834628	41835051	41837620	41837817	44	19	7	7	70	2	198	99	0.00133078	0.0196087	0.759,0.576	0.946	-0.278	DAP3_EC109	SE	26	0.278
32712	CLCN2	CLCN2	chr3	-	184075407	184075486	184075149	184075275	184075749	184075883	42	26	8	7	73	2	178	99	0.000665098	0.0117651	0.745,0.674	0.953	-0.243	DAP3_EC109	SE	33	0.243
32738	ZNF44	ZNF44	chr19	-	12404046	12404190	12386770	12386897	12405506	12405698	4	14	53	52	44	88	198	99	0.000624061	0.0112115	0.036,0.119	0.2	-0.123	DAP3_EC109	SE	57	0.123
32745	DUS2	DUS2	chr16	+	68059317	68059397	68057186	68057254	68071908	68072052	98	152	41	30	154	15	179	99	0.0018405	0.0248915	0.569,0.737	0.85	-0.197	DAP3_EC109	SE	139	0.197
32788	TPRA1	TPRA1	chr3	-	127306826	127307003	127303158	127303288	127309252	127309576	27	45	11	26	49	5	198	99	0.000420753	0.008349	0.551,0.464	0.831	-0.323	DAP3_EC109	SE	38	0.323
32965	ANKRD36	ANKRD36	chr2	+	97792803	97792871	97784080	97784254	97808376	97808405	19	8	24	18	1	22	167	99	0.000135346	0.00353372	0.319,0.209	0.026	0.238	DAP3_EC109	SE	23	0.238
33001	VIPAS39	VIPAS39	chr14	-	77923437	77923708	77920352	77920445	77923837	77923944	50	78	107	159	33	162	198	99	0.000401032	0.00804261	0.189,0.197	0.092	0.101	DAP3_EC109	SE	157	0.101
33026	PAX6	PAX6	chr11	-	31824176	31824382	31823108	31823324	31827949	31828010	57	65	20	8	76	2	198	99	0.000389731	0.00785756	0.588,0.802	0.95	-0.255	DAP3_EC109	SE	73	0.255
33028	PAX6	PAX6	chr11	-	31824251	31824382	31823108	31823324	31827949	31828010	108	127	20	8	144	2	198	99	0.00016213	0.00404695	0.73,0.888	0.973	-0.164	DAP3_EC109	SE	128	0.164
33084	SAP30BP	SAP30BP	chr17	+	73667895	73667943	73664595	73664705	73689519	73689562	263	488	117	40	547	8	147	99	8.64694e-09	1.70682e-06	0.602,0.891	0.979	-0.233	DAP3_EC109	SE	380	0.233
33164	ZNF37A	ZNF37A	chr10	+	38383858	38384152	38383263	38383418	38384285	38384557	148	138	1	9	86	12	198	99	0.00241078	0.0301726	0.987,0.885	0.782	0.154	DAP3_EC109	SE	98	0.154
33165	ZNF37A	ZNF37A	chr10	+	38383858	38384152	38383263	38383418	38384465	38384557	212	196	25	37	137	65	198	99	2.57195e-06	0.000162519	0.809,0.726	0.513	0.255	DAP3_EC109	SE	202	0.255
33173	MFSD3	MFSD3	chr8	+	145735742	145735890	145734452	145735398	145735980	145736105	576	694	13	52	591	128	198	99	1.112e-12	8.75214e-10	0.957,0.87	0.698	0.216	DAP3_EC109	SE	589	0.216
33199	IDI1	IDI1	chr10	-	1089938	1090111	1089240	1089333	1094803	1095306	243	299	69	37	610	33	198	99	1.11156e-05	0.000515398	0.638,0.802	0.902	-0.182	DAP3_EC109	SE	312	0.182
33214	PPP6R3	PPP6R3	chr11	+	68272612	68272717	68228219	68228295	68286968	68287119	26	110	129	262	191	292	198	99	0.000306757	0.00657222	0.092,0.174	0.246	-0.113	DAP3_EC109	SE	155	0.113
33216	PPP6R3	PPP6R3	chr11	+	68272612	68272739	68228219	68228295	68286968	68287119	35	157	129	262	230	292	198	99	0.00428215	0.0458667	0.119,0.231	0.283	-0.108	DAP3_EC109	SE	164	0.108
33369	RNH1	RNH1	chr11	-	504823	504996	502061	502181	506608	506768	810	1005	219	213	910	127	198	99	0.000900417	0.0147855	0.649,0.702	0.782	-0.107	DAP3_EC109	SE	1029	0.107
33370	RNH1	RNH1	chr11	-	504823	504996	502061	502181	507112	507242	588	739	640	696	639	366	198	99	7.96971e-05	0.00235635	0.315,0.347	0.466	-0.135	DAP3_EC109	SE	1005	0.135
33444	TRMT13	TRMT13	chr1	+	100613449	100613882	100609624	100609699	100614180	100616054	106	214	2	10	233	39	198	99	3.0395e-06	0.000185512	0.964,0.915	0.749	0.191	DAP3_EC109	SE	108	0.191
33445	TRMT13	TRMT13	chr1	+	100613648	100613882	100609624	100609699	100614180	100616054	75	147	2	10	189	39	198	99	3.68412e-05	0.00128511	0.949,0.88	0.708	0.207	DAP3_EC109	SE	77	0.207
33499	SLMAP	SLMAP	chr3	+	57850533	57850584	57850274	57850443	57882237	57882318	32	51	1	2	30	7	150	99	0.00232034	0.0293757	0.955,0.944	0.739	0.211	DAP3_EC109	SE	33	0.211
33598	CRELD1	CRELD1	chr3	+	9985573	9985779	9985064	9985199	9986048	9987090	117	21	138	17	15	76	198	99	8.83124e-07	6.94635e-05	0.298,0.382	0.09	0.25	DAP3_EC109	SE	38	0.25
33599	CRELD1	CRELD1	chr3	+	9985585	9985779	9985064	9985199	9986048	9987090	162	25	138	17	15	76	198	99	8.84255e-10	2.68857e-07	0.37,0.424	0.09	0.307	DAP3_EC109	SE	42	0.307
33649	FKTN	FKTN	chr9	+	108336478	108336613	108335935	108336027	108337225	108337418	22	26	18	21	24	68	198	99	0.000209742	0.00492874	0.379,0.382	0.15	0.231	DAP3_EC109	SE	40	0.231
33651	FKTN	FKTN	chr9	+	108365979	108366097	108363425	108363629	108366495	108366773	17	18	74	39	4	127	198	99	3.21897e-07	3.07004e-05	0.103,0.188	0.016	0.13	DAP3_EC109	SE	57	0.13
33679	ARMC10	ARMC10	chr7	+	102716223	102716328	102715586	102715858	102724128	102724277	378	324	186	141	266	237	198	99	8.07701e-05	0.00237846	0.504,0.535	0.359	0.161	DAP3_EC109	SE	465	0.161
33680	ARMC10	ARMC10	chr7	+	102732923	102733100	102727076	102727211	102737723	102737795	591	453	49	68	434	100	198	99	0.000440204	0.00863166	0.858,0.769	0.685	0.128	DAP3_EC109	SE	521	0.128
33681	ARMC10	ARMC10	chr7	+	102732923	102733100	102727076	102727211	102738745	102740210	213	154	21	10	163	34	198	99	0.00151223	0.0215783	0.835,0.885	0.706	0.154	DAP3_EC109	SE	164	0.154
33684	SLC38A6	SLC38A6	chr14	+	61482621	61482674	61451447	61451521	61486258	61486298	33	39	0	0	64	10	152	99	5.83055e-06	0.000312528	1.0,1.0	0.807	0.193	DAP3_EC109	SE	33	0.193
33760	SCNN1D	SCNN1D	chr1	+	1220950	1221044	1219357	1219470	1221305	1221658	18	31	39	67	7	68	193	99	0.000132471	0.00347408	0.191,0.192	0.05	0.142	DAP3_EC109	SE	57	0.142
33785	TCF7L2	TCF7L2	chr10	+	114724314	114724383	114711241	114711366	114799783	114799885	20	23	83	106	59	122	168	99	0.00294222	0.0349298	0.124,0.113	0.222	-0.104	DAP3_EC109	SE	103	0.104
33850	DLEU1	DLEU1	chr13	+	50657277	50657330	50656304	50656693	50678839	50681354	57	122	122	94	214	108	152	99	0.00292311	0.0347687	0.233,0.458	0.563	-0.217	DAP3_EC109	SE	179	0.217
33868	DBR1	DBR1	chr3	-	137882619	137882700	137882190	137882336	137885922	137886147	316	604	69	7	714	8	180	99	0.000105499	0.00292584	0.716,0.979	0.98	-0.133	DAP3_EC109	SE	385	0.133
33888	SLC16A6	SLC16A6	chr17	-	66279137	66279264	66274229	66274468	66287226	66287268	52	80	362	173	225	283	198	99	1.2417e-07	1.44988e-05	0.067,0.188	0.284	-0.156	DAP3_EC109	SE	253	0.156
33923	TLE4	TLE4	chr9	+	82242288	82242363	82227570	82227633	82267507	82267709	70	95	8	19	195	5	174	99	3.7573e-05	0.00130508	0.833,0.74	0.957	-0.17	DAP3_EC109	SE	78	0.17
33946	HAUS6	HAUS6	chr9	-	19063511	19063578	19063005	19063191	19070216	19070298	181	434	27	30	443	2	166	99	9.88611e-11	4.28362e-08	0.8,0.896	0.992	-0.144	DAP3_EC109	SE	208	0.144
34004	CENPU	CENPU	chr4	-	185621973	185622035	185618800	185618957	185623242	185623290	30	47	27	54	15	49	161	99	0.000707644	0.0123387	0.406,0.349	0.158	0.22	DAP3_EC109	SE	57	0.22
34014	PTPRE	PTPRE	chr10	+	129854386	129854477	129847793	129847930	129859202	129859279	30	32	13	0	44	0	190	99	0.00230765	0.0292557	0.546,1.0	1	-0.227	DAP3_EC109	SE	32	0.227
34039	PPP1R12A	PPP1R12A	chr12	-	80199945	80200113	80199371	80199548	80201005	80201110	274	322	14	6	266	52	198	99	2.26342e-10	8.5814e-08	0.907,0.964	0.719	0.217	DAP3_EC109	SE	288	0.217
34052	CAMTA1	CAMTA1	chr1	+	7798018	7798542	7797314	7797630	7804894	7805082	23	29	0	0	17	3	198	99	0.00129358	0.0192055	1.0,1.0	0.739	0.261	DAP3_EC109	SE	20	0.261
34078	CCDC138	CCDC138	chr2	+	109489906	109490045	109463193	109463386	109492543	109493034	21	35	0	0	56	4	198	99	0.0038349	0.0423839	1.0,1.0	0.875	0.125	DAP3_EC109	SE	21	0.125
34081	SKA2	SKA2	chr17	-	57196659	57196856	57187217	57189706	57208641	57208728	67	209	423	552	438	722	198	99	4.23812e-07	3.81358e-05	0.073,0.159	0.233	-0.117	DAP3_EC109	SE	490	0.117
34082	SKA2	SKA2	chr17	-	57196659	57196856	57187217	57189706	57232491	57232547	22	29	111	65	68	49	198	99	2.21256e-08	3.6356e-06	0.09,0.182	0.41	-0.274	DAP3_EC109	SE	94	0.274
34085	SKA2	SKA2	chr17	-	57196679	57196856	57187217	57189706	57232491	57232547	280	323	111	65	475	49	198	99	8.96161e-05	0.00257612	0.558,0.713	0.829	-0.194	DAP3_EC109	SE	388	0.194
34087	SKA2	SKA2	chr17	-	57208641	57208728	57187217	57189706	57232491	57232547	618	845	111	65	1207	49	186	99	3.98326e-06	0.000230285	0.748,0.874	0.929	-0.118	DAP3_EC109	SE	729	0.118
34109	ZNF430	ZNF430	chr19	+	21205594	21205687	21203462	21203609	21216261	21216388	127	125	0	5	176	35	192	99	3.19068e-09	7.36142e-07	1.0,0.928	0.722	0.242	DAP3_EC109	SE	127	0.242
34145	GYG2	GYG2	chrX	+	2761038	2761131	2748101	2748236	2761253	2761395	7	31	17	39	2	40	192	99	4.82195e-06	0.000267696	0.175,0.291	0.025	0.208	DAP3_EC109	SE	24	0.208
34168	DSN1	DSN1	chr20	-	35399275	35399596	35386960	35387020	35402064	35402166	175	247	2	0	153	10	198	99	1.60098e-05	0.000682523	0.978,1.0	0.884	0.105	DAP3_EC109	SE	163	0.105
34190	ZCCHC8	ZCCHC8	chr12	-	122975008	122975114	122973932	122974010	122977261	122977336	94	237	67	46	339	15	198	99	1.21469e-06	9.08321e-05	0.412,0.72	0.919	-0.353	DAP3_EC109	SE	161	0.353
34197	PSME3IP1	PSME3IP1	chr16	-	57208080	57208198	57207639	57207781	57208531	57208600	115	136	48	39	160	16	198	99	3.147e-05	0.00113533	0.545,0.636	0.833	-0.242	DAP3_EC109	SE	163	0.242
34207	PSME3IP1	PSME3IP1	chr16	-	57208531	57208600	57207639	57207781	57215465	57216462	43	36	8	0	12	9	168	99	0.00059191	0.0107882	0.76,1.0	0.44	0.44	DAP3_EC109	SE	21	0.44
34208	PSME3IP1	PSME3IP1	chr16	-	57208531	57208600	57207639	57207781	57219456	57219951	41	36	3	5	12	8	168	99	0.00148376	0.0212869	0.89,0.809	0.469	0.381	DAP3_EC109	SE	20	0.381
34209	PSME3IP1	PSME3IP1	chr16	-	57208531	57208600	57207639	57207781	57219732	57219951	53	43	113	131	12	124	168	99	5.60925e-06	0.000302909	0.217,0.162	0.054	0.136	DAP3_EC109	SE	136	0.136
34211	PSME3IP1	PSME3IP1	chr16	-	57208531	57208600	57207639	57207781	57219942	57220028	44	37	53	39	14	42	168	99	0.00444644	0.0470949	0.329,0.359	0.164	0.18	DAP3_EC109	SE	56	0.18
34215	PSME3IP1	PSME3IP1	chr16	-	57208531	57208600	57208080	57208198	57219732	57219951	13	7	25	55	1	36	168	99	0.00143817	0.020808	0.235,0.07	0.016	0.137	DAP3_EC109	SE	37	0.137
34289	ICOSLG	ICOSLG	chr21	-	45658330	45658707	45656749	45657100	45660686	45660826	48	58	5	4	44	0	198	99	0.00329708	0.0379781	0.828,0.879	1	-0.147	DAP3_EC109	SE	44	0.147
34303	SPINK5	SPINK5	chr5	+	147505086	147505176	147504327	147504400	147505285	147505413	4856	5193	327	1490	3150	1335	189	99	0.000129637	0.00341984	0.886,0.646	0.553	0.213	DAP3_EC109	SE	4485	0.213
34352	TTF2	TTF2	chr1	+	117629038	117629144	117624449	117624569	117631422	117631604	181	170	29	3	244	0	198	99	2.15406e-06	0.000141356	0.757,0.966	1	-0.139	DAP3_EC109	SE	173	0.139
34432	RAB11FIP5	RAB11FIP5	chr2	-	73306778	73308791	73303120	73303310	73315177	73315877	102	98	192	172	148	158	198	99	0.00465751	0.048766	0.21,0.222	0.319	-0.103	DAP3_EC109	SE	270	0.103
34460	SSBP3	SSBP3	chr1	-	54723741	54723822	54722799	54722859	54747110	54747200	41	165	287	362	440	279	180	99	0	0	0.073,0.2	0.464	-0.328	DAP3_EC109	SE	328	0.328
34487	TLK2	TLK2	chr17	+	60601596	60601692	60600494	60600538	60613530	60613698	54	188	159	162	246	162	195	99	0.00428369	0.0458782	0.147,0.371	0.435	-0.176	DAP3_EC109	SE	213	0.176
34512	PAM	PAM	chr5	+	102309819	102310140	102296861	102296933	102325975	102326105	577	642	128	113	613	275	198	99	2.28524e-07	2.32746e-05	0.693,0.74	0.527	0.189	DAP3_EC109	SE	705	0.189
34520	PAM	PAM	chr5	+	102360837	102361038	102355493	102355547	102363888	102363942	350	318	35	58	352	93	198	99	0.00299906	0.0354213	0.833,0.733	0.654	0.129	DAP3_EC109	SE	376	0.129
34545	CEP120	CEP120	chr5	-	122758643	122758724	122754052	122754209	122759202	122759286	54	74	10	3	73	0	180	99	0.000414764	0.00825651	0.748,0.931	1	-0.16	DAP3_EC109	SE	64	0.16
34689	ZNF410	ZNF410	chr14	+	74388768	74388909	74387682	74387808	74390097	74390225	544	837	88	159	634	233	198	99	5.18522e-06	0.000284686	0.756,0.725	0.576	0.164	DAP3_EC109	SE	632	0.164
34756	NUDT1	NUDT1	chr7	+	2282559	2282610	2281856	2281891	2284197	2284361	57	152	258	285	173	249	150	99	0.00246012	0.0305686	0.127,0.26	0.314	-0.12	DAP3_EC109	SE	315	0.12
34805	TNS1	TNS1	chr2	-	218672797	218672830	218664311	218669326	218673325	218673394	140	135	32	1	132	0	132	99	4.89597e-05	0.00160687	0.766,0.99	1	-0.122	DAP3_EC109	SE	132	0.122
34838	ZNF708	ZNF708	chr19	-	21493302	21493429	21492047	21492143	21512011	21512212	15	27	30	11	92	10	198	99	7.5862e-05	0.00226886	0.2,0.551	0.821	-0.445	DAP3_EC109	SE	38	0.445
34934	SUGP2	SUGP2	chr19	-	19104446	19104549	19101701	19101958	19105174	19105295	134	250	91	50	479	9	198	99	1.69449e-11	9.12207e-09	0.424,0.714	0.964	-0.395	DAP3_EC109	SE	225	0.395
34946	ZFP62	ZFP62	chr5	-	180278987	180279060	180274611	180278493	180288218	180288286	4	49	66	20	114	20	172	99	0.000202353	0.00479494	0.034,0.585	0.766	-0.457	DAP3_EC109	SE	69	0.457
35004	BIN1	BIN1	chr2	-	127815048	127815177	127808377	127808488	127816586	127816731	565	742	278	440	801	180	198	99	9.30304e-09	1.81047e-06	0.504,0.457	0.69	-0.209	DAP3_EC109	SE	843	0.209
35005	BIN1	BIN1	chr2	-	127815048	127815177	127808729	127808819	127816586	127816731	701	812	505	452	934	271	198	99	9.02594e-08	1.13034e-05	0.41,0.473	0.633	-0.192	DAP3_EC109	SE	1205	0.192
35032	ANKRD12	ANKRD12	chr18	+	9195548	9195696	9182379	9182517	9208654	9208801	141	105	2	2	139	11	198	99	0.00134627	0.0197568	0.972,0.963	0.863	0.105	DAP3_EC109	SE	107	0.105
35045	MYO1B	MYO1B	chr2	+	192265474	192265561	192265107	192265194	192272840	192272915	17	66	169	186	114	153	186	99	1.33003e-07	1.53004e-05	0.051,0.159	0.284	-0.179	DAP3_EC109	SE	186	0.179
35046	MYO1B	MYO1B	chr2	+	192267357	192267444	192265107	192265194	192272840	192272915	39	166	169	186	211	153	186	99	0.000280283	0.00613966	0.109,0.322	0.423	-0.207	DAP3_EC109	SE	208	0.207
35071	EDRF1	EDRF1	chr10	+	127417571	127417673	127414250	127414407	127417926	127418048	170	117	64	13	187	9	198	99	0.000484298	0.0092969	0.57,0.818	0.912	-0.218	DAP3_EC109	SE	130	0.218
35087	SRSF3	SRSF3	chr6	+	36567597	36568053	36566625	36566760	36568928	36568967	969	2110	903	2108	4425	2471	198	99	1.81545e-05	0.000745772	0.349,0.334	0.472	-0.13	DAP3_EC109	SE	1872	0.13
35185	RCE1	RCE1	chr11	+	66612970	66613033	66612636	66612708	66613330	66614023	488	548	9	18	437	69	162	99	3.22298e-13	3.01351e-10	0.971,0.949	0.795	0.165	DAP3_EC109	SE	497	0.165
35202	CC2D2A	CC2D2A	chr4	+	15575772	15575949	15572020	15572119	15581590	15581794	55	72	0	0	106	6	198	99	0.000837066	0.0139836	1.0,1.0	0.898	0.102	DAP3_EC109	SE	55	0.102
35203	CC2D2A	CC2D2A	chr4	+	15597707	15597830	15591167	15591302	15599029	15599088	36	40	0	0	47	5	198	99	0.000316559	0.0067373	1.0,1.0	0.825	0.175	DAP3_EC109	SE	36	0.175
35205	ASB1	ASB1	chr2	+	239344351	239344654	239342194	239342336	239352982	239353368	179	233	6	7	255	26	198	99	0.000543537	0.0101155	0.937,0.943	0.831	0.109	DAP3_EC109	SE	185	0.109
35313	ADAMTS10	ADAMTS10	chr19	-	8670507	8670694	8669896	8670243	8675528	8675600	102	57	15	4	62	0	198	99	0.00013638	0.003554	0.773,0.877	1	-0.175	DAP3_EC109	SE	61	0.175
35315	ADAMTS10	ADAMTS10	chr19	-	8673015	8673130	8670507	8670694	8675528	8675600	19	19	19	9	34	5	198	99	0.00227726	0.0289798	0.333,0.514	0.773	-0.35	DAP3_EC109	SE	28	0.35
35337	SLC25A17	SLC25A17	chr22	-	41195026	41195087	41175012	41175129	41215198	41215350	101	165	53	22	185	15	160	99	0.00478262	0.0497363	0.541,0.823	0.884	-0.202	DAP3_EC109	SE	154	0.202
35367	PPIL3	PPIL3	chr2	-	201749984	201750090	201746143	201746211	201750420	201750495	25	41	5	13	42	2	198	99	0.00458311	0.0481773	0.714,0.612	0.913	-0.25	DAP3_EC109	SE	30	0.25
35395	HDAC7	HDAC7	chr12	-	48189688	48189799	48189369	48189550	48189989	48190081	655	553	90	187	368	423	198	99	4.22563e-11	2.08525e-08	0.784,0.597	0.303	0.388	DAP3_EC109	SE	740	0.388
35435	NSD2	NSD2	chr4	+	1900947	1901122	1895456	1895636	1902352	1902978	63	89	7	8	40	19	198	99	7.26077e-05	0.00219209	0.818,0.848	0.513	0.32	DAP3_EC109	SE	59	0.32
35441	NSD2	NSD2	chr4	+	1941380	1941505	1936870	1936989	1952798	1952930	305	721	236	46	712	27	198	99	0.00260121	0.0317912	0.393,0.887	0.93	-0.29	DAP3_EC109	SE	541	0.29
35450	BAHCC1	BAHCC1	chr17	+	79413763	79413856	79412379	79412707	79414061	79414874	235	141	34	31	138	57	192	99	0.000463572	0.00898363	0.781,0.701	0.555	0.186	DAP3_EC109	SE	172	0.186
35455	ZNF551	ZNF551	chr19	+	58196629	58196753	58193344	58193612	58197848	58202016	34	60	6	4	85	0	198	99	0.000259828	0.00581345	0.739,0.882	1	-0.19	DAP3_EC109	SE	40	0.19
35485	LYRM1	LYRM1	chr16	+	20913807	20914039	20912363	20912446	20926877	20927036	23	41	0	0	70	15	198	99	2.14859e-07	2.22287e-05	1.0,1.0	0.7	0.3	DAP3_EC109	SE	23	0.3
35495	LYRM1	LYRM1	chr16	+	20922504	20922586	20913807	20914039	20926877	20927036	4	7	19	36	46	67	181	99	0.000424605	0.00840398	0.103,0.096	0.273	-0.174	DAP3_EC109	SE	23	0.174
35520	ITGB3BP	ITGB3BP	chr1	-	63944434	63944504	63920560	63920639	63974198	63974241	79	46	99	46	175	81	169	99	2.57463e-05	0.000970507	0.319,0.369	0.559	-0.215	DAP3_EC109	SE	92	0.215
35529	ITGB3BP	ITGB3BP	chr1	-	63975735	63975852	63974198	63974241	63988799	63988944	233	97	277	189	110	328	198	99	0.000310616	0.00663807	0.296,0.204	0.144	0.106	DAP3_EC109	SE	286	0.106
35642	ARHGEF10L	ARHGEF10L	chr1	+	17965732	17966476	17965056	17965184	17966696	17966797	100	50	110	150	22	109	198	99	0.00137304	0.0200735	0.312,0.143	0.092	0.135	DAP3_EC109	SE	131	0.135
35656	SMG7	SMG7	chr1	+	183516237	183516387	183515100	183515472	183518342	183518423	273	381	370	389	249	544	198	99	4.81492e-05	0.00158697	0.269,0.329	0.186	0.113	DAP3_EC109	SE	643	0.113
35674	PPFIBP1	PPFIBP1	chr12	+	27827124	27827154	27826699	27826760	27829360	27829532	219	321	46	17	435	12	129	99	4.03679e-05	0.00138026	0.785,0.935	0.965	-0.105	DAP3_EC109	SE	265	0.105
35675	PPFIBP1	PPFIBP1	chr12	+	27829996	27830029	27829360	27829532	27832421	27832572	14	61	151	238	108	231	132	99	2.31689e-05	0.000894779	0.065,0.161	0.26	-0.147	DAP3_EC109	SE	165	0.147
35686	CENPN	CENPN	chr16	+	81056201	81056303	81053704	81053881	81058319	81058383	543	958	108	68	902	44	198	99	0.000617077	0.0111337	0.715,0.876	0.911	-0.116	DAP3_EC109	SE	651	0.116
35709	RAB40C	RAB40C	chr16	+	667207	667268	640065	640433	675431	675509	74	103	55	60	83	17	160	99	8.69773e-05	0.00252125	0.454,0.515	0.751	-0.266	DAP3_EC109	SE	100	0.266
35710	RAB40C	RAB40C	chr16	+	668199	668260	640065	640433	675431	675509	52	93	55	60	67	17	160	99	0.000346955	0.00722955	0.369,0.49	0.709	-0.279	DAP3_EC109	SE	84	0.279
35812	TMEM44	TMEM44	chr3	-	194325015	194325170	194308406	194309368	194331644	194331749	107	54	0	0	49	5	198	99	0.000174722	0.00427881	1.0,1.0	0.831	0.169	DAP3_EC109	SE	54	0.169
35873	SMIM29	SMIM29	chr6	-	34215243	34215269	34214820	34214926	34215457	34215641	137	167	0	0	146	14	125	99	1.5998e-07	1.77787e-05	1.0,1.0	0.892	0.108	DAP3_EC109	SE	137	0.108
35886	C1S	C1S	chr12	+	7169778	7169986	7169055	7169221	7170193	7170371	69	44	0	0	56	4	198	99	0.00253259	0.0311856	1.0,1.0	0.875	0.125	DAP3_EC109	SE	44	0.125
35920	PNKD	PNKD	chr2	+	219206256	219206349	219205450	219205509	219206703	219206867	266	357	2	5	266	23	192	99	1.8469e-07	1.97994e-05	0.986,0.974	0.856	0.124	DAP3_EC109	SE	268	0.124
36024	CBWD2	CBWD2	chr2	+	114196596	114196694	114195267	114195599	114198927	114199014	60	109	207	145	108	110	197	99	0.00393049	0.0431671	0.127,0.274	0.33	-0.13	DAP3_EC109	SE	218	0.13
36035	CEP350	CEP350	chr1	+	179959641	179959756	179956374	179956421	179961196	179961356	74	127	14	5	89	0	198	99	0.000136493	0.00355433	0.725,0.927	1	-0.174	DAP3_EC109	SE	88	0.174
36067	BRD8	BRD8	chr5	-	137502206	137502299	137501516	137501797	137503622	137503767	337	351	73	56	313	23	192	99	0.000170694	0.00420384	0.704,0.764	0.875	-0.141	DAP3_EC109	SE	336	0.141
36123	SIKE1	SIKE1	chr1	-	115322730	115322836	115321762	115321905	115323069	115323306	686	511	78	82	469	156	198	99	2.14079e-07	2.22035e-05	0.815,0.757	0.601	0.185	DAP3_EC109	SE	593	0.185
36127	AKAP13	AKAP13	chr15	+	86201767	86201821	86198647	86199018	86207793	86207986	11	36	37	44	94	23	153	99	1.77054e-08	3.04955e-06	0.161,0.346	0.726	-0.472	DAP3_EC109	SE	48	0.472
36128	AKAP13	AKAP13	chr15	+	86205618	86205684	86198647	86199018	86207793	86207986	3	25	37	44	34	23	165	99	0.000135933	0.00354463	0.046,0.254	0.47	-0.32	DAP3_EC109	SE	40	0.32
36155	SBF1	SBF1	chr22	-	50895462	50895540	50894920	50895102	50897683	50897821	112	169	369	188	384	269	177	99	9.35978e-05	0.00266349	0.145,0.335	0.444	-0.204	DAP3_EC109	SE	357	0.204
36227	EXO5	EXO5	chr1	+	40975122	40975297	40974390	40974580	40975404	40975462	28	66	4	19	37	33	198	99	0.000366901	0.00750927	0.778,0.635	0.359	0.348	DAP3_EC109	SE	32	0.348
36229	EXO5	EXO5	chr1	+	40975129	40975297	40974390	40974580	40975404	40975462	26	41	4	19	29	33	198	99	0.003549	0.0401072	0.765,0.519	0.305	0.337	DAP3_EC109	SE	30	0.337
36268	USP42	USP42	chr7	+	6199080	6199124	6196384	6196686	6200185	6201195	153	222	19	17	183	3	143	99	0.000178481	0.00434433	0.848,0.9	0.977	-0.103	DAP3_EC109	SE	172	0.103
36284	NRSN2	NRSN2	chr20	+	330259	330476	329892	330007	333853	335506	282	582	5	32	427	46	198	99	0.000210276	0.00493629	0.966,0.901	0.823	0.111	DAP3_EC109	SE	287	0.111
36351	SCARB1	SCARB1	chr12	-	125267217	125267357	125261402	125263132	125270902	125271049	429	291	89	50	458	12	198	99	5.89417e-13	5.04592e-10	0.707,0.744	0.95	-0.224	DAP3_EC109	SE	341	0.224
36352	SCARB1	SCARB1	chr12	-	125267228	125267354	125261402	125263132	125270902	125271049	729	502	89	50	811	12	198	99	1.05138e-13	1.16737e-10	0.804,0.834	0.971	-0.152	DAP3_EC109	SE	552	0.152
36353	SCARB1	SCARB1	chr12	-	125267228	125267357	125261402	125263132	125270902	125271049	1152	786	89	50	1266	12	198	99	9.76996e-14	1.12624e-10	0.866,0.887	0.981	-0.104	DAP3_EC109	SE	836	0.104
36489	UBE2J2	UBE2J2	chr1	-	1203112	1203372	1198725	1198766	1209045	1209234	361	633	83	56	579	25	198	99	4.01187e-05	0.00137363	0.685,0.85	0.921	-0.153	DAP3_EC109	SE	444	0.153
36491	UBE2J2	UBE2J2	chr1	-	1203241	1203372	1198725	1198766	1209045	1209234	693	1186	83	56	1278	25	198	99	7.09401e-08	9.35507e-06	0.807,0.914	0.962	-0.101	DAP3_EC109	SE	776	0.101
36539	CLTCL1	CLTCL1	chr22	-	19175069	19175240	19170902	19171124	19175492	19175603	176	291	15	49	326	15	198	99	0.000867311	0.0143616	0.854,0.748	0.916	-0.115	DAP3_EC109	SE	191	0.115
36540	CLTCL1	CLTCL1	chr22	-	19175492	19175603	19170902	19171124	19178815	19178947	116	272	2	16	227	27	198	99	0.00303068	0.0356762	0.967,0.895	0.808	0.123	DAP3_EC109	SE	118	0.123
36550	SRGAP1	SRGAP1	chr12	+	64485055	64485158	64480778	64480806	64488711	64488772	58	101	12	3	153	0	198	99	3.73488e-05	0.00129964	0.707,0.944	1	-0.175	DAP3_EC109	SE	70	0.175
36557	CYP2R1	CYP2R1	chr11	-	14901681	14902314	14900659	14900989	14907321	14907463	39	87	0	0	126	10	198	99	2.06759e-05	0.000823567	1.0,1.0	0.863	0.137	DAP3_EC109	SE	39	0.137
36562	POC5	POC5	chr5	-	75003561	75003700	75001528	75001612	75013130	75013262	47	67	18	4	110	3	198	99	0.00364294	0.040798	0.566,0.893	0.948	-0.218	DAP3_EC109	SE	65	0.218
36627	PTGES3L	PTGES3L	chr17	-	41131566	41131680	41131394	41131461	41132062	41132097	51	135	0	0	62	5	198	99	0.000355627	0.00735847	1.0,1.0	0.861	0.139	DAP3_EC109	SE	51	0.139
36667	PRSS23	PRSS23	chr11	+	86661397	86661541	86534418	86534635	86662257	86663945	30	57	8	2	33	0	198	99	0.00252473	0.0311227	0.652,0.934	1	-0.207	DAP3_EC109	SE	33	0.207
36672	CENPJ	CENPJ	chr13	-	25459743	25459808	25459413	25459524	25466780	25467005	102	36	7	4	53	0	164	99	0.00276405	0.0333164	0.898,0.845	1	-0.129	DAP3_EC109	SE	40	0.129
36811	ZNF326	ZNF326	chr1	+	90473170	90473309	90470691	90470803	90475646	90475845	97	263	1	4	255	20	198	99	3.86059e-05	0.0013321	0.98,0.97	0.864	0.111	DAP3_EC109	SE	98	0.111
36824	C1RL-AS1	C1RL-AS1	chr12	+	7262893	7263168	7261268	7261543	7263620	7264202	28	26	0	0	42	4	198	99	0.00174143	0.023896	1.0,1.0	0.84	0.16	DAP3_EC109	SE	26	0.16
36858	ULK3	ULK3	chr15	-	75130610	75130685	75130492	75130533	75130780	75130845	211	250	0	3	240	17	174	99	8.37092e-07	6.63463e-05	1.0,0.979	0.889	0.101	DAP3_EC109	SE	211	0.101
36971	UBE2B	UBE2B	chr5	+	133712359	133712385	133710073	133710154	133724015	133724104	104	186	24	4	352	0	125	99	1.15504e-07	1.36797e-05	0.774,0.974	1	-0.126	DAP3_EC109	SE	128	0.126
36989	ESYT2	ESYT2	chr7	-	158545471	158545534	158540884	158540971	158552176	158552272	292	513	50	8	552	2	162	99	9.69626e-08	1.19741e-05	0.781,0.975	0.994	-0.116	DAP3_EC109	SE	342	0.116
37070	ZNF121	ZNF121	chr19	-	9678323	9678381	9671012	9677785	9678770	9678851	2	5	50	62	35	77	157	99	1.6629e-07	1.8284e-05	0.025,0.048	0.223	-0.186	DAP3_EC109	SE	52	0.186
37096	LIG1	LIG1	chr19	-	48646799	48646856	48643227	48643400	48653019	48653098	83	151	0	0	104	8	156	99	4.09417e-05	0.00139342	1.0,1.0	0.892	0.108	DAP3_EC109	SE	83	0.108
37115	PRKCZ	PRKCZ	chr1	+	1987922	1988012	1986879	1987001	2066700	2066786	227	237	15	17	180	1	189	99	5.18869e-05	0.00168339	0.888,0.88	0.99	-0.106	DAP3_EC109	SE	181	0.106
37116	PRKCZ	PRKCZ	chr1	+	1990979	1991030	1986879	1987001	2066700	2066786	109	129	15	17	98	1	150	99	3.45717e-05	0.00122206	0.827,0.834	0.985	-0.154	DAP3_EC109	SE	99	0.154
37143	UTRN	UTRN	chr6	+	144837364	144837523	144835785	144835956	144837946	144838084	43	30	0	8	97	0	198	99	0.00162376	0.0227137	1.0,0.652	1	-0.174	DAP3_EC109	SE	38	0.174
37159	PRUNE1	PRUNE1	chr1	+	150997086	150997271	150980924	150981147	150997990	150998149	219	214	24	4	181	0	198	99	3.27322e-05	0.00116933	0.82,0.964	1	-0.108	DAP3_EC109	SE	181	0.108
37169	PRUNE1	PRUNE1	chr1	+	151001261	151001420	150999708	150999803	151006281	151008189	357	357	46	27	215	5	198	99	0.00015283	0.0038676	0.795,0.869	0.956	-0.124	DAP3_EC109	SE	220	0.124
37179	PRR13	PRR13	chr12	+	53836478	53836517	53835432	53835576	53837324	53837557	58	28	1	0	31	4	138	99	0.00275442	0.0332326	0.977,1.0	0.848	0.14	DAP3_EC109	SE	28	0.14
37320	RAPGEF2	RAPGEF2	chr4	+	160164925	160164943	160162352	160162520	160225493	160225625	22	148	25	63	196	37	117	99	0.000794228	0.013456	0.427,0.665	0.818	-0.272	DAP3_EC109	SE	47	0.272
37474	RBIS	RBIS	chr8	-	86127149	86127266	86126287	86126860	86129614	86129731	597	262	15	31	711	102	198	99	0.000360393	0.00743112	0.952,0.809	0.777	0.104	DAP3_EC109	SE	293	0.104
37502	PIP5K1C	PIP5K1C	chr19	-	3633434	3633518	3630180	3633167	3638881	3639014	70	117	161	136	162	131	183	99	0.00241706	0.0302231	0.19,0.318	0.401	-0.147	DAP3_EC109	SE	231	0.147
37509	YDJC	YDJC	chr22	-	21983298	21983476	21982378	21983076	21983596	21983696	999	1470	21	60	1659	162	198	99	1.02833e-09	3.04475e-07	0.96,0.925	0.837	0.106	DAP3_EC109	SE	1020	0.106
37541	LETMD1	LETMD1	chr12	+	51447594	51447643	51445874	51445990	51450132	51450285	4	24	111	54	36	63	148	99	0.00112204	0.017316	0.024,0.229	0.277	-0.151	DAP3_EC109	SE	78	0.151
37548	LETMD1	LETMD1	chr12	+	51449769	51449804	51447560	51447643	51449926	51450028	161	46	13	12	77	1	134	99	0.000528793	0.00990678	0.901,0.739	0.983	-0.163	DAP3_EC109	SE	58	0.163
37552	LETMD1	LETMD1	chr12	+	51449926	51450028	51447560	51447643	51450132	51450285	530	240	15	12	303	47	198	99	4.25861e-08	6.20848e-06	0.946,0.909	0.763	0.164	DAP3_EC109	SE	252	0.164
37597	FAM49B	FAM49B	chr8	-	130892621	130892704	130883620	130883742	130915557	130915596	4	15	45	16	37	21	182	99	0.000505589	0.00959601	0.046,0.338	0.489	-0.297	DAP3_EC109	SE	31	0.297
37623	FAM49B	FAM49B	chr8	-	130916744	130916831	130915557	130915596	131028852	131028943	190	230	27	0	288	0	186	99	2.844e-05	0.00105071	0.789,1.0	1	-0.105	DAP3_EC109	SE	217	0.105
37630	FAM49B	FAM49B	chr8	-	130983188	130983241	130915557	130915596	131028852	131028943	68	95	27	0	110	0	152	99	0.000406654	0.00812498	0.621,1.0	1	-0.19	DAP3_EC109	SE	95	0.19
37690	NBN	NBN	chr8	-	90994180	90994230	90993602	90993751	90994949	90995083	3	1	61	53	10	43	149	99	0.000401051	0.00804261	0.032,0.012	0.134	-0.112	DAP3_EC109	SE	53	0.112
37713	SRBD1	SRBD1	chr2	-	45704131	45704214	45646926	45647033	45715378	45715470	26	132	0	0	97	6	182	99	0.000626745	0.011246	1.0,1.0	0.898	0.102	DAP3_EC109	SE	26	0.102
37828	NLRX1	NLRX1	chr11	+	119043064	119043134	119042064	119042182	119043609	119043698	60	316	22	20	264	8	169	99	0.000994243	0.0158778	0.615,0.902	0.951	-0.193	DAP3_EC109	SE	82	0.193
37861	MAD1L1	MAD1L1	chr7	-	2265044	2265185	2262209	2262389	2269618	2269778	388	394	53	32	361	13	198	99	0.000228267	0.00525967	0.785,0.86	0.933	-0.111	DAP3_EC109	SE	374	0.111
37888	CCNL2	CCNL2	chr1	-	1323871	1323890	1323333	1323445	1324005	1324123	311	150	13	23	97	59	118	99	5.34683e-13	4.78353e-10	0.953,0.845	0.58	0.319	DAP3_EC109	SE	156	0.319
37894	CCNL2	CCNL2	chr1	-	1326676	1326955	1326145	1326245	1328058	1328183	89	83	1	0	147	15	198	99	1.9037e-06	0.000128731	0.978,1.0	0.831	0.158	DAP3_EC109	SE	83	0.158
37990	ADGRE5	ADGRE5	chr19	+	14507153	14507285	14501735	14501891	14508469	14508616	148	366	406	323	831	316	198	99	1.58861e-07	1.76702e-05	0.154,0.362	0.568	-0.31	DAP3_EC109	SE	554	0.31
38027	BANP	BANP	chr16	+	88037900	88038017	88017665	88017865	88039695	88039871	64	172	58	63	340	68	198	99	0.00102651	0.0162449	0.356,0.577	0.714	-0.247	DAP3_EC109	SE	122	0.247
38036	BANP	BANP	chr16	+	88098872	88098938	88071578	88071617	88105674	88105818	17	66	97	108	108	124	165	99	0.00189353	0.0253933	0.095,0.268	0.343	-0.162	DAP3_EC109	SE	114	0.162
38072	UVSSA	UVSSA	chr4	+	1360107	1360219	1348904	1349033	1369151	1369296	65	69	8	2	108	0	198	99	0.000699457	0.0122354	0.802,0.945	1	-0.127	DAP3_EC109	SE	71	0.127
38085	ZNF195	ZNF195	chr11	-	3394806	3394886	3392806	3392933	3400267	3400376	27	59	134	100	112	150	179	99	0.00440491	0.0467761	0.1,0.246	0.292	-0.119	DAP3_EC109	SE	159	0.119
38098	CCDC18-AS1	CCDC18-AS1	chr1	-	93802933	93804831	93791325	93791452	93804913	93805093	214	100	6	20	92	45	198	99	4.43296e-06	0.000249441	0.947,0.714	0.505	0.326	DAP3_EC109	SE	120	0.326
38103	CCDC18-AS1	CCDC18-AS1	chr1	-	93806014	93806067	93805205	93805236	93811280	93811368	259	192	7	8	134	18	152	99	0.000231488	0.00531811	0.96,0.94	0.829	0.121	DAP3_EC109	SE	152	0.121
38262	REPS1	REPS1	chr6	-	139264989	139265152	139262471	139262626	139265634	139265759	101	257	13	0	165	0	198	99	0.00257357	0.0315434	0.795,1.0	1	-0.103	DAP3_EC109	SE	114	0.103
38281	SLC35B3	SLC35B3	chr6	-	8417634	8417727	8417116	8417228	8419812	8419910	50	208	15	6	228	0	192	99	5.93998e-06	0.000316891	0.632,0.947	1	-0.211	DAP3_EC109	SE	65	0.211
38286	SLC35B3	SLC35B3	chr6	-	8422702	8422857	8420953	8421061	8428169	8428291	51	179	26	51	207	25	198	99	0.000344933	0.00719348	0.495,0.637	0.805	-0.239	DAP3_EC109	SE	77	0.239
38290	KIAA1841	KIAA1841	chr2	+	61300592	61300686	61298740	61298927	61304054	61304293	122	238	41	35	279	17	193	99	0.000126003	0.00334027	0.604,0.777	0.894	-0.204	DAP3_EC109	SE	163	0.204
38294	ANKRD13C	ANKRD13C	chr1	-	70736538	70736639	70724681	70728530	70740402	70740501	183	397	18	33	374	8	198	99	5.54848e-05	0.00177164	0.836,0.857	0.959	-0.112	DAP3_EC109	SE	201	0.112
38338	GGT1	GGT1	chr22	+	25003920	25003990	24999159	24999494	25006216	25006498	63	76	11	0	95	0	169	99	0.00160648	0.0225225	0.77,1.0	1	-0.115	DAP3_EC109	SE	74	0.115
38404	CASP8	CASP8	chr2	+	202141549	202141827	202137360	202137499	202149538	202150040	16	27	9	0	31	0	198	99	0.00461146	0.0483935	0.471,1.0	1	-0.264	DAP3_EC109	SE	25	0.264
38487	PLA2G6	PLA2G6	chr22	-	38524275	38524437	38522377	38522456	38525460	38525569	2	13	20	10	20	3	198	99	0.000102273	0.00285418	0.048,0.394	0.769	-0.548	DAP3_EC109	SE	22	0.548
38493	RABGAP1L	RABGAP1L	chr1	+	174241551	174241618	174221617	174221728	174244970	174245073	102	99	8	9	110	1	166	99	0.000924909	0.0150665	0.884,0.868	0.985	-0.109	DAP3_EC109	SE	108	0.109
38772	EXTL2	EXTL2	chr1	-	101342349	101342417	101337927	101339986	101343031	101343459	77	49	15	0	127	0	167	99	0.000161021	0.00402469	0.753,1.0	1	-0.123	DAP3_EC109	SE	49	0.123
38792	PLEKHN1	PLEKHN1	chr1	+	908565	908706	908240	908390	909212	909431	50	62	1	0	92	9	198	99	9.52138e-05	0.00269775	0.962,1.0	0.836	0.145	DAP3_EC109	SE	51	0.145
38793	PLEKHN1	PLEKHN1	chr1	+	908879	909020	908240	908390	909212	909431	75	87	1	0	68	9	198	99	4.53602e-06	0.000254581	0.974,1.0	0.791	0.196	DAP3_EC109	SE	76	0.196
38794	PLEKHN1	PLEKHN1	chr1	+	908879	909020	908565	908706	909212	909431	168	157	1	5	119	31	198	99	6.06337e-12	3.80817e-09	0.988,0.94	0.657	0.307	DAP3_EC109	SE	150	0.307
38818	MTMR12	MTMR12	chr5	-	32276787	32276848	32274085	32274228	32312863	32313045	359	503	73	36	599	29	160	99	0.000653344	0.01162	0.753,0.896	0.927	-0.103	DAP3_EC109	SE	432	0.103
38835	TANGO2	TANGO2	chr22	+	20049052	20049204	20040882	20041074	20050860	20050965	19	39	3	3	34	0	198	99	0.00450086	0.0475296	0.76,0.867	1	-0.186	DAP3_EC109	SE	22	0.186
38862	ABHD6	ABHD6	chr3	+	58235604	58235669	58223518	58223643	58242288	58242432	8	15	33	48	33	32	164	99	0.000200075	0.0047482	0.128,0.159	0.384	-0.24	DAP3_EC109	SE	41	0.24
38881	PPARG	PPARG	chr3	+	12353878	12353952	12329382	12329519	12421202	12421430	161	178	79	101	121	28	173	99	0.000854609	0.0142045	0.538,0.502	0.712	-0.192	DAP3_EC109	SE	149	0.192
39001	LDAH	LDAH	chr2	-	20939730	20939965	20901329	20901412	20974569	20974739	296	328	43	15	335	9	198	99	0.00110519	0.0171347	0.775,0.916	0.949	-0.103	DAP3_EC109	SE	339	0.103
39044	NEK1	NEK1	chr4	-	170476838	170477002	170458959	170459062	170477082	170477246	24	16	2	9	5	19	198	99	6.78589e-05	0.00208002	0.857,0.471	0.116	0.548	DAP3_EC109	SE	24	0.548
39045	NEK1	NEK1	chr4	-	170476870	170477002	170458959	170459062	170477082	170477246	30	33	2	9	19	19	198	99	0.000374541	0.00762423	0.882,0.647	0.333	0.431	DAP3_EC109	SE	32	0.431
39049	NEK1	NEK1	chr4	-	170482837	170482888	170482630	170482705	170482982	170483042	28	55	0	0	33	4	150	99	0.00127296	0.0189699	1.0,1.0	0.845	0.155	DAP3_EC109	SE	28	0.155
39050	NEK1	NEK1	chr4	-	170498078	170498230	170483287	170483347	170501992	170502053	46	76	5	4	64	0	198	99	0.0023755	0.0298937	0.821,0.905	1	-0.137	DAP3_EC109	SE	51	0.137
39103	YAF2	YAF2	chr12	-	42604156	42604256	42592937	42593037	42604349	42604482	57	71	0	0	64	4	198	99	0.00339963	0.0388463	1.0,1.0	0.889	0.111	DAP3_EC109	SE	57	0.111
39124	BAIAP2	BAIAP2	chr17	+	79084713	79084759	79082274	79082309	79089569	79091234	33	82	212	307	70	160	145	99	0.00121981	0.018375	0.096,0.154	0.23	-0.105	DAP3_EC109	SE	230	0.105
39276	CROCC	CROCC	chr1	+	17297959	17298142	17297130	17297262	17298854	17299455	124	117	11	7	112	23	198	99	0.00305463	0.0358699	0.849,0.893	0.709	0.162	DAP3_EC109	SE	124	0.162
39296	NIN	NIN	chr14	-	51223209	51225348	51221459	51221585	51226574	51227077	14	7	37	64	24	31	198	99	0.000690917	0.0121261	0.159,0.052	0.279	-0.174	DAP3_EC109	SE	51	0.174
39322	ELOC	ELOC	chr8	-	74876721	74876860	74871999	74872053	74884479	74884522	472	420	96	107	737	380	198	99	1.98531e-07	2.08739e-05	0.711,0.662	0.492	0.195	DAP3_EC109	SE	527	0.195
39327	ELOC	ELOC	chr8	-	74876721	74876864	74871999	74872053	74884479	74884522	445	389	96	107	676	380	198	99	1.17063e-07	1.38248e-05	0.699,0.645	0.471	0.201	DAP3_EC109	SE	496	0.201
39362	NOL4L	NOL4L	chr20	-	31039299	31039376	31030861	31035619	31040038	31040240	18	4	152	73	25	36	176	99	5.74356e-08	7.90095e-06	0.062,0.03	0.281	-0.235	DAP3_EC109	SE	61	0.235
39428	MECR	MECR	chr1	-	29547349	29547433	29543099	29543324	29557242	29557446	1	7	43	43	24	22	183	99	1.33369e-08	2.44981e-06	0.012,0.081	0.371	-0.325	DAP3_EC109	SE	44	0.325
39479	TDRD3	TDRD3	chr13	+	61018820	61018882	61013821	61013906	61034513	61034674	67	78	9	6	83	1	161	99	0.00184571	0.0249267	0.821,0.889	0.981	-0.126	DAP3_EC109	SE	76	0.126
39595	ABCD4	ABCD4	chr14	-	74766250	74766378	74764632	74764772	74766852	74766971	54	175	37	27	123	2	198	99	2.10484e-06	0.000139377	0.422,0.764	0.969	-0.376	DAP3_EC109	SE	91	0.376
39598	ABCD4	ABCD4	chr14	-	74766852	74766971	74764632	74764772	74769577	74769637	141	110	17	3	74	25	198	99	5.49044e-05	0.0017579	0.806,0.948	0.597	0.28	DAP3_EC109	SE	99	0.28
39638	ST7L	ST7L	chr1	-	113159434	113159466	113153462	113153625	113161530	113161763	90	54	33	22	72	6	131	99	0.000130971	0.00344674	0.673,0.65	0.901	-0.24	DAP3_EC109	SE	76	0.24
39661	TPK1	TPK1	chr7	-	144345899	144345972	144320258	144320354	144380001	144380071	78	27	0	2	63	9	172	99	0.000301531	0.00649684	1.0,0.886	0.801	0.142	DAP3_EC109	SE	29	0.142
39754	KAT6B	KAT6B	chr10	+	76598440	76598510	76586170	76586543	76602357	76603236	36	60	0	0	29	6	169	99	8.60119e-06	0.000423105	1.0,1.0	0.739	0.261	DAP3_EC109	SE	35	0.261
39787	ARHGAP29	ARHGAP29	chr1	-	94696962	94697199	94685813	94685948	94702970	94703140	55	92	0	2	104	11	198	99	0.000124159	0.00330053	1.0,0.958	0.825	0.154	DAP3_EC109	SE	55	0.154
39875	ARHGEF7	ARHGEF7	chr13	+	111862218	111862349	111857635	111857720	111870025	111870227	265	336	14	24	398	66	198	99	4.49788e-05	0.00150398	0.904,0.875	0.751	0.138	DAP3_EC109	SE	279	0.138
39911	TMEM139	TMEM139	chr7	+	142983033	142983295	142981991	142982067	142983516	142985141	45	225	11	39	393	33	198	99	0.00341605	0.0389852	0.672,0.743	0.856	-0.148	DAP3_EC109	SE	56	0.148
39925	SUCO	SUCO	chr1	+	172546678	172546699	172544657	172544763	172546903	172546959	84	115	3	11	85	19	120	99	0.00196137	0.0260002	0.959,0.896	0.787	0.14	DAP3_EC109	SE	87	0.14
40082	PTPN18	PTPN18	chr2	+	131116439	131116548	131113628	131113773	131126705	131126774	80	80	50	42	93	20	198	99	0.000677106	0.01193	0.444,0.488	0.699	-0.233	DAP3_EC109	SE	113	0.233
40141	STAU1	STAU1	chr20	-	47782533	47782822	47770469	47770608	47804652	47804907	124	156	60	97	238	74	198	99	0.00434937	0.0463868	0.508,0.446	0.617	-0.14	DAP3_EC109	SE	184	0.14
40142	STAU1	STAU1	chr20	-	47782533	47782822	47775475	47775683	47790731	47790806	64	39	10	8	123	1	198	99	2.74619e-06	0.000171095	0.762,0.709	0.984	-0.248	DAP3_EC109	SE	47	0.248
40156	BPTF	BPTF	chr17	+	65882243	65882432	65871671	65871860	65887959	65888150	65	40	20	9	79	4	198	99	0.000338985	0.00709205	0.619,0.69	0.908	-0.254	DAP3_EC109	SE	49	0.254
40164	MRTFB	MRTFB	chr16	+	14186577	14186739	14173146	14173211	14234400	14234617	1	8	46	20	37	55	198	99	0.000104341	0.00289885	0.011,0.167	0.252	-0.163	DAP3_EC109	SE	28	0.163
40178	ENOX1	ENOX1	chr13	-	44058144	44058288	43986980	43987124	44241614	44241680	62	86	8	0	117	0	198	99	0.00432218	0.0461777	0.795,1.0	1	-0.103	DAP3_EC109	SE	70	0.103
40247	TLE2	TLE2	chr19	-	3019696	3019771	3015650	3015758	3025017	3025080	99	114	13	5	100	1	174	99	0.00175708	0.0240643	0.812,0.928	0.983	-0.113	DAP3_EC109	SE	101	0.113
40260	ELK1	ELK1	chrX	-	47509319	47509425	47500630	47500874	47509821	47510003	421	298	418	365	835	505	198	99	3.51746e-05	0.00123879	0.335,0.29	0.453	-0.141	DAP3_EC109	SE	663	0.141
40302	ZNF875	ZNF875	chr19	+	37837324	37837394	37826070	37826159	37838091	37838218	4	25	58	84	41	73	169	99	0.000722814	0.0125364	0.039,0.148	0.248	-0.154	DAP3_EC109	SE	62	0.154
40452	PKM	PKM	chr15	-	72513508	72513625	72511284	72511451	72521887	72522252	25	37	2	7	17	17	198	99	6.19735e-05	0.00193249	0.862,0.725	0.333	0.46	DAP3_EC109	SE	27	0.46
40565	PXMP2	PXMP2	chr12	+	133272469	133272632	133266848	133266962	133281204	133281571	194	534	31	9	796	7	198	99	1.16637e-05	0.000535618	0.758,0.967	0.983	-0.12	DAP3_EC109	SE	225	0.12
40643	YEATS4	YEATS4	chr12	+	69759569	69759664	69756567	69756687	69764485	69764578	113	209	51	55	325	33	194	99	6.94799e-06	0.00036016	0.531,0.66	0.834	-0.238	DAP3_EC109	SE	164	0.238
40667	ZMYM5	ZMYM5	chr13	-	20412839	20413125	20409616	20409829	20425494	20425588	67	94	31	32	189	21	198	99	1.23196e-05	0.000560151	0.519,0.595	0.818	-0.261	DAP3_EC109	SE	98	0.261
40701	LOC102606465	LOC102606465	chr1	+	101542918	101543064	101540950	101541272	101549016	101549130	69	140	3	28	109	61	198	99	2.33195e-05	0.000899757	0.92,0.714	0.472	0.345	DAP3_EC109	SE	72	0.345
40738	OSBPL6	OSBPL6	chr2	+	179188903	179188996	179170756	179171013	179192982	179193105	73	164	8	8	76	23	192	99	4.88672e-05	0.0016051	0.825,0.914	0.63	0.239	DAP3_EC109	SE	81	0.239
40816	DEGS1	DEGS1	chr1	+	224378793	224378858	224377278	224378021	224380033	224381142	20	12	316	324	111	436	164	99	5.60552e-13	4.91193e-10	0.037,0.022	0.133	-0.104	DAP3_EC109	SE	336	0.104
40834	PI4KB	PI4KB	chr1	-	151297220	151297393	151288048	151288985	151298647	151298849	88	123	354	234	203	184	198	99	1.37538e-08	2.5096e-06	0.111,0.208	0.356	-0.196	DAP3_EC109	SE	357	0.196
40838	PI4KB	PI4KB	chr1	-	151298647	151298849	151297220	151297393	151299746	151299892	269	262	5	18	259	32	198	99	0.000526442	0.00988009	0.964,0.879	0.802	0.119	DAP3_EC109	SE	274	0.119
40851	CEP126	CEP126	chr11	+	101849077	101849190	101832471	101834611	101852619	101852695	37	43	1	0	17	3	198	99	0.00214035	0.0276621	0.949,1.0	0.739	0.235	DAP3_EC109	SE	20	0.235
40969	STK16	STK16	chr2	+	220111834	220111968	220111378	220111598	220112136	220112257	311	479	4	21	379	38	198	99	3.53966e-05	0.0012445	0.975,0.919	0.833	0.114	DAP3_EC109	SE	315	0.114
40972	CLN6	CLN6	chr15	-	68501974	68502097	68499329	68500748	68510873	68510988	97	308	11	15	443	4	198	99	1.85959e-05	0.000759695	0.815,0.911	0.982	-0.119	DAP3_EC109	SE	108	0.119
41001	FGFR3	FGFR3	chr4	+	1804640	1804791	1803561	1803752	1805418	1805563	173	188	55	48	230	18	198	99	1.81158e-06	0.00012378	0.611,0.662	0.865	-0.228	DAP3_EC109	SE	228	0.228
41005	FGFR3	FGFR3	chr4	+	1806056	1806247	1803561	1803752	1806550	1806696	191	161	20	5	191	0	198	99	9.52534e-06	0.000460258	0.827,0.942	1	-0.116	DAP3_EC109	SE	166	0.116
41049	PHYKPL	PHYKPL	chr5	-	177642276	177642431	177641796	177641886	177649355	177649493	389	279	9	5	409	62	198	99	3.43758e-12	2.36179e-09	0.956,0.965	0.767	0.193	DAP3_EC109	SE	284	0.193
41160	AKR1C2	AKR1C2	chr10	-	5041391	5041469	5040816	5040939	5042741	5042858	2968	2195	486	18	1106	8	177	99	2.44581e-06	0.000156295	0.774,0.986	0.987	-0.107	DAP3_EC109	SE	1114	0.107
41181	EDN2	EDN2	chr1	-	41946765	41946864	41944445	41945173	41949717	41949783	85	110	27	2	87	0	198	99	0.000226745	0.00522943	0.612,0.965	1	-0.212	DAP3_EC109	SE	87	0.212
41182	EDN2	EDN2	chr1	-	41948136	41948259	41944445	41945173	41949717	41949783	88	88	27	2	105	0	198	99	7.04685e-05	0.00213951	0.62,0.957	1	-0.212	DAP3_EC109	SE	90	0.212
41187	ABCC5	ABCC5	chr3	-	183703091	183703166	183701540	183702682	183705557	183705705	23	44	10	27	76	11	174	99	0.000484125	0.00929547	0.567,0.481	0.797	-0.273	DAP3_EC109	SE	33	0.273
41194	IMMP1L	IMMP1L	chr11	-	31477806	31477933	31455006	31455117	31531065	31531169	26	66	310	284	161	358	198	99	1.04993e-08	2.01178e-06	0.04,0.104	0.184	-0.112	DAP3_EC109	SE	336	0.112
41200	IMMP1L	IMMP1L	chr11	-	31484718	31484852	31455006	31455117	31531065	31531169	49	123	310	284	298	358	198	99	9.88419e-09	1.90863e-06	0.073,0.178	0.294	-0.168	DAP3_EC109	SE	359	0.168
41243	BOLA3	BOLA3	chr2	-	74369398	74369487	74362526	74362785	74372315	74372430	803	1044	303	278	1127	176	188	99	1.5515e-05	0.000668531	0.583,0.664	0.771	-0.148	DAP3_EC109	SE	1106	0.148
41279	FAAH2	FAAH2	chrX	+	57478563	57478744	57474956	57475151	57515189	57515626	32	56	16	109	22	109	198	99	0.000437404	0.00859708	0.5,0.204	0.092	0.26	DAP3_EC109	SE	48	0.26
41280	FAAH2	FAAH2	chrX	+	57507941	57508147	57474956	57475151	57515189	57515626	24	20	16	109	6	109	198	99	8.62608e-05	0.00250632	0.429,0.084	0.027	0.23	DAP3_EC109	SE	40	0.23
41320	SLC39A13	SLC39A13	chr11	+	47434950	47435058	47433896	47434018	47435147	47435237	836	772	11	41	1113	153	198	99	2.83995e-13	2.7591e-10	0.974,0.904	0.784	0.155	DAP3_EC109	SE	813	0.155
41411	RASSF7	RASSF7	chr11	+	563395	563478	563188	563317	563557	564025	75	195	65	209	102	184	182	99	0.00231181	0.0292996	0.386,0.337	0.232	0.13	DAP3_EC109	SE	140	0.13
41423	TMOD2	TMOD2	chr15	+	52060458	52060615	52058569	52058764	52065908	52066031	36	58	0	0	28	6	198	99	4.29752e-06	0.000244475	1.0,1.0	0.7	0.3	DAP3_EC109	SE	34	0.3
41433	CCDC66	CCDC66	chr3	+	56605208	56605330	56600977	56601081	56626997	56627129	36	73	7	1	119	0	198	99	0.00134925	0.0197862	0.72,0.973	1	-0.153	DAP3_EC109	SE	43	0.153
41436	CCDC66	CCDC66	chr3	+	56632217	56632328	56627971	56628056	56647616	56647778	10	19	31	46	4	74	198	99	4.56322e-05	0.00151607	0.139,0.171	0.026	0.129	DAP3_EC109	SE	41	0.129
41464	KYAT1	KYAT1	chr9	-	131609711	131609922	131607631	131607690	131644175	131644354	320	304	209	122	75	84	198	99	0.00121243	0.0182954	0.434,0.555	0.309	0.186	DAP3_EC109	SE	159	0.186
41465	KYAT1	KYAT1	chr9	-	131609711	131609922	131607631	131607690	131644181	131644354	205	176	17	16	49	14	198	99	0.00271248	0.0328189	0.858,0.846	0.636	0.216	DAP3_EC109	SE	63	0.216
41471	KYAT1	KYAT1	chr9	-	131609711	131609922	131608958	131609138	131644175	131644354	231	227	3	11	62	9	198	99	0.00203844	0.0267256	0.975,0.912	0.775	0.168	DAP3_EC109	SE	71	0.168
41472	KYAT1	KYAT1	chr9	-	131609711	131609922	131608958	131609138	131644181	131644354	116	99	0	0	36	4	198	99	0.000569478	0.0104714	1.0,1.0	0.818	0.182	DAP3_EC109	SE	40	0.182
41481	FN1	FN1	chr2	-	216245533	216245803	216243852	216244040	216246934	216247048	34	22	0	0	25	3	198	99	0.00319133	0.0370518	1.0,1.0	0.806	0.194	DAP3_EC109	SE	22	0.194
41608	BLOC1S6	BLOC1S6	chr15	+	45895297	45895385	45879320	45879723	45897625	45897712	93	72	45	32	155	33	187	99	0.00255913	0.0314159	0.522,0.544	0.713	-0.18	DAP3_EC109	SE	104	0.18
41650	CTNS	CTNS	chr17	+	3543481	3543561	3540400	3540610	3558291	3558395	43	96	8	2	125	0	179	99	0.000660229	0.011699	0.748,0.964	1	-0.144	DAP3_EC109	SE	51	0.144
41653	CTNS	CTNS	chr17	+	3552140	3552225	3550737	3550816	3558291	3558395	47	161	14	11	151	4	184	99	0.00213861	0.0276527	0.644,0.887	0.953	-0.187	DAP3_EC109	SE	61	0.187
41703	FHL2	FHL2	chr2	-	106013103	106013154	106002817	106002997	106015426	106015508	168	544	493	517	520	332	150	99	0.000837471	0.0139885	0.184,0.41	0.508	-0.211	DAP3_EC109	SE	661	0.211
41706	ORAI2	ORAI2	chr7	+	102076648	102076780	102073976	102074108	102079390	102079628	201	299	33	17	265	3	198	99	3.75172e-06	0.000219449	0.753,0.898	0.978	-0.152	DAP3_EC109	SE	234	0.152
41707	ORAI2	ORAI2	chr7	+	102076671	102076780	102074021	102074108	102079390	102079628	332	458	33	17	453	3	198	99	4.2215e-07	3.80412e-05	0.834,0.931	0.987	-0.104	DAP3_EC109	SE	365	0.104
41724	PPIP5K1P1-CATSPER2	PPIP5K1P1-CATSPER2	chr15	-	43940114	43940261	43939491	43939665	43956615	43956741	15	29	10	3	27	0	198	99	0.000280695	0.00614544	0.429,0.829	1	-0.371	DAP3_EC109	SE	25	0.371
41752	NOTCH3	NOTCH3	chr19	-	15295105	15295261	15292386	15292612	15295716	15295830	832	409	56	11	228	30	198	99	0.000774821	0.0132263	0.881,0.949	0.792	0.123	DAP3_EC109	SE	258	0.123
41781	NDUFAF6	NDUFAF6	chr8	+	95957710	95957847	95908026	95908155	95970222	95970407	36	35	101	111	27	29	198	99	0.00204506	0.0267897	0.151,0.136	0.318	-0.174	DAP3_EC109	SE	56	0.174
41817	NDUFAF6	NDUFAF6	chr8	+	96064401	96064458	96060684	96060786	96087860	96089041	77	60	13	14	71	2	156	99	0.000439854	0.00862751	0.79,0.731	0.957	-0.197	DAP3_EC109	SE	73	0.197
41821	ZC3H13	ZC3H13	chr13	-	46626066	46626124	46619525	46619651	46626538	46626881	5	11	19	18	31	21	157	99	0.00307233	0.0360266	0.142,0.278	0.482	-0.272	DAP3_EC109	SE	24	0.272
41949	RSRC2	RSRC2	chr12	-	123005050	123005128	123003385	123003576	123005931	123005975	108	246	603	260	358	298	177	99	0.000826811	0.0138794	0.091,0.346	0.402	-0.184	DAP3_EC109	SE	506	0.184
41990	ATXN3	ATXN3	chr14	-	92559595	92559662	92555073	92555161	92562436	92562481	31	40	11	2	39	0	166	99	0.000587708	0.0107226	0.627,0.923	1	-0.225	DAP3_EC109	SE	39	0.225
42017	RBM15	RBM15	chr1	+	110888160	110888271	110881944	110884890	110888929	110889303	18	55	85	60	79	49	198	99	0.000355246	0.00735483	0.096,0.314	0.446	-0.241	DAP3_EC109	SE	103	0.241
42020	HROB	HROB	chr17	+	42228328	42228412	42225225	42226395	42231923	42232032	26	82	71	24	99	6	183	99	4.35598e-05	0.00146562	0.165,0.649	0.899	-0.492	DAP3_EC109	SE	97	0.492
42022	HROB	HROB	chr17	+	42228331	42228412	42225225	42226395	42231923	42232032	16	59	71	24	46	6	180	99	0.000411049	0.00818934	0.11,0.575	0.808	-0.466	DAP3_EC109	SE	52	0.466
42024	HROB	HROB	chr17	+	42230004	42230145	42225225	42226395	42231923	42232032	31	66	71	24	52	6	198	99	0.000501435	0.009539	0.179,0.579	0.812	-0.433	DAP3_EC109	SE	58	0.433
42027	HROB	HROB	chr17	+	42231920	42232032	42225225	42226395	42232220	42232306	99	75	10	2	68	0	198	99	0.00205953	0.0269142	0.832,0.949	1	-0.11	DAP3_EC109	SE	68	0.11
42038	TBC1D31	TBC1D31	chr8	+	124140520	124140753	124138747	124138927	124141309	124141458	27	109	4	5	62	17	198	99	0.00179492	0.0244372	0.771,0.916	0.646	0.198	DAP3_EC109	SE	31	0.198
42062	SLC50A1	SLC50A1	chr1	+	155109303	155109427	155108327	155108467	155110454	155110574	56	33	4	8	72	0	198	99	0.000116537	0.00314704	0.875,0.673	1	-0.226	DAP3_EC109	SE	41	0.226
42151	RNF207	RNF207	chr1	+	6267438	6267571	6266595	6266786	6268940	6269085	74	91	0	2	145	14	198	99	4.83239e-05	0.00159085	1.0,0.958	0.838	0.141	DAP3_EC109	SE	74	0.141
42171	ZNF394	ZNF394	chr7	-	99096338	99096465	99090862	99092254	99097260	99097904	262	123	1	5	152	18	198	99	2.62057e-06	0.000164505	0.992,0.925	0.809	0.149	DAP3_EC109	SE	128	0.149
42176	PCGF6	PCGF6	chr10	-	105093681	105093709	105086290	105086389	105104780	105104889	82	101	27	26	107	10	127	99	0.00117681	0.0179298	0.703,0.752	0.893	-0.165	DAP3_EC109	SE	109	0.165
42177	PCGF6	PCGF6	chr10	-	105093681	105093709	105086290	105086389	105106994	105107054	24	20	0	0	30	4	127	99	0.00225035	0.0287058	1.0,1.0	0.854	0.146	DAP3_EC109	SE	20	0.146
42297	TBC1D5	TBC1D5	chr3	-	17603510	17603634	17549965	17550097	17783972	17784231	14	38	12	30	45	11	198	99	0.00203181	0.026664	0.368,0.388	0.672	-0.294	DAP3_EC109	SE	26	0.294
42358	SAMD12	SAMD12	chr8	-	119452070	119452200	119390226	119391939	119592953	119593132	56	23	1	1	82	14	198	99	0.000211916	0.00496009	0.966,0.92	0.745	0.198	DAP3_EC109	SE	24	0.198
42367	KIF18A	KIF18A	chr11	-	28112163	28112274	28110070	28110268	28112955	28113060	371	296	61	4	452	6	198	99	0.000260414	0.00581923	0.753,0.974	0.974	-0.111	DAP3_EC109	SE	300	0.111
42411	SUPT3H	SUPT3H	chr6	-	44982537	44982628	44971389	44971529	44988282	44988363	54	54	4	6	100	0	190	99	0.000344935	0.00719348	0.876,0.824	1	-0.15	DAP3_EC109	SE	58	0.15
42435	TEAD2	TEAD2	chr19	-	49859215	49859227	49858559	49858676	49860508	49860571	15	76	297	298	96	235	111	99	1.07993e-05	0.000503735	0.043,0.185	0.267	-0.153	DAP3_EC109	SE	312	0.153
42472	MAP2K4	MAP2K4	chr17	+	11958205	11958308	11924193	11924318	11998891	11999011	59	45	9	0	75	0	198	99	0.0024691	0.0306428	0.766,1.0	1	-0.117	DAP3_EC109	SE	45	0.117
42506	NCK1-DT	NCK1-DT	chr3	-	136577359	136577445	136565369	136565428	136580588	136580905	6	12	119	126	36	117	185	99	4.56269e-06	0.000255585	0.026,0.048	0.141	-0.104	DAP3_EC109	SE	125	0.104
42512	ANKHD1-EIF4EBP3	ANKHD1-EIF4EBP3	chr5	+	139876104	139876863	139866542	139866645	139884405	139884551	489	410	39	54	392	97	198	99	1.51895e-05	0.000658844	0.862,0.792	0.669	0.158	DAP3_EC109	SE	464	0.158
42603	AHDC1	AHDC1	chr1	-	27930238	27930374	27929907	27930005	27930616	27930655	24	45	9	2	40	0	198	99	0.000834123	0.01395	0.571,0.918	1	-0.256	DAP3_EC109	SE	33	0.256
42620	PARG	PARG	chr10	-	51364704	51364771	51362800	51363787	51370853	51371371	15	13	22	14	45	14	166	99	0.000286066	0.00623323	0.289,0.356	0.657	-0.335	DAP3_EC109	SE	27	0.335
42682	APTX	APTX	chr9	-	32988080	32988122	32987541	32987729	32989756	32989893	133	134	25	27	77	66	141	99	4.0237e-09	8.91927e-07	0.789,0.777	0.45	0.333	DAP3_EC109	SE	143	0.333
42683	APTX	APTX	chr9	-	32988080	32988127	32987541	32987729	32989756	32989893	80	147	25	27	114	66	146	99	0.000517123	0.00976128	0.685,0.787	0.539	0.197	DAP3_EC109	SE	105	0.197
42684	APTX	APTX	chr9	-	32988089	32988122	32987541	32987729	32989756	32989893	56	52	25	27	39	66	132	99	8.30556e-06	0.000411492	0.627,0.591	0.307	0.302	DAP3_EC109	SE	79	0.302
42693	SLC6A9	SLC6A9	chr1	-	44475636	44475768	44474024	44474295	44489919	44490034	169	637	26	11	822	6	198	99	5.60998e-06	0.000302909	0.765,0.967	0.986	-0.12	DAP3_EC109	SE	195	0.12
42714	SLC38A9	SLC38A9	chr5	-	54923718	54923808	54921672	54922487	54929581	54929680	61	84	9	2	159	1	189	99	0.00106144	0.016642	0.78,0.957	0.988	-0.119	DAP3_EC109	SE	70	0.119
42723	SLC38A9	SLC38A9	chr5	-	55000149	55000262	54993673	54993820	55007279	55007327	0	24	38	51	39	45	198	99	0.000406871	0.00812802	0.0,0.19	0.302	-0.207	DAP3_EC109	SE	38	0.207
42891	KREMEN2	KREMEN2	chr16	+	3017526	3017605	3017320	3017446	3017810	3018381	328	100	13	9	93	15	178	99	0.00406185	0.0441728	0.933,0.861	0.775	0.122	DAP3_EC109	SE	108	0.122
42901	ZNF185	ZNF185	chrX	+	152091263	152091353	152090716	152090800	152097118	152097205	140	202	25	37	95	49	189	99	3.97372e-05	0.00136334	0.746,0.741	0.504	0.24	DAP3_EC109	SE	144	0.24
42902	ZNF185	ZNF185	chrX	+	152091263	152091353	152090716	152090800	152100215	152100320	125	159	51	92	71	73	189	99	0.002242	0.0286337	0.562,0.475	0.338	0.18	DAP3_EC109	SE	144	0.18
42904	ZNF185	ZNF185	chrX	+	152097118	152097205	152091263	152091353	152100215	152100320	129	229	56	48	130	11	186	99	0.000426842	0.00843617	0.551,0.717	0.863	-0.229	DAP3_EC109	SE	141	0.229
42971	ADAM15	ADAM15	chr1	+	155033890	155033965	155033238	155033308	155034379	155034451	100	164	52	97	442	144	174	99	0.00355276	0.0401241	0.522,0.49	0.636	-0.13	DAP3_EC109	SE	152	0.13
42972	ADAM15	ADAM15	chr1	+	155033890	155033965	155033238	155033308	155034720	155034845	140	154	1426	1005	341	944	174	99	6.9722e-13	5.6669e-10	0.053,0.08	0.17	-0.104	DAP3_EC109	SE	1159	0.104
42975	ADAM15	ADAM15	chr1	+	155033893	155033965	155033238	155033308	155034720	155034845	160	160	1426	1005	380	944	171	99	1.02696e-13	1.1555e-10	0.061,0.084	0.189	-0.116	DAP3_EC109	SE	1165	0.116
42978	ADAM15	ADAM15	chr1	+	155034379	155034593	155033238	155033308	155034720	155034845	83	121	1426	1005	335	944	198	99	0	0	0.028,0.057	0.151	-0.108	DAP3_EC109	SE	1126	0.108
42979	ADAM15	ADAM15	chr1	+	155034379	155034593	155033890	155033965	155034720	155034845	70	127	105	96	469	179	198	99	1.41863e-05	0.000625144	0.25,0.398	0.567	-0.243	DAP3_EC109	SE	175	0.243
43057	ARMC8	ARMC8	chr3	+	137928658	137928735	137906089	137906441	137940767	137940839	144	119	72	36	154	27	176	99	0.00351116	0.0398098	0.529,0.65	0.762	-0.172	DAP3_EC109	SE	155	0.172
43151	CHEK1	CHEK1	chr11	+	125507343	125507439	125505323	125505428	125513686	125513795	967	1967	304	31	1595	18	195	99	4.7703e-05	0.00157477	0.618,0.97	0.978	-0.184	DAP3_EC109	SE	1271	0.184
43176	NPL	NPL	chr1	+	182791249	182791334	182787947	182787994	182794915	182794955	40	77	7	5	61	0	184	99	0.000571348	0.0104996	0.755,0.892	1	-0.176	DAP3_EC109	SE	47	0.176
43198	MAPK8	MAPK8	chr10	+	49516137	49516331	49514719	49514864	49533939	49534008	84	120	0	1	148	14	198	99	1.61181e-06	0.000113563	1.0,0.984	0.841	0.151	DAP3_EC109	SE	84	0.151
43201	MAPK8	MAPK8	chr10	+	49533939	49534008	49516137	49516331	49609654	49609825	25	58	79	94	103	103	168	99	0.00184444	0.0249187	0.157,0.267	0.371	-0.159	DAP3_EC109	SE	104	0.159
43238	IFNAR2	IFNAR2	chr21	+	34614144	34614282	34602199	34602521	34617255	34617379	24	60	10	0	70	0	198	99	0.00278471	0.0335039	0.545,1.0	1	-0.228	DAP3_EC109	SE	34	0.228
43240	IFNAR2	IFNAR2	chr21	+	34614190	34614282	34602199	34602521	34617255	34617379	71	109	10	0	123	0	191	99	0.00245035	0.030474	0.786,1.0	1	-0.107	DAP3_EC109	SE	81	0.107
43241	IFNAR2	IFNAR2	chr21	+	34615977	34616019	34602199	34602521	34617255	34617379	33	47	10	0	86	0	141	99	0.00106942	0.016726	0.699,1.0	1	-0.151	DAP3_EC109	SE	43	0.151
43255	ZNF189	ZNF189	chr9	+	104161676	104161812	104161132	104161471	104162165	104162292	66	77	6	6	53	17	198	99	0.00100357	0.0159876	0.846,0.865	0.609	0.246	DAP3_EC109	SE	70	0.246
43256	ZNF189	ZNF189	chr9	+	104161676	104161812	104161132	104161471	104162207	104162292	58	89	9	26	62	37	198	99	0.00360705	0.0405532	0.763,0.631	0.456	0.241	DAP3_EC109	SE	67	0.241
43293	PACRGL	PACRGL	chr4	+	20711305	20711396	20706282	20706437	20714410	20714545	7	22	19	21	30	8	190	99	0.000446416	0.00873693	0.161,0.353	0.661	-0.404	DAP3_EC109	SE	26	0.404
43294	PACRGL	PACRGL	chr4	+	20711305	20711396	20709425	20709493	20714410	20714545	15	46	12	16	69	6	190	99	0.000435027	0.00856516	0.394,0.6	0.857	-0.36	DAP3_EC109	SE	27	0.36
43331	SYNE2	SYNE2	chr14	+	64457128	64457287	64453173	64453335	64457659	64457833	27	31	0	0	28	3	198	99	0.00410349	0.0445166	1.0,1.0	0.824	0.176	DAP3_EC109	SE	27	0.176
43335	SYNE2	SYNE2	chr14	+	64682003	64682072	64680861	64681188	64682965	64683105	0	39	63	66	33	48	168	99	0.00421364	0.0453751	0.0,0.258	0.288	-0.159	DAP3_EC109	SE	63	0.159
43404	RPGR	RPGR	chrX	-	38146346	38146498	38135839	38136025	38150211	38150277	31	61	7	17	31	23	198	99	0.00446585	0.0472402	0.689,0.642	0.403	0.262	DAP3_EC109	SE	38	0.262
43414	RPGR	RPGR	chrX	-	38163887	38164043	38160499	38160624	38169867	38170023	59	129	0	1	132	8	198	99	0.000259988	0.00581585	1.0,0.985	0.892	0.1	DAP3_EC109	SE	59	0.1
43443	ZNF680	ZNF680	chr7	-	64004084	64004180	63980255	63982878	64023302	64023449	92	51	42	19	116	12	195	99	1.76996e-05	0.000730762	0.527,0.577	0.831	-0.279	DAP3_EC109	SE	70	0.279
43476	MED24	MED24	chr17	-	38191168	38191225	38189597	38189709	38191369	38191602	23	52	227	189	91	173	156	99	1.76643e-06	0.000121295	0.06,0.149	0.25	-0.146	DAP3_EC109	SE	241	0.146
43607	ZNF138	ZNF138	chr7	+	64275949	64276031	64275295	64275422	64291828	64294058	16	29	4	2	12	22	181	99	1.3391e-06	9.83031e-05	0.686,0.888	0.23	0.557	DAP3_EC109	SE	20	0.557
43674	PVT1	PVT1	chr8	+	128996149	128996450	128902834	128903244	129001407	129001537	26	16	73	26	88	38	198	99	6.32792e-09	1.31371e-06	0.151,0.235	0.537	-0.344	DAP3_EC109	SE	42	0.344
43678	PVT1	PVT1	chr8	+	129082405	129082518	129001407	129001537	129108763	129108900	144	164	89	33	241	27	198	99	0.00218689	0.0281117	0.447,0.713	0.817	-0.237	DAP3_EC109	SE	197	0.237
43742	FAM234B	FAM234B	chr12	+	13211384	13211483	13208484	13208880	13214508	13214697	154	132	0	0	67	6	198	99	3.94616e-05	0.00135635	1.0,1.0	0.848	0.152	DAP3_EC109	SE	73	0.152
43753	GATD1	GATD1	chr11	-	774007	774113	772426	772521	777398	777487	41	43	12	4	47	1	198	99	0.00325909	0.0376311	0.631,0.843	0.959	-0.222	DAP3_EC109	SE	47	0.222
43757	PLGRKT	PLGRKT	chr9	-	5431896	5431983	5361757	5361888	5436568	5436694	224	283	34	7	262	4	186	99	0.000795908	0.0134789	0.778,0.956	0.972	-0.105	DAP3_EC109	SE	258	0.105
43872	FANCL	FANCL	chr2	-	58390000	58390082	58388656	58388773	58390568	58390652	119	159	27	21	112	3	181	99	7.77043e-05	0.00231338	0.707,0.805	0.953	-0.197	DAP3_EC109	SE	115	0.197
43874	FANCL	FANCL	chr2	-	58390163	58390209	58388656	58388773	58390568	58390652	75	93	27	21	89	3	145	99	5.875e-06	0.00031413	0.655,0.751	0.953	-0.25	DAP3_EC109	SE	92	0.25
43884	FANCL	FANCL	chr2	-	58449076	58449177	58392858	58393009	58468352	58468442	22	25	13	9	7	28	198	99	4.96561e-06	0.000274202	0.458,0.581	0.111	0.408	DAP3_EC109	SE	34	0.408
43886	FANCL	FANCL	chr2	-	58449076	58449177	58431264	58431361	58468352	58468442	267	274	44	32	239	13	198	99	0.00176189	0.0241169	0.752,0.811	0.902	-0.12	DAP3_EC109	SE	252	0.12
43918	NSMCE2	NSMCE2	chr8	+	126114255	126114388	126104064	126104200	126114558	126114729	174	93	35	20	92	5	198	99	0.00122041	0.0183794	0.713,0.699	0.902	-0.196	DAP3_EC109	SE	97	0.196
43919	NSMCE2	NSMCE2	chr8	+	126114292	126114388	126104064	126104200	126114558	126114729	215	144	35	20	139	5	195	99	0.000337667	0.00707513	0.757,0.785	0.934	-0.163	DAP3_EC109	SE	144	0.163
43934	MDP1	MDP1	chr14	-	24683467	24683601	24683142	24683357	24683697	24683805	56	171	0	1	121	9	198	99	3.31677e-05	0.00118116	1.0,0.988	0.871	0.123	DAP3_EC109	SE	56	0.123
43936	MDP1	MDP1	chr14	-	24683515	24683601	24683148	24683357	24683751	24683805	35	73	2	7	79	22	185	99	0.00185238	0.0249842	0.904,0.848	0.658	0.218	DAP3_EC109	SE	37	0.218
43993	PAK4	PAK4	chr19	+	39658869	39658942	39616425	39616559	39660171	39660397	481	672	310	312	751	206	172	99	2.6336e-05	0.000987945	0.472,0.554	0.677	-0.164	DAP3_EC109	SE	791	0.164
43994	PAK4	PAK4	chr19	+	39658869	39658952	39616425	39616559	39660171	39660397	506	580	310	312	688	206	182	99	2.29604e-05	0.00088866	0.47,0.503	0.645	-0.159	DAP3_EC109	SE	816	0.159
44069	PPEF1	PPEF1	chrX	+	18775744	18775859	18767909	18768070	18797127	18797294	65	73	16	12	69	1	198	99	3.84567e-05	0.00132905	0.67,0.753	0.972	-0.26	DAP3_EC109	SE	70	0.26
44072	PPEF1	PPEF1	chrX	+	18779647	18779694	18767909	18768070	18797127	18797294	20	29	16	12	27	1	146	99	8.02499e-05	0.00236585	0.459,0.621	0.948	-0.408	DAP3_EC109	SE	28	0.408
44111	NR2F1-AS1	NR2F1-AS1	chr5	-	92774408	92774447	92745061	92747215	92889466	92889569	0	5	32	67	33	133	138	99	4.64988e-05	0.00153953	0.0,0.051	0.151	-0.126	DAP3_EC109	SE	32	0.126
44219	GALK2	GALK2	chr15	+	49574183	49574282	49531417	49531564	49575762	49575915	431	346	2	10	291	27	198	99	2.18977e-07	2.25423e-05	0.991,0.945	0.843	0.125	DAP3_EC109	SE	318	0.125
44230	ALG11	ALG11	chr13	+	52593048	52593279	52586533	52586598	52598141	52599073	65	24	17	9	82	3	198	99	4.35023e-05	0.00146408	0.657,0.571	0.932	-0.318	DAP3_EC109	SE	33	0.318
44231	ALG11	ALG11	chr13	+	52598141	52599073	52586533	52586598	52602454	52607736	48	43	63	17	74	12	198	99	0.000815978	0.0137421	0.276,0.558	0.755	-0.338	DAP3_EC109	SE	60	0.338
44336	PRRC2C	PRRC2C	chr1	+	171556786	171556890	171556141	171556360	171557517	171557644	528	1134	120	51	1416	47	198	99	0.00038654	0.00781221	0.687,0.917	0.938	-0.136	DAP3_EC109	SE	648	0.136
44491	CTIF	CTIF	chr18	+	46066128	46066202	46065401	46065683	46145908	46146116	6	50	80	111	54	89	173	99	0.00387935	0.0427602	0.041,0.205	0.258	-0.135	DAP3_EC109	SE	86	0.135
44597	SLC35A3	SLC35A3	chr1	+	100464816	100464971	100459092	100459297	100476920	100477089	29	124	4	5	144	0	198	99	0.00104905	0.0164904	0.784,0.925	1	-0.145	DAP3_EC109	SE	33	0.145
44601	SLC35A3	SLC35A3	chr1	+	100483237	100483371	100480857	100480976	100487941	100501190	189	272	17	18	258	44	198	99	0.00205205	0.0268506	0.848,0.883	0.746	0.119	DAP3_EC109	SE	206	0.119
44653	CEP135	CEP135	chr4	+	56830439	56830568	56825847	56825932	56831809	56832025	52	81	11	0	89	0	198	99	0.00184333	0.0249135	0.703,1.0	1	-0.149	DAP3_EC109	SE	63	0.149
44665	TUBB6	TUBB6	chr18	+	12310941	12311052	12308239	12308348	12329144	12329824	73	75	13	3	76	0	198	99	0.000210185	0.00493538	0.737,0.926	1	-0.168	DAP3_EC109	SE	76	0.168
44795	AGTPBP1	AGTPBP1	chr9	-	88293249	88293313	88292350	88292497	88296182	88296250	107	849	51	37	496	4	163	99	5.70563e-07	4.83999e-05	0.56,0.933	0.987	-0.24	DAP3_EC109	SE	158	0.24
44801	CAPN15	CAPN15	chr16	+	583945	583998	577711	578029	596816	598287	145	139	17	28	169	8	152	99	0.00120143	0.0182312	0.847,0.764	0.932	-0.127	DAP3_EC109	SE	162	0.127
44803	CAPN15	CAPN15	chr16	+	586028	586142	583945	583998	596816	598287	4	14	138	109	58	158	198	99	1.51741e-08	2.69185e-06	0.014,0.06	0.155	-0.118	DAP3_EC109	SE	123	0.118
44857	TMEM260	TMEM260	chr14	+	57083900	57084015	57082661	57082745	57085311	57085481	24	35	0	1	25	5	198	99	0.000294246	0.00636754	1.0,0.946	0.714	0.259	DAP3_EC109	SE	24	0.259
44899	SNHG12	SNHG12	chr1	-	28906936	28907158	28906423	28906493	28908101	28908385	16	33	12	8	73	6	198	99	0.00292798	0.0348153	0.4,0.673	0.859	-0.323	DAP3_EC109	SE	28	0.323
44911	NPAS1	NPAS1	chr19	+	47543701	47543808	47542664	47542822	47546067	47546162	35	30	0	10	34	0	198	99	0.00415439	0.0449087	1.0,0.6	1	-0.2	DAP3_EC109	SE	34	0.2
44957	ME3	ME3	chr11	-	86168407	86168801	86161342	86161440	86176132	86176242	44	76	171	217	144	172	198	99	2.53009e-07	2.53513e-05	0.114,0.149	0.295	-0.163	DAP3_EC109	SE	215	0.163
44961	ZNF26	ZNF26	chr12	+	133564250	133564354	133562952	133563459	133583627	133583754	9	53	43	4	59	1	198	99	0.000673808	0.0118871	0.095,0.869	0.967	-0.485	DAP3_EC109	SE	52	0.485
44963	ZNF26	ZNF26	chr12	+	133582642	133582845	133562952	133563459	133583627	133583754	13	39	43	4	48	1	198	99	0.00073477	0.0126978	0.131,0.83	0.96	-0.479	DAP3_EC109	SE	43	0.479
45146	SSBP2	SSBP2	chr5	-	80946085	80946158	80911291	80911376	81046799	81047072	66	82	18	1	45	0	172	99	0.00166249	0.0230763	0.679,0.979	1	-0.171	DAP3_EC109	SE	45	0.171
45154	TSNARE1	TSNARE1	chr8	-	143427103	143427253	143425326	143425833	143435997	143436124	46	46	2	16	27	0	198	99	0.00116155	0.0177588	0.92,0.59	1	-0.245	DAP3_EC109	SE	27	0.245
45168	BACH1	BACH1	chr21	+	30677524	30677643	30671695	30671919	30693541	30693835	26	28	11	9	38	44	198	99	0.00121193	0.0182902	0.542,0.609	0.302	0.274	DAP3_EC109	SE	37	0.274
45190	COP1	COP1	chr1	-	176105623	176105683	176104145	176104222	176118141	176118210	211	274	65	103	357	214	159	99	0.00140289	0.0204132	0.669,0.624	0.509	0.138	DAP3_EC109	SE	276	0.138
45195	COP1	COP1	chr1	-	176118141	176118210	176054911	176055026	176153768	176153828	21	17	0	7	42	0	168	99	0.0035296	0.0399678	1.0,0.589	1	-0.206	DAP3_EC109	SE	21	0.206
45265	TSEN15	TSEN15	chr1	+	184041290	184041444	184023861	184023997	184041960	184043344	404	761	83	76	1004	73	198	99	0.00274083	0.0330962	0.709,0.834	0.873	-0.102	DAP3_EC109	SE	487	0.102
45283	TBL1XR1	TBL1XR1	chr3	-	176816253	176816329	176771560	176771706	176914908	176915270	50	90	11	0	96	0	175	99	0.00174338	0.0239144	0.72,1.0	1	-0.14	DAP3_EC109	SE	61	0.14
45356	RASSF1	RASSF1	chr3	-	50375335	50375454	50369480	50369585	50377986	50378267	310	457	64	81	601	46	198	99	1.44753e-05	0.000635851	0.708,0.738	0.867	-0.144	DAP3_EC109	SE	374	0.144
45396	SRSF10	SRSF10	chr1	-	24298062	24298113	24290836	24294213	24298339	24298502	336	405	26	103	561	199	150	99	0.000716526	0.01245	0.895,0.722	0.65	0.158	DAP3_EC109	SE	362	0.158
45417	SLC25A45	SLC25A45	chr11	-	65144803	65144894	65144288	65144547	65146846	65147032	8	47	17	138	14	152	190	99	2.91998e-05	0.00107188	0.197,0.151	0.046	0.128	DAP3_EC109	SE	25	0.128
45436	LMAN2L	LMAN2L	chr2	-	97399255	97399338	97377600	97377762	97400145	97400263	114	171	50	12	345	9	182	99	9.13859e-05	0.0026137	0.554,0.886	0.954	-0.234	DAP3_EC109	SE	164	0.234
45455	USP28	USP28	chr11	-	113723222	113723355	113712384	113712490	113746166	113746294	156	158	30	24	247	10	198	99	1.43615e-05	0.000631745	0.722,0.767	0.925	-0.181	DAP3_EC109	SE	182	0.181
45457	USP28	USP28	chr11	-	113724979	113725057	113712384	113712490	113746166	113746294	71	56	30	24	123	10	177	99	1.54882e-06	0.000110312	0.57,0.566	0.873	-0.305	DAP3_EC109	SE	80	0.305
45458	USP28	USP28	chr11	-	113724979	113725057	113723222	113723355	113746166	113746294	169	173	27	12	314	6	177	99	1.20057e-05	0.000548329	0.778,0.89	0.967	-0.133	DAP3_EC109	SE	185	0.133
45504	ACTR3B	ACTR3B	chr7	+	152480271	152480327	152456833	152457011	152497615	152497740	57	118	50	48	357	54	155	99	6.28447e-06	0.000331891	0.421,0.611	0.809	-0.293	DAP3_EC109	SE	107	0.293
45520	LARP4	LARP4	chr12	+	50806187	50806236	50794591	50794811	50821544	50821692	44	41	353	167	164	402	148	99	2.70093e-06	0.000168782	0.077,0.141	0.214	-0.105	DAP3_EC109	SE	208	0.105
45521	LARP4	LARP4	chr12	+	50806187	50806236	50794591	50794811	50821547	50821692	17	13	69	18	54	42	148	99	0.000838094	0.0139971	0.141,0.326	0.462	-0.229	DAP3_EC109	SE	31	0.229
45549	BMPR1A	BMPR1A	chr10	+	88598621	88598736	88516395	88516676	88635623	88635842	103	136	17	6	207	4	198	99	0.00169642	0.0234218	0.752,0.919	0.963	-0.127	DAP3_EC109	SE	120	0.127
45578	ASIC1	ASIC1	chr12	+	50470750	50470832	50453541	50453737	50470995	50471146	14	11	183	127	21	63	181	99	7.18709e-05	0.00217397	0.04,0.045	0.154	-0.112	DAP3_EC109	SE	84	0.112
45731	MATR3	MATR3	chr5	+	138650363	138650425	138629428	138629494	138651764	138651877	134	116	37	0	75	0	161	99	0.000798404	0.0135065	0.69,1.0	1	-0.155	DAP3_EC109	SE	75	0.155
45757	ADGRD1	ADGRD1	chr12	+	131453521	131453617	131451007	131451091	131456002	131456125	2	139	164	151	142	90	195	99	7.65133e-07	6.14657e-05	0.006,0.318	0.445	-0.283	DAP3_EC109	SE	166	0.283
45780	CDKAL1	CDKAL1	chr6	+	20846305	20846409	20781375	20781496	20955649	20955816	218	153	1	0	207	12	198	99	5.77473e-06	0.000309802	0.991,1.0	0.896	0.1	DAP3_EC109	SE	153	0.1
45784	MYRF	MYRF	chr11	+	61536731	61536793	61533429	61533693	61538971	61539222	310	172	67	19	130	3	161	99	1.2058e-05	0.000550341	0.74,0.848	0.964	-0.17	DAP3_EC109	SE	133	0.17
45785	MYRF	MYRF	chr11	+	61537717	61537997	61533429	61533693	61538971	61539222	418	234	67	19	181	3	198	99	6.43531e-06	0.000339156	0.757,0.86	0.968	-0.159	DAP3_EC109	SE	184	0.159
45824	NAPA	NAPA	chr19	-	48003889	48004006	47998806	47998853	48018099	48018320	297	858	46	52	925	23	198	99	1.89936e-06	0.000128507	0.763,0.892	0.953	-0.125	DAP3_EC109	SE	343	0.125
45825	NAPA	NAPA	chr19	-	48006679	48006759	47998806	47998853	48018099	48018320	266	905	46	52	834	23	179	99	1.51098e-05	0.000656073	0.762,0.906	0.953	-0.119	DAP3_EC109	SE	312	0.119
45848	RAD51D	RAD51D	chr17	-	33445519	33445638	33434384	33434466	33446129	33446191	170	340	25	104	161	91	198	99	0.000407983	0.00814367	0.773,0.62	0.469	0.228	DAP3_EC109	SE	195	0.228
45922	FBXL20	FBXL20	chr17	-	37441730	37441826	37438981	37439108	37453379	37453448	100	148	27	13	99	2	195	99	0.000277342	0.00608613	0.653,0.853	0.962	-0.209	DAP3_EC109	SE	101	0.209
45936	OGFOD3	OGFOD3	chr17	-	80352206	80352419	80347085	80350410	80356071	80356195	113	67	81	20	31	3	198	99	0.00333982	0.0383638	0.411,0.626	0.838	-0.32	DAP3_EC109	SE	34	0.32
45941	NUP62	NUP62	chr19	-	50430950	50431072	50410082	50413141	50432582	50432761	148	261	357	499	402	330	198	99	8.98156e-10	2.71754e-07	0.172,0.207	0.379	-0.19	DAP3_EC109	SE	505	0.19
45942	NUP62	NUP62	chr19	-	50430950	50431072	50410082	50413141	50432606	50432761	114	199	29	65	289	37	198	99	0.000401109	0.00804261	0.663,0.605	0.796	-0.162	DAP3_EC109	SE	143	0.162
45944	NUP62	NUP62	chr19	-	50430950	50431105	50410082	50413141	50432582	50432761	137	254	357	499	317	330	198	99	1.4191e-06	0.00010284	0.161,0.203	0.324	-0.142	DAP3_EC109	SE	494	0.142
45945	NUP62	NUP62	chr19	-	50430950	50431105	50410082	50413141	50432606	50432761	113	184	29	65	284	37	198	99	0.000322426	0.00683177	0.661,0.586	0.793	-0.17	DAP3_EC109	SE	142	0.17
45951	KHK	KHK	chr2	+	27315199	27315316	27309639	27310219	27319596	27319669	87	173	0	1	46	7	198	99	2.68018e-06	0.000167623	1.0,0.989	0.767	0.227	DAP3_EC109	SE	53	0.227
45969	LTBP1	LTBP1	chr2	+	33567904	33568030	33540210	33540336	33572433	33572577	294	735	90	149	1161	116	198	99	1.89045e-06	0.000128254	0.62,0.712	0.833	-0.167	DAP3_EC109	SE	384	0.167
45973	TOMM34	TOMM34	chr20	-	43577370	43577518	43572093	43572220	43580473	43580643	2724	1711	29	62	1126	116	198	99	0	0	0.979,0.932	0.829	0.127	DAP3_EC109	SE	1242	0.127
45997	TMEM135	TMEM135	chr11	+	86868382	86868448	86748975	86749228	86947679	86947726	22	48	9	0	67	0	165	99	0.00249982	0.0309084	0.595,1.0	1	-0.203	DAP3_EC109	SE	31	0.203
46019	SAMD4B	SAMD4B	chr19	+	39844645	39844706	39833098	39833216	39847328	39847729	83	101	212	109	184	103	160	99	2.98815e-05	0.0010894	0.195,0.364	0.525	-0.246	DAP3_EC109	SE	210	0.246
46023	PPP4R1L	PPP4R1L	chr20	-	56847824	56847931	56826812	56826920	56861369	56861502	89	54	0	1	21	5	198	99	2.14829e-05	0.000847181	1.0,0.964	0.677	0.305	DAP3_EC109	SE	26	0.305
46033	WDR89	WDR89	chr14	-	64108016	64108125	64091645	64091751	64108521	64108589	0	9	52	39	37	31	198	99	3.01444e-10	1.10327e-07	0.0,0.103	0.374	-0.323	DAP3_EC109	SE	48	0.323
46044	SEC11A	SEC11A	chr15	-	85230855	85231005	85213955	85214013	85259255	85259370	64	31	26	6	54	4	198	99	0.00478019	0.0497153	0.552,0.721	0.871	-0.234	DAP3_EC109	SE	37	0.234
46071	EPHX2	EPHX2	chr8	+	27373234	27373330	27369352	27369427	27375554	27375589	203	229	4	0	116	10	195	99	3.61451e-05	0.00126473	0.963,1.0	0.855	0.127	DAP3_EC109	SE	126	0.127
46124	RBM6	RBM6	chr3	+	50036872	50036946	50012755	50012825	50085677	50085752	146	164	112	42	219	24	173	99	0.000205218	0.00484619	0.427,0.691	0.839	-0.28	DAP3_EC109	SE	206	0.28
46127	RBM6	RBM6	chr3	+	50084592	50084759	50012755	50012825	50085677	50085752	22	16	112	42	19	24	198	99	0.00317905	0.0369497	0.089,0.16	0.284	-0.159	DAP3_EC109	SE	43	0.159
46206	MON1A	MON1A	chr3	-	49948958	49949444	49947551	49948317	49950652	49950792	174	212	5	9	163	25	198	99	3.03083e-05	0.00110173	0.946,0.922	0.765	0.169	DAP3_EC109	SE	179	0.169
46256	PCM1	PCM1	chr8	+	17782221	17782289	17780365	17780697	17793097	17793215	324	592	43	48	485	12	167	99	1.69641e-06	0.000117838	0.817,0.88	0.96	-0.111	DAP3_EC109	SE	367	0.111
46258	PCM1	PCM1	chr8	+	17792214	17792367	17780496	17780697	17793097	17793215	3	19	43	48	16	12	198	99	0.000239565	0.0054663	0.034,0.165	0.4	-0.3	DAP3_EC109	SE	28	0.3
46344	ICE2	ICE2	chr15	-	60732829	60732909	60728341	60728426	60734614	60734744	2	7	41	85	27	85	179	99	6.2435e-05	0.00194591	0.026,0.044	0.149	-0.114	DAP3_EC109	SE	43	0.114
46354	METAP1D	METAP1D	chr2	+	172930331	172930480	172928438	172928588	172930991	172931034	52	82	7	8	86	0	198	99	5.66526e-05	0.00179997	0.788,0.837	1	-0.188	DAP3_EC109	SE	59	0.188
46414	KCTD17	KCTD17	chr22	+	37456862	37456962	37455352	37455478	37457578	37457669	47	119	10	17	87	1	198	99	3.03427e-05	0.00110266	0.701,0.778	0.978	-0.238	DAP3_EC109	SE	57	0.238
46485	CA5BP1-CA5B	CA5BP1-CA5B	chrX	+	15711085	15711181	15706783	15706981	15739619	15739715	160	282	54	45	346	20	195	99	7.76495e-06	0.000391414	0.601,0.761	0.898	-0.217	DAP3_EC109	SE	214	0.217
46566	ZNF283	ZNF283	chr19	+	44337656	44337778	44335469	44335533	44339656	44339744	25	35	59	54	66	52	198	99	0.00118409	0.0180164	0.175,0.245	0.388	-0.178	DAP3_EC109	SE	84	0.178
46580	ZMYM4	ZMYM4	chr1	+	35761527	35761589	35734309	35734686	35790960	35791006	7	23	67	84	40	86	161	99	0.0035609	0.0401796	0.06,0.144	0.222	-0.12	DAP3_EC109	SE	74	0.12
46673	KLHL22	KLHL22	chr22	-	20843271	20843531	20812094	20812287	20850046	20850082	38	74	6	7	62	22	198	99	0.00354479	0.0400722	0.76,0.841	0.585	0.216	DAP3_EC109	SE	44	0.216
46736	PRPF40B	PRPF40B	chr12	+	50024327	50024408	50017196	50017376	50025183	50025327	87	91	24	19	128	8	180	99	0.000288985	0.00628161	0.666,0.725	0.898	-0.203	DAP3_EC109	SE	110	0.203
46817	C12orf4	C12orf4	chr12	-	4626226	4626355	4614471	4614546	4627223	4627421	23	85	1	22	141	0	198	99	1.58468e-06	0.000112287	0.92,0.659	1	-0.21	DAP3_EC109	SE	24	0.21
46954	DCUN1D5	DCUN1D5	chr11	-	102953476	102953568	102937187	102937296	102953984	102954055	451	602	100	50	962	44	191	99	3.28382e-05	0.00117211	0.7,0.862	0.919	-0.138	DAP3_EC109	SE	551	0.138
46979	PFKFB4	PFKFB4	chr3	-	48585964	48586092	48581012	48581079	48587296	48587393	0	1	33	56	31	66	198	99	7.48857e-11	3.33781e-08	0.0,0.009	0.19	-0.185	DAP3_EC109	SE	33	0.185
46982	ESYT3	ESYT3	chr3	+	138184180	138184263	138183186	138183357	138186402	138186451	106	67	0	2	50	8	182	99	2.25417e-05	0.000875999	1.0,0.948	0.773	0.201	DAP3_EC109	SE	58	0.201
46998	DOCK5	DOCK5	chr8	+	25225707	25225766	25224385	25224486	25226086	25226241	138	227	47	9	358	1	158	99	3.0656e-08	4.83176e-06	0.648,0.94	0.996	-0.202	DAP3_EC109	SE	185	0.202
47015	NECAP1	NECAP1	chr12	+	8244364	8244446	8242790	8242895	8245271	8245380	262	376	48	70	412	34	181	99	0.000453593	0.00884261	0.749,0.746	0.869	-0.121	DAP3_EC109	SE	310	0.121
47072	MDH1	MDH1	chr2	+	63821621	63821720	63816096	63816180	63826303	63826426	733	1247	255	23	1653	22	198	99	0.000114509	0.00310847	0.59,0.964	0.974	-0.197	DAP3_EC109	SE	988	0.197
47074	MDH1	MDH1	chr2	+	63824532	63824708	63816096	63816180	63826303	63826426	890	1619	255	23	2317	22	198	99	8.27758e-06	0.000410597	0.636,0.972	0.981	-0.177	DAP3_EC109	SE	1145	0.177
47123	FAM76A	FAM76A	chr1	+	28075578	28075665	28071164	28071322	28081705	28081841	50	153	37	25	116	9	186	99	0.00365107	0.0408706	0.418,0.765	0.873	-0.281	DAP3_EC109	SE	87	0.281
47143	PTER	PTER	chr10	+	16547018	16547159	16528350	16528616	16553044	16555744	124	285	21	41	291	14	198	99	0.000149771	0.00380723	0.747,0.777	0.912	-0.15	DAP3_EC109	SE	145	0.15
47238	PRH1-PRR4	PRH1-PRR4	chr12	-	11126253	11126320	11000970	11001006	11199618	11199787	22	52	4	4	28	0	166	99	0.0046671	0.0488372	0.766,0.886	1	-0.174	DAP3_EC109	SE	26	0.174
47313	ALKBH3	ALKBH3	chr11	+	43913590	43913679	43911274	43911378	43923065	43923275	172	547	20	88	416	118	188	99	0.000619658	0.0111565	0.819,0.766	0.65	0.142	DAP3_EC109	SE	192	0.142
47388	CHFR	CHFR	chr12	-	133419596	133419669	133408941	133418182	133420612	133420720	115	112	4	0	119	11	172	99	0.000817998	0.0137724	0.943,1.0	0.862	0.11	DAP3_EC109	SE	112	0.11
47400	ZNF248	ZNF248	chr10	-	38120159	38120240	38090443	38092871	38121952	38122044	36	25	7	3	67	1	180	99	0.00155477	0.022021	0.739,0.821	0.974	-0.194	DAP3_EC109	SE	28	0.194
47426	GOLGA4	GOLGA4	chr3	+	37330725	37330782	37323448	37323763	37336469	37336568	277	277	116	14	230	9	156	99	0.00391387	0.0430415	0.602,0.926	0.942	-0.178	DAP3_EC109	SE	239	0.178
47496	PHKA2	PHKA2	chrX	-	18918787	18918817	18915280	18915451	18919602	18919721	70	43	24	2	35	0	129	99	0.000377156	0.00766618	0.691,0.943	1	-0.183	DAP3_EC109	SE	35	0.183
47535	NAV1	NAV1	chr1	+	201757595	201757766	201755556	201755705	201758867	201758920	119	86	7	2	78	15	198	99	0.000490431	0.0093815	0.895,0.956	0.722	0.204	DAP3_EC109	SE	88	0.204
47575	CDC16	CDC16	chr13	+	115027361	115027423	115024809	115024873	115028353	115028489	596	1378	170	31	1267	12	161	99	1.62763e-07	1.79916e-05	0.683,0.965	0.985	-0.161	DAP3_EC109	SE	766	0.161
47617	CEACAM19	CEACAM19	chr19	+	45182124	45182208	45179542	45179693	45183559	45183606	22	53	0	3	88	15	183	99	0.00177966	0.0242905	1.0,0.905	0.76	0.193	DAP3_EC109	SE	22	0.193
47663	CENPE	CENPE	chr4	-	104060945	104061236	104059507	104059606	104061412	104061571	19	10	44	47	2	58	198	99	6.59407e-05	0.00203578	0.178,0.096	0.017	0.12	DAP3_EC109	SE	57	0.12
47665	CENPE	CENPE	chr4	-	104064404	104064563	104062906	104063065	104065487	104065775	167	188	7	5	189	19	198	99	0.00323864	0.0374445	0.923,0.949	0.833	0.103	DAP3_EC109	SE	174	0.103
47668	CENPE	CENPE	chr4	-	104074203	104074407	104072375	104072534	104079456	104079615	70	89	0	5	89	16	198	99	0.00012604	0.00334054	1.0,0.899	0.736	0.214	DAP3_EC109	SE	70	0.214
47753	FAM114A1	FAM114A1	chr4	+	38942588	38942642	38937338	38937411	38945076	38947360	363	251	116	19	231	11	153	99	0.00129178	0.0191856	0.669,0.895	0.931	-0.149	DAP3_EC109	SE	242	0.149
47767	RTN4	RTN4	chr2	-	55255299	55255356	55214626	55214834	55276693	55276827	26	46	0	1	33	8	156	99	1.21166e-05	0.000552337	1.0,0.967	0.724	0.26	DAP3_EC109	SE	26	0.26
47797	XRRA1	XRRA1	chr11	-	74563033	74563127	74562132	74562248	74617283	74617501	52	111	11	4	80	0	193	99	0.000323672	0.00685282	0.708,0.934	1	-0.179	DAP3_EC109	SE	63	0.179
47815	XRRA1	XRRA1	chr11	-	74656062	74656130	74647928	74648113	74659972	74660136	35	79	31	62	73	22	167	99	0.000669445	0.0118218	0.401,0.43	0.663	-0.248	DAP3_EC109	SE	66	0.248
47845	NIPA2	NIPA2	chr15	-	23033277	23033413	23027800	23027922	23034120	23034427	173	207	23	13	225	1	198	99	4.1215e-07	3.72481e-05	0.79,0.888	0.991	-0.152	DAP3_EC109	SE	196	0.152
47907	ANKS3	ANKS3	chr16	-	4776979	4777178	4774750	4774832	4779980	4780152	159	164	23	29	192	11	198	99	0.00193757	0.0257809	0.776,0.739	0.897	-0.139	DAP3_EC109	SE	182	0.139
48040	MKS1	MKS1	chr17	-	56283825	56283908	56283643	56283741	56284445	56284579	94	207	0	10	146	27	182	99	2.15614e-06	0.000141419	1.0,0.918	0.746	0.213	DAP3_EC109	SE	94	0.213
48046	TMEM45A	TMEM45A	chr3	+	100238305	100238452	100211462	100211772	100274052	100274245	9	37	24	54	143	95	198	99	0.000270845	0.00598828	0.158,0.255	0.429	-0.222	DAP3_EC109	SE	33	0.222
48095	STX2	STX2	chr12	-	131295326	131295482	131293175	131293249	131296854	131296988	14	14	11	14	5	25	198	99	0.000783208	0.0133292	0.389,0.333	0.091	0.27	DAP3_EC109	SE	25	0.27
48097	STX2	STX2	chr12	-	131296854	131296988	131293175	131293249	131297501	131297576	25	52	138	90	68	58	198	99	1.36746e-05	0.00060646	0.083,0.224	0.37	-0.216	DAP3_EC109	SE	126	0.216
48164	PTTG1IP	PTTG1IP	chr21	-	46276107	46276279	46269499	46271542	46285309	46285362	24	37	0	0	25	3	198	99	0.00304241	0.0357872	1.0,1.0	0.806	0.194	DAP3_EC109	SE	24	0.194
48220	NEIL2	NEIL2	chr8	+	11628954	11629099	11627218	11627300	11637106	11637459	46	48	6	2	39	0	198	99	0.00461549	0.0484276	0.793,0.923	1	-0.142	DAP3_EC109	SE	39	0.142
48272	LINC01145	LINC01145	chr1	+	149577607	149577662	149576280	149576700	149670208	149670452	12	41	24	25	114	5	154	99	5.08008e-10	1.74033e-07	0.243,0.513	0.936	-0.558	DAP3_EC109	SE	36	0.558
48274	LINC01145	LINC01145	chr1	+	149577607	149577662	149576280	149576700	149676745	149677285	18	36	9	11	108	7	154	99	0.000173248	0.0042536	0.562,0.678	0.908	-0.288	DAP3_EC109	SE	27	0.288
48276	LINC01145	LINC01145	chr1	+	149670208	149670452	149576280	149576700	149672300	149674442	28	53	2	7	46	0	198	99	0.00119219	0.0181171	0.875,0.791	1	-0.167	DAP3_EC109	SE	30	0.167
48306	FLVCR2	FLVCR2	chr14	+	76090954	76091095	76088421	76088563	76099971	76100039	48	191	11	1	105	0	198	99	0.00230063	0.0291842	0.686,0.99	1	-0.162	DAP3_EC109	SE	59	0.162
48347	PRMT9	PRMT9	chr4	-	148591791	148591859	148589689	148589796	148594109	148594277	19	59	5	2	47	0	167	99	0.00449545	0.0474806	0.693,0.946	1	-0.181	DAP3_EC109	SE	24	0.181
48410	TBC1D4	TBC1D4	chr13	-	75915260	75915371	75911056	75911176	75915631	75915723	262	152	0	0	225	19	198	99	1.09565e-09	3.21345e-07	1.0,1.0	0.856	0.144	DAP3_EC109	SE	152	0.144
48423	AKR1A1	AKR1A1	chr1	+	46018107	46018235	46016497	46016827	46027460	46027550	449	753	1158	925	777	606	198	99	9.24016e-06	0.000449031	0.162,0.289	0.391	-0.166	DAP3_EC109	SE	1383	0.166
48443	PLSCR3	PLSCR3	chr17	-	7296462	7296683	7296109	7296271	7296785	7296828	744	290	10	4	280	27	198	99	8.71392e-09	1.71732e-06	0.974,0.973	0.838	0.136	DAP3_EC109	SE	294	0.136
48444	PLSCR3	PLSCR3	chr17	-	7296462	7296683	7296109	7296297	7296785	7296828	325	110	2	3	127	11	198	99	7.33418e-05	0.00220996	0.988,0.948	0.852	0.116	DAP3_EC109	SE	113	0.116
48640	LRRK1	LRRK1	chr15	+	101588698	101588862	101586185	101586357	101589848	101589988	104	171	2	1	78	7	198	99	0.000616883	0.0111337	0.963,0.988	0.848	0.128	DAP3_EC109	SE	85	0.128
48650	TMEM126A	TMEM126A	chr11	+	85361292	85361385	85359010	85359133	85365106	85365300	524	691	133	22	1301	29	192	99	0.000105688	0.00293043	0.67,0.942	0.959	-0.153	DAP3_EC109	SE	657	0.153
48717	DLGAP5	DLGAP5	chr14	-	55615311	55615402	55614852	55615191	55617516	55617566	231	128	175	144	92	175	190	99	0.000327719	0.00691916	0.408,0.317	0.215	0.147	DAP3_EC109	SE	267	0.147
48788	DEF8	DEF8	chr16	+	90015824	90015921	90015138	90015222	90020650	90020784	138	172	138	114	194	71	196	99	0.000222821	0.00515518	0.336,0.432	0.58	-0.196	DAP3_EC109	SE	265	0.196
48791	DEF8	DEF8	chr16	+	90015827	90015921	90015162	90015222	90020650	90020784	145	143	138	114	191	71	193	99	2.13142e-05	0.000842245	0.35,0.392	0.58	-0.209	DAP3_EC109	SE	257	0.209
48859	MUC16	MUC16	chr19	-	8961951	8962031	8959519	8959706	8962353	8962395	73	82	0	0	58	16	179	99	5.12932e-11	2.45331e-08	1.0,1.0	0.667	0.333	DAP3_EC109	SE	73	0.333
48921	EXOC1	EXOC1	chr4	+	56755053	56755098	56749988	56750094	56756388	56756552	1	48	67	64	68	82	144	99	0.00362778	0.0406832	0.01,0.34	0.363	-0.188	DAP3_EC109	SE	68	0.188
49025	ZDHHC20	ZDHHC20	chr13	-	21952799	21952877	21946709	21950794	21955572	21955688	5	15	41	43	65	119	177	99	0.00472254	0.0492681	0.064,0.163	0.234	-0.121	DAP3_EC109	SE	46	0.121
49042	TMEM116	TMEM116	chr12	-	112381068	112381173	112375964	112376014	112429561	112429693	101	130	10	6	119	1	198	99	0.00204947	0.0268335	0.835,0.915	0.983	-0.108	DAP3_EC109	SE	111	0.108
49092	GABBR1	GABBR1	chr6	-	29598234	29598420	29595262	29595423	29599172	29599376	83	82	19	7	79	0	198	99	7.86944e-06	0.000394602	0.686,0.854	1	-0.23	DAP3_EC109	SE	79	0.23
49153	CCDC92	CCDC92	chr12	-	124428818	124428901	124427893	124428040	124457075	124457378	39	123	13	6	169	4	182	99	0.00364258	0.0407976	0.62,0.918	0.958	-0.189	DAP3_EC109	SE	52	0.189
49185	CTTNBP2	CTTNBP2	chr7	-	117386066	117386153	117385884	117385984	117396608	117396688	80	73	12	4	96	0	186	99	7.05553e-05	0.00214052	0.78,0.907	1	-0.156	DAP3_EC109	SE	77	0.156
49233	GLYCTK	GLYCTK	chr3	+	52324319	52324735	52321835	52321892	52324975	52325127	58	33	0	2	18	5	198	99	0.000301419	0.00649622	1.0,0.892	0.643	0.303	DAP3_EC109	SE	23	0.303
49275	ZNF107	ZNF107	chr7	+	64139554	64139714	64126510	64126663	64150776	64150903	45	56	0	0	123	8	198	99	0.00016532	0.0040989	1.0,1.0	0.885	0.115	DAP3_EC109	SE	45	0.115
49277	ZNF107	ZNF107	chr7	+	64139554	64139714	64129414	64129556	64151625	64151752	44	47	6	3	36	0	198	99	0.00283123	0.0339093	0.786,0.887	1	-0.163	DAP3_EC109	SE	36	0.163
49278	ZNF107	ZNF107	chr7	+	64150776	64150903	64126510	64126663	64151625	64151752	3	20	54	18	42	26	198	99	0.00100794	0.0160427	0.027,0.357	0.447	-0.255	DAP3_EC109	SE	38	0.255
49279	ZNF107	ZNF107	chr7	+	64150776	64150903	64139554	64139714	64151625	64151752	4	25	30	16	48	10	198	99	0.000127669	0.0033758	0.062,0.439	0.706	-0.455	DAP3_EC109	SE	34	0.455
49391	ALKBH6	ALKBH6	chr19	-	36504415	36504490	36504245	36504324	36505076	36505115	15	36	33	45	61	39	174	99	0.00352893	0.0399639	0.205,0.313	0.471	-0.212	DAP3_EC109	SE	48	0.212
49500	HAGHL	HAGHL	chr16	+	779008	779088	778793	778895	779287	779715	1510	1804	16	100	1495	166	179	99	8.79541e-12	5.18371e-09	0.981,0.909	0.833	0.112	DAP3_EC109	SE	1526	0.112
49514	RAB5IF	RAB5IF	chr20	+	35236292	35236403	35236117	35236221	35240412	35240960	74	154	11	27	97	42	198	99	0.000566745	0.0104335	0.771,0.74	0.536	0.22	DAP3_EC109	SE	85	0.22
49534	SPATA13	SPATA13	chr13	+	24852751	24852959	24825855	24826000	24858272	24858409	9	4	20	18	14	8	198	99	0.00189654	0.0254089	0.184,0.1	0.467	-0.325	DAP3_EC109	SE	22	0.325
49541	ARNTL2	ARNTL2	chr12	+	27523061	27523163	27521194	27521345	27533179	27533337	36	52	93	136	83	72	198	99	2.981e-06	0.000182703	0.162,0.16	0.366	-0.205	DAP3_EC109	SE	129	0.205
49546	ARNTL2	ARNTL2	chr12	+	27542111	27542229	27538413	27538493	27543028	27543172	56	80	9	0	113	0	198	99	0.00223675	0.0285989	0.757,1.0	1	-0.121	DAP3_EC109	SE	65	0.121
49551	GALNT11	GALNT11	chr7	+	151724681	151724803	151722758	151722969	151791274	151791607	24	88	239	203	59	80	198	99	2.27292e-05	0.000881527	0.048,0.178	0.269	-0.156	DAP3_EC109	SE	139	0.156
49641	GUSBP1	GUSBP1	chr5	+	21491429	21491617	21461891	21461975	21495206	21495291	90	73	11	16	67	2	198	99	0.0025297	0.0311592	0.804,0.695	0.944	-0.194	DAP3_EC109	SE	69	0.194
49740	OSBPL8	OSBPL8	chr12	-	76853638	76853675	76844630	76844759	76881289	76881398	59	46	72	28	59	19	136	99	0.0041059	0.0445389	0.374,0.545	0.693	-0.233	DAP3_EC109	SE	74	0.233
49796	SVIL	SVIL	chr10	-	29815889	29815985	29813400	29813644	29818633	29818773	5	14	149	235	62	221	195	99	2.39e-10	9.00638e-08	0.017,0.029	0.125	-0.102	DAP3_EC109	SE	154	0.102
49838	TNRC6A	TNRC6A	chr16	+	24804793	24804970	24800552	24803138	24805864	24806040	24	97	117	134	213	155	198	99	7.63109e-06	0.000385761	0.093,0.266	0.407	-0.227	DAP3_EC109	SE	141	0.227
49900	FAM160A1	FAM160A1	chr4	+	152403675	152403800	152330327	152330617	152487289	152487516	19	20	2	5	28	0	198	99	0.00126086	0.0188343	0.826,0.667	1	-0.254	DAP3_EC109	SE	21	0.254
49904	FAM160A1	FAM160A1	chr4	+	152487289	152487516	152403675	152403800	152498601	152499228	34	51	0	0	57	4	198	99	0.00326044	0.0376433	1.0,1.0	0.877	0.123	DAP3_EC109	SE	34	0.123
49948	MPHOSPH9	MPHOSPH9	chr12	-	123687796	123687922	123687170	123687631	123694602	123694709	217	341	67	47	311	24	198	99	0.00110384	0.0171244	0.618,0.784	0.866	-0.165	DAP3_EC109	SE	284	0.165
49957	HNRNPDL	HNRNPDL	chr4	-	83346715	83346820	83343716	83346036	83347189	83347282	958	792	559	710	1826	551	198	99	1.04123e-07	1.26202e-05	0.461,0.358	0.624	-0.215	DAP3_EC109	SE	1502	0.215
49977	PCNX4	PCNX4	chr14	+	60574303	60575045	60558640	60559137	60582436	60582537	48	80	0	0	68	8	198	99	5.52598e-06	0.000299038	1.0,1.0	0.81	0.19	DAP3_EC109	SE	48	0.19
49978	PCNX4	PCNX4	chr14	+	60581417	60581597	60558628	60559137	60582436	60582537	40	69	0	0	76	8	198	99	1.48371e-05	0.000647852	1.0,1.0	0.826	0.174	DAP3_EC109	SE	40	0.174
49988	CDC42BPG	CDC42BPG	chr11	-	64595157	64595255	64594998	64595083	64596942	64597542	39	91	2	1	47	10	197	99	6.69097e-05	0.00205803	0.907,0.979	0.703	0.24	DAP3_EC109	SE	41	0.24
50007	ZC3H11A	ZC3H11A	chr1	+	203765578	203765729	203765420	203765482	203770702	203770756	23	58	5	18	78	6	198	99	0.00461511	0.0484276	0.697,0.617	0.867	-0.21	DAP3_EC109	SE	28	0.21
50057	MAP3K20	MAP3K20	chr2	+	174104131	174104224	174103100	174103163	174123426	174123543	47	64	0	0	62	4	192	99	0.00371807	0.041386	1.0,1.0	0.889	0.111	DAP3_EC109	SE	47	0.111
50071	BPHL	BPHL	chr6	+	3119518	3119746	3118609	3119081	3123890	3123994	22	59	115	86	53	56	198	99	0.00412465	0.0446915	0.087,0.255	0.321	-0.15	DAP3_EC109	SE	109	0.15
50075	BPHL	BPHL	chr6	+	3138274	3138413	3137595	3137656	3140619	3140743	24	41	0	2	21	6	198	99	0.000552731	0.0102514	1.0,0.911	0.636	0.32	DAP3_EC109	SE	24	0.32
50076	BPHL	BPHL	chr6	+	3138274	3138413	3137595	3137727	3140619	3140743	16	22	78	68	38	58	198	99	0.00190109	0.0254535	0.093,0.139	0.247	-0.131	DAP3_EC109	SE	90	0.131
50118	CEP95	CEP95	chr17	+	62512840	62512946	62510346	62510476	62515438	62515554	60	192	101	128	253	74	198	99	1.46644e-05	0.000642339	0.229,0.429	0.631	-0.302	DAP3_EC109	SE	161	0.302
50130	ODF2L	ODF2L	chr1	-	86822126	86822285	86820456	86820542	86824469	86824574	23	76	16	43	22	41	198	99	0.000471366	0.00910063	0.418,0.469	0.212	0.232	DAP3_EC109	SE	39	0.232
50133	ODF2L	ODF2L	chr1	-	86851140	86851273	86850358	86850484	86852597	86852762	93	163	6	27	79	39	198	99	1.27618e-05	0.000575305	0.886,0.751	0.503	0.316	DAP3_EC109	SE	99	0.316
50190	SAMD4A	SAMD4A	chr14	+	55203741	55204005	55168779	55169298	55215532	55215642	38	76	31	81	188	99	198	99	0.00474832	0.049479	0.38,0.319	0.487	-0.137	DAP3_EC109	SE	69	0.137
50195	KLHL5	KLHL5	chr4	+	39064178	39064655	39046450	39046716	39077584	39077767	170	209	98	172	181	272	198	99	4.06431e-05	0.00138624	0.464,0.378	0.25	0.171	DAP3_EC109	SE	268	0.171
50218	GTF2A2	GTF2A2	chr15	-	59942867	59942972	59934334	59934461	59949604	59949714	495	1026	108	46	1743	32	198	99	1.42445e-07	1.6177e-05	0.696,0.918	0.965	-0.158	DAP3_EC109	SE	603	0.158
50219	GTF2A2	GTF2A2	chr15	-	59944404	59944525	59934334	59934461	59949604	59949714	552	1195	108	46	1793	32	198	99	3.1174e-07	2.99126e-05	0.719,0.929	0.966	-0.142	DAP3_EC109	SE	660	0.142
50230	ZFAND4	ZFAND4	chr10	-	46148431	46148507	46147413	46147481	46158989	46159290	13	28	9	13	27	1	175	99	0.00011922	0.00319657	0.45,0.549	0.939	-0.439	DAP3_EC109	SE	22	0.439
50388	MRPS11	MRPS11	chr15	+	89015877	89015956	89011138	89011255	89018340	89018470	276	826	43	46	834	17	178	99	5.70574e-07	4.83999e-05	0.781,0.909	0.965	-0.12	DAP3_EC109	SE	319	0.12
50431	CELF1	CELF1	chr11	-	47522412	47522484	47521004	47521156	47574543	47574684	21	107	21	29	178	19	171	99	0.000900521	0.0147855	0.367,0.681	0.844	-0.32	DAP3_EC109	SE	42	0.32
50499	FUT8	FUT8	chr14	+	65922338	65922436	65877309	65878711	66028054	66028484	59	77	3	7	57	0	197	99	0.00242613	0.0302716	0.908,0.847	1	-0.123	DAP3_EC109	SE	57	0.123
50543	RAD54B	RAD54B	chr8	-	95470495	95470664	95439943	95444884	95479632	95479783	128	118	1	0	115	8	198	99	7.51287e-05	0.00225234	0.985,1.0	0.878	0.114	DAP3_EC109	SE	118	0.114
50568	MADD	MADD	chr11	+	47348288	47348358	47346021	47346128	47350208	47350255	395	576	171	58	656	50	169	99	0.00478365	0.049743	0.575,0.853	0.885	-0.171	DAP3_EC109	SE	566	0.171
50578	TUFT1	TUFT1	chr1	+	151534566	151534641	151512784	151512902	151535060	151535162	12	69	239	244	139	267	174	99	4.53417e-08	6.51098e-06	0.028,0.139	0.229	-0.146	DAP3_EC109	SE	251	0.146
50596	SLC12A4	SLC12A4	chr16	-	67984556	67984614	67984221	67984396	67985042	67985207	183	130	0	0	137	12	157	99	3.46497e-07	3.25692e-05	1.0,1.0	0.878	0.122	DAP3_EC109	SE	130	0.122
50620	RASA2	RASA2	chr3	+	141274681	141274754	141259374	141259451	141277727	141277804	97	105	17	0	62	0	172	99	0.00251804	0.0310676	0.767,1.0	1	-0.117	DAP3_EC109	SE	62	0.117
50626	ABI1	ABI1	chr10	-	27044583	27044670	27040526	27040712	27054146	27054247	65	105	10	58	84	89	186	99	0.00245249	0.0304921	0.776,0.491	0.334	0.299	DAP3_EC109	SE	75	0.299
50628	ABI1	ABI1	chr10	-	27047990	27048164	27040526	27040712	27054146	27054247	405	814	10	58	731	89	198	99	8.59298e-05	0.00250021	0.953,0.875	0.804	0.11	DAP3_EC109	SE	415	0.11
50632	ABI1	ABI1	chr10	-	27047990	27048167	27040526	27040712	27054146	27054247	514	1101	10	58	892	89	198	99	1.12803e-05	0.000520704	0.963,0.905	0.834	0.1	DAP3_EC109	SE	524	0.1
50675	PAPLN	PAPLN	chr14	+	73706480	73706540	73704213	73704300	73711351	73711467	78	70	0	2	21	4	159	99	0.00106825	0.0167162	1.0,0.956	0.766	0.212	DAP3_EC109	SE	25	0.212
50740	GIN1	GIN1	chr5	-	102442419	102442613	102440244	102440550	102444272	102444418	74	76	9	2	104	23	198	99	0.00441052	0.0468261	0.804,0.95	0.693	0.184	DAP3_EC109	SE	78	0.184
50745	CCDC180	CCDC180	chr9	+	100080744	100080864	100079346	100079510	100082407	100082487	43	36	3	0	34	9	198	99	0.000553971	0.0102664	0.878,1.0	0.654	0.285	DAP3_EC109	SE	36	0.285
50848	ARL13B	ARL13B	chr3	+	93715406	93715528	93714717	93714788	93722502	93722752	19	30	51	112	2	112	198	99	1.0625e-08	2.02961e-06	0.157,0.118	0.009	0.129	DAP3_EC109	SE	70	0.129
50884	KAT7	KAT7	chr17	+	47886480	47886570	47882724	47882807	47888837	47888936	619	684	36	47	405	61	189	99	7.47344e-05	0.00224376	0.9,0.884	0.777	0.115	DAP3_EC109	SE	466	0.115
50900	ARMCX5-GPRASP2	ARMCX5-GPRASP2	chrX	+	101975461	101975749	101860409	101860581	101975884	101975955	33	30	0	0	23	3	198	99	0.00243452	0.0303232	1.0,1.0	0.793	0.207	DAP3_EC109	SE	26	0.207
50914	ATG13	ATG13	chr11	+	46639874	46639925	46638825	46639440	46651594	46651650	60	79	144	149	123	126	150	99	0.000347068	0.00723069	0.216,0.259	0.392	-0.155	DAP3_EC109	SE	204	0.155
50976	LOC100130691	LOC100130691	chr2	-	178203325	178203427	178199120	178199257	178257300	178257419	69	68	12	1	82	0	198	99	0.000674639	0.0118968	0.742,0.971	1	-0.143	DAP3_EC109	SE	69	0.143
51021	TPCN1	TPCN1	chr12	+	113722522	113722576	113722385	113722442	113723693	113723766	319	173	3	4	210	24	153	99	9.71474e-08	1.1985e-05	0.986,0.965	0.85	0.126	DAP3_EC109	SE	177	0.126
51049	MRPL48	MRPL48	chr11	+	73528869	73528992	73516071	73516124	73536752	73536841	31	44	35	80	66	44	198	99	0.00361366	0.0406011	0.307,0.216	0.429	-0.167	DAP3_EC109	SE	66	0.167
51052	MRPL48	MRPL48	chr11	+	73534057	73534115	73516071	73516124	73536752	73536841	2	0	35	80	20	44	157	99	7.13859e-10	2.29387e-07	0.035,0.0	0.223	-0.206	DAP3_EC109	SE	37	0.206
51054	MRPL48	MRPL48	chr11	+	73534057	73534115	73528869	73528992	73536752	73536841	4	0	30	44	22	65	157	99	4.29941e-05	0.00144933	0.078,0.0	0.176	-0.137	DAP3_EC109	SE	34	0.137
51073	MEGF6	MEGF6	chr1	-	3413551	3413683	3413218	3413347	3413796	3413925	393	227	41	98	58	137	198	99	3.90908e-10	1.38101e-07	0.827,0.537	0.175	0.507	DAP3_EC109	SE	195	0.507
51080	MEGF6	MEGF6	chr1	-	3415261	3415390	3414934	3415063	3416151	3416280	202	193	9	8	158	19	198	99	0.00422116	0.045401	0.918,0.923	0.806	0.115	DAP3_EC109	SE	177	0.115
51287	RBM5	RBM5	chr3	+	50137964	50138038	50137414	50137484	50140515	50140599	85	377	17	2	423	0	173	99	3.14397e-05	0.00113457	0.741,0.991	1	-0.134	DAP3_EC109	SE	102	0.134
51293	RBM5	RBM5	chr3	+	50148111	50148203	50147035	50147121	50150815	50150977	214	268	29	18	390	4	191	99	6.88746e-08	9.12137e-06	0.793,0.885	0.981	-0.142	DAP3_EC109	SE	243	0.142
51295	CCDC125	CCDC125	chr5	-	68588014	68588189	68581163	68581294	68590619	68590727	36	80	15	24	100	6	198	99	2.48659e-05	0.00094419	0.545,0.625	0.893	-0.308	DAP3_EC109	SE	51	0.308
51300	CCDC125	CCDC125	chr5	-	68609811	68609870	68606944	68607031	68616063	68616172	50	93	8	9	124	0	158	99	6.69739e-06	0.000350089	0.797,0.866	1	-0.168	DAP3_EC109	SE	58	0.168
51301	CCDC125	CCDC125	chr5	-	68609811	68609870	68606944	68607031	68616291	68616407	21	39	0	9	52	0	158	99	0.00176018	0.0240971	1.0,0.731	1	-0.135	DAP3_EC109	SE	21	0.135
51302	CCDC125	CCDC125	chr5	-	68609811	68609873	68606944	68607031	68616063	68616407	22	46	8	9	50	0	161	99	8.53144e-06	0.000420339	0.628,0.759	1	-0.306	DAP3_EC109	SE	30	0.306
51303	CCDC125	CCDC125	chr5	-	68616063	68616172	68606944	68607031	68616291	68616407	25	30	0	9	29	0	198	99	0.00439328	0.0466989	1.0,0.625	1	-0.188	DAP3_EC109	SE	25	0.188
51304	CCDC125	CCDC125	chr5	-	68616063	68616172	68609811	68609870	68616291	68616407	51	88	1	0	119	9	198	99	0.000160071	0.004006	0.962,1.0	0.869	0.112	DAP3_EC109	SE	52	0.112
51314	SIK3	SIK3	chr11	-	116824759	116824823	116797934	116798096	116827663	116827780	196	261	48	12	284	1	163	99	3.02713e-08	4.77717e-06	0.713,0.93	0.994	-0.172	DAP3_EC109	SE	244	0.172
51344	CERT1	CERT1	chr5	-	74695134	74695212	74685416	74685512	74696029	74696122	5	27	155	155	84	194	177	99	4.46926e-09	9.80211e-07	0.018,0.089	0.195	-0.142	DAP3_EC109	SE	160	0.142
51352	RABGEF1	RABGEF1	chr7	+	66165755	66165836	66147152	66147245	66177153	66177211	31	60	12	4	61	42	180	99	0.00362216	0.0406514	0.587,0.892	0.444	0.296	DAP3_EC109	SE	43	0.296
51380	RABGEF1	RABGEF1	chr7	+	66233817	66234012	66204982	66205645	66236869	66237065	38	57	16	4	70	0	198	99	2.9521e-05	0.00108006	0.543,0.877	1	-0.29	DAP3_EC109	SE	54	0.29
51381	RABGEF1	RABGEF1	chr7	+	66233817	66234012	66205143	66205779	66235309	66235454	73	106	0	0	105	6	198	99	0.000578802	0.010599	1.0,1.0	0.897	0.103	DAP3_EC109	SE	73	0.103
51410	TPM2	TPM2	chr9	-	35684728	35684804	35684484	35684547	35685060	35685136	491	583	1522	1660	1005	1133	175	99	6.16618e-13	5.1945e-10	0.154,0.166	0.334	-0.174	DAP3_EC109	SE	2013	0.174
51413	TPM2	TPM2	chr9	-	35685060	35685136	35684728	35684804	35685265	35685336	1339	1413	366	542	1425	912	175	99	2.8389e-06	0.000175552	0.674,0.596	0.469	0.166	DAP3_EC109	SE	1705	0.166
51431	RWDD4	RWDD4	chr4	-	184572370	184572476	184572136	184572284	184580081	184580338	78	117	11	2	117	0	198	99	0.000576875	0.0105774	0.78,0.967	1	-0.127	DAP3_EC109	SE	89	0.127
51433	RWDD4	RWDD4	chr4	-	184572370	184572480	184572136	184572284	184580081	184580338	81	122	11	2	125	0	198	99	0.000551839	0.0102425	0.786,0.968	1	-0.123	DAP3_EC109	SE	92	0.123
51434	RWDD4	RWDD4	chr4	-	184577033	184577114	184572136	184572284	184580081	184580338	49	40	11	2	44	0	180	99	0.000585477	0.0106897	0.71,0.917	1	-0.186	DAP3_EC109	SE	42	0.186
51439	PLEC	PLEC	chr8	-	144996671	145000052	144989320	144996563	145000951	145001050	666	697	66	57	1000	20	198	99	1.05822e-09	3.11839e-07	0.835,0.859	0.962	-0.115	DAP3_EC109	SE	732	0.115
51531	MECP2	MECP2	chrX	-	153305242	153305354	153297657	153298008	153363060	153363174	3	0	131	21	9	37	198	99	4.64376e-05	0.0015383	0.011,0.0	0.108	-0.102	DAP3_EC109	SE	21	0.102
51641	DPCD	DPCD	chr10	+	103364896	103364969	103360959	103361093	103368591	103368694	2	54	207	193	86	204	172	99	1.79897e-06	0.000123258	0.006,0.139	0.195	-0.122	DAP3_EC109	SE	209	0.122
51686	TNK2	TNK2	chr3	-	195594039	195594129	195593759	195593887	195594231	195595580	257	131	11	11	180	36	189	99	2.59414e-05	0.000976677	0.924,0.862	0.724	0.169	DAP3_EC109	SE	142	0.169
51784	MTMR3	MTMR3	chr22	+	30366964	30367051	30353024	30353077	30374430	30374520	100	104	4	8	134	34	186	99	1.38071e-05	0.00061093	0.93,0.874	0.677	0.225	DAP3_EC109	SE	104	0.225
51862	ERCC1	ERCC1	chr19	-	45916934	45917003	45910591	45912983	45920078	45920155	266	585	35	24	435	5	168	99	3.4971e-06	0.000207583	0.817,0.935	0.981	-0.105	DAP3_EC109	SE	301	0.105
51922	ZSCAN32	ZSCAN32	chr16	-	3440422	3440517	3440009	3440133	3443648	3443814	30	119	4	6	125	1	194	99	0.0047418	0.0494193	0.793,0.91	0.985	-0.133	DAP3_EC109	SE	34	0.133
51931	ZSCAN32	ZSCAN32	chr16	-	3447191	3447744	3434458	3434941	3450944	3451004	66	79	4	7	65	0	198	99	0.0014451	0.0208768	0.892,0.849	1	-0.129	DAP3_EC109	SE	65	0.129
52143	KIF17	KIF17	chr1	-	21013880	21014437	21012538	21012619	21016680	21016828	91	151	0	0	75	5	198	99	0.000606537	0.0109922	1.0,1.0	0.882	0.118	DAP3_EC109	SE	80	0.118
52155	DCAF17	DCAF17	chr2	+	172333369	172333460	172325397	172325540	172334496	172334580	21	42	0	0	20	3	190	99	0.0018702	0.02517	1.0,1.0	0.776	0.224	DAP3_EC109	SE	21	0.224
52200	EXOSC1	EXOSC1	chr10	-	99202993	99203068	99200927	99201016	99205488	99205604	583	911	123	109	1548	115	174	99	5.87455e-05	0.00185418	0.729,0.826	0.885	-0.108	DAP3_EC109	SE	706	0.108
52201	EXOSC1	EXOSC1	chr10	-	99205209	99205363	99200927	99201016	99205488	99205604	9	44	123	109	130	115	198	99	1.89533e-10	7.4824e-08	0.035,0.168	0.361	-0.259	DAP3_EC109	SE	132	0.259
52254	SUGT1P3	SUGT1P3	chr13	-	41495609	41495667	41486024	41486859	41495754	41495910	23	36	0	0	23	3	157	99	0.00452749	0.0477338	1.0,1.0	0.829	0.171	DAP3_EC109	SE	23	0.171
52272	FKBP7	FKBP7	chr2	-	179341788	179341940	179334378	179334509	179343005	179343327	45	39	9	0	40	0	198	99	0.0047236	0.049271	0.714,1.0	1	-0.143	DAP3_EC109	SE	39	0.143
52273	FKBP7	FKBP7	chr2	-	179341788	179341940	179334378	179334512	179343005	179343327	64	52	28	18	40	0	198	99	1.25432e-07	1.45642e-05	0.533,0.591	1	-0.438	DAP3_EC109	SE	40	0.438
52372	PMS1	PMS1	chr2	+	190717380	190717503	190708689	190708806	190718664	190718808	68	87	8	2	128	0	198	99	0.000806595	0.0136173	0.81,0.956	1	-0.117	DAP3_EC109	SE	76	0.117
52443	MRPL30	MRPL30	chr2	+	99802639	99802717	99797646	99797712	99811213	99811360	326	364	81	53	543	14	177	99	9.27924e-13	7.34987e-10	0.692,0.793	0.956	-0.214	DAP3_EC109	SE	407	0.214
52444	MRPL30	MRPL30	chr2	+	99804639	99804720	99797646	99797712	99811213	99811360	617	696	81	53	912	14	180	99	1.21414e-12	9.4366e-10	0.807,0.878	0.973	-0.13	DAP3_EC109	SE	698	0.13
52495	OBSCN	OBSCN	chr1	+	228495811	228496084	228494959	228495232	228496799	228496996	97	40	5	3	60	14	198	99	0.00192215	0.0256334	0.907,0.87	0.682	0.207	DAP3_EC109	SE	43	0.207
52513	INO80E	INO80E	chr16	+	30013756	30014334	30012734	30012851	30014756	30014847	17	128	16	12	156	6	198	99	0.00328766	0.0378872	0.347,0.842	0.929	-0.335	DAP3_EC109	SE	33	0.335
52531	CRTC1	CRTC1	chr19	+	18854917	18854965	18853719	18853836	18856632	18856770	0	5	96	93	15	45	147	99	1.73757e-07	1.89708e-05	0.0,0.035	0.183	-0.165	DAP3_EC109	SE	60	0.165
52536	CRTC1	CRTC1	chr19	+	18879294	18879603	18876213	18876338	18886450	18886631	43	98	10	3	49	0	198	99	0.00149111	0.0213603	0.683,0.942	1	-0.188	DAP3_EC109	SE	49	0.188
52540	CRTC1	CRTC1	chr19	+	18885709	18885796	18876213	18876338	18886450	18886631	46	68	10	3	45	0	186	99	0.00101577	0.0161262	0.71,0.923	1	-0.183	DAP3_EC109	SE	45	0.183
52586	TCTN1	TCTN1	chr12	+	111072474	111072584	111070276	111070364	111074285	111074306	241	240	26	7	404	3	198	99	5.83908e-06	0.00031285	0.823,0.945	0.985	-0.101	DAP3_EC109	SE	247	0.101
52632	TMEM53	TMEM53	chr1	-	45125845	45125967	45118918	45120881	45140002	45140153	75	128	6	6	59	0	198	99	0.0037168	0.0413793	0.862,0.914	1	-0.112	DAP3_EC109	SE	59	0.112
52760	WASHC2C	WASHC2C	chr10	+	46280268	46280349	46280012	46280141	46282482	46282695	42	58	9	4	40	0	180	99	0.000751366	0.0129271	0.72,0.889	1	-0.196	DAP3_EC109	SE	40	0.196
52847	WDFY3	WDFY3	chr4	-	85729486	85729570	85724442	85724620	85731039	85731497	2	0	21	29	7	17	183	99	0.000350386	0.00728274	0.049,0.0	0.182	-0.158	DAP3_EC109	SE	23	0.158
52850	WDFY3	WDFY3	chr4	-	85818063	85818163	85781564	85781775	85887361	85887843	17	18	3	2	41	0	198	99	0.00458618	0.0481974	0.739,0.818	1	-0.222	DAP3_EC109	SE	20	0.222
53103	PTPRS	PTPRS	chr19	-	5218797	5218809	5218430	5218543	5219320	5219478	349	216	176	99	198	51	111	99	0.00229787	0.0291586	0.639,0.661	0.776	-0.126	DAP3_EC109	SE	249	0.126
53146	VPS29	VPS29	chr12	-	110937339	110937351	110933816	110934008	110939853	110939945	330	230	372	194	495	228	111	99	2.64081e-06	0.000165691	0.442,0.514	0.659	-0.181	DAP3_EC109	SE	424	0.181
53195	OSBP2	OSBP2	chr22	+	31137147	31137356	31090860	31091540	31266415	31266669	54	150	0	1	85	8	198	99	2.27308e-05	0.000881527	1.0,0.987	0.842	0.152	DAP3_EC109	SE	54	0.152
53300	DDHD1	DDHD1	chr14	-	53518561	53518645	53503472	53513667	53521155	53521347	1	16	47	45	23	41	183	99	0.00355032	0.0401148	0.011,0.161	0.233	-0.147	DAP3_EC109	SE	48	0.147
53417	TPD52L1	TPD52L1	chr6	+	125574862	125574901	125569427	125569529	125578243	125578304	83	82	28	20	133	10	138	99	0.000113729	0.00308999	0.68,0.746	0.905	-0.192	DAP3_EC109	SE	102	0.192
53420	TPD52L1	TPD52L1	chr6	+	125578243	125578304	125574862	125574901	125583979	125585552	80	66	8	3	139	28	160	99	0.00457951	0.0481435	0.861,0.932	0.754	0.143	DAP3_EC109	SE	69	0.143
53452	NUCB2	NUCB2	chr11	+	17312786	17312912	17308180	17308264	17316870	17317014	10	8	32	41	21	18	198	99	0.000193583	0.00462235	0.135,0.089	0.368	-0.256	DAP3_EC109	SE	39	0.256
53545	ZNF706	ZNF706	chr8	-	102214560	102214675	102213834	102213971	102216877	102216921	79	95	0	0	78	15	198	99	8.88359e-10	2.69446e-07	1.0,1.0	0.722	0.278	DAP3_EC109	SE	79	0.278
53708	LUCAT1	LUCAT1	chr5	-	90608894	90609046	90606730	90606849	90609454	90609594	57	18	3	4	55	0	198	99	0.00258655	0.0316525	0.905,0.692	1	-0.202	DAP3_EC109	SE	22	0.202
53728	PKD1L2	PKD1L2	chr16	-	81209209	81209355	81208324	81208519	81211411	81211588	49	68	0	0	21	3	198	99	0.00255122	0.0313404	1.0,1.0	0.778	0.222	DAP3_EC109	SE	24	0.222
53748	MYO5A	MYO5A	chr15	-	52635313	52635394	52632392	52632591	52638557	52638658	11	19	25	37	79	44	180	99	1.25869e-05	0.000569598	0.195,0.22	0.497	-0.289	DAP3_EC109	SE	36	0.289
53811	PLEKHH1	PLEKHH1	chr14	+	68035854	68035933	68028853	68029611	68036637	68036729	24	36	6	1	63	0	178	99	0.00181712	0.0246208	0.69,0.952	1	-0.179	DAP3_EC109	SE	30	0.179
53841	LINC02298	LINC02298	chr14	+	105564809	105564910	105561876	105562105	105565055	105565227	64	85	0	1	205	13	198	99	0.000127066	0.00336345	1.0,0.977	0.887	0.101	DAP3_EC109	SE	64	0.101
53902	CCP110	CCP110	chr16	+	19559836	19559922	19559276	19559336	19562517	19564728	138	334	68	119	174	146	185	99	0.000217996	0.00506699	0.521,0.6	0.389	0.171	DAP3_EC109	SE	206	0.171
53941	MIPOL1	MIPOL1	chr14	+	37681434	37681561	37667141	37667309	37688757	37688896	3	16	19	25	29	14	198	99	0.000278225	0.00610212	0.073,0.242	0.509	-0.352	DAP3_EC109	SE	22	0.352
54013	NUP58	NUP58	chr13	+	25883384	25883420	25881943	25882086	25887020	25887170	235	903	268	85	749	24	135	99	8.60334e-05	0.00250205	0.391,0.886	0.958	-0.319	DAP3_EC109	SE	503	0.319
54064	RESF1	RESF1	chr12	+	32133811	32138891	32123122	32123290	32145311	32146041	13	30	8	4	28	0	198	99	0.000182682	0.00441719	0.448,0.789	1	-0.381	DAP3_EC109	SE	21	0.381
54169	DBF4B	DBF4B	chr17	+	42786671	42786734	42786032	42786207	42800247	42800390	246	277	62	20	272	11	162	99	0.000609321	0.0110359	0.708,0.894	0.938	-0.137	DAP3_EC109	SE	283	0.137
54178	AUH	AUH	chr9	-	93979558	93979609	93976096	93976707	93983086	93983274	69	102	14	0	71	0	150	99	0.00231509	0.0293292	0.765,1.0	1	-0.117	DAP3_EC109	SE	71	0.117
54208	SACS	SACS	chr13	-	23932473	23932620	23928657	23930146	23939304	23939416	201	84	0	1	99	15	198	99	1.71922e-09	4.55444e-07	1.0,0.977	0.767	0.221	DAP3_EC109	SE	85	0.221
54275	C2orf76	C2orf76	chr2	-	120097734	120097937	120097402	120097547	120123932	120124318	14	43	11	1	32	0	198	99	0.00197669	0.026142	0.389,0.956	1	-0.328	DAP3_EC109	SE	25	0.328
54286	WDSUB1	WDSUB1	chr2	-	160128212	160128306	160116320	160116354	160132056	160132149	19	66	4	11	67	0	193	99	1.36882e-05	0.000606847	0.709,0.755	1	-0.268	DAP3_EC109	SE	23	0.268
54361	NFX1	NFX1	chr9	+	33354848	33354890	33352643	33352717	33364007	33364106	50	92	0	0	77	9	141	99	6.7354e-06	0.000351632	1.0,1.0	0.857	0.143	DAP3_EC109	SE	50	0.143
54398	ASAP1	ASAP1	chr8	-	131373915	131374017	131370262	131370389	131414130	131414216	20	20	44	58	98	61	198	99	1.02113e-07	1.24616e-05	0.185,0.147	0.445	-0.279	DAP3_EC109	SE	64	0.279
54414	EP400	EP400	chr12	+	132466033	132466141	132464238	132464338	132466637	132467023	109	124	14	34	133	7	198	99	0.00120012	0.018218	0.796,0.646	0.905	-0.184	DAP3_EC109	SE	123	0.184
54484	CALML4	CALML4	chr15	-	68491878	68492019	68489777	68489966	68497458	68497489	22	57	9	0	67	0	198	99	0.00324857	0.0375376	0.55,1.0	1	-0.225	DAP3_EC109	SE	31	0.225
54551	TRAPPC2	TRAPPC2	chrX	-	13752168	13752304	13737989	13738101	13752643	13752739	96	96	207	161	143	159	198	99	0.00427902	0.0458567	0.188,0.23	0.31	-0.101	DAP3_EC109	SE	257	0.101
54554	MLX	MLX	chr17	+	40720487	40720577	40719636	40719673	40720854	40720961	867	692	224	96	1106	113	189	99	0.00182041	0.0246547	0.67,0.791	0.837	-0.106	DAP3_EC109	SE	788	0.106
54557	LRP12	LRP12	chr8	-	105521166	105521302	105511544	105511747	105601046	105601252	57	66	0	0	101	7	198	99	0.000154438	0.00389877	1.0,1.0	0.878	0.122	DAP3_EC109	SE	57	0.122
54593	PCNP	PCNP	chr3	+	101295294	101295638	101292937	101293123	101304280	101304355	31	16	37	27	4	29	198	99	0.000509655	0.0096599	0.295,0.229	0.065	0.197	DAP3_EC109	SE	33	0.197
54597	PCNP	PCNP	chr3	+	101298432	101298610	101292937	101293123	101298685	101298848	120	47	204	151	58	352	198	99	5.19271e-06	0.000284971	0.227,0.135	0.076	0.105	DAP3_EC109	SE	198	0.105
54615	TMEM234	TMEM234	chr1	-	32681984	32682118	32681794	32681882	32682489	32682548	34	103	0	1	100	11	198	99	1.20783e-05	0.000550885	1.0,0.981	0.82	0.17	DAP3_EC109	SE	34	0.17
54634	SLC38A1	SLC38A1	chr12	-	46648596	46648719	46623346	46623422	46662647	46662826	25	136	7	3	159	1	198	99	0.0018258	0.0247196	0.641,0.958	0.988	-0.189	DAP3_EC109	SE	32	0.189
54700	TM2D3	TM2D3	chr15	-	102191898	102191976	102190206	102190364	102192473	102192584	160	181	631	295	185	230	177	99	0.00075244	0.0129384	0.124,0.255	0.31	-0.12	DAP3_EC109	SE	415	0.12
54736	UBE2D4	UBE2D4	chr7	+	43982552	43982630	43978029	43978093	43988230	43988336	150	214	46	17	158	6	177	99	0.00128408	0.0190917	0.646,0.876	0.936	-0.175	DAP3_EC109	SE	164	0.175
54808	EFNA5	EFNA5	chr5	-	106722935	106723016	106712594	106717077	106723406	106723472	42	95	6	7	129	1	180	99	0.000411715	0.00820106	0.794,0.882	0.986	-0.148	DAP3_EC109	SE	48	0.148
54810	TPST2	TPST2	chr22	-	26936754	26937684	26932253	26932452	26986016	26986096	38	43	2	0	34	8	198	99	0.000141974	0.00365989	0.905,1.0	0.68	0.272	DAP3_EC109	SE	40	0.272
54842	NTAN1	NTAN1	chr16	-	15141853	15141956	15141298	15141407	15149747	15149931	193	267	40	15	259	6	198	99	0.000197773	0.00470434	0.707,0.899	0.956	-0.153	DAP3_EC109	SE	233	0.153
54843	NTAN1	NTAN1	chr16	-	15141853	15141956	15141711	15141777	15149747	15149931	440	645	47	73	576	20	198	99	4.89907e-06	0.000271293	0.824,0.815	0.935	-0.116	DAP3_EC109	SE	487	0.116
54848	AFMID	AFMID	chr17	+	76198783	76198832	76187050	76187141	76202991	76203782	30	44	149	29	40	14	148	99	0.00221853	0.0284158	0.119,0.504	0.656	-0.345	DAP3_EC109	SE	54	0.345
54865	AFMID	AFMID	chr17	+	76202026	76202131	76187050	76187141	76202991	76203782	328	445	149	29	310	14	198	99	0.00478865	0.0497866	0.524,0.885	0.917	-0.213	DAP3_EC109	SE	324	0.213
54935	AK2	AK2	chr1	-	33487193	33487304	33480122	33480195	33502336	33502484	71	113	9	1	240	0	198	99	0.000403566	0.00808145	0.798,0.983	1	-0.109	DAP3_EC109	SE	80	0.109
55005	DNAJB4	DNAJB4	chr1	+	78470763	78471005	78444841	78444977	78478734	78479303	285	93	21	9	197	46	198	99	7.48269e-05	0.002246	0.872,0.838	0.682	0.173	DAP3_EC109	SE	102	0.173
55036	FZD3	FZD3	chr8	+	28357449	28357495	28351728	28351860	28360186	28360719	8	16	12	8	28	3	145	99	0.00112484	0.0173442	0.313,0.577	0.864	-0.419	DAP3_EC109	SE	20	0.419
55072	GLT8D1	GLT8D1	chr3	-	52737519	52737714	52734460	52734512	52739462	52740099	35	20	55	71	12	98	198	99	0.000393009	0.00790954	0.241,0.123	0.058	0.124	DAP3_EC109	SE	90	0.124
55074	GLT8D1	GLT8D1	chr3	-	52738739	52738964	52734460	52734512	52739462	52740099	127	66	55	71	49	98	198	99	0.00116512	0.0177975	0.536,0.317	0.2	0.226	DAP3_EC109	SE	137	0.226
55082	OXR1	OXR1	chr8	+	107749747	107749828	107726050	107726213	107751685	107751811	28	83	189	156	85	116	180	99	0.000805225	0.013596	0.075,0.226	0.287	-0.136	DAP3_EC109	SE	201	0.136
55090	TP53I3	TP53I3	chr2	-	24302313	24302510	24300302	24300631	24303688	24303901	153	627	25	33	668	20	198	99	0.000946998	0.015318	0.754,0.905	0.944	-0.114	DAP3_EC109	SE	178	0.114
55098	ARHGEF1	ARHGEF1	chr19	+	42396095	42396194	42392822	42392936	42396401	42396444	675	910	88	10	634	2	198	99	1.8368e-07	1.97553e-05	0.793,0.978	0.994	-0.109	DAP3_EC109	SE	636	0.109
55159	ZNF397	ZNF397	chr18	+	32825225	32825315	32823115	32823257	32834195	32834366	65	66	1	0	79	6	189	99	0.000982704	0.0157471	0.971,1.0	0.873	0.113	DAP3_EC109	SE	66	0.113
55203	SNX13	SNX13	chr7	-	17869632	17869670	17865644	17865714	17873674	17873807	120	154	1	0	74	11	137	99	1.11884e-07	1.33143e-05	0.989,1.0	0.829	0.165	DAP3_EC109	SE	85	0.165
55272	RBCK1	RBCK1	chr20	+	401514	401650	400201	400375	402770	402882	267	384	40	65	343	25	198	99	0.00153346	0.0218078	0.769,0.747	0.873	-0.115	DAP3_EC109	SE	307	0.115
55454	FAM227B	FAM227B	chr15	-	49903411	49903465	49881972	49882204	49907317	49907440	32	41	8	2	51	0	153	99	0.000792189	0.0134361	0.721,0.93	1	-0.174	DAP3_EC109	SE	40	0.174
55484	C4orf33	C4orf33	chr4	+	130027741	130027802	130023756	130023946	130030627	130030827	75	130	2	1	141	15	160	99	4.34768e-05	0.00146362	0.959,0.988	0.853	0.121	DAP3_EC109	SE	77	0.121
55497	ZFX	ZFX	chrX	+	24179831	24179959	24167845	24167911	24190831	24190917	8	20	29	42	39	32	198	99	0.00071248	0.0124004	0.121,0.192	0.379	-0.223	DAP3_EC109	SE	37	0.223
55513	TBC1D23	TBC1D23	chr3	+	100030676	100030721	100029246	100029386	100034942	100035031	257	181	11	30	196	43	144	99	0.0034559	0.0393411	0.941,0.806	0.758	0.115	DAP3_EC109	SE	211	0.115
55543	SPIDR	SPIDR	chr8	+	48308935	48309186	48206455	48206619	48352884	48353104	184	276	41	7	188	0	198	99	4.19375e-06	0.000239448	0.692,0.952	1	-0.178	DAP3_EC109	SE	188	0.178
55545	SPIDR	SPIDR	chr8	+	48320422	48320523	48206455	48206619	48352884	48353104	189	270	41	7	179	0	198	99	4.9051e-06	0.000271293	0.697,0.951	1	-0.176	DAP3_EC109	SE	179	0.176
55644	OSGEPL1	OSGEPL1	chr2	-	190615275	190615382	190611385	190612057	190617574	190617705	29	113	2	7	77	0	198	99	0.0036204	0.0406514	0.879,0.89	1	-0.115	DAP3_EC109	SE	31	0.115
55733	THUMPD3-AS1	THUMPD3-AS1	chr3	-	9437189	9437263	9433362	9433510	9439107	9439178	0	5	45	20	28	23	173	99	4.62048e-09	1.00982e-06	0.0,0.125	0.411	-0.348	DAP3_EC109	SE	25	0.348
55786	MCM3AP-AS1	MCM3AP-AS1	chr21	+	47656137	47656240	47649144	47649180	47660747	47662901	63	82	21	15	115	1	198	99	3.1134e-08	4.88851e-06	0.6,0.732	0.983	-0.317	DAP3_EC109	SE	84	0.317
55871	TMEM62	TMEM62	chr15	+	43430771	43430817	43427709	43427847	43440952	43441077	10	32	10	8	47	3	145	99	0.00222318	0.0284657	0.406,0.732	0.915	-0.346	DAP3_EC109	SE	20	0.346
55872	TMEM62	TMEM62	chr15	+	43438690	43438832	43427709	43427847	43440952	43441077	30	37	10	8	93	3	198	99	0.000100928	0.00282237	0.6,0.698	0.939	-0.29	DAP3_EC109	SE	40	0.29
55875	TMEM62	TMEM62	chr15	+	43470804	43470909	43461790	43461875	43473378	43473497	29	94	10	1	127	0	198	99	0.000552467	0.010248	0.592,0.979	1	-0.215	DAP3_EC109	SE	39	0.215
55892	CMC2	CMC2	chr16	-	81015410	81015482	81000344	81010076	81030918	81031034	801	1450	408	303	2203	318	171	99	0.00159688	0.0224285	0.532,0.735	0.8	-0.167	DAP3_EC109	SE	1209	0.167
55893	CMC2	CMC2	chr16	-	81015410	81015482	81000344	81010076	81040338	81040490	293	481	92	37	757	38	171	99	0.000575445	0.0105608	0.648,0.883	0.92	-0.154	DAP3_EC109	SE	385	0.154
55894	CMC2	CMC2	chr16	-	81015410	81015482	81014374	81014484	81030918	81031034	825	1604	232	256	2051	231	171	99	0.000510039	0.00966126	0.673,0.784	0.837	-0.108	DAP3_EC109	SE	1057	0.108
55895	CMC2	CMC2	chr16	-	81015410	81015482	81014374	81014484	81040338	81040490	311	642	61	44	676	34	171	99	0.00212071	0.0274712	0.747,0.894	0.92	-0.1	DAP3_EC109	SE	372	0.1
56053	FIP1L1	FIP1L1	chr4	+	54306748	54306775	54294193	54294350	54308819	54308874	193	345	237	427	274	653	126	99	1.82076e-05	0.000747024	0.39,0.388	0.248	0.141	DAP3_EC109	SE	430	0.141
56130	GATAD2A	GATAD2A	chr19	+	19546939	19547028	19496611	19496947	19576148	19576423	16	100	107	118	96	88	188	99	0.00288524	0.0344038	0.073,0.309	0.365	-0.174	DAP3_EC109	SE	123	0.174
56137	GATAD2A	GATAD2A	chr19	+	19612777	19612852	19611926	19612225	19613139	19613335	1058	924	225	126	991	36	174	99	5.30687e-14	6.73409e-11	0.728,0.807	0.94	-0.172	DAP3_EC109	SE	1027	0.172
56179	CENPX	CENPX	chr17	-	79977385	79977570	79977168	79977257	79977733	79977785	1036	920	170	232	632	302	198	99	3.17839e-07	3.03806e-05	0.753,0.665	0.511	0.198	DAP3_EC109	SE	934	0.198
56180	CENPX	CENPX	chr17	-	79977516	79977570	79977168	79977257	79977733	79977785	1725	1562	170	232	903	302	153	99	1.32214e-11	7.39769e-09	0.868,0.813	0.659	0.181	DAP3_EC109	SE	1205	0.181
56191	PCBP2	PCBP2	chr12	+	53861588	53861627	53861004	53861077	53862560	53862616	5975	9696	2600	1330	9141	693	138	99	1.07784e-05	0.000503318	0.622,0.839	0.904	-0.174	DAP3_EC109	SE	8575	0.174
56194	AKR1C4	AKR1C4	chr10	+	5247719	5247797	5246339	5246456	5248237	5248360	25	34	0	0	32	8	177	99	1.46511e-06	0.000105437	1.0,1.0	0.691	0.309	DAP3_EC109	SE	25	0.309
56233	PDE8A	PDE8A	chr15	+	85634274	85634412	85632568	85632647	85641178	85641267	146	430	31	6	482	6	198	99	0.000791396	0.0134263	0.702,0.973	0.976	-0.139	DAP3_EC109	SE	177	0.139
56390	CCDC14	CCDC14	chr3	-	123674689	123674812	123667742	123667979	123679990	123680076	120	140	32	13	165	2	198	99	1.60487e-06	0.000113331	0.652,0.843	0.976	-0.228	DAP3_EC109	SE	152	0.228
56397	CCDC14	CCDC14	chr3	-	123675586	123675642	123667742	123667979	123679990	123680076	243	176	32	13	233	2	155	99	3.6205e-07	3.33257e-05	0.829,0.896	0.987	-0.124	DAP3_EC109	SE	189	0.124
56594	THUMPD2	THUMPD2	chr2	-	39984387	39984508	39983028	39983100	39988470	39988558	90	65	139	91	113	82	198	99	0.000900928	0.0147882	0.245,0.263	0.408	-0.154	DAP3_EC109	SE	156	0.154
56603	THUMPD2	THUMPD2	chr2	-	39996849	39997259	39995563	39995641	39998644	39998780	227	154	1	0	173	11	198	99	4.30304e-06	0.000244677	0.991,1.0	0.887	0.109	DAP3_EC109	SE	154	0.109
56667	PAQR5	PAQR5	chr15	+	69677015	69677221	69672221	69672349	69689806	69689903	314	212	203	66	322	65	198	99	0.00259381	0.0317289	0.436,0.616	0.712	-0.186	DAP3_EC109	SE	278	0.186
56722	ERVK13-1	ERVK13-1	chr16	-	2719411	2722571	2708389	2713408	2723283	2723440	10	23	12	28	44	2	198	99	7.23474e-10	2.31877e-07	0.294,0.291	0.917	-0.625	DAP3_EC109	SE	22	0.625
56755	NSRP1	NSRP1	chr17	+	28445097	28445191	28443833	28443881	28499559	28499616	81	232	33	19	251	7	193	99	0.000141605	0.0036535	0.557,0.862	0.948	-0.238	DAP3_EC109	SE	114	0.238
56775	RNF38	RNF38	chr9	-	36390463	36390613	36375930	36376124	36400550	36400920	18	12	29	28	30	12	198	99	0.000102116	0.00285107	0.237,0.176	0.556	-0.35	DAP3_EC109	SE	40	0.35
56923	MAPK15	MAPK15	chr8	+	144803169	144803275	144802872	144803010	144803400	144803581	87	74	0	2	14	14	198	99	1.08247e-13	1.1808e-10	1.0,0.949	0.333	0.641	DAP3_EC109	SE	28	0.641
56947	GRB7	GRB7	chr17	+	37902165	37902253	37901980	37902041	37902361	37902455	707	459	4	25	345	37	187	99	4.56748e-07	4.05131e-05	0.989,0.907	0.832	0.116	DAP3_EC109	SE	382	0.116
57000	ORMDL1	ORMDL1	chr2	-	190647739	190647849	190647147	190647328	190648994	190649065	22	76	75	155	232	219	198	99	1.76443e-06	0.000121292	0.128,0.197	0.346	-0.183	DAP3_EC109	SE	97	0.183
57001	ATAT1	ATAT1	chr6	+	30608311	30608380	30608153	30608199	30609952	30610024	138	122	26	33	75	42	168	99	0.000900772	0.0147876	0.758,0.685	0.513	0.209	DAP3_EC109	SE	117	0.209
57031	AURKA	AURKA	chr20	-	54963742	54963840	54963211	54963258	54965611	54965721	625	614	120	195	533	254	197	99	0.000537278	0.0100231	0.724,0.613	0.513	0.155	DAP3_EC109	SE	745	0.155
57075	EBPL	EBPL	chr13	-	50237192	50237331	50234809	50235344	50243912	50243982	642	388	15	8	399	36	198	99	1.41128e-06	0.000102393	0.955,0.96	0.847	0.111	DAP3_EC109	SE	396	0.111
57077	EBPL	EBPL	chr13	-	50243912	50243982	50234809	50235344	50265389	50265622	119	82	40	11	122	5	169	99	0.000132395	0.00347345	0.635,0.814	0.935	-0.211	DAP3_EC109	SE	93	0.211
57144	SNHG21	SNHG21	chr15	+	83425481	83425537	83423380	83423536	83425655	83425691	102	127	53	29	50	57	155	99	0.000265744	0.00590852	0.551,0.737	0.359	0.285	DAP3_EC109	SE	107	0.285
57170	PRKDC	PRKDC	chr8	-	48694722	48694815	48691564	48691654	48694938	48695159	976	1650	223	296	1905	129	192	99	4.95659e-12	3.24411e-09	0.693,0.742	0.884	-0.166	DAP3_EC109	SE	1199	0.166
57174	PRKDC	PRKDC	chr8	-	48809720	48809854	48805699	48805947	48812932	48813027	151	422	33	4	538	7	198	99	0.00192705	0.0256794	0.696,0.981	0.975	-0.136	DAP3_EC109	SE	184	0.136
57186	NQO2	NQO2	chr6	+	3003902	3004023	3000049	3000319	3004728	3004885	11	11	29	34	28	21	198	99	0.000452036	0.00881958	0.159,0.139	0.4	-0.251	DAP3_EC109	SE	40	0.251
57200	POLQ	POLQ	chr3	-	121178896	121179081	121168161	121168273	121186365	121186487	114	134	16	30	104	48	198	99	0.000730597	0.012643	0.781,0.691	0.52	0.216	DAP3_EC109	SE	130	0.216
57247	MTDH	MTDH	chr8	+	98701265	98701331	98699656	98699833	98703179	98703416	670	921	120	26	1438	21	165	99	1.00507e-07	1.23261e-05	0.77,0.955	0.976	-0.113	DAP3_EC109	SE	790	0.113
57251	MTDH	MTDH	chr8	+	98711981	98712080	98703179	98703416	98718853	98718978	903	1263	348	244	1882	173	198	99	7.9427e-07	6.34783e-05	0.565,0.721	0.845	-0.202	DAP3_EC109	SE	1251	0.202
57321	DCST2	DCST2	chr1	-	155001708	155001873	154999023	154999191	155002559	155002717	42	43	0	0	50	4	198	99	0.00223332	0.028561	1.0,1.0	0.862	0.138	DAP3_EC109	SE	42	0.138
57338	CARD19	CARD19	chr9	+	95874160	95874220	95869955	95870109	95874499	95874571	72	180	19	4	121	1	159	99	0.000613966	0.0110926	0.702,0.966	0.987	-0.153	DAP3_EC109	SE	91	0.153
57355	ZSCAN25	ZSCAN25	chr7	+	99216670	99216755	99216147	99216274	99217183	99217616	52	78	3	6	101	0	184	99	0.00168243	0.0232803	0.903,0.875	1	-0.111	DAP3_EC109	SE	55	0.111
57379	SS18L1	SS18L1	chr20	+	60729336	60729521	60718824	60718945	60734932	60735017	93	89	2	12	96	0	198	99	0.000529261	0.00991366	0.959,0.788	1	-0.127	DAP3_EC109	SE	95	0.127
57383	SS18L1	SS18L1	chr20	+	60736491	60736636	60734932	60735017	60737807	60737987	155	310	32	0	322	0	198	99	5.46845e-05	0.00175131	0.708,1.0	1	-0.146	DAP3_EC109	SE	187	0.146
57384	SS18L1	SS18L1	chr20	+	60736571	60736636	60734932	60735017	60737807	60737987	65	124	32	0	122	0	164	99	0.000735499	0.0127086	0.551,1.0	1	-0.224	DAP3_EC109	SE	97	0.224
57436	MAMLD1	MAMLD1	chrX	+	149631037	149631112	149531583	149531797	149638016	149639762	78	65	13	8	56	1	174	99	0.00160323	0.0224897	0.773,0.822	0.97	-0.172	DAP3_EC109	SE	57	0.172
57453	SEMA3F	SEMA3F	chr3	+	50212528	50212621	50211663	50211783	50214200	50214294	304	153	182	110	143	45	192	99	0.000961721	0.0154917	0.463,0.418	0.621	-0.18	DAP3_EC109	SE	188	0.18
57464	TUSC3	TUSC3	chr8	+	15615299	15615364	15605883	15605974	15621711	15624147	124	29	137	128	29	185	164	99	0.00167381	0.0231951	0.353,0.12	0.086	0.15	DAP3_EC109	SE	157	0.15
57466	SUN2	SUN2	chr22	-	39150646	39150711	39148511	39148670	39151767	39152003	68	61	292	143	115	133	164	99	8.0228e-07	6.39951e-05	0.123,0.205	0.343	-0.179	DAP3_EC109	SE	204	0.179
57468	RAB1A	RAB1A	chr2	-	65316072	65316204	65313987	65315824	65325104	65325200	1038	1682	140	17	2570	15	198	99	1.64511e-09	4.43773e-07	0.788,0.98	0.988	-0.104	DAP3_EC109	SE	1178	0.104
57489	POC1B	POC1B	chr12	-	89853414	89853495	89818937	89819156	89860546	89860699	150	184	90	26	182	14	180	99	0.00281695	0.0337773	0.478,0.796	0.877	-0.24	DAP3_EC109	SE	196	0.24
57627	GNPDA2	GNPDA2	chr4	-	44724100	44724259	44712969	44713154	44728490	44728573	90	172	15	19	175	7	198	99	0.00281201	0.0337467	0.75,0.819	0.926	-0.142	DAP3_EC109	SE	105	0.142
57651	RBM10	RBM10	chrX	+	47030426	47030657	47028713	47028897	47032526	47032596	261	531	7	46	367	94	198	99	1.30368e-09	3.69296e-07	0.949,0.852	0.661	0.239	DAP3_EC109	SE	268	0.239
57684	VRK3	VRK3	chr19	-	50498447	50498532	50498070	50498176	50504046	50504111	77	69	6	6	72	0	184	99	0.000810241	0.013664	0.873,0.861	1	-0.133	DAP3_EC109	SE	72	0.133
57774	ZNF630	ZNF630	chrX	-	47920197	47920282	47919828	47919924	47926259	47926449	46	33	2	1	32	9	184	99	0.000436782	0.00858759	0.925,0.947	0.657	0.279	DAP3_EC109	SE	34	0.279
57775	ZNF630	ZNF630	chrX	-	47920197	47920324	47919828	47919924	47926259	47926449	100	63	2	1	54	9	198	99	0.000109203	0.00300389	0.962,0.969	0.75	0.216	DAP3_EC109	SE	63	0.216
57857	FAM185A	FAM185A	chr7	+	102392138	102392248	102389398	102389864	102398300	102398393	86	117	8	7	93	0	198	99	0.000362945	0.00746517	0.843,0.893	1	-0.132	DAP3_EC109	SE	93	0.132
57880	TASOR2	TASOR2	chr10	+	5759621	5759713	5756097	5756170	5762222	5762360	77	100	11	11	161	4	191	99	0.000872685	0.014422	0.784,0.825	0.954	-0.149	DAP3_EC109	SE	88	0.149
57882	TASOR2	TASOR2	chr10	+	5762222	5762360	5726800	5727138	5762506	5762631	51	59	11	0	74	0	198	99	0.00180502	0.0245291	0.699,1.0	1	-0.151	DAP3_EC109	SE	59	0.151
57899	RPS24	RPS24	chr10	+	79799961	79799983	79797719	79797740	79800372	79800455	175	82	0	6	47	10	121	99	4.05521e-05	0.00138444	1.0,0.918	0.794	0.165	DAP3_EC109	SE	57	0.165
57916	BFAR	BFAR	chr16	+	14743660	14743830	14738130	14738466	14755748	14755922	19	58	10	6	56	1	198	99	0.00101768	0.0161505	0.487,0.829	0.966	-0.308	DAP3_EC109	SE	29	0.308
57945	HMBOX1	HMBOX1	chr8	+	28782156	28782272	28747911	28748195	28821327	28821407	14	10	24	44	4	50	198	99	0.00360149	0.0405089	0.226,0.102	0.038	0.126	DAP3_EC109	SE	38	0.126
57997	SPPL2B	SPPL2B	chr19	+	2338750	2338840	2328682	2328774	2339067	2339207	106	157	1	0	104	10	189	99	2.49581e-06	0.000158838	0.982,1.0	0.845	0.146	DAP3_EC109	SE	107	0.146
58020	TTC9C	TTC9C	chr11	+	62500589	62500671	62495951	62496558	62502853	62503036	22	155	762	663	223	451	181	99	8.88178e-16	1.62427e-12	0.016,0.113	0.213	-0.148	DAP3_EC109	SE	674	0.148
58036	IP6K2	IP6K2	chr3	-	48732126	48732257	48730880	48731673	48732522	48732851	476	826	21	51	458	104	198	99	1.54043e-12	1.16098e-09	0.919,0.89	0.688	0.217	DAP3_EC109	SE	497	0.217
58048	NPIPA5	NPIPA5	chr16	-	15458719	15458789	15457480	15457926	15459285	15459321	17	36	11	13	72	5	169	99	0.000112403	0.00306461	0.475,0.619	0.894	-0.347	DAP3_EC109	SE	28	0.347
58218	VPS41	VPS41	chr7	-	38937690	38937729	38908745	38908853	38948753	38948791	72	49	9	6	79	1	138	99	0.000966349	0.0155521	0.852,0.854	0.983	-0.13	DAP3_EC109	SE	55	0.13
58241	CPEB3	CPEB3	chr10	-	93851586	93851701	93841076	93841258	93870832	93870951	65	124	3	2	166	17	198	99	0.00161027	0.0225655	0.915,0.969	0.83	0.112	DAP3_EC109	SE	68	0.112
58286	TMEM161B-AS1	TMEM161B-AS1	chr5	+	87577858	87577923	87566342	87566402	87732089	87732491	28	58	38	17	109	16	164	99	0.00424721	0.0456023	0.308,0.673	0.804	-0.314	DAP3_EC109	SE	66	0.314
58370	HNF1B	HNF1B	chr17	-	36059081	36059200	36046433	36047395	36064923	36065056	152	173	28	18	186	6	198	99	0.00020281	0.00480484	0.731,0.828	0.939	-0.159	DAP3_EC109	SE	180	0.159
58371	HNF1B	HNF1B	chr17	-	36060987	36061182	36046433	36047395	36064923	36065056	168	159	28	18	148	6	198	99	0.00161061	0.0225678	0.75,0.815	0.925	-0.143	DAP3_EC109	SE	154	0.143
58424	DCAF1	DCAF1	chr3	-	51530749	51530796	51517734	51517852	51533888	51534031	7	30	120	49	48	44	146	99	6.74037e-05	0.00207015	0.038,0.293	0.425	-0.26	DAP3_EC109	SE	79	0.26
58425	DCAF1	DCAF1	chr3	-	51530749	51530796	51526404	51526504	51533888	51534031	13	26	8	7	39	2	146	99	0.00199023	0.0262791	0.524,0.716	0.93	-0.31	DAP3_EC109	SE	21	0.31
58457	ZNF114	ZNF114	chr19	+	48774983	48775085	48774501	48774706	48782987	48783065	34	22	0	0	34	6	198	99	1.56571e-05	0.000673257	1.0,1.0	0.739	0.261	DAP3_EC109	SE	22	0.261
58468	ATG2A	ATG2A	chr11	-	64671061	64671132	64670759	64670836	64673034	64673127	161	167	43	3	158	3	170	99	0.00404419	0.0440539	0.686,0.97	0.968	-0.14	DAP3_EC109	SE	161	0.14
58504	SPG11	SPG11	chr15	-	44898222	44898289	44892664	44892830	44900641	44900803	86	210	18	2	227	2	166	99	0.00107332	0.0167638	0.74,0.984	0.985	-0.123	DAP3_EC109	SE	104	0.123
58560	RHOT1	RHOT1	chr17	+	30538134	30538257	30536368	30536464	30551634	30552790	79	95	66	111	115	53	198	99	0.000801114	0.0135395	0.374,0.3	0.52	-0.183	DAP3_EC109	SE	145	0.183
58637	ACER3	ACER3	chr11	+	76670022	76670075	76637600	76637711	76687332	76687385	101	130	21	2	210	0	152	99	7.21704e-06	0.000370249	0.758,0.977	1	-0.133	DAP3_EC109	SE	122	0.133
58673	RAP1GDS1	RAP1GDS1	chr4	+	99300167	99300314	99273626	99273752	99313102	99313231	342	354	82	44	583	46	198	99	0.00103932	0.0163871	0.676,0.801	0.864	-0.125	DAP3_EC109	SE	398	0.125
58696	MELTF-AS1	MELTF-AS1	chr3	+	196730967	196731230	196730472	196730841	196731364	196731615	290	271	35	50	115	58	198	99	4.63756e-07	4.09013e-05	0.806,0.73	0.498	0.27	DAP3_EC109	SE	173	0.27
58753	MIR4435-2HG	MIR4435-2HG	chr2	-	111991204	111991316	111953443	111954771	112101637	112101814	46	31	29	19	55	11	198	99	0.00208439	0.0271482	0.442,0.449	0.714	-0.268	DAP3_EC109	SE	50	0.268
58831	LARP1B	LARP1B	chr4	+	129003319	129003460	128998942	128999117	129012155	129012299	313	276	37	22	413	13	198	99	0.0001761	0.00430659	0.809,0.862	0.941	-0.105	DAP3_EC109	SE	298	0.105
58861	GALNS	GALNS	chr16	-	88909113	88909237	88908304	88908379	88923165	88923355	238	195	41	8	212	1	198	99	1.20815e-06	9.05613e-05	0.744,0.924	0.991	-0.157	DAP3_EC109	SE	203	0.157
58871	ZNF140	ZNF140	chr12	+	133677572	133677639	133660051	133660147	133682095	133684258	5	42	67	148	60	106	166	99	0.000158696	0.00397959	0.043,0.145	0.252	-0.158	DAP3_EC109	SE	72	0.158
58988	PTPN21	PTPN21	chr14	-	88967126	88967215	88963546	88963634	88967624	88967712	69	176	13	11	200	4	188	99	0.000957248	0.0154376	0.736,0.894	0.963	-0.148	DAP3_EC109	SE	82	0.148
59065	EXOG	EXOG	chr3	+	38541580	38541655	38539119	38539269	38542845	38542985	22	72	16	24	19	39	174	99	0.000195372	0.00465971	0.439,0.631	0.217	0.318	DAP3_EC109	SE	38	0.318
59067	EXOG	EXOG	chr3	+	38541580	38541655	38541171	38541238	38542845	38542985	30	112	0	12	25	11	174	99	0.000755133	0.0129739	1.0,0.842	0.564	0.357	DAP3_EC109	SE	30	0.357
59148	POLE2	POLE2	chr14	-	50122388	50122561	50121722	50121812	50130032	50130105	142	177	0	3	97	7	198	99	0.000819776	0.0137986	1.0,0.967	0.874	0.11	DAP3_EC109	SE	104	0.11
59202	LCOR	LCOR	chr10	+	98703869	98704002	98667424	98667504	98711859	98711953	25	38	0	0	43	4	198	99	0.0017248	0.0237161	1.0,1.0	0.843	0.157	DAP3_EC109	SE	25	0.157
59231	POLR1B	POLR1B	chr2	+	113303407	113303499	113300041	113300248	113304659	113304756	21	24	14	12	27	0	191	99	4.68013e-07	4.11309e-05	0.437,0.509	1	-0.527	DAP3_EC109	SE	27	0.527
59247	MIS18BP1	MIS18BP1	chr14	-	45711236	45711721	45706850	45706924	45711963	45712077	284	284	1	0	218	15	198	99	2.94108e-08	4.67699e-06	0.993,1.0	0.879	0.117	DAP3_EC109	SE	233	0.117
59281	EHBP1L1	EHBP1L1	chr11	+	65349009	65351236	65348681	65348797	65351711	65351869	578	560	101	76	290	22	198	99	0.00373786	0.0415431	0.741,0.787	0.868	-0.104	DAP3_EC109	SE	312	0.104
59287	STEAP3	STEAP3	chr2	+	119988195	119988610	119981409	119981464	120003064	120003564	118	102	270	151	151	121	198	99	1.36227e-05	0.00060459	0.179,0.252	0.384	-0.169	DAP3_EC109	SE	253	0.169
59346	N6AMT1	N6AMT1	chr21	-	30252191	30252275	30250513	30250655	30254481	30254572	204	230	58	44	293	29	183	99	0.00060155	0.010919	0.656,0.739	0.845	-0.147	DAP3_EC109	SE	262	0.147
59424	ACOX1	ACOX1	chr17	-	73956295	73956456	73953539	73953647	73969705	73969866	105	195	24	21	120	45	198	99	0.00274769	0.0331661	0.686,0.823	0.571	0.183	DAP3_EC109	SE	129	0.183
59426	ACOX1	ACOX1	chr17	-	73969705	73969866	73953539	73953647	73974614	73974774	41	51	11	5	91	1	198	99	0.000104054	0.0028922	0.651,0.836	0.978	-0.234	DAP3_EC109	SE	52	0.234
59427	ACOX1	ACOX1	chr17	-	73969705	73969866	73956295	73956456	73974614	73974774	21	45	90	124	56	65	198	99	6.26816e-05	0.00195261	0.104,0.154	0.301	-0.172	DAP3_EC109	SE	111	0.172
59449	AFG3L1P	AFG3L1P	chr16	+	90044046	90044210	90038987	90039173	90046649	90046744	83	81	7	9	76	0	198	99	0.000171168	0.00421249	0.856,0.818	1	-0.163	DAP3_EC109	SE	76	0.163
59452	AFG3L1P	AFG3L1P	chr16	+	90045217	90045286	90038987	90039173	90046649	90046744	31	65	7	9	40	0	168	99	0.000182854	0.00441962	0.723,0.81	1	-0.234	DAP3_EC109	SE	38	0.234
59453	AFG3L1P	AFG3L1P	chr16	+	90045217	90045286	90044012	90044210	90046649	90046744	74	148	13	11	120	2	168	99	0.000844988	0.0140857	0.77,0.888	0.972	-0.143	DAP3_EC109	SE	87	0.143
59459	URAHP	URAHP	chr16	-	90110909	90111031	90109309	90110397	90113364	90113504	108	120	8	22	97	2	198	99	0.00120963	0.0182666	0.871,0.732	0.96	-0.158	DAP3_EC109	SE	99	0.158
59479	LIN37	LIN37	chr19	+	36243814	36243900	36243704	36243734	36243987	36244154	228	337	2	4	175	70	185	99	0	0	0.984,0.978	0.572	0.409	DAP3_EC109	SE	230	0.409
59536	TMEM255B	TMEM255B	chr13	+	114507857	114508001	114504625	114504785	114514708	114519968	26	32	0	0	18	4	198	99	0.000132272	0.00347095	1.0,1.0	0.692	0.308	DAP3_EC109	SE	22	0.308
59647	INIP	INIP	chr9	-	115456410	115456513	115446205	115449913	115464067	115464160	51	41	0	0	57	4	198	99	0.00310012	0.0362783	1.0,1.0	0.877	0.123	DAP3_EC109	SE	41	0.123
59679	NAAA	NAAA	chr4	-	76839913	76839942	76837591	76838926	76841061	76841128	38	26	33	18	90	19	128	99	4.0795e-05	0.00139017	0.471,0.528	0.786	-0.287	DAP3_EC109	SE	44	0.287
59699	SELENBP1	SELENBP1	chr1	-	151341479	151341665	151340674	151340795	151342188	151342245	988	898	7	6	699	65	198	99	0	0	0.986,0.987	0.843	0.143	DAP3_EC109	SE	764	0.143
59700	SELENBP1	SELENBP1	chr1	-	151341917	151342030	151340674	151340795	151342188	151342245	842	763	7	6	627	65	198	99	0	0	0.984,0.985	0.828	0.156	DAP3_EC109	SE	692	0.156
59705	FOXM1	FOXM1	chr12	-	2970464	2970578	2966845	2968829	2973485	2973661	62	126	556	842	273	519	198	99	0	0	0.053,0.07	0.208	-0.146	DAP3_EC109	SE	618	0.146
59764	PLPP1	PLPP1	chr5	-	54771126	54771278	54763696	54763977	54830399	54830792	219	407	22	49	185	42	198	99	0.00473598	0.0493669	0.833,0.806	0.688	0.132	DAP3_EC109	SE	227	0.132
59783	TMEM87B	TMEM87B	chr2	+	112832488	112832539	112824512	112824644	112834768	112834859	31	59	5	16	86	0	150	99	2.78154e-07	2.72578e-05	0.804,0.709	1	-0.244	DAP3_EC109	SE	36	0.244
59800	PXYLP1	PXYLP1	chr3	+	140953057	140953160	140950666	140950753	140978964	140979096	7	21	39	33	33	15	198	99	1.91099e-05	0.000773828	0.082,0.241	0.524	-0.363	DAP3_EC109	SE	46	0.363
59802	PXYLP1	PXYLP1	chr3	+	140978964	140979096	140950666	140950753	140997183	140997342	107	87	0	0	39	4	198	99	0.000719246	0.0124885	1.0,1.0	0.83	0.17	DAP3_EC109	SE	43	0.17
59803	PXYLP1	PXYLP1	chr3	+	140981084	140981182	140978964	140979096	140997183	140997342	5	18	68	54	42	25	197	99	5.31644e-10	1.79655e-07	0.036,0.143	0.458	-0.369	DAP3_EC109	SE	67	0.369
59821	KLHL24	KLHL24	chr3	+	183354008	183354099	183353410	183353535	183361267	183361330	18	19	6	7	60	3	190	99	0.000984676	0.0157634	0.61,0.586	0.912	-0.314	DAP3_EC109	SE	24	0.314
59848	SAT1	SAT1	chrX	+	23802410	23802520	23801916	23802000	23803444	23803546	381	3749	2550	423	5676	317	198	99	0.00112598	0.0173531	0.07,0.816	0.9	-0.457	DAP3_EC109	SE	2931	0.457
59850	PRRG1	PRRG1	chrX	+	37245851	37245942	37208616	37208648	37265461	37265512	0	8	65	44	27	79	190	99	7.20747e-05	0.00217811	0.0,0.087	0.151	-0.107	DAP3_EC109	SE	52	0.107
59872	PRIMPOL	PRIMPOL	chr4	+	185615363	185615524	185612819	185612866	185615675	185616105	8	7	17	56	0	51	198	99	0.000223702	0.00517269	0.19,0.059	0	0.124	DAP3_EC109	SE	25	0.124
59938	TACC2	TACC2	chr10	+	123903086	123903221	123872399	123872748	123954554	123954691	29	62	36	50	91	35	198	99	0.00116888	0.0178375	0.287,0.383	0.565	-0.23	DAP3_EC109	SE	65	0.23
59939	TACC2	TACC2	chr10	+	123903086	123903221	123892123	123892249	123954554	123954691	27	92	49	114	135	78	198	99	8.01286e-05	0.00236349	0.216,0.287	0.464	-0.213	DAP3_EC109	SE	76	0.213
59992	TIMM23B	TIMM23B	chr10	+	51729801	51730218	51387652	51387763	51732771	51734610	17	34	155	175	62	138	198	99	1.01063e-05	0.000480186	0.052,0.089	0.183	-0.113	DAP3_EC109	SE	172	0.113
60069	GOSR1	GOSR1	chr17	+	28817143	28817235	28811680	28811788	28819696	28819771	216	696	106	40	699	13	191	99	1.48722e-05	0.000649158	0.514,0.9	0.965	-0.258	DAP3_EC109	SE	322	0.258
60093	SNRPA1	SNRPA1	chr15	-	101826418	101826498	101825930	101826006	101827112	101827215	4033	3964	116	313	4832	667	179	99	5.47307e-12	3.52647e-09	0.951,0.875	0.8	0.113	DAP3_EC109	SE	4149	0.113
60162	VLDLR	VLDLR	chr9	+	2651414	2651498	2650369	2650516	2651873	2651954	3	5	54	47	47	56	183	99	8.29361e-11	3.67032e-08	0.029,0.054	0.312	-0.271	DAP3_EC109	SE	52	0.271
60221	GSTT1	GSTT1	chr22	-	24381699	24381787	24379360	24379450	24384119	24384311	145	177	8	7	215	27	187	99	0.00256411	0.0314553	0.906,0.93	0.808	0.11	DAP3_EC109	SE	153	0.11
60398	MPP3	MPP3	chr17	-	41898109	41898426	41895413	41895478	41901298	41901373	94	49	2	2	51	8	198	99	0.00237672	0.0299028	0.959,0.925	0.761	0.181	DAP3_EC109	SE	51	0.181
60415	GULP1	GULP1	chr2	+	189331201	189331295	189248489	189248616	189342385	189342457	8	2	33	20	35	38	193	99	3.19521e-05	0.00114773	0.111,0.049	0.321	-0.241	DAP3_EC109	SE	22	0.241
60470	NEMP1	NEMP1	chr12	-	57463016	57463089	57458428	57458522	57464456	57464676	65	452	13	18	444	8	172	99	0.000972336	0.0156222	0.742,0.935	0.97	-0.131	DAP3_EC109	SE	78	0.131
60537	EZH2	EZH2	chr7	-	148543561	148543690	148529725	148529842	148581255	148581383	134	370	17	58	377	15	198	99	6.16237e-06	0.000326653	0.798,0.761	0.926	-0.146	DAP3_EC109	SE	151	0.146
60539	EZH2	EZH2	chr7	-	148543588	148543690	148529725	148529842	148581255	148581383	51	125	17	58	109	15	198	99	0.00043058	0.00849115	0.6,0.519	0.784	-0.225	DAP3_EC109	SE	68	0.225
60636	PWWP3A	PWWP3A	chr19	+	1358586	1358699	1358392	1358463	1360134	1361031	109	235	45	49	189	21	198	99	0.00239413	0.0300447	0.548,0.706	0.818	-0.191	DAP3_EC109	SE	154	0.191
60705	NBR2	NBR2	chr17	+	41283224	41283287	41277573	41277787	41290673	41290939	88	198	26	19	246	1	162	99	1.15522e-09	3.35652e-07	0.674,0.864	0.993	-0.224	DAP3_EC109	SE	114	0.224
60707	NBR2	NBR2	chr17	+	41284615	41284740	41283224	41283287	41290673	41290939	8	51	47	81	64	65	198	99	0.00395199	0.0433534	0.078,0.239	0.33	-0.172	DAP3_EC109	SE	55	0.172
60708	NBR2	NBR2	chr17	+	41284972	41285154	41277573	41277787	41290673	41290939	23	114	26	19	145	1	198	99	1.21029e-07	1.41853e-05	0.307,0.75	0.986	-0.458	DAP3_EC109	SE	49	0.458
60716	ARSL	ARSL	chrX	-	2876314	2876476	2873456	2873578	2878418	2878461	231	405	63	38	378	21	198	99	0.00123323	0.018515	0.647,0.842	0.9	-0.156	DAP3_EC109	SE	294	0.156
60785	B3GALNT2	B3GALNT2	chr1	-	235628952	235629031	235621910	235622094	235643369	235643465	125	102	33	5	387	5	178	99	1.92831e-06	0.000129971	0.678,0.919	0.977	-0.178	DAP3_EC109	SE	107	0.178
60788	B3GALNT2	B3GALNT2	chr1	-	235634163	235634274	235621910	235622094	235643369	235643465	242	236	33	5	463	5	198	99	3.17677e-05	0.00114375	0.786,0.959	0.979	-0.106	DAP3_EC109	SE	241	0.106
60806	ADNP	ADNP	chr20	-	49521302	49521386	49520425	49520538	49547362	49547974	25	42	26	47	68	32	183	99	0.00401127	0.0438258	0.342,0.326	0.535	-0.201	DAP3_EC109	SE	51	0.201
60817	UAP1	UAP1	chr1	+	162562521	162562572	162560112	162560301	162567581	162567648	898	422	133	141	559	251	150	99	0.00145419	0.020974	0.817,0.664	0.595	0.145	DAP3_EC109	SE	563	0.145
61064	ADGRB2	ADGRB2	chr1	-	32193625	32193682	32192705	32193206	32193782	32193878	307	248	11	101	263	126	156	99	0.00281176	0.0337467	0.947,0.609	0.57	0.208	DAP3_EC109	SE	318	0.208
61081	DARS2	DARS2	chr1	+	173797470	173797537	173795824	173795924	173799797	173799899	203	638	26	82	316	8	166	99	5.81921e-07	4.90613e-05	0.823,0.823	0.959	-0.136	DAP3_EC109	SE	229	0.136
61146	CDC45	CDC45	chr22	+	19482029	19482125	19481849	19481905	19483503	19483552	118	34	228	416	14	372	195	99	6.29287e-08	8.47839e-06	0.208,0.04	0.019	0.105	DAP3_EC109	SE	346	0.105
61165	HNRNPD	HNRNPD	chr4	-	83292680	83292737	83280623	83280792	83294598	83295144	807	1160	407	330	1751	381	156	99	0.00405069	0.0441103	0.557,0.69	0.745	-0.122	DAP3_EC109	SE	1214	0.122
61219	GPSM2	GPSM2	chr1	+	109428128	109428200	109419606	109419850	109439485	109439707	316	269	0	6	203	19	171	99	1.80747e-07	1.95282e-05	1.0,0.963	0.861	0.121	DAP3_EC109	SE	222	0.121
61271	RNF125	RNF125	chr18	+	29622141	29622236	29617078	29617232	29625604	29625695	47	36	0	0	60	7	194	99	2.76711e-05	0.00102779	1.0,1.0	0.814	0.186	DAP3_EC109	SE	36	0.186
61318	FBXO28	FBXO28	chr1	+	224321775	224321914	224318173	224318283	224340843	224341039	176	295	27	1	449	2	198	99	4.67496e-05	0.00154617	0.765,0.993	0.991	-0.112	DAP3_EC109	SE	203	0.112
61328	SLC66A2	SLC66A2	chr18	-	77679183	77679400	77662419	77664183	77703328	77703462	154	173	49	66	256	46	198	99	0.00288041	0.0343692	0.611,0.567	0.736	-0.147	DAP3_EC109	SE	203	0.147
61337	ZFAS1	ZFAS1	chr20	+	47897439	47897501	47897021	47897107	47905581	47905795	4774	5254	3433	2565	15394	5629	161	99	0.0011837	0.0180127	0.461,0.557	0.627	-0.118	DAP3_EC109	SE	7819	0.118
61368	WASHC5	WASHC5	chr8	-	126079833	126079961	126075763	126075893	126085394	126085566	309	425	29	9	460	0	198	99	7.92539e-08	1.02344e-05	0.842,0.959	1	-0.1	DAP3_EC109	SE	338	0.1
61440	CEP57L1	CEP57L1	chr6	+	109450506	109450695	109415824	109416778	109461623	109461878	0	6	58	66	18	43	198	99	1.63168e-06	0.000114898	0.0,0.043	0.173	-0.151	DAP3_EC109	SE	58	0.151
61441	CEP57L1	CEP57L1	chr6	+	109450506	109450695	109415824	109416778	109466421	109466584	0	2	40	36	11	29	198	99	7.0231e-06	0.000363145	0.0,0.027	0.159	-0.145	DAP3_EC109	SE	38	0.145
61446	CEP57L1	CEP57L1	chr6	+	109461623	109461878	109415824	109416778	109467960	109468140	66	68	22	5	45	0	198	99	0.000104427	0.00289933	0.6,0.872	1	-0.264	DAP3_EC109	SE	45	0.264
61451	CEP57L1	CEP57L1	chr6	+	109466421	109466584	109415824	109416778	109467960	109468140	171	189	22	5	171	0	198	99	1.59429e-05	0.000680357	0.795,0.95	1	-0.127	DAP3_EC109	SE	171	0.127
61472	MCRIP2	MCRIP2	chr16	+	696471	696608	693053	693144	697416	697544	337	559	11	44	612	98	198	99	3.95418e-06	0.000229029	0.939,0.864	0.757	0.144	DAP3_EC109	SE	348	0.144
61623	ABHD3	ABHD3	chr18	-	19244078	19244191	19239130	19239304	19282276	19282459	24	67	17	6	108	1	198	99	3.61135e-05	0.00126398	0.414,0.848	0.982	-0.351	DAP3_EC109	SE	41	0.351
61631	CD47	CD47	chr3	-	107768465	107768498	107761940	107766139	107769424	107769449	23	98	2	5	43	19	132	99	3.34489e-06	0.000199787	0.896,0.936	0.629	0.287	DAP3_EC109	SE	25	0.287
61656	MICALL2	MICALL2	chr7	-	1474736	1474783	1473994	1474308	1476377	1476492	134	274	19	15	267	0	146	99	7.00496e-08	9.26711e-06	0.827,0.925	1	-0.124	DAP3_EC109	SE	153	0.124
61686	PBX4	PBX4	chr19	-	19710100	19710174	19681394	19681642	19729319	19729496	47	69	35	28	43	5	173	99	0.000729589	0.012631	0.435,0.585	0.831	-0.321	DAP3_EC109	SE	48	0.321
61696	ZNF691	ZNF691	chr1	+	43314961	43315084	43312283	43312328	43316620	43318146	27	44	40	22	52	7	198	99	0.000106432	0.00294841	0.252,0.5	0.788	-0.412	DAP3_EC109	SE	59	0.412
61785	DIS3	DIS3	chr13	-	73355426	73355494	73352324	73352518	73355742	73356038	162	166	7	16	144	45	167	99	2.11774e-07	2.20196e-05	0.932,0.86	0.655	0.241	DAP3_EC109	SE	169	0.241
61840	PRKD3	PRKD3	chr2	-	37544929	37545042	37543379	37544322	37551823	37551976	55	40	82	101	90	84	198	99	0.00232337	0.0294101	0.251,0.165	0.349	-0.141	DAP3_EC109	SE	137	0.141
61873	CUL7	CUL7	chr6	-	43015684	43015727	43014617	43014845	43015885	43015991	3	33	79	50	39	24	142	99	1.72955e-05	0.000718848	0.026,0.315	0.531	-0.361	DAP3_EC109	SE	63	0.361
61933	GPCPD1	GPCPD1	chr20	-	5579935	5580109	5579370	5579467	5585009	5585086	17	22	48	57	1	34	198	99	6.94791e-05	0.00211792	0.15,0.162	0.014	0.142	DAP3_EC109	SE	35	0.142
61975	EEF1A2	EEF1A2	chr20	-	62129019	62129136	62127208	62127388	62130410	62130436	8	18	28	12	34	11	198	99	0.00345297	0.0393149	0.125,0.429	0.607	-0.33	DAP3_EC109	SE	30	0.33
61977	EEF1A2	EEF1A2	chr20	-	62129019	62129176	62127208	62127388	62130410	62130436	0	9	28	12	16	11	198	99	0.00100955	0.0160562	0.0,0.273	0.421	-0.284	DAP3_EC109	SE	21	0.284
62012	TMEM39A	TMEM39A	chr3	-	119176864	119176930	119171293	119171377	119180808	119180995	192	83	15	9	135	0	165	99	1.33268e-05	0.00059614	0.885,0.847	1	-0.134	DAP3_EC109	SE	92	0.134
62013	TMEM39A	TMEM39A	chr3	-	119176864	119177031	119171293	119171377	119180808	119180995	283	109	15	9	188	0	198	99	1.92793e-05	0.000779673	0.904,0.858	1	-0.119	DAP3_EC109	SE	118	0.119
62014	TMEM39A	TMEM39A	chr3	-	119176864	119177046	119171293	119171377	119180808	119180995	276	107	15	9	188	0	198	99	1.61852e-05	0.000686705	0.902,0.856	1	-0.121	DAP3_EC109	SE	116	0.121
62015	TMEM39A	TMEM39A	chr3	-	119176864	119177100	119171293	119171377	119180808	119180995	278	107	15	9	189	0	198	99	1.63472e-05	0.000690749	0.903,0.856	1	-0.121	DAP3_EC109	SE	116	0.121
62092	ZNF696	ZNF696	chr8	+	144377554	144377640	144375141	144375235	144377909	144382120	9	16	50	34	2	49	185	99	0.000610362	0.0110467	0.088,0.201	0.021	0.124	DAP3_EC109	SE	50	0.124
62101	ZNF263	ZNF263	chr16	+	3335719	3336149	3333490	3334205	3339392	3341459	6	3	133	43	14	43	198	99	5.59841e-05	0.00178558	0.022,0.034	0.14	-0.112	DAP3_EC109	SE	46	0.112
62103	ZNF263	ZNF263	chr16	+	3336022	3336369	3333490	3334205	3338453	3338570	34	37	57	40	75	41	198	99	0.00106942	0.016726	0.23,0.316	0.478	-0.205	DAP3_EC109	SE	77	0.205
62146	B4GALNT4	B4GALNT4	chr11	+	372863	372947	372661	372754	373025	373116	270	103	0	2	87	7	183	99	8.1783e-05	0.00240203	1.0,0.965	0.871	0.111	DAP3_EC109	SE	94	0.111
62150	B4GALNT4	B4GALNT4	chr11	+	380642	380951	380291	380445	381668	382117	315	126	31	14	136	4	198	99	0.00434879	0.0463868	0.836,0.818	0.944	-0.117	DAP3_EC109	SE	140	0.117
62152	B4GALNT4	B4GALNT4	chr11	+	380670	380951	380291	380445	381668	382117	339	149	31	14	150	4	198	99	0.00444584	0.0470926	0.845,0.842	0.949	-0.106	DAP3_EC109	SE	154	0.106
62155	B4GALNT4	B4GALNT4	chr11	+	380824	380976	380291	380445	381668	382117	297	161	31	14	201	4	198	99	0.00021544	0.00502274	0.827,0.852	0.962	-0.123	DAP3_EC109	SE	175	0.123
62156	B4GALNT4	B4GALNT4	chr11	+	380824	381158	380291	380445	381668	382117	299	165	31	14	203	4	198	99	0.000223851	0.00517421	0.828,0.855	0.962	-0.121	DAP3_EC109	SE	179	0.121
62187	ARL5B	ARL5B	chr10	+	18961573	18961634	18957458	18957606	18962912	18963064	68	54	17	4	167	5	160	99	0.000938806	0.0152172	0.712,0.893	0.954	-0.151	DAP3_EC109	SE	58	0.151
62420	ZNF862	ZNF862	chr7	+	149538747	149538800	149535463	149535724	149541713	149541825	2	4	18	21	15	18	152	99	0.000666653	0.0117865	0.067,0.11	0.352	-0.263	DAP3_EC109	SE	20	0.263
62444	RNF10	RNF10	chr12	+	121012270	121012340	121004627	121004783	121013433	121013491	2	16	80	39	36	73	169	99	0.00166017	0.023057	0.014,0.194	0.224	-0.12	DAP3_EC109	SE	55	0.12
62446	LIN7C	LIN7C	chr11	-	27527863	27528002	27523348	27523467	27528262	27528316	11	8	152	63	49	125	198	99	4.87719e-07	4.27118e-05	0.035,0.06	0.164	-0.117	DAP3_EC109	SE	71	0.117
62509	C6orf223	C6orf223	chr6	+	43968794	43968880	43968321	43968437	43969789	43969864	139	150	8	10	215	32	185	99	0.00465088	0.0487208	0.903,0.889	0.782	0.114	DAP3_EC109	SE	147	0.114
62594	NR4A2	NR4A2	chr2	-	157185274	157185381	157184915	157185045	157185834	157186700	0	0	141	33	8	12	198	99	5.43656e-08	7.60483e-06	0.0,0.0	0.25	-0.25	DAP3_EC109	SE	20	0.25
62610	ERFE	ERFE	chr2	+	239072715	239072820	239072377	239072640	239072910	239073001	57	51	0	0	37	6	198	99	1.22641e-05	0.000558428	1.0,1.0	0.755	0.245	DAP3_EC109	SE	43	0.245
62612	ERFE	ERFE	chr2	+	239072716	239072824	239072377	239072640	239072910	239073001	59	74	0	0	73	6	198	99	0.000176714	0.00431722	1.0,1.0	0.859	0.141	DAP3_EC109	SE	59	0.141
62734	MFSD14B	MFSD14B	chr9	+	97203337	97203381	97200682	97200810	97207245	97207464	172	247	82	99	343	83	143	99	0.00245841	0.0305534	0.592,0.633	0.741	-0.128	DAP3_EC109	SE	254	0.128
62739	FLVCR1	FLVCR1	chr1	+	213037049	213037211	213031616	213032532	213046019	213046160	89	153	26	2	262	2	198	99	0.000255996	0.00576088	0.631,0.975	0.985	-0.182	DAP3_EC109	SE	115	0.182
62801	NABP1	NABP1	chr2	+	192543163	192543431	192542797	192542967	192543715	192543854	122	113	74	93	341	137	198	99	0.00304442	0.0357939	0.452,0.378	0.554	-0.139	DAP3_EC109	SE	196	0.139
62802	NABP1	NABP1	chr2	+	192547199	192547321	192546671	192546743	192548454	192548530	35	33	82	110	38	427	198	99	3.2914e-08	5.11056e-06	0.176,0.13	0.043	0.11	DAP3_EC109	SE	117	0.11
62836	CC2D1A	CC2D1A	chr19	+	14030256	14030752	14029942	14030015	14031369	14031481	35	52	9	0	59	0	198	99	0.0032489	0.0375379	0.66,1.0	1	-0.17	DAP3_EC109	SE	44	0.17
62837	CC2D1A	CC2D1A	chr19	+	14030611	14030752	14029942	14030015	14031369	14031481	34	52	9	0	61	0	198	99	0.00309825	0.0362622	0.654,1.0	1	-0.173	DAP3_EC109	SE	43	0.173
62840	CC2D1A	CC2D1A	chr19	+	14030647	14030752	14029942	14030015	14031369	14031481	36	51	9	0	60	0	198	99	0.00312896	0.0365027	0.667,1.0	1	-0.166	DAP3_EC109	SE	45	0.166
62855	CELSR3	CELSR3	chr3	-	48681648	48681728	48680986	48681113	48682148	48682261	101	208	1	2	263	22	179	99	1.91151e-06	0.000129119	0.982,0.983	0.869	0.113	DAP3_EC109	SE	102	0.113
62877	HEATR5B	HEATR5B	chr2	-	37229443	37229715	37227728	37227956	37230684	37230829	68	80	2	1	67	10	198	99	0.000214502	0.00500555	0.944,0.976	0.77	0.19	DAP3_EC109	SE	70	0.19
62930	NALT1	NALT1	chr9	+	139443133	139443260	139442293	139442553	139443583	139443670	116	156	8	41	75	53	198	99	2.11394e-05	0.000837979	0.879,0.655	0.414	0.353	DAP3_EC109	SE	124	0.353
62931	NALT1	NALT1	chr9	+	139443133	139443273	139442293	139442553	139443583	139443670	12	21	8	41	6	53	198	99	0.000202136	0.0047907	0.429,0.204	0.054	0.263	DAP3_EC109	SE	20	0.263
62933	NALT1	NALT1	chr9	+	139443135	139443260	139442293	139442553	139443583	139443670	115	145	8	41	71	53	198	99	3.30814e-05	0.00117871	0.878,0.639	0.401	0.357	DAP3_EC109	SE	123	0.357
62936	NALT1	NALT1	chr9	+	139443156	139443260	139442293	139442553	139443583	139443670	126	162	8	41	91	53	198	99	9.25037e-05	0.00263839	0.887,0.664	0.462	0.314	DAP3_EC109	SE	134	0.314
62939	NALT1	NALT1	chr9	+	139443195	139443260	139442293	139442553	139443583	139443670	379	397	8	41	190	53	164	99	9.25166e-09	1.80329e-06	0.966,0.854	0.684	0.226	DAP3_EC109	SE	243	0.226
62940	NALT1	NALT1	chr9	+	139443195	139443273	139442293	139442553	139443583	139443670	292	272	8	41	107	53	177	99	2.45373e-09	5.95969e-07	0.953,0.788	0.53	0.341	DAP3_EC109	SE	160	0.341
62941	NALT1	NALT1	chr9	+	139443195	139443314	139442293	139442553	139443583	139443670	304	272	8	41	107	53	198	99	4.74642e-09	1.0319e-06	0.95,0.768	0.502	0.357	DAP3_EC109	SE	160	0.357
62942	NALT1	NALT1	chr9	+	139443235	139443260	139442293	139442553	139443583	139443670	40	47	8	41	26	53	124	99	0.00152214	0.0216774	0.8,0.478	0.281	0.358	DAP3_EC109	SE	48	0.358
62975	TRAK2	TRAK2	chr2	-	202265740	202265836	202264099	202264216	202272125	202272320	15	38	26	20	46	11	195	99	0.00438845	0.0466675	0.227,0.491	0.68	-0.321	DAP3_EC109	SE	41	0.321
62994	KBTBD2	KBTBD2	chr7	-	32919312	32919543	32914603	32914769	32931147	32931372	37	34	8	8	79	4	198	99	0.00473398	0.0493543	0.698,0.68	0.908	-0.219	DAP3_EC109	SE	42	0.219
63006	PLA2G4B	PLA2G4B	chr15	+	42135323	42135421	42134751	42134789	42135873	42136009	53	38	0	12	27	33	197	99	1.63592e-05	0.00069099	1.0,0.614	0.291	0.516	DAP3_EC109	SE	50	0.516
63009	PLA2G4B	PLA2G4B	chr15	+	42139537	42139721	42138866	42139033	42139846	42140346	105	79	0	0	85	5	198	99	0.0011765	0.0179273	1.0,1.0	0.895	0.105	DAP3_EC109	SE	79	0.105
63011	PLA2G4B	PLA2G4B	chr15	+	42139564	42139721	42138866	42139033	42139846	42140346	100	78	0	0	85	5	198	99	0.00122151	0.0183879	1.0,1.0	0.895	0.105	DAP3_EC109	SE	78	0.105
63040	ST3GAL2	ST3GAL2	chr16	-	70446689	70446782	70432094	70433436	70472851	70473003	0	0	25	36	8	29	192	99	4.12616e-05	0.00140118	0.0,0.0	0.125	-0.125	DAP3_EC109	SE	25	0.125
63127	EDEM1	EDEM1	chr3	+	5252804	5252875	5249777	5249948	5255003	5255207	87	27	0	0	48	4	170	99	0.0022318	0.0285475	1.0,1.0	0.875	0.125	DAP3_EC109	SE	27	0.125
63128	EDEM1	EDEM1	chr3	+	5252804	5252884	5249777	5249948	5255003	5255207	96	28	0	0	49	4	179	99	0.00199929	0.0263736	1.0,1.0	0.871	0.129	DAP3_EC109	SE	28	0.129
63129	EDEM1	EDEM1	chr3	+	5252804	5253260	5249777	5249948	5255003	5255207	99	33	0	0	51	4	198	99	0.00166239	0.0230763	1.0,1.0	0.864	0.136	DAP3_EC109	SE	33	0.136
63163	CBARP	CBARP	chr19	-	1235335	1235389	1234999	1235144	1235499	1235564	25	8	86	86	45	86	153	99	0.000550244	0.010219	0.158,0.057	0.253	-0.146	DAP3_EC109	SE	94	0.146
63227	DSCC1	DSCC1	chr8	-	120859241	120859320	120855848	120855987	120862621	120862756	53	146	9	0	136	0	178	99	0.00421749	0.0453937	0.766,1.0	1	-0.117	DAP3_EC109	SE	62	0.117
63280	PLP2	PLP2	chrX	+	49029734	49030050	49028244	49028443	49030681	49030772	49	31	0	0	74	6	198	99	0.000284961	0.00621586	1.0,1.0	0.86	0.14	DAP3_EC109	SE	31	0.14
63300	LRIF1	LRIF1	chr1	-	111495153	111495437	111492472	111492745	111506242	111506544	213	210	245	162	280	152	198	99	0.00279979	0.0336332	0.303,0.393	0.479	-0.131	DAP3_EC109	SE	372	0.131
63323	LY6E-DT	LY6E-DT	chr8	-	144098436	144098563	144063447	144063918	144099576	144099807	23	17	2	9	9	18	198	99	0.00107164	0.0167539	0.852,0.486	0.2	0.469	DAP3_EC109	SE	25	0.469
63339	NUDCD1	NUDCD1	chr8	-	110334681	110334692	110308612	110308798	110346121	110346316	39	27	0	0	26	4	110	99	0.00156114	0.0220685	1.0,1.0	0.854	0.146	DAP3_EC109	SE	27	0.146
63382	MTCL1	MTCL1	chr18	+	8822473	8822625	8821464	8821496	8824696	8826230	0	23	75	131	41	123	198	99	0.000151618	0.00384161	0.0,0.081	0.143	-0.102	DAP3_EC109	SE	75	0.102
63411	SAMD11	SAMD11	chr1	+	877515	877631	874419	874792	879077	879188	16	23	8	0	35	0	198	99	0.00407063	0.0442455	0.5,1.0	1	-0.25	DAP3_EC109	SE	23	0.25
63494	SNRPA	SNRPA	chr19	+	41263214	41263346	41257107	41257386	41265335	41265515	32	20	0	2	28	26	198	99	4.72272e-09	1.03035e-06	1.0,0.833	0.35	0.567	DAP3_EC109	SE	22	0.567
63499	SNRPA	SNRPA	chr19	+	41263271	41263346	41257107	41257386	41265335	41265515	25	29	0	2	39	26	174	99	2.10683e-08	3.51674e-06	1.0,0.892	0.46	0.486	DAP3_EC109	SE	25	0.486
63652	PDE10A	PDE10A	chr6	-	165831840	165831995	165829676	165829769	165832122	165832265	17	30	66	34	7	55	198	99	0.00313679	0.0365721	0.114,0.306	0.06	0.15	DAP3_EC109	SE	62	0.15
63665	LPP	LPP	chr3	+	187943192	187943315	187870808	187871151	188059443	188059507	20	35	1	0	37	4	198	99	0.00377275	0.0418486	0.909,1.0	0.822	0.133	DAP3_EC109	SE	21	0.133
63727	PPP1R26	PPP1R26	chr9	+	138375197	138375391	138374528	138374661	138375795	138375928	111	50	155	189	53	266	198	99	0.00184122	0.0248985	0.264,0.117	0.091	0.1	DAP3_EC109	SE	239	0.1
63764	FAM86B3P	FAM86B3P	chr8	+	8095812	8096077	8094647	8094797	8097148	8097552	15	8	8	28	4	43	198	99	0.00192451	0.0256538	0.484,0.125	0.044	0.261	DAP3_EC109	SE	23	0.261
63765	FAM86B3P	FAM86B3P	chr8	+	8095814	8096077	8094647	8094797	8097148	8097552	14	10	8	28	4	43	198	99	0.000825654	0.0138638	0.467,0.152	0.044	0.266	DAP3_EC109	SE	22	0.266
63766	FAM86B3P	FAM86B3P	chr8	+	8095831	8096077	8094647	8094797	8097148	8097552	17	17	8	28	8	43	198	99	0.00113701	0.0174884	0.515,0.233	0.085	0.289	DAP3_EC109	SE	25	0.289
63771	TMEM141	TMEM141	chr9	+	139686077	139686229	139685795	139685876	139686398	139686482	1195	1618	88	181	949	281	198	99	6.73905e-14	8.29744e-11	0.872,0.817	0.628	0.217	DAP3_EC109	SE	1230	0.217
63773	TMEM141	TMEM141	chr9	+	139686077	139686321	139685795	139685876	139686398	139686482	267	334	88	181	166	281	198	99	4.80177e-11	2.31445e-08	0.603,0.48	0.228	0.314	DAP3_EC109	SE	355	0.314
63774	TMEM141	TMEM141	chr9	+	139686077	139686325	139685795	139685876	139686398	139686482	270	333	88	181	167	281	198	99	8.40757e-11	3.69446e-08	0.605,0.479	0.229	0.313	DAP3_EC109	SE	358	0.313
63778	TMEM141	TMEM141	chr9	+	139686081	139686229	139685795	139685876	139686398	139686482	932	1302	88	181	784	281	198	99	6.7224e-13	5.49981e-10	0.841,0.782	0.582	0.23	DAP3_EC109	SE	1020	0.23
63785	TMEM141	TMEM141	chr9	+	139686162	139686321	139685795	139685876	139686398	139686482	739	932	88	181	731	281	198	99	9.99084e-08	1.22648e-05	0.808,0.72	0.565	0.199	DAP3_EC109	SE	827	0.199
63786	TMEM141	TMEM141	chr9	+	139686162	139686325	139685795	139685876	139686398	139686482	742	931	88	181	732	281	198	99	1.0887e-07	1.30054e-05	0.808,0.72	0.566	0.198	DAP3_EC109	SE	830	0.198
63789	TMEM141	TMEM141	chr9	+	139686207	139686229	139685795	139685876	139686398	139686482	197	330	88	181	217	281	121	99	2.43462e-08	3.93705e-06	0.647,0.599	0.387	0.236	DAP3_EC109	SE	285	0.236
63812	RPL23AP53	RPL23AP53	chr8	-	169289	169417	158344	163710	173784	173906	24	33	0	1	35	6	198	99	0.000214354	0.00500491	1.0,0.943	0.745	0.227	DAP3_EC109	SE	24	0.227
63890	LOC155060	LOC155060	chr7	+	148993849	148993946	148991630	148992274	148994141	148994403	11	0	9	24	0	90	196	99	0.000473912	0.00913986	0.382,0.0	0	0.191	DAP3_EC109	SE	20	0.191
64079	ETNK1	ETNK1	chr12	+	22821531	22821656	22813996	22814139	22824205	22824289	21	16	68	67	1	166	198	99	1.5135e-10	6.15076e-08	0.134,0.107	0.003	0.117	DAP3_EC109	SE	83	0.117
64084	COX5A	COX5A	chr15	-	75221456	75221595	75215988	75216111	75230255	75230414	54	40	27	26	93	20	198	99	0.00196629	0.0260433	0.5,0.435	0.699	-0.231	DAP3_EC109	SE	66	0.231
64139	CLSTN1	CLSTN1	chr1	-	9797555	9797612	9795942	9796100	9800715	9800832	80	126	0	0	49	13	156	99	1.1263e-10	4.79667e-08	1.0,1.0	0.705	0.295	DAP3_EC109	SE	62	0.295
64141	CLSTN1	CLSTN1	chr1	-	9800715	9800832	9797555	9797612	9801151	9801314	2	8	107	222	22	84	198	99	3.29834e-08	5.11432e-06	0.009,0.018	0.116	-0.103	DAP3_EC109	SE	106	0.103
64153	TPCN2	TPCN2	chr11	+	68834973	68835073	68831362	68831435	68837897	68837963	32	150	18	4	106	0	198	99	0.000151384	0.0038388	0.471,0.949	1	-0.29	DAP3_EC109	SE	50	0.29
64154	TPCN2	TPCN2	chr11	+	68834990	68835073	68831362	68831435	68837897	68837963	31	126	18	4	67	0	182	99	0.000316922	0.00674388	0.484,0.945	1	-0.286	DAP3_EC109	SE	49	0.286
64250	CDYL2	CDYL2	chr16	-	80718908	80719026	80666915	80667133	80838046	80838495	169	102	24	14	189	6	198	99	0.000198318	0.00471369	0.779,0.785	0.94	-0.158	DAP3_EC109	SE	116	0.158
64256	ABHD11	ABHD11	chr7	-	73151244	73151721	73150424	73151021	73151891	73152065	144	175	0	5	69	13	198	99	4.67622e-07	4.11256e-05	1.0,0.946	0.726	0.247	DAP3_EC109	SE	82	0.247
64258	ABHD11	ABHD11	chr7	-	73151258	73151690	73150424	73151021	73151891	73152065	226	264	0	5	165	13	198	99	1.84549e-05	0.000755173	1.0,0.964	0.864	0.118	DAP3_EC109	SE	178	0.118
64264	ABHD11	ABHD11	chr7	-	73151267	73151721	73150424	73151021	73151891	73152065	144	179	0	5	68	13	198	99	3.66913e-07	3.36737e-05	1.0,0.947	0.723	0.251	DAP3_EC109	SE	81	0.251
64269	ABHD11	ABHD11	chr7	-	73151398	73151721	73150424	73151021	73151891	73152065	144	175	0	5	72	13	198	99	6.82389e-07	5.62354e-05	1.0,0.946	0.735	0.238	DAP3_EC109	SE	85	0.238
64281	STAG3L3	STAG3L3	chr7	-	72469577	72469896	72469198	72469313	72469993	72470073	5	3	33	25	17	22	198	99	0.000184539	0.00445515	0.07,0.057	0.279	-0.216	DAP3_EC109	SE	28	0.216
64365	PIGB	PIGB	chr15	+	55619676	55619833	55611419	55611611	55621921	55622052	94	119	4	0	149	13	198	99	0.00106773	0.0167143	0.922,1.0	0.851	0.11	DAP3_EC109	SE	98	0.11
64372	SMIM7	SMIM7	chr19	-	16763415	16763772	16756958	16758072	16770205	16770258	1	8	257	216	33	114	198	99	3.87468e-14	5.07199e-11	0.002,0.018	0.126	-0.116	DAP3_EC109	SE	147	0.116
64375	SMIM7	SMIM7	chr19	-	16764847	16764936	16756958	16758072	16770205	16770258	362	1025	257	216	997	114	188	99	0.000593146	0.0108043	0.426,0.714	0.822	-0.252	DAP3_EC109	SE	619	0.252
64499	SLC7A6	SLC7A6	chr16	+	68324298	68324394	68321648	68321774	68325111	68325235	129	124	39	15	354	27	195	99	0.00359689	0.0404828	0.627,0.808	0.869	-0.151	DAP3_EC109	SE	139	0.151
64509	ZNF815P	ZNF815P	chr7	+	5870811	5870914	5862790	5863157	5879579	5879706	4	15	28	12	17	6	198	99	0.003517	0.0398578	0.067,0.385	0.586	-0.36	DAP3_EC109	SE	23	0.36
64537	LOC101927021	LOC101927021	chr7	+	1202270	1202364	1201987	1202179	1202597	1202853	144	131	36	96	108	188	193	99	6.66716e-05	0.00205223	0.672,0.412	0.228	0.314	DAP3_EC109	SE	180	0.314
64539	LOC101927021	LOC101927021	chr7	+	1202320	1202364	1201987	1202179	1202597	1202853	59	132	36	96	122	188	143	99	6.71957e-05	0.0020653	0.532,0.488	0.31	0.2	DAP3_EC109	SE	95	0.2
64627	RPL32	RPL32	chr3	-	12881643	12881840	12880847	12881029	12882992	12883081	63	45	2	4	208	0	198	99	0.00426876	0.045772	0.94,0.849	1	-0.106	DAP3_EC109	SE	49	0.106
64632	RPL32	RPL32	chr3	-	12881651	12881840	12880847	12881029	12882992	12883081	65	45	2	4	206	0	198	99	0.00456768	0.0480398	0.942,0.849	1	-0.105	DAP3_EC109	SE	49	0.105
64637	RPL32	RPL32	chr3	-	12881652	12881840	12880847	12881029	12882992	12883081	63	45	2	4	207	0	198	99	0.00425318	0.0456467	0.94,0.849	1	-0.106	DAP3_EC109	SE	49	0.106
64642	RPL32	RPL32	chr3	-	12881654	12881840	12880847	12881029	12882992	12883081	64	45	2	4	206	0	198	99	0.00442712	0.0469423	0.941,0.849	1	-0.105	DAP3_EC109	SE	49	0.105
64647	RPL32	RPL32	chr3	-	12881660	12881840	12880847	12881029	12882992	12883081	64	45	2	4	207	0	198	99	0.00439729	0.0467296	0.941,0.849	1	-0.105	DAP3_EC109	SE	49	0.105
64651	RPL32	RPL32	chr3	-	12881679	12881840	12880847	12881029	12882992	12883081	63	45	2	4	206	0	198	99	0.00428216	0.0458667	0.94,0.849	1	-0.106	DAP3_EC109	SE	49	0.106
64655	RPL32	RPL32	chr3	-	12881682	12881840	12880847	12881029	12882992	12883081	65	45	2	4	207	0	198	99	0.00455989	0.0479778	0.942,0.849	1	-0.105	DAP3_EC109	SE	49	0.105
64659	RPL32	RPL32	chr3	-	12881694	12881840	12880847	12881029	12882992	12883081	63	45	2	4	206	0	198	99	0.00428216	0.0458667	0.94,0.849	1	-0.106	DAP3_EC109	SE	49	0.106
64663	RPL32	RPL32	chr3	-	12881697	12881840	12880847	12881029	12882992	12883081	63	46	2	4	206	0	198	99	0.00443492	0.047009	0.94,0.852	1	-0.104	DAP3_EC109	SE	50	0.104
64667	RPL32	RPL32	chr3	-	12881702	12881840	12880847	12881029	12882992	12883081	63	45	2	4	206	0	198	99	0.00428216	0.0458667	0.94,0.849	1	-0.106	DAP3_EC109	SE	49	0.106
64675	RPL32	RPL32	chr3	-	12881712	12881840	12880847	12881029	12882992	12883081	63	45	2	4	206	0	198	99	0.00428216	0.0458667	0.94,0.849	1	-0.106	DAP3_EC109	SE	49	0.106
64839	SGPL1	SGPL1	chr10	+	72576566	72576632	72575703	72575882	72604229	72604395	93	240	5	25	156	36	165	99	0.000892206	0.014685	0.918,0.852	0.722	0.163	DAP3_EC109	SE	98	0.163
64865	SLC22A15	SLC22A15	chr1	+	116576378	116576468	116573986	116574202	116577807	116577948	9	37	157	92	32	65	189	99	0.0027904	0.033543	0.029,0.174	0.205	-0.103	DAP3_EC109	SE	97	0.103
64866	SLC22A15	SLC22A15	chr1	+	116576378	116576492	116573986	116574202	116577807	116577948	15	57	157	92	48	65	198	99	0.00260102	0.0317912	0.046,0.237	0.27	-0.129	DAP3_EC109	SE	113	0.129
64895	MPP6	MPP6	chr7	+	24663281	24663403	24613070	24613212	24681334	24681487	122	171	4	2	197	22	198	99	2.68035e-05	0.00100185	0.938,0.977	0.817	0.141	DAP3_EC109	SE	126	0.141
64897	MPP6	MPP6	chr7	+	24663284	24663775	24613070	24613212	24681334	24681487	40	103	4	2	107	22	198	99	0.000258375	0.00578895	0.833,0.963	0.709	0.189	DAP3_EC109	SE	44	0.189
64950	PMM2	PMM2	chr16	+	8898653	8898700	8895655	8895767	8900172	8900264	217	226	41	17	277	9	146	99	0.000128435	0.00339246	0.782,0.9	0.954	-0.113	DAP3_EC109	SE	243	0.113
65133	PCNX2	PCNX2	chr1	-	233261648	233261952	233231500	233231609	233270758	233270936	0	0	50	48	8	32	198	99	2.97773e-05	0.00108621	0.0,0.0	0.111	-0.111	DAP3_EC109	SE	40	0.111
65353	WDHD1	WDHD1	chr14	-	55493428	55493517	55480202	55480314	55493745	55493817	159	211	34	25	213	5	188	99	1.5669e-06	0.000111218	0.711,0.816	0.957	-0.194	DAP3_EC109	SE	193	0.194
65483	COL4A4	COL4A4	chr2	-	227874990	227875217	227872733	227873020	227876896	227877013	22	37	47	12	38	1	198	99	1.08669e-05	0.000506508	0.19,0.607	0.95	-0.551	DAP3_EC109	SE	39	0.551
65617	LINC00680-GUSBP4	LINC00680-GUSBP4	chr6	-	58275150	58275346	58256381	58256569	58285305	58285389	2	1	31	44	25	22	198	99	1.15276e-11	6.54576e-09	0.031,0.011	0.362	-0.341	DAP3_EC109	SE	33	0.341
65646	EME1	EME1	chr17	+	48455955	48456038	48453426	48453554	48456134	48456256	197	97	3	9	59	21	182	99	1.30092e-07	1.50072e-05	0.973,0.854	0.604	0.309	DAP3_EC109	SE	80	0.309
65648	EME1	EME1	chr17	+	48455960	48456042	48453426	48453554	48456134	48456256	269	177	3	9	128	21	181	99	1.63523e-06	0.000115082	0.98,0.915	0.769	0.178	DAP3_EC109	SE	149	0.178
65707	GSTA4	GSTA4	chr6	-	52847469	52847503	52842750	52843390	52849261	52849403	27	72	0	2	25	5	133	99	0.00130509	0.0193301	1.0,0.964	0.788	0.194	DAP3_EC109	SE	27	0.194
65790	CHD6	CHD6	chr20	-	40101961	40102046	40085903	40086068	40111948	40112159	58	48	0	2	62	7	184	99	0.00190172	0.0254592	1.0,0.928	0.827	0.137	DAP3_EC109	SE	50	0.137
65864	CACNA1H	CACNA1H	chr16	+	1262510	1262528	1261748	1262138	1263702	1263931	22	19	8	7	47	2	117	99	0.000600846	0.0109097	0.699,0.697	0.952	-0.254	DAP3_EC109	SE	26	0.254
65889	LUC7L2	LUC7L2	chr7	+	139047921	139048005	139044639	139045068	139056132	139056209	32	49	0	2	23	7	183	99	7.94151e-05	0.00235361	1.0,0.93	0.64	0.325	DAP3_EC109	SE	30	0.325
65892	LUC7L2	LUC7L2	chr7	+	139047921	139048198	139044639	139045068	139056132	139056209	39	58	0	2	25	7	198	99	4.62939e-05	0.00153436	1.0,0.935	0.641	0.327	DAP3_EC109	SE	32	0.327
65942	CNNM3	CNNM3	chr2	+	97492569	97492646	97490794	97490938	97493467	97493637	221	131	4	8	166	21	176	99	0.000382088	0.0077449	0.969,0.902	0.816	0.12	DAP3_EC109	SE	139	0.12
66008	SERPINB9P1	SERPINB9P1	chr6	-	2858144	2858225	2854890	2855924	2876526	2876744	8	34	20	61	102	89	180	99	0.00201588	0.0265165	0.18,0.235	0.387	-0.18	DAP3_EC109	SE	28	0.18
66009	SERPINB9P1	SERPINB9P1	chr6	-	2858144	2858229	2854890	2855924	2876526	2876744	10	61	20	61	167	89	184	99	0.00292274	0.0347676	0.212,0.35	0.502	-0.221	DAP3_EC109	SE	30	0.221
66015	GMDS-DT	GMDS-DT	chr6	+	2263834	2263918	2249070	2249160	2397454	2397777	25	33	8	10	54	1	183	99	2.92193e-05	0.00107217	0.628,0.641	0.967	-0.332	DAP3_EC109	SE	33	0.332
66270	WDR90	WDR90	chr16	+	701823	702039	701643	701747	702466	702535	473	648	1	12	361	54	198	99	0	0	0.996,0.964	0.77	0.21	DAP3_EC109	SE	415	0.21
66284	WDR90	WDR90	chr16	+	704841	705147	703745	703803	705306	705468	226	225	15	12	168	28	198	99	0.000820412	0.0138016	0.883,0.904	0.75	0.143	DAP3_EC109	SE	196	0.143
66294	WDR90	WDR90	chr16	+	710057	710134	709244	709376	710611	710714	251	283	78	46	182	90	176	99	0.00134431	0.0197346	0.644,0.776	0.532	0.178	DAP3_EC109	SE	272	0.178
66297	WDR90	WDR90	chr16	+	710064	710161	709244	709376	710611	710714	386	546	78	46	290	90	196	99	0.000487217	0.00933895	0.714,0.857	0.619	0.166	DAP3_EC109	SE	380	0.166
66515	ARPC4-TTLL3	ARPC4-TTLL3	chr3	+	9867447	9867632	9862229	9862425	9868680	9868924	112	40	0	1	71	6	198	99	0.000432219	0.00851806	1.0,0.952	0.855	0.121	DAP3_EC109	SE	41	0.121
66518	ARPC4-TTLL3	ARPC4-TTLL3	chr3	+	9867483	9867713	9862229	9862425	9868680	9868924	101	42	0	1	47	6	198	99	9.61505e-05	0.00271871	1.0,0.955	0.797	0.18	DAP3_EC109	SE	43	0.18
66519	ARPC4-TTLL3	ARPC4-TTLL3	chr3	+	9867488	9867632	9862229	9862425	9868680	9868924	111	38	0	1	71	6	198	99	0.000450293	0.00879206	1.0,0.95	0.855	0.12	DAP3_EC109	SE	39	0.12
66521	ARPC4-TTLL3	ARPC4-TTLL3	chr3	+	9869992	9870259	9868680	9868924	9870643	9871079	0	1	98	31	20	38	198	99	1.48668e-11	8.21677e-09	0.0,0.016	0.208	-0.2	DAP3_EC109	SE	32	0.2
66522	ARPC4-TTLL3	ARPC4-TTLL3	chr3	+	9870183	9870259	9868680	9868924	9870643	9871079	0	0	98	31	15	38	175	99	8.48026e-10	2.64304e-07	0.0,0.0	0.183	-0.183	DAP3_EC109	SE	31	0.183
66544	TAB3	TAB3	chrX	-	30901704	30901763	30889815	30889918	30907230	30907371	2	8	72	73	27	56	158	99	2.69942e-07	2.66632e-05	0.017,0.064	0.232	-0.192	DAP3_EC109	SE	74	0.192
66545	TAB3	TAB3	chrX	-	30901704	30901857	30889815	30889918	30907230	30907371	3	11	72	73	23	56	198	99	9.45308e-05	0.00268451	0.02,0.07	0.17	-0.125	DAP3_EC109	SE	75	0.125
66567	DLGAP1-AS2	DLGAP1-AS2	chr18	+	3606551	3606695	3603734	3604213	3609730	3610087	45	50	0	0	49	4	198	99	0.00194774	0.0258691	1.0,1.0	0.86	0.14	DAP3_EC109	SE	45	0.14
66584	CCDC88C	CCDC88C	chr14	-	91751738	91752180	91749672	91749861	91755448	91755687	7	22	88	44	76	41	198	99	2.61086e-10	9.69181e-08	0.038,0.2	0.481	-0.362	DAP3_EC109	SE	66	0.362
66612	TRMT2B	TRMT2B	chrX	-	100306239	100306495	100297030	100297301	100306632	100306722	19	49	2	4	36	16	198	99	0.000542313	0.0101003	0.826,0.86	0.529	0.314	DAP3_EC109	SE	21	0.314
66658	STK40	STK40	chr1	-	36833452	36833685	36826821	36826941	36851323	36851525	59	31	126	130	132	127	198	99	4.97353e-07	4.33722e-05	0.19,0.107	0.342	-0.194	DAP3_EC109	SE	161	0.194
66659	STK40	STK40	chr1	-	36833461	36833685	36826821	36826941	36851323	36851525	42	27	126	130	107	127	198	99	2.09331e-07	2.18386e-05	0.143,0.094	0.296	-0.177	DAP3_EC109	SE	157	0.177
66746	HIVEP1	HIVEP1	chr6	+	12020480	12020651	12015758	12015901	12089416	12089470	0	6	39	68	19	58	198	99	4.11333e-05	0.00139797	0.0,0.042	0.141	-0.12	DAP3_EC109	SE	39	0.12
66775	RHOC	RHOC	chr1	-	113247721	113247745	113246265	113246428	113249699	113250025	883	581	1067	983	498	1203	123	99	0.000319224	0.00677661	0.4,0.322	0.25	0.111	DAP3_EC109	SE	1564	0.111
66915	FBXW8	FBXW8	chr12	+	117356335	117356531	117348754	117349160	117365827	117365932	5	2	70	41	15	28	198	99	6.61326e-06	0.000346711	0.034,0.024	0.211	-0.182	DAP3_EC109	SE	43	0.182
66916	FBXW8	FBXW8	chr12	+	117356339	117356531	117348754	117349160	117365827	117365932	5	1	70	41	8	28	198	99	0.0035367	0.0400118	0.034,0.012	0.125	-0.102	DAP3_EC109	SE	36	0.102
66920	FBXW8	FBXW8	chr12	+	117442240	117442306	117426467	117426674	117448127	117448255	11	20	73	65	39	55	165	99	0.000178454	0.00434433	0.083,0.156	0.298	-0.178	DAP3_EC109	SE	84	0.178
66922	FBXW8	FBXW8	chr12	+	117442240	117442458	117426467	117426674	117448127	117448255	8	9	73	65	37	55	198	99	3.27811e-07	3.10711e-05	0.052,0.065	0.252	-0.194	DAP3_EC109	SE	74	0.194
66942	ZNF264	ZNF264	chr19	+	57703415	57703915	57702867	57703314	57705242	57705369	8	32	36	57	3	77	198	99	1.96823e-06	0.00013216	0.1,0.219	0.019	0.141	DAP3_EC109	SE	44	0.141
66949	LOC105374727	LOC105374727	chr5	+	37249869	37250163	37249147	37249323	37250498	37250748	117	44	110	23	24	86	198	99	5.49756e-07	4.70189e-05	0.347,0.489	0.122	0.296	DAP3_EC109	SE	67	0.296
66950	LOC105374727	LOC105374727	chr5	+	37249869	37250218	37249147	37249323	37250498	37250748	70	16	110	23	13	86	198	99	5.7958e-06	0.000310799	0.241,0.258	0.07	0.179	DAP3_EC109	SE	39	0.179
67018	CPNE7	CPNE7	chr16	+	89648817	89648890	89645264	89645404	89650104	89650179	2	17	39	60	38	78	172	99	0.00342951	0.0390979	0.029,0.14	0.219	-0.135	DAP3_EC109	SE	41	0.135
67022	CPNE7	CPNE7	chr16	+	89648817	89648901	89645264	89645404	89650104	89650179	2	22	39	60	53	78	183	99	0.000647327	0.0115378	0.027,0.166	0.269	-0.173	DAP3_EC109	SE	41	0.173
67043	CPNE7	CPNE7	chr16	+	89653866	89653990	89653450	89653510	89655082	89655216	146	118	120	66	189	35	198	99	5.89967e-08	8.07995e-06	0.378,0.472	0.73	-0.305	DAP3_EC109	SE	184	0.305
67045	CPNE7	CPNE7	chr16	+	89653963	89653990	89653450	89653510	89655082	89655216	109	101	120	66	150	35	126	99	1.06407e-06	8.13795e-05	0.416,0.546	0.771	-0.29	DAP3_EC109	SE	167	0.29
67052	CPNE7	CPNE7	chr16	+	89657534	89657672	89657414	89657466	89661774	89662011	699	446	71	108	599	201	198	99	0.00116835	0.0178318	0.831,0.674	0.598	0.154	DAP3_EC109	SE	554	0.154
67053	CPNE7	CPNE7	chr16	+	89657623	89657668	89657414	89657466	89661774	89662011	165	147	71	108	184	201	144	99	0.0034784	0.0395285	0.615,0.483	0.386	0.163	DAP3_EC109	SE	236	0.163
67062	CPNE7	CPNE7	chr16	+	89660373	89660566	89657414	89657466	89661774	89662011	8	15	71	108	84	201	198	99	5.8756e-06	0.00031413	0.053,0.065	0.173	-0.114	DAP3_EC109	SE	79	0.114
67064	CPNE7	CPNE7	chr16	+	89660476	89660566	89657414	89657466	89661774	89662011	8	15	71	108	86	201	189	99	3.66135e-06	0.000215277	0.056,0.068	0.183	-0.121	DAP3_EC109	SE	79	0.121
67083	CPNE7	CPNE7	chr16	+	89662241	89662369	89661774	89662011	89662891	89663654	203	140	174	340	195	597	198	99	0.00480493	0.0499141	0.368,0.171	0.14	0.13	DAP3_EC109	SE	377	0.13
67209	ALG8	ALG8	chr11	-	77825751	77825844	77825311	77825438	77830227	77830295	26	11	65	109	0	237	192	99	9.25081e-11	4.02236e-08	0.171,0.049	0	0.11	DAP3_EC109	SE	91	0.11
67259	NFATC3	NFATC3	chr16	+	68248231	68248335	68224670	68225678	68255133	68255187	32	91	12	10	51	1	198	99	0.00131978	0.0194897	0.571,0.82	0.962	-0.266	DAP3_EC109	SE	44	0.266
67325	DZIP1	DZIP1	chr13	-	96251618	96251673	96246197	96246340	96258256	96258313	33	36	14	22	10	22	154	99	0.000710984	0.0123831	0.602,0.513	0.226	0.332	DAP3_EC109	SE	32	0.332
67413	GALE	GALE	chr1	-	24125376	24125450	24125104	24125220	24125855	24126037	446	598	35	85	487	117	173	99	7.58416e-05	0.00226879	0.879,0.801	0.704	0.136	DAP3_EC109	SE	481	0.136
67500	FCHSD1	FCHSD1	chr5	-	141021963	141022070	141021268	141021324	141022567	141022655	52	21	33	49	12	53	198	99	0.00367436	0.0410498	0.441,0.176	0.102	0.207	DAP3_EC109	SE	65	0.207
67502	FCHSD1	FCHSD1	chr5	-	141022336	141022655	141021268	141021324	141023784	141024005	162	126	0	0	98	10	198	99	2.41248e-07	2.43315e-05	1.0,1.0	0.831	0.169	DAP3_EC109	SE	108	0.169
67505	FCHSD1	FCHSD1	chr5	-	141027534	141027676	141026964	141027087	141028523	141028587	85	47	0	0	26	8	198	99	2.10319e-08	3.51538e-06	1.0,1.0	0.619	0.381	DAP3_EC109	SE	34	0.381
67506	FCHSD1	FCHSD1	chr5	-	141027534	141027993	141026964	141027087	141028523	141028587	80	47	0	0	26	8	198	99	2.43311e-08	3.93705e-06	1.0,1.0	0.619	0.381	DAP3_EC109	SE	34	0.381
67578	NT5M	NT5M	chr17	+	17207677	17207791	17206686	17207131	17209856	17209957	4	29	55	65	16	16	198	99	0.00253336	0.0311919	0.035,0.182	0.333	-0.225	DAP3_EC109	SE	32	0.225
67679	DCUN1D4	DCUN1D4	chr4	+	52726708	52726829	52714370	52714533	52729602	52729673	2	7	36	21	27	15	198	99	8.60074e-08	1.09138e-05	0.027,0.143	0.474	-0.389	DAP3_EC109	SE	28	0.389
67687	DCUN1D4	DCUN1D4	chr4	+	52775085	52775141	52765435	52765544	52777235	52777340	43	27	43	60	15	121	155	99	2.04991e-06	0.000136247	0.39,0.223	0.073	0.233	DAP3_EC109	SE	86	0.233
67689	DCUN1D4	DCUN1D4	chr4	+	52775085	52775145	52765435	52765544	52777235	52777340	49	24	43	60	7	121	159	99	1.07029e-08	2.04136e-06	0.415,0.199	0.035	0.272	DAP3_EC109	SE	84	0.272
67691	DCUN1D4	DCUN1D4	chr4	+	52775085	52775172	52765435	52765544	52777235	52777340	64	24	43	60	12	121	186	99	1.8571e-06	0.000126405	0.442,0.176	0.05	0.259	DAP3_EC109	SE	84	0.259
67759	LOC254896	LOC254896	chr8	+	22958784	22958959	22958149	22958197	22960209	22961070	2	6	26	33	20	45	198	99	0.00370854	0.0413208	0.037,0.083	0.182	-0.122	DAP3_EC109	SE	28	0.122
67760	ALKBH8	ALKBH8	chr11	-	107393020	107393281	107381612	107381762	107396166	107396318	59	100	0	0	80	5	198	99	0.00110834	0.017172	1.0,1.0	0.889	0.111	DAP3_EC109	SE	59	0.111
67763	ALKBH8	ALKBH8	chr11	-	107393193	107393281	107381612	107381762	107396166	107396318	54	86	0	0	60	5	187	99	0.000520121	0.00980003	1.0,1.0	0.864	0.136	DAP3_EC109	SE	54	0.136
67960	SDHAP1	SDHAP1	chr3	-	195711399	195711608	195710982	195711147	195712497	195712660	34	29	38	35	7	35	198	99	0.00034726	0.00723228	0.309,0.293	0.091	0.21	DAP3_EC109	SE	42	0.21
67961	SDHAP1	SDHAP1	chr3	-	195711470	195711608	195710982	195711147	195712497	195712660	22	18	38	35	5	35	198	99	0.00310021	0.0362783	0.224,0.205	0.067	0.147	DAP3_EC109	SE	40	0.147
67981	SDHAP2	SDHAP2	chr3	+	195390494	195390703	195389441	195389604	195390956	195391121	36	18	28	49	2	60	198	99	1.47311e-07	1.65782e-05	0.391,0.155	0.016	0.257	DAP3_EC109	SE	62	0.257
67994	SDHAP2	SDHAP2	chr3	+	195412688	195412810	195410622	195410736	195415403	195415735	40	29	13	34	16	49	198	99	0.00111374	0.0172285	0.606,0.299	0.14	0.312	DAP3_EC109	SE	53	0.312
68119	GABRE	GABRE	chrX	-	151123828	151123961	151121595	151123556	151124179	151124332	22	28	1	0	18	9	198	99	7.5858e-07	6.11368e-05	0.917,1.0	0.5	0.459	DAP3_EC109	SE	23	0.459
68121	GABRE	GABRE	chrX	-	151123839	151123961	151121595	151123556	151124179	151124332	133	99	1	0	146	9	198	99	8.60953e-05	0.00250268	0.985,1.0	0.89	0.102	DAP3_EC109	SE	99	0.102
68165	LINC00888	LINC00888	chr3	+	183170029	183170300	183165395	183165553	183171799	183171881	26	122	1	4	141	17	198	99	0.002984	0.0353057	0.929,0.938	0.806	0.127	DAP3_EC109	SE	27	0.127
68249	GARS-DT	GARS-DT	chr7	-	30590933	30591011	30587972	30590397	30601081	30601744	26	19	29	23	23	2	177	99	6.13979e-06	0.000325595	0.334,0.316	0.865	-0.54	DAP3_EC109	SE	25	0.54
68253	GARS-DT	GARS-DT	chr7	-	30590933	30591095	30587972	30590397	30601081	30601744	19	18	29	23	22	2	198	99	2.15022e-06	0.000141254	0.247,0.281	0.846	-0.582	DAP3_EC109	SE	24	0.582
68383	TRIM59-IFT80	TRIM59-IFT80	chr3	-	160166509	160166583	160156019	160156974	160167504	160167626	26	32	124	25	78	15	173	99	6.45717e-07	5.38195e-05	0.107,0.423	0.748	-0.483	DAP3_EC109	SE	57	0.483
68424	BIN3	BIN3	chr8	-	22494037	22494176	22487954	22488091	22494434	22494475	58	103	18	16	129	5	198	99	0.000146781	0.00375116	0.617,0.763	0.928	-0.238	DAP3_EC109	SE	76	0.238
68560	CEP72	CEP72	chr5	+	614584	614796	612454	612716	619104	619232	51	62	23	31	34	4	198	99	0.00311273	0.0363837	0.526,0.5	0.81	-0.297	DAP3_EC109	SE	38	0.297
68577	CEP72	CEP72	chr5	+	666015	666214	665294	665440	666978	668859	34	34	1	1	77	10	198	99	0.00341489	0.0389778	0.944,0.944	0.794	0.15	DAP3_EC109	SE	35	0.15
68578	CEP72	CEP72	chr5	+	666055	666214	665294	665440	666978	668859	32	35	1	1	77	10	198	99	0.00367172	0.0410378	0.941,0.946	0.794	0.149	DAP3_EC109	SE	33	0.149
68682	NADSYN1	NADSYN1	chr11	+	71192401	71192821	71191800	71191925	71192968	71193071	78	90	6	3	62	20	198	99	1.04857e-05	0.000492805	0.867,0.937	0.608	0.294	DAP3_EC109	SE	82	0.294
68736	DNMBP	DNMBP	chr10	-	101762698	101762780	101731736	101731891	101769594	101769704	3	12	79	79	25	58	181	99	2.78957e-05	0.00103275	0.02,0.077	0.191	-0.143	DAP3_EC109	SE	82	0.143
68751	MAPK12	MAPK12	chr22	-	50695216	50695622	50695027	50695075	50696671	50696730	272	223	1	3	245	22	198	99	3.01476e-08	4.7637e-06	0.993,0.974	0.848	0.136	DAP3_EC109	SE	226	0.136
68752	MAPK12	MAPK12	chr22	-	50695363	50695744	50695027	50695075	50696671	50696730	53	68	1	3	50	22	198	99	1.6098e-08	2.82752e-06	0.964,0.919	0.532	0.409	DAP3_EC109	SE	54	0.409
68780	WNK1	WNK1	chr12	+	988930	989197	987380	987527	989886	990165	11	89	53	217	205	268	198	99	0.000112573	0.00306461	0.094,0.17	0.277	-0.145	DAP3_EC109	SE	64	0.145
68783	WNK1	WNK1	chr12	+	989886	990020	988738	989197	990857	990955	11	90	52	22	211	30	198	99	0.00405842	0.0441471	0.096,0.672	0.779	-0.395	DAP3_EC109	SE	63	0.395
68818	YEATS2	YEATS2	chr3	+	183454438	183454617	183446477	183446639	183465459	183465504	129	144	15	16	179	2	198	99	9.54903e-06	0.000461157	0.811,0.818	0.978	-0.163	DAP3_EC109	SE	144	0.163
68842	ABCC2	ABCC2	chr10	+	101590478	101590608	101590063	101590190	101591367	101591587	212	87	37	15	139	6	198	99	0.000339375	0.00709656	0.741,0.744	0.921	-0.179	DAP3_EC109	SE	102	0.179
68848	GALNT7	GALNT7	chr4	+	174169134	174169591	174089961	174090112	174213258	174213425	51	27	9	2	112	0	198	99	2.21265e-05	0.000863406	0.739,0.871	1	-0.195	DAP3_EC109	SE	29	0.195
68924	UBN1	UBN1	chr16	+	4927385	4927489	4926871	4927112	4930083	4932402	299	509	77	71	577	48	198	99	0.000588956	0.0107422	0.66,0.782	0.857	-0.136	DAP3_EC109	SE	376	0.136
69025	HECTD1	HECTD1	chr14	-	31598259	31598513	31596990	31597212	31602443	31602620	41	46	14	3	55	0	198	99	9.69583e-05	0.00273934	0.594,0.885	1	-0.26	DAP3_EC109	SE	49	0.26
69027	HECTD1	HECTD1	chr14	-	31598259	31598654	31596990	31597212	31602443	31602620	107	151	14	3	108	0	198	99	0.000464427	0.00899879	0.793,0.962	1	-0.123	DAP3_EC109	SE	108	0.123
69029	HECTD1	HECTD1	chr14	-	31598566	31598654	31596990	31597212	31602443	31602620	104	144	14	3	105	0	187	99	0.000457814	0.00890256	0.797,0.962	1	-0.121	DAP3_EC109	SE	105	0.121
69038	GREB1L	GREB1L	chr18	+	19014907	19015036	18983832	18983955	19019481	19019598	23	10	66	69	52	90	198	99	0.0020246	0.0265918	0.148,0.068	0.224	-0.116	DAP3_EC109	SE	79	0.116
69121	C3orf18	C3orf18	chr3	-	50602884	50603292	50599152	50599178	50604893	50605178	46	101	21	57	133	24	198	99	0.000118725	0.00318811	0.523,0.47	0.735	-0.238	DAP3_EC109	SE	67	0.238
69204	CCDC18	CCDC18	chr1	+	93648916	93649052	93646272	93646409	93651901	93652060	37	92	2	4	68	14	198	99	0.00110468	0.0171328	0.902,0.92	0.708	0.203	DAP3_EC109	SE	39	0.203
69205	CCDC18	CCDC18	chr1	+	93649534	93649665	93648916	93649052	93651901	93652060	57	96	6	20	87	3	198	99	0.00278402	0.0334988	0.826,0.706	0.935	-0.169	DAP3_EC109	SE	63	0.169
69206	CCDC18	CCDC18	chr1	+	93649534	93649703	93646272	93646409	93651901	93652060	34	62	2	4	52	14	198	99	0.00155916	0.0220556	0.895,0.886	0.65	0.241	DAP3_EC109	SE	36	0.241
69252	WDR62	WDR62	chr19	+	36591565	36591777	36590300	36590519	36592115	36592219	164	173	3	2	109	17	198	99	2.0234e-07	2.1201e-05	0.965,0.977	0.762	0.209	DAP3_EC109	SE	126	0.209
69253	WDR62	WDR62	chr19	+	36591624	36591777	36590300	36590519	36592115	36592219	164	173	3	2	108	17	198	99	1.83802e-07	1.97553e-05	0.965,0.977	0.761	0.21	DAP3_EC109	SE	125	0.21
69295	WASH7P	WASH7P	chr1	-	17236	17368	16857	17055	17605	17742	60	49	3	7	72	24	198	99	0.00126404	0.0188728	0.909,0.778	0.6	0.244	DAP3_EC109	SE	56	0.244
69297	WASH7P	WASH7P	chr1	-	17258	17368	16857	17055	17605	17742	60	51	3	7	74	24	198	99	0.00124092	0.0186102	0.909,0.785	0.607	0.24	DAP3_EC109	SE	58	0.24
69299	WASH7P	WASH7P	chr1	-	17525	17742	16857	17055	17914	18061	53	61	1	0	55	4	198	99	0.00463395	0.048568	0.964,1.0	0.873	0.109	DAP3_EC109	SE	54	0.109
69453	PRRC2B	PRRC2B	chr9	+	134349840	134349883	134348894	134349111	134353130	134353336	197	300	269	215	371	101	142	99	4.86311e-08	6.89575e-06	0.338,0.493	0.719	-0.303	DAP3_EC109	SE	466	0.303
69473	PRRC2B	PRRC2B	chr9	+	134369791	134370153	134367555	134367647	134371126	134375575	693	795	190	320	682	391	198	99	0.00111464	0.017236	0.646,0.554	0.466	0.134	DAP3_EC109	SE	883	0.134
69527	OCEL1	OCEL1	chr19	+	17338648	17338950	17337802	17338008	17339064	17339118	356	294	34	31	230	85	198	99	1.53374e-09	4.20111e-07	0.84,0.826	0.575	0.258	DAP3_EC109	SE	315	0.258
69704	PRC1	PRC1	chr15	-	91512308	91512350	91510824	91511257	91512753	91512849	49	26	0	1	18	8	141	99	5.74218e-07	4.85765e-05	1.0,0.948	0.612	0.362	DAP3_EC109	SE	26	0.362
69720	PRC1	PRC1	chr15	-	91527135	91527370	91524977	91525211	91537636	91537765	78	50	1	0	51	5	198	99	0.00079821	0.0135051	0.975,1.0	0.836	0.152	DAP3_EC109	SE	50	0.152
69783	E2F1	E2F1	chr20	-	32267556	32267780	32266006	32266159	32273809	32274191	21	28	4	9	38	1	198	99	0.00175174	0.0240099	0.724,0.609	0.95	-0.283	DAP3_EC109	SE	25	0.283
69807	TPTEP2	TPTEP2	chr22	-	38759058	38759109	38757403	38757565	38776374	38776428	1	0	45	53	7	36	150	99	0.000208048	0.00489816	0.014,0.0	0.114	-0.107	DAP3_EC109	SE	43	0.107
69862	CPM	CPM	chr12	-	69279571	69279665	69265563	69265736	69326457	69326620	530	695	155	130	425	50	193	99	0.00124299	0.0186278	0.637,0.733	0.813	-0.128	DAP3_EC109	SE	475	0.128
69909	NAGLU	NAGLU	chr17	+	40692980	40693224	40690687	40690773	40695045	40696466	109	163	9	12	144	0	198	99	2.20516e-05	0.000863406	0.858,0.872	1	-0.135	DAP3_EC109	SE	118	0.135
69910	NAGLU	NAGLU	chr17	+	40693056	40693224	40690687	40690773	40695045	40696466	115	180	9	12	178	0	198	99	1.22433e-05	0.000557704	0.865,0.882	1	-0.127	DAP3_EC109	SE	124	0.127
70017	DDX39A	DDX39A	chr19	-	14521232	14521417	14521027	14521146	14521800	14521984	188	243	365	400	196	1077	198	99	5.76428e-13	4.97793e-10	0.205,0.233	0.083	0.136	DAP3_EC109	SE	553	0.136
70138	ZNF655	ZNF655	chr7	+	99159510	99159596	99158129	99158318	99159966	99160117	118	235	16	4	380	2	185	99	4.59806e-05	0.00152601	0.798,0.969	0.99	-0.107	DAP3_EC109	SE	134	0.107
70192	ZNF655	ZNF655	chr7	+	99169239	99169415	99158155	99158318	99169867	99174077	70	86	139	99	98	72	198	99	0.00238276	0.0299532	0.201,0.303	0.405	-0.153	DAP3_EC109	SE	170	0.153
70264	TANK	TANK	chr2	+	162017459	162017923	162016938	162016997	162036124	162036272	8	21	88	94	48	60	198	99	3.28391e-08	5.11056e-06	0.043,0.1	0.286	-0.214	DAP3_EC109	SE	96	0.214
70265	TANK	TANK	chr2	+	162017795	162017923	162016938	162016997	162036124	162036272	20	24	88	94	35	60	198	99	0.00293196	0.0348439	0.102,0.113	0.226	-0.119	DAP3_EC109	SE	95	0.119
70341	CHDH	CHDH	chr3	-	53853215	53853358	53852964	53853067	53853558	53853701	12	9	22	92	2	61	198	99	0.00236561	0.0298112	0.214,0.047	0.016	0.115	DAP3_EC109	SE	34	0.115
70350	SPECC1L-ADORA2A	SPECC1L-ADORA2A	chr22	+	24672667	24672771	24666784	24666892	24698162	24698352	25	27	1	8	43	0	198	99	0.000873785	0.0144361	0.926,0.628	1	-0.223	DAP3_EC109	SE	26	0.223
70440	GOLGA1	GOLGA1	chr9	-	127702644	127702706	127702384	127702434	127703249	127703362	0	2	26	36	11	43	161	99	0.000142935	0.00367552	0.0,0.033	0.136	-0.12	DAP3_EC109	SE	26	0.12
70493	TEKT4P2	TEKT4P2	chr21	-	9916318	9916547	9909046	9909277	9966321	9966380	113	345	166	155	553	115	198	99	8.09869e-05	0.00238308	0.254,0.527	0.706	-0.315	DAP3_EC109	SE	279	0.315
70495	TEKT4P2	TEKT4P2	chr21	-	9963194	9963254	9909046	9909277	9966321	9966380	12	23	166	155	52	115	159	99	8.78309e-08	1.10765e-05	0.043,0.085	0.22	-0.156	DAP3_EC109	SE	167	0.156
70515	LINC00630	LINC00630	chrX	+	102071919	102072010	102025279	102025348	102080920	102081097	27	48	0	0	48	4	190	99	0.00237018	0.0298447	1.0,1.0	0.862	0.138	DAP3_EC109	SE	27	0.138
70536	LINC00630	LINC00630	chrX	+	102139070	102139450	102119969	102120080	102152501	102152692	17	17	8	27	5	32	198	99	0.000682488	0.0120078	0.515,0.239	0.072	0.305	DAP3_EC109	SE	25	0.305
70574	PLXNB1	PLXNB1	chr3	-	48447974	48448142	48447130	48447205	48448229	48448305	112	58	142	188	41	216	198	99	0.000312177	0.00666799	0.283,0.134	0.087	0.121	DAP3_EC109	SE	246	0.121
70575	PLXNB1	PLXNB1	chr3	-	48447974	48448147	48447130	48447205	48448229	48448305	166	91	142	188	75	216	198	99	0.00356719	0.0402364	0.369,0.195	0.148	0.134	DAP3_EC109	SE	279	0.134
70644	PRR3	PRR3	chr6	+	30529104	30529285	30525926	30525989	30529610	30529901	43	196	34	77	76	108	198	99	0.000651447	0.0115946	0.387,0.56	0.26	0.214	DAP3_EC109	SE	77	0.214
70723	STX16-NPEPL1	STX16-NPEPL1	chr20	+	57244346	57244544	57243042	57243183	57245567	57245659	415	542	60	172	536	466	198	99	2.56478e-09	6.13357e-07	0.776,0.612	0.365	0.329	DAP3_EC109	SE	475	0.329
70730	LINC00668	LINC00668	chr18	-	6927307	6927583	6926438	6926557	6928118	6928218	48	45	4	3	75	0	198	99	0.00385559	0.0425662	0.857,0.882	1	-0.131	DAP3_EC109	SE	48	0.131
70746	ACAD8	ACAD8	chr11	+	134126415	134126542	134123433	134123603	134126981	134127151	112	149	7	9	121	0	198	99	0.000331981	0.00698423	0.889,0.892	1	-0.109	DAP3_EC109	SE	119	0.109
70750	ACAD8	ACAD8	chr11	+	134129922	134130099	134129501	134129639	134130937	134131073	24	17	159	138	41	85	198	99	7.5689e-06	0.000383709	0.07,0.058	0.194	-0.13	DAP3_EC109	SE	126	0.13
70821	ANKRD49	ANKRD49	chr11	+	94230898	94231130	94229769	94230117	94231236	94232744	54	34	57	79	31	126	198	99	0.00146121	0.0210508	0.321,0.177	0.11	0.139	DAP3_EC109	SE	111	0.139
70822	ANKRD49	ANKRD49	chr11	+	94231067	94231130	94229769	94230117	94231236	94232744	51	19	57	79	15	126	162	99	0.000402499	0.00806398	0.353,0.128	0.068	0.172	DAP3_EC109	SE	98	0.172
70824	ANKRD29	ANKRD29	chr18	-	21199358	21199593	21197695	21197791	21209816	21209915	14	33	6	3	69	1	198	99	0.00162582	0.0227322	0.538,0.846	0.972	-0.28	DAP3_EC109	SE	20	0.28
70849	TMCO6	TMCO6	chr5	+	140023148	140023260	140022491	140022626	140023487	140023551	130	129	1	1	129	9	198	99	0.000125193	0.00332165	0.985,0.985	0.878	0.107	DAP3_EC109	SE	130	0.107
71043	STX3	STX3	chr11	+	59562844	59563185	59560852	59560987	59564755	59564869	202	235	33	5	191	1	198	99	4.96866e-05	0.00162601	0.754,0.959	0.99	-0.133	DAP3_EC109	SE	192	0.133
71163	ENTR1	ENTR1	chr9	-	139304541	139304653	139302277	139302390	139304779	139305066	360	400	218	244	847	301	198	99	0.000387197	0.00782041	0.452,0.45	0.585	-0.134	DAP3_EC109	SE	578	0.134
71165	ENTR1	ENTR1	chr9	-	139304541	139304685	139302277	139302390	139304779	139305066	328	377	218	244	776	301	198	99	0.000549737	0.0102126	0.429,0.436	0.563	-0.13	DAP3_EC109	SE	546	0.13
71226	ZBTB8A	ZBTB8A	chr1	+	33065687	33065696	33060654	33060824	33065868	33071542	12	8	33	37	4	74	108	99	0.00117131	0.0178614	0.25,0.165	0.047	0.161	DAP3_EC109	SE	45	0.161
71229	TCTN2	TCTN2	chr12	+	124172597	124172905	124171382	124171582	124175079	124175221	67	55	1	11	49	0	198	99	0.00218498	0.0280988	0.971,0.714	1	-0.157	DAP3_EC109	SE	49	0.157
71230	TCTN2	TCTN2	chr12	+	124172610	124172724	124171382	124171582	124175079	124175221	43	42	1	11	37	0	198	99	0.00173893	0.0238709	0.956,0.656	1	-0.194	DAP3_EC109	SE	37	0.194
71286	PTPN4	PTPN4	chr2	+	120567461	120567567	120517497	120517960	120620111	120620219	105	112	0	1	110	7	198	99	0.000328063	0.00692525	1.0,0.982	0.887	0.104	DAP3_EC109	SE	105	0.104
71294	STRN3	STRN3	chr14	-	31382833	31382863	31381212	31381388	31404368	31404510	32	16	8	7	7	14	129	99	0.00048212	0.00926797	0.754,0.637	0.277	0.418	DAP3_EC109	SE	21	0.418
71388	GOLGA2	GOLGA2	chr9	-	131028565	131028631	131028248	131028299	131029736	131029796	372	168	173	13	216	6	165	99	9.15772e-05	0.00261857	0.563,0.886	0.956	-0.232	DAP3_EC109	SE	181	0.232
71418	TRIM11	TRIM11	chr1	-	228588664	228588892	228584843	228584866	228589766	228589862	311	419	5	14	344	35	198	99	5.07289e-06	0.000279383	0.969,0.937	0.831	0.122	DAP3_EC109	SE	316	0.122
71420	TRIM11	TRIM11	chr1	-	228588861	228588895	228584843	228584866	228589766	228589862	96	111	5	14	119	35	133	99	0.000206911	0.00487785	0.935,0.855	0.717	0.178	DAP3_EC109	SE	101	0.178
71473	MTERF4	MTERF4	chr2	-	242035550	242035853	242033691	242033847	242036657	242036842	117	185	8	24	135	33	198	99	0.00418793	0.0451843	0.88,0.794	0.672	0.165	DAP3_EC109	SE	125	0.165
[truncated: 1,766 more rows]

## Sheet: MXE
ID	GeneID	geneSymbol	chr	strand	X1stExonStart_0base	X1stExonEnd	X2ndExonStart_0base	X2ndExonEnd	upstreamES	upstreamEE	downstreamES	downstreamEE	IJC_KD_sh1	IJC_KD_sh2	SJC_KD_sh1	SJC_KD_sh2	IJC_scr	SJC_scr	IncFormLen	SkipFormLen	PValue	FDR	IncLevel1	IncLevel2	IncLevelDifference	target_gene	type	reads	abs
128	CDC5L	CDC5L	chr6	+	44393839	44393920	44394218	44394461	44392155	44392320	44397449	44397647	303	347	308	370	363	245	180	198	0.00576202	0.0472965	0.52,0.508	0.62	-0.106	DAP3_EC109	MXE	608	0.106
188	SCARA5	SCARA5	chr8	-	27762294	27762351	27767179	27767260	27737085	27737283	27779087	27779762	497	287	215	136	128	99	180	156	0.0051924	0.0440462	0.667,0.647	0.528	0.129	DAP3_EC109	MXE	227	0.129
191	SCARA5	SCARA5	chr8	-	27779087	27779762	27823930	27824059	27767179	27767260	27845020	27845147	139	112	584	344	89	167	198	198	0.000691207	0.0106626	0.192,0.246	0.348	-0.129	DAP3_EC109	MXE	256	0.129
239	PDE10A	PDE10A	chr6	-	165895802	165895831	165956927	165957056	165863729	165863850	166075434	166075768	2	0	21	27	21	17	198	128	6.50794e-10	2.56637e-07	0.058,0.0	0.444	-0.415	DAP3_EC109	MXE	23	0.415
243	LPP	LPP	chr3	+	187943192	187943315	188059450	188059507	187871685	187871809	188123899	188124101	8	17	72	63	38	88	198	156	0.0060742	0.049063	0.08,0.175	0.254	-0.127	DAP3_EC109	MXE	80	0.127
269	KLHL13	KLHL13	chrX	-	117054200	117054333	117079396	117079538	117053483	117053680	117162386	117162460	14	49	508	619	82	431	198	198	5.30864e-09	1.43999e-06	0.027,0.073	0.16	-0.11	DAP3_EC109	MXE	513	0.11
307	ABHD11	ABHD11	chr7	-	73151258	73151550	73151550	73151721	73150424	73151021	73151891	73152065	144	176	231	279	68	187	198	198	0.00558548	0.0462683	0.384,0.387	0.267	0.118	DAP3_EC109	MXE	255	0.118
355	SGPL1	SGPL1	chr10	+	72576566	72576636	72604229	72604395	72575703	72575882	72610899	72610967	98	255	145	318	163	400	169	198	0.000320649	0.00606789	0.442,0.484	0.323	0.14	DAP3_EC109	MXE	243	0.14
430	GALNT13	GALNT13	chr2	+	155252502	155252642	155265495	155265594	155157921	155158102	155295103	155295238	15	31	13	41	10	37	198	198	0.0043451	0.038935	0.536,0.431	0.213	0.271	DAP3_EC109	MXE	28	0.271
469	MIOS	MIOS	chr7	+	7625266	7625436	7629035	7629194	7622748	7623003	7634610	7634763	210	346	86	157	358	281	198	198	0.000329941	0.00619821	0.709,0.688	0.56	0.138	DAP3_EC109	MXE	296	0.138
478	CHD6	CHD6	chr20	-	40143443	40143591	40161688	40162209	40141484	40141634	40179943	40179999	8	7	151	96	25	113	198	198	0.000193474	0.00415713	0.05,0.068	0.181	-0.122	DAP3_EC109	MXE	103	0.122
490	GOLPH3L	GOLPH3L	chr1	-	150634289	150634404	150636107	150636239	150618705	150621224	150667131	150667326	140	121	193	186	94	243	198	198	0.00224894	0.0243789	0.42,0.394	0.279	0.128	DAP3_EC109	MXE	307	0.128
505	TMEM131	TMEM131	chr2	-	98388759	98388887	98408848	98409447	98382940	98383065	98409857	98410016	89	136	69	107	112	164	198	198	0.00162488	0.0194613	0.563,0.56	0.406	0.155	DAP3_EC109	MXE	158	0.155
520	WDR90	WDR90	chr16	+	701826	702039	702466	702535	701643	701747	703340	703451	297	311	240	329	193	286	198	168	0.00486543	0.0420863	0.512,0.445	0.364	0.115	DAP3_EC109	MXE	479	0.115
538	SMARCC1	SMARCC1	chr3	-	47712147	47712207	47716964	47717078	47703823	47704082	47718118	47718272	602	750	408	451	614	244	198	159	0.00161056	0.0193444	0.542,0.572	0.669	-0.112	DAP3_EC109	MXE	858	0.112
557	TRMT2B	TRMT2B	chrX	-	100291962	100292062	100306239	100306722	100290601	100290672	100306805	100307100	7	23	131	228	29	139	198	198	0.00219365	0.0239845	0.051,0.092	0.173	-0.101	DAP3_EC109	MXE	138	0.101
567	TRMT2B	TRMT2B	chrX	-	100306239	100306355	100306632	100306722	100297030	100297301	100306805	100307105	9	23	19	51	43	39	189	198	0.00610909	0.0492377	0.332,0.321	0.536	-0.21	DAP3_EC109	MXE	28	0.21
579	STK40	STK40	chr1	-	36824337	36824423	36826821	36826941	36823839	36823983	36851323	36851525	126	130	162	154	131	295	198	185	0.000891166	0.0127199	0.421,0.441	0.293	0.138	DAP3_EC109	MXE	284	0.138
612	CPNE7	CPNE7	chr16	+	89645264	89645404	89649851	89649936	89643946	89644129	89650104	89650179	125	243	184	198	306	153	198	184	0.00063617	0.0100483	0.387,0.533	0.65	-0.19	DAP3_EC109	MXE	309	0.19
629	SLC9A3-AS1	SLC9A3-AS1	chr5	+	476346	476678	477358	477451	475251	475434	477920	477964	276	460	50	278	268	212	198	192	0.00485836	0.0420721	0.843,0.616	0.551	0.178	DAP3_EC109	MXE	326	0.178
642	HECTD3	HECTD3	chr1	-	45475657	45475793	45475872	45475965	45475239	45475355	45476217	45476378	172	164	136	125	265	334	192	198	0.0040156	0.0367616	0.566,0.575	0.45	0.12	DAP3_EC109	MXE	289	0.12
653	DZIP1	DZIP1	chr13	-	96294247	96294495	96295296	96295511	96293548	96294109	96295854	96295952	82	38	60	33	71	22	198	198	0.00169793	0.020055	0.577,0.535	0.763	-0.207	DAP3_EC109	MXE	71	0.207
671	BDH1	BDH1	chr3	-	197273231	197273357	197281432	197281584	197260359	197260432	197282651	197282839	86	75	280	270	71	129	198	198	0.0030619	0.0305389	0.235,0.217	0.355	-0.129	DAP3_EC109	MXE	200	0.129
723	ROCK1	ROCK1	chr18	-	18595391	18595440	18603580	18603641	18588019	18588155	18608736	18608896	30	62	57	85	127	104	160	148	0.00442837	0.0394776	0.327,0.403	0.53	-0.165	DAP3_EC109	MXE	87	0.165
764	GARS-DT	GARS-DT	chr7	-	30591715	30591795	30601081	30601744	30587972	30590397	30603346	30603614	157	108	7	12	31	10	198	179	0.00226378	0.0245057	0.953,0.891	0.737	0.185	DAP3_EC109	MXE	41	0.185
818	ZYX	ZYX	chr7	+	143078649	143078872	143079340	143079540	143078437	143078502	143079893	143080415	262	331	0	17	279	45	198	198	2.96302e-09	9.13476e-07	1.0,0.951	0.861	0.115	DAP3_EC109	MXE	262	0.115
819	ZYX	ZYX	chr7	+	143078652	143078872	143079340	143079540	143078437	143078502	143079893	143080415	488	335	0	17	289	45	198	198	6.74183e-12	5.45472e-09	1.0,0.952	0.865	0.111	DAP3_EC109	MXE	334	0.111
862	FIRRE	FIRRE	chrX	-	130929836	130930359	130938999	130939065	130928351	130928494	130959249	130959393	10	41	20	6	34	0	165	198	5.72e-05	0.00165274	0.375,0.891	1	-0.367	DAP3_EC109	MXE	30	0.367
882	NUMB	NUMB	chr14	-	73822333	73822474	73876644	73876776	73789837	73789912	73925198	73925286	174	252	324	416	323	344	198	198	0.00163208	0.019513	0.349,0.377	0.484	-0.121	DAP3_EC109	MXE	498	0.121
902	TRAIP	TRAIP	chr3	-	49877716	49877806	49881973	49882013	49877204	49877293	49884957	49885041	20	25	73	171	81	100	139	189	3.91123e-08	6.62607e-06	0.271,0.166	0.524	-0.305	DAP3_EC109	MXE	93	0.305
915	SMAP1	SMAP1	chr6	+	71508359	71508440	71546643	71546731	71483052	71483128	71562242	71562367	56	53	149	185	21	189	180	187	4.40359e-05	0.00134799	0.281,0.229	0.103	0.152	DAP3_EC109	MXE	205	0.152
941	TMC5	TMC5	chr16	+	19498266	19498342	19498514	19498648	19492691	19492787	19501716	19501890	96	96	120	100	113	58	175	198	0.000297744	0.00574684	0.475,0.521	0.688	-0.19	DAP3_EC109	MXE	171	0.19
947	RSKR	RSKR	chr17	-	26939061	26939102	26939635	26939705	26938785	26938813	26940095	26940164	18	10	18	20	50	21	169	140	0.00293686	0.0297022	0.453,0.293	0.664	-0.291	DAP3_EC109	MXE	30	0.291
950	SLCO3A1	SLCO3A1	chr15	+	92694179	92694244	92705985	92706228	92690213	92690389	92715009	92715665	701	855	126	225	1254	762	164	198	1.71052e-12	1.9578e-09	0.87,0.821	0.665	0.18	DAP3_EC109	MXE	827	0.18
1026	RIC1	RIC1	chr9	+	5656582	5656690	5689958	5690038	5629106	5629453	5713895	5714003	28	46	24	55	107	48	198	179	0.00159305	0.0192029	0.513,0.431	0.668	-0.196	DAP3_EC109	MXE	52	0.196
1045	LINC00630	LINC00630	chrX	+	102071919	102072010	102081896	102082072	102024080	102024269	102094728	102094900	8	7	23	45	15	18	190	198	0.00475938	0.041429	0.266,0.139	0.465	-0.263	DAP3_EC109	MXE	31	0.263
1047	LINC00630	LINC00630	chrX	+	102081896	102082072	102094728	102094900	102024080	102024269	102100784	102100948	10	18	28	18	2	21	198	198	0.00440887	0.0393486	0.263,0.5	0.087	0.294	DAP3_EC109	MXE	23	0.294
1055	LINC00630	LINC00630	chrX	+	102094728	102094900	102119969	102120080	102081896	102082072	102152501	102152692	23	34	8	29	16	32	198	198	0.00525381	0.0443747	0.742,0.54	0.333	0.308	DAP3_EC109	MXE	31	0.308
1063	LINC00630	LINC00630	chrX	+	102119969	102120080	102139070	102139736	102081896	102082072	102152501	102152692	8	29	13	11	32	0	198	198	1.44493e-06	9.31404e-05	0.381,0.725	1	-0.447	DAP3_EC109	MXE	21	0.447
1064	LINC00630	LINC00630	chrX	+	102119969	102120080	102139070	102139736	102100784	102100948	102152501	102152692	39	69	12	6	80	0	198	198	2.14381e-05	0.000779336	0.765,0.92	1	-0.157	DAP3_EC109	MXE	51	0.157
1079	ACAD8	ACAD8	chr11	+	134126441	134126542	134126981	134127151	134123433	134123603	134128408	134128518	131	167	141	182	94	179	198	198	0.00337163	0.0326228	0.482,0.479	0.344	0.137	DAP3_EC109	MXE	272	0.137
1103	SNHG17	SNHG17	chr20	-	37050738	37050888	37050936	37051014	37049652	37049745	37054582	37054696	290	759	165	662	1069	1263	177	198	0.00270958	0.0279088	0.663,0.562	0.486	0.127	DAP3_EC109	MXE	455	0.127
1128	CACNA2D3	CACNA2D3	chr3	+	54537518	54537681	54596826	54596958	54420741	54420801	54603821	54603882	94	76	61	52	47	82	198	198	9.12289e-05	0.00238369	0.606,0.594	0.364	0.236	DAP3_EC109	MXE	128	0.236
1131	ANKRD11	ANKRD11	chr16	-	89371613	89371752	89383340	89383483	89357420	89357591	89484691	89484776	204	190	439	390	183	636	198	198	0.0016935	0.0200229	0.317,0.328	0.223	0.1	DAP3_EC109	MXE	580	0.1
1154	MTERF4	MTERF4	chr2	-	242029394	242029459	242033691	242033847	242026508	242028780	242041667	242041747	3	1	31	32	17	58	198	164	0.000883135	0.0126582	0.074,0.025	0.195	-0.146	DAP3_EC109	MXE	33	0.146
1155	MTERF4	MTERF4	chr2	-	242033691	242033847	242036657	242036842	242029394	242029459	242038810	242039309	109	106	17	27	67	81	198	198	3.49909e-12	3.35159e-09	0.865,0.797	0.453	0.378	DAP3_EC109	MXE	126	0.378
1156	MTERF4	MTERF4	chr2	-	242033691	242035853	242036657	242036842	242029394	242029459	242038810	242039309	109	106	18	24	67	74	198	198	2.02977e-11	1.40075e-08	0.858,0.815	0.475	0.362	DAP3_EC109	MXE	127	0.362
1157	MTERF4	MTERF4	chr2	-	242036657	242036842	242038810	242039309	242033691	242033847	242041667	242041747	56	82	9	33	39	46	198	198	2.27526e-05	0.000808872	0.862,0.713	0.459	0.328	DAP3_EC109	MXE	65	0.328
1233	SYT12	SYT12	chr11	+	66797905	66798030	66802115	66802309	66797592	66797649	66807281	66807674	12	41	178	294	83	336	198	198	0.000247761	0.00502015	0.063,0.122	0.198	-0.106	DAP3_EC109	MXE	190	0.106
1238	BAZ1A	BAZ1A	chr14	-	35295218	35295362	35331249	35331528	35280140	35280242	35343697	35343868	208	132	66	51	136	99	198	198	0.000359898	0.00661533	0.759,0.721	0.579	0.161	DAP3_EC109	MXE	183	0.161
1242	RHBDD2	RHBDD2	chr7	+	75510682	75510804	75513015	75513166	75508309	75508578	75517309	75518244	50	142	593	786	272	923	198	198	1.5932e-06	0.000100596	0.078,0.153	0.228	-0.113	DAP3_EC109	MXE	643	0.113
1243	RHBDD2	RHBDD2	chr7	+	75510682	75510804	75513051	75513166	75508309	75508578	75517309	75518244	50	142	593	786	272	923	198	198	1.5932e-06	0.000100596	0.078,0.153	0.228	-0.113	DAP3_EC109	MXE	643	0.113
1297	CEP290	CEP290	chr12	-	88453674	88453797	88454606	88454771	88452624	88452797	88456468	88456555	67	61	42	45	32	61	198	198	0.000212755	0.0044731	0.615,0.575	0.344	0.251	DAP3_EC109	MXE	93	0.251
1387	RAB28	RAB28	chr4	-	13378168	13378246	13462322	13462452	13369347	13370274	13475941	13476030	114	159	98	132	116	180	198	177	0.00146485	0.0180663	0.51,0.518	0.366	0.148	DAP3_EC109	MXE	212	0.148
1440	C9orf85	C9orf85	chr9	+	74561921	74562028	74586420	74586534	74526554	74526752	74597572	74600973	163	266	62	51	405	42	198	198	0.000119068	0.00289809	0.724,0.839	0.906	-0.125	DAP3_EC109	MXE	225	0.125
1481	PACC1	PACC1	chr1	-	212548534	212548642	212550903	212551048	212537269	212538718	212553236	212553379	222	156	107	84	159	137	198	198	0.00529085	0.0446042	0.675,0.65	0.537	0.126	DAP3_EC109	MXE	240	0.126
1514	ZNF83	ZNF83	chr19	-	53122188	53122315	53138318	53138406	53115617	53118050	53158813	53158940	205	77	22	20	55	39	187	198	8.77953e-07	6.48814e-05	0.908,0.803	0.599	0.257	DAP3_EC109	MXE	94	0.257
1526	DNER	DNER	chr2	-	230271947	230272061	230282823	230282946	230252980	230253112	230312031	230312256	291	640	518	818	427	372	198	198	0.000630067	0.00996534	0.36,0.439	0.534	-0.135	DAP3_EC109	MXE	799	0.135
1566	SMIM14	SMIM14	chr4	-	39574034	39574083	39606690	39606800	39558047	39558190	39640358	39640485	332	230	55	49	148	53	198	148	0.00453347	0.040087	0.819,0.778	0.676	0.122	DAP3_EC109	MXE	201	0.122
1588	SPINK13	SPINK13	chr5	+	147653909	147653947	147661666	147661794	147649602	147649705	147665562	147665818	51	25	416	371	101	483	137	198	9.52492e-05	0.00246268	0.151,0.089	0.232	-0.112	DAP3_EC109	MXE	396	0.112
1659	NEURL4	NEURL4	chr17	-	7221587	7221675	7221813	7221993	7221383	7221491	7222368	7222527	131	167	89	128	146	179	198	187	0.0051003	0.0435483	0.582,0.552	0.435	0.132	DAP3_EC109	MXE	220	0.132
1712	ZNF559-ZNF177	ZNF559-ZNF177	chr19	+	9435370	9435456	9475537	9475624	9434854	9435080	9486991	9487099	54	86	11	6	48	20	185	186	0.00162512	0.0194613	0.832,0.935	0.707	0.176	DAP3_EC109	MXE	65	0.176
1714	PASD1	PASD1	chrX	+	150769998	150770053	150780135	150780225	150732146	150732311	150789401	150789501	187	196	52	127	198	176	154	189	0.00390755	0.036018	0.815,0.654	0.58	0.154	DAP3_EC109	MXE	239	0.154
1716	PASD1	PASD1	chrX	+	150780135	150780225	150817086	150817174	150773117	150773206	150828184	150828308	104	153	198	251	258	256	189	187	0.000751388	0.0112833	0.342,0.376	0.499	-0.14	DAP3_EC109	MXE	302	0.14
1818	PPARD	PPARD	chr6	+	35314843	35314927	35378763	35378994	35310334	35310458	35387903	35388058	36	112	103	156	175	96	183	198	2.1246e-06	0.000126524	0.274,0.437	0.664	-0.308	DAP3_EC109	MXE	139	0.308
1865	UIMC1	UIMC1	chr5	-	176397742	176397867	176402396	176402481	176396597	176396707	176409469	176409624	276	299	245	285	236	344	184	198	0.00409831	0.0373077	0.548,0.53	0.425	0.114	DAP3_EC109	MXE	521	0.114
1866	UIMC1	UIMC1	chr5	-	176402396	176402481	176409469	176409624	176397742	176397867	176433539	176433795	106	87	252	304	59	393	198	184	3.2826e-05	0.00106236	0.281,0.21	0.122	0.123	DAP3_EC109	MXE	358	0.123
1886	ZNF266	ZNF266	chr19	-	9544343	9544459	9544740	9544911	9530740	9530894	9545473	9545535	26	22	39	40	19	102	198	198	0.000234134	0.00481684	0.4,0.355	0.157	0.221	DAP3_EC109	MXE	62	0.221
1887	ZNF266	ZNF266	chr19	-	9544343	9544459	9544750	9544911	9530740	9530894	9545473	9545535	37	23	39	40	22	102	198	198	0.000123683	0.00297917	0.487,0.365	0.177	0.249	DAP3_EC109	MXE	63	0.249
1888	ZNF266	ZNF266	chr19	-	9544343	9544462	9545473	9545535	9530740	9530894	9545783	9545869	6	6	39	40	1	102	161	198	0.000177382	0.00390614	0.159,0.156	0.012	0.145	DAP3_EC109	MXE	45	0.145
1890	PLSCR1	PLSCR1	chr3	-	146239619	146239840	146243391	146243434	146239330	146239492	146251256	146251337	47	25	227	280	16	360	142	198	0.000158239	0.00358383	0.224,0.111	0.058	0.11	DAP3_EC109	MXE	274	0.11
1897	POMT1	POMT1	chr9	+	134379575	134379727	134381500	134381607	134378304	134378460	134381789	134381840	125	114	95	53	75	113	198	198	0.000160389	0.00361507	0.568,0.683	0.399	0.226	DAP3_EC109	MXE	167	0.226
1898	POMT1	POMT1	chr9	+	134379575	134379727	134381789	134381840	134378304	134378460	134382754	134382901	117	110	17	18	75	32	198	150	0.000743346	0.0112092	0.839,0.822	0.64	0.191	DAP3_EC109	MXE	107	0.191
1915	PDE9A	PDE9A	chr21	+	44108026	44108104	44119077	44119121	44073861	44073993	44152179	44152234	22	7	54	18	0	40	177	143	7.87431e-07	6.02803e-05	0.248,0.239	0	0.243	DAP3_EC109	MXE	25	0.243
1916	PDE9A	PDE9A	chr21	+	44108026	44108104	44151879	44152059	44073861	44073993	44152179	44152234	22	7	147	48	0	54	177	198	7.5972e-05	0.00208001	0.143,0.14	0	0.142	DAP3_EC109	MXE	54	0.142
1918	PDE9A	PDE9A	chr21	+	44108026	44108104	44152179	44152234	44073861	44073993	44153465	44153536	23	8	137	63	0	133	177	154	2.07661e-07	2.28754e-05	0.127,0.099	0	0.113	DAP3_EC109	MXE	71	0.113
1920	PDE9A	PDE9A	chr21	+	44108026	44108104	44119077	44119121	44106301	44106372	44152179	44152234	179	186	7	18	231	40	177	143	0.000903885	0.0128418	0.954,0.893	0.823	0.101	DAP3_EC109	MXE	186	0.101
1922	PDE9A	PDE9A	chr21	+	44119077	44119121	44152179	44152234	44073861	44073993	44153465	44153536	48	0	137	63	1	133	143	154	5.75204e-05	0.00165904	0.274,0.0	0.008	0.129	DAP3_EC109	MXE	63	0.129
1925	PDE9A	PDE9A	chr21	+	44151879	44152059	44152179	44152234	44119077	44119121	44153465	44153536	194	89	172	142	79	261	198	154	1.30097e-05	0.000530875	0.467,0.328	0.191	0.207	DAP3_EC109	MXE	231	0.207
1946	TMEM177	TMEM177	chr2	+	120444328	120444450	120446485	120446551	120443233	120443330	120446809	120446910	61	54	0	2	74	9	198	165	0.000417105	0.0073918	1.0,0.957	0.873	0.105	DAP3_EC109	MXE	56	0.105
1955	MST1R	MST1R	chr3	-	49932599	49932806	49933147	49933313	49929190	49929271	49933627	49933837	28	55	138	146	116	202	198	198	0.00216153	0.023725	0.169,0.274	0.365	-0.143	DAP3_EC109	MXE	166	0.143
1963	TUBD1	TUBD1	chr17	-	57941024	57941208	57943969	57944110	57936840	57937785	57955463	57955695	32	42	40	54	16	90	198	198	1.87762e-06	0.000114579	0.444,0.438	0.151	0.29	DAP3_EC109	MXE	72	0.29
1976	ZSWIM5	ZSWIM5	chr1	-	45508890	45509067	45516745	45516925	45506063	45506210	45524280	45524431	44	50	16	24	46	54	198	198	0.000510017	0.00853551	0.733,0.676	0.46	0.244	DAP3_EC109	MXE	60	0.244
2007	TINAGL1	TINAGL1	chr1	+	32042734	32043059	32044804	32044868	32042115	32042196	32048749	32048842	241	213	187	169	418	528	198	163	0.00220804	0.0240969	0.515,0.509	0.395	0.117	DAP3_EC109	MXE	382	0.117
2045	GDA	GDA	chr9	+	74862321	74862349	74863187	74863254	74860063	74860194	74865665	74865757	927	995	60	269	1036	580	127	166	7.99583e-13	1.01411e-09	0.953,0.829	0.7	0.191	DAP3_EC109	MXE	987	0.191
2046	GDA	GDA	chr9	+	74862321	74862349	74863187	74863322	74860063	74860194	74865665	74865757	927	995	97	185	1036	467	127	198	1.34337e-14	2.52161e-11	0.937,0.893	0.776	0.139	DAP3_EC109	MXE	1024	0.139
2071	TPD52L2	TPD52L2	chr20	+	62507168	62507228	62514071	62514173	62505020	62505169	62520542	62520591	180	406	2191	3530	812	3348	159	198	4.36281e-11	2.69386e-08	0.093,0.125	0.232	-0.123	DAP3_EC109	MXE	2371	0.123
2072	TPD52L2	TPD52L2	chr20	+	62507168	62507228	62514102	62514173	62505020	62505169	62520542	62520591	180	406	1054	1726	812	1878	159	170	4.70636e-08	7.64206e-06	0.154,0.201	0.316	-0.139	DAP3_EC109	MXE	1234	0.139
2094	CACNB2	CACNB2	chr10	+	18803164	18803298	18803908	18803970	18795399	18795476	18807264	18807345	57	45	0	2	24	4	198	161	0.00468526	0.0410132	1.0,0.948	0.83	0.144	DAP3_EC109	MXE	28	0.144
2178	PARPBP	PARPBP	chr12	+	102517663	102517819	102542007	102542241	102513948	102514064	102547646	102547754	244	202	42	62	282	120	198	198	0.00343935	0.0330193	0.853,0.765	0.701	0.108	DAP3_EC109	MXE	264	0.108
2188	RFC5	RFC5	chr12	+	118455494	118455620	118455799	118455858	118454465	118454697	118456876	118456941	608	555	67	186	305	153	198	158	0.000204309	0.0043324	0.879,0.704	0.614	0.177	DAP3_EC109	MXE	458	0.177
2195	NPEPPSP1	NPEPPSP1	chr17	-	36358124	36358158	36358298	36358395	36357157	36357272	36358796	36359042	32	17	86	79	9	89	196	133	0.00357119	0.0338898	0.202,0.127	0.064	0.101	DAP3_EC109	MXE	96	0.101
2235	MIB2	MIB2	chr1	+	1560937	1561033	1562029	1562134	1560665	1560808	1562216	1562379	9	17	252	256	47	273	195	198	6.94524e-06	0.000327228	0.035,0.063	0.149	-0.1	DAP3_EC109	MXE	261	0.1
2307	HACE1	HACE1	chr6	-	105259185	105259268	105272688	105272782	105244803	105244900	105280916	105281048	4	10	24	30	0	28	193	182	0.00026951	0.00535675	0.136,0.239	0	0.188	DAP3_EC109	MXE	28	0.188
2308	HACE1	HACE1	chr6	-	105259185	105259268	105280916	105281048	105244803	105244900	105291097	105291173	9	19	15	15	36	8	198	182	0.00099083	0.0137005	0.355,0.538	0.805	-0.359	DAP3_EC109	MXE	24	0.359
2321	QSER1	QSER1	chr11	+	32979414	32979632	32987845	32987983	32977533	32977667	32990591	32990689	129	172	165	198	267	169	198	198	0.000206539	0.00436785	0.439,0.465	0.612	-0.16	DAP3_EC109	MXE	294	0.16
2324	ITSN2	ITSN2	chr2	-	24538000	24538093	24550920	24550984	24536328	24536392	24583172	24583405	57	60	64	106	42	139	163	192	0.00132277	0.0168176	0.512,0.4	0.262	0.194	DAP3_EC109	MXE	121	0.194
2345	MRI1	MRI1	chr19	+	13876767	13876879	13879172	13879261	13875684	13875923	13879374	13879551	219	423	118	86	627	69	198	188	5.37463e-05	0.0015803	0.638,0.824	0.896	-0.165	DAP3_EC109	MXE	337	0.165
2346	MRI1	MRI1	chr19	+	13876767	13876943	13879172	13879261	13875684	13875923	13879374	13879551	364	668	118	86	1040	69	198	188	9.17027e-07	6.70301e-05	0.745,0.881	0.935	-0.122	DAP3_EC109	MXE	482	0.122
2347	MRI1	MRI1	chr19	+	13876767	13876943	13879172	13879261	13875684	13875923	13882934	13885096	219	418	111	79	623	69	198	188	0.000142809	0.00331598	0.652,0.834	0.896	-0.153	DAP3_EC109	MXE	330	0.153
2360	BAZ2B	BAZ2B	chr2	-	160304752	160304914	160310123	160310312	160303292	160303486	160335085	160335232	5	14	21	27	38	34	198	198	0.0061053	0.0492377	0.192,0.341	0.528	-0.262	DAP3_EC109	MXE	26	0.262
2373	PPM1M	PPM1M	chr3	+	52282350	52282469	52282652	52282716	52282168	52282253	52282971	52283079	157	143	65	109	160	39	198	163	0.00191292	0.0217355	0.665,0.519	0.772	-0.18	DAP3_EC109	MXE	199	0.18
2381	GABPA	GABPA	chr21	+	27113883	27113986	27117520	27117665	27107282	27107381	27121346	27121431	49	29	176	126	18	244	198	198	8.51096e-06	0.000386023	0.218,0.187	0.069	0.134	DAP3_EC109	MXE	155	0.134
2382	GABPA	GABPA	chr21	+	27113883	27113986	27117520	27117665	27107282	27107889	27121346	27121431	132	134	177	130	123	242	198	198	0.0049758	0.0427968	0.427,0.508	0.337	0.131	DAP3_EC109	MXE	264	0.131
2402	SLC47A1	SLC47A1	chr17	+	19470408	19470541	19474790	19474885	19470102	19470172	19476092	19476174	201	93	197	84	59	113	198	194	0.00116967	0.0154053	0.5,0.52	0.338	0.172	DAP3_EC109	MXE	172	0.172
2417	MPP2	MPP2	chr17	-	41975629	41975748	41981797	41981861	41960570	41960723	41984841	41984904	3	7	52	124	20	122	163	198	0.0049684	0.042741	0.065,0.064	0.166	-0.102	DAP3_EC109	MXE	55	0.102
2480	CDKN2B-AS1	CDKN2B-AS1	chr9	+	22056250	22056386	22120198	22120409	22049104	22049227	22120502	22121093	29	31	6	1	11	30	198	198	4.86701e-11	2.89106e-08	0.829,0.969	0.268	0.631	DAP3_EC109	MXE	32	0.631
2511	SUPT20H	SUPT20H	chr13	-	37598171	37598330	37598476	37598579	37596147	37596454	37599456	37599574	73	254	15	32	404	15	198	198	1.19732e-05	0.000498549	0.83,0.888	0.964	-0.105	DAP3_EC109	MXE	88	0.105
2547	DIABLO	DIABLO	chr12	-	122709058	122709191	122709191	122709295	122701305	122701416	122710511	122711115	40	103	372	410	124	352	198	198	0.000643392	0.010126	0.097,0.201	0.261	-0.112	DAP3_EC109	MXE	412	0.112
2591	ADCY6	ADCY6	chr12	-	49167251	49167430	49167722	49167881	49166290	49166326	49168184	49168301	284	411	324	352	512	320	198	198	0.00366348	0.0345616	0.467,0.539	0.615	-0.112	DAP3_EC109	MXE	608	0.112
2597	PFKL	PFKL	chr21	+	45726563	45726637	45730888	45730966	45719935	45720073	45731987	45732177	989	1100	649	950	682	792	173	177	0.00202202	0.0226334	0.609,0.542	0.468	0.107	DAP3_EC109	MXE	1474	0.107
2610	EXOC7	EXOC7	chr17	-	74086409	74086478	74087223	74087316	74085255	74085401	74090494	74090662	43	229	5	28	202	72	192	168	1.74043e-05	0.000664011	0.883,0.877	0.711	0.169	DAP3_EC109	MXE	48	0.169
2626	POLI	POLI	chr18	+	51797729	51797855	51800295	51800460	51795943	51796402	51804072	51804225	2	3	34	44	13	52	198	198	0.00370887	0.0348371	0.056,0.064	0.2	-0.14	DAP3_EC109	MXE	36	0.14
2731	RARS2	RARS2	chr6	-	88255333	88255417	88258308	88258364	88251635	88251712	88265125	88265223	26	13	80	69	32	51	155	183	0.0055847	0.0462683	0.277,0.182	0.426	-0.196	DAP3_EC109	MXE	82	0.196
2777	RNF14	RNF14	chr5	+	141354368	141354520	141357867	141358395	141353147	141353307	141359687	141359916	129	281	379	578	252	337	198	198	0.000364212	0.00666331	0.254,0.327	0.428	-0.138	DAP3_EC109	MXE	508	0.138
2791	PGAP2	PGAP2	chr11	+	3838582	3838765	3844842	3844970	3829523	3829545	3845112	3845365	11	14	41	16	24	10	198	198	0.0013535	0.0170924	0.212,0.467	0.706	-0.366	DAP3_EC109	MXE	30	0.366
2795	PGAP2	PGAP2	chr11	+	3838582	3838765	3844842	3844970	3832479	3832654	3845112	3845365	11	18	32	14	28	7	198	198	0.00120475	0.0157348	0.256,0.563	0.8	-0.391	DAP3_EC109	MXE	32	0.391
2796	PGAP2	PGAP2	chr11	+	3844138	3844223	3844842	3844970	3829789	3829881	3845112	3845365	8	14	33	12	26	9	184	198	0.00339599	0.0327538	0.207,0.557	0.757	-0.375	DAP3_EC109	MXE	26	0.375
2797	PGAP2	PGAP2	chr11	+	3844138	3844223	3844842	3844970	3832479	3832654	3845112	3845365	19	28	32	14	41	7	184	198	0.00128263	0.0164319	0.39,0.683	0.863	-0.327	DAP3_EC109	MXE	42	0.327
2824	MTMR2	MTMR2	chr11	-	95615537	95615660	95620775	95620848	95598764	95598840	95621319	95621425	10	41	69	171	82	189	172	198	0.00185462	0.0212676	0.143,0.216	0.333	-0.154	DAP3_EC109	MXE	79	0.154
2887	SNHG29	SNHG29	chr17	+	16342894	16343017	16343498	16343567	16342300	16342728	16344681	16345340	8379	9268	12295	7256	12842	7118	198	168	0.000960861	0.0134315	0.366,0.52	0.605	-0.162	DAP3_EC109	MXE	16524	0.162
2890	SNHG29	SNHG29	chr17	+	16342973	16343017	16343498	16343567	16342300	16342728	16344681	16345340	1326	1280	12295	7256	2585	7118	143	168	1.74305e-14	3.146e-11	0.112,0.172	0.299	-0.157	DAP3_EC109	MXE	8536	0.157
2952	MAP3K7CL	MAP3K7CL	chr21	+	30505626	30505735	30521509	30521571	30464759	30464902	30532261	30532377	0	1	29	32	15	26	198	161	1.57144e-08	3.35196e-06	0.0,0.025	0.319	-0.306	DAP3_EC109	MXE	29	0.306
2970	AKNA	AKNA	chr9	-	117138745	117139812	117143339	117143726	117136372	117136447	117156636	117156685	34	24	116	81	51	56	198	198	2.92407e-05	0.000969054	0.227,0.229	0.477	-0.249	DAP3_EC109	MXE	105	0.249
3040	ANXA2	ANXA2	chr15	-	60678226	60678285	60689456	60689537	60656627	60656722	60690141	60690185	184	444	250	266	997	263	180	158	3.33713e-06	0.000180625	0.392,0.594	0.769	-0.276	DAP3_EC109	MXE	434	0.276
3053	AXIN1	AXIN1	chr16	-	364542	364683	396147	397106	354303	354441	402368	402723	142	157	88	51	146	19	198	198	3.42126e-05	0.00110192	0.617,0.755	0.885	-0.199	DAP3_EC109	MXE	165	0.199
3060	SLU7	SLU7	chr5	-	159844118	159844248	159845602	159845692	159842131	159842317	159846029	159846088	24	15	2	17	10	33	189	198	0.000972851	0.0135308	0.926,0.48	0.241	0.462	DAP3_EC109	MXE	26	0.462
3073	SPAG1	SPAG1	chr8	+	101243383	101243516	101251467	101251632	101237400	101237567	101252630	101252999	57	186	57	161	191	99	198	198	0.004796	0.0416459	0.5,0.536	0.659	-0.141	DAP3_EC109	MXE	114	0.141
3148	APBB2	APBB2	chr4	-	41067592	41067690	41102655	41102767	41035252	41035321	41145003	41145159	19	76	9	52	67	15	198	197	0.00254688	0.0266364	0.677,0.593	0.816	-0.181	DAP3_EC109	MXE	28	0.181
3172	EEF1D	EEF1D	chr8	-	144672777	144672908	144674816	144674830	144671160	144672251	144679517	144679585	4	2	122	115	15	132	113	198	0.000604665	0.00964812	0.054,0.03	0.166	-0.124	DAP3_EC109	MXE	117	0.124
3195	GOSR2	GOSR2	chr17	+	45009432	45009565	45012394	45012535	45008464	45008573	45015964	45016070	657	432	259	214	398	282	198	198	0.00206892	0.0229795	0.717,0.669	0.585	0.108	DAP3_EC109	MXE	646	0.108
3204	CRLS1	CRLS1	chr20	+	5990420	5990558	5996006	5996136	5986768	5987198	6011930	6012016	239	254	154	211	200	302	198	198	1.65021e-05	0.000639466	0.608,0.546	0.398	0.179	DAP3_EC109	MXE	393	0.179
3233	ZNF331	ZNF331	chr19	+	54025870	54025938	54042469	54042536	54024267	54025338	54059098	54059162	42	58	111	190	116	162	167	166	0.000210404	0.00443198	0.273,0.233	0.416	-0.163	DAP3_EC109	MXE	153	0.163
3244	RFX2	RFX2	chr19	-	6026173	6026248	6039990	6040252	6016100	6016282	6110403	6110511	41	32	23	42	11	50	198	174	9.20689e-05	0.00240029	0.61,0.401	0.162	0.344	DAP3_EC109	MXE	61	0.344
3264	SLC66A1	SLC66A1	chr1	+	19639222	19639383	19644093	19644335	19638819	19638852	19651126	19651256	31	62	58	168	110	135	198	198	0.00288571	0.0292732	0.348,0.27	0.449	-0.14	DAP3_EC109	MXE	89	0.14
3275	BORCS8-MEF2B	BORCS8-MEF2B	chr19	-	19293381	19293492	19296842	19296907	19291494	19291570	19297701	19297814	146	200	114	149	203	327	164	198	1.21572e-05	0.00050353	0.607,0.618	0.428	0.185	DAP3_EC109	MXE	260	0.185
3299	MAP7	MAP7	chr6	-	136698892	136699006	136704808	136704919	136687464	136687577	136709530	136709648	707	1217	478	42	735	16	198	198	3.92183e-05	0.00123104	0.597,0.967	0.979	-0.197	DAP3_EC109	MXE	751	0.197
3334	MBOAT2	MBOAT2	chr2	-	9000742	9000894	9002719	9002852	8992819	8999034	9004299	9004364	71	65	8	2	68	25	198	198	2.16612e-05	0.00078373	0.899,0.97	0.731	0.204	DAP3_EC109	MXE	67	0.204
3353	KIF23	KIF23	chr15	+	69733106	69733418	69737128	69737380	69732646	69732826	69738347	69738430	420	146	711	914	128	1136	198	198	0.000699718	0.0107447	0.371,0.138	0.101	0.153	DAP3_EC109	MXE	1060	0.153
3360	RWDD3	RWDD3	chr1	+	95705332	95705465	95710120	95710207	95699710	95699871	95712097	95712213	37	127	7	27	147	11	198	186	0.00568937	0.0468971	0.832,0.815	0.926	-0.103	DAP3_EC109	MXE	44	0.103
3361	RWDD3	RWDD3	chr1	+	95709766	95710207	95712097	95712213	95699710	95699871	95712311	95712781	104	97	92	112	105	208	198	198	0.000702955	0.0107802	0.531,0.464	0.335	0.163	DAP3_EC109	MXE	196	0.163
3363	RWDD3	RWDD3	chr1	+	95709766	95710254	95712097	95712213	95699765	95699871	95712311	95712781	112	99	92	112	109	208	198	198	0.000764996	0.0114255	0.549,0.469	0.344	0.165	DAP3_EC109	MXE	204	0.165
3365	RWDD3	RWDD3	chr1	+	95709766	95710271	95712097	95712213	95699710	95699871	95712311	95712781	113	98	92	112	105	208	198	198	0.000473377	0.00809555	0.551,0.467	0.335	0.174	DAP3_EC109	MXE	205	0.174
3394	NR2C2	NR2C2	chr3	+	15045382	15045493	15055095	15055296	14989089	14989413	15057658	15057761	62	58	120	188	40	211	198	198	0.00317187	0.0312965	0.341,0.236	0.159	0.129	DAP3_EC109	MXE	182	0.129
3525	ZMYND11	ZMYND11	chr10	+	285377	285465	285995	286051	283524	283617	286832	286910	65	137	25	46	188	130	187	155	0.00162007	0.0194288	0.683,0.712	0.545	0.152	DAP3_EC109	MXE	90	0.152
3570	ARRB2	ARRB2	chr17	+	4618307	4618338	4619267	4619328	4613926	4614039	4619706	4619903	169	136	140	215	119	312	130	160	0.000669557	0.0104259	0.598,0.438	0.319	0.199	DAP3_EC109	MXE	309	0.199
3574	ARRB2	ARRB2	chr17	+	4619267	4619328	4619441	4619486	4613926	4614039	4619706	4619903	140	215	349	458	312	439	160	144	0.00184653	0.0212018	0.265,0.297	0.39	-0.109	DAP3_EC109	MXE	489	0.109
3583	ARIH2	ARIH2	chr3	+	48960180	48960244	48962150	48962272	48956274	48956431	48964894	48965246	403	657	462	602	805	543	163	198	0.00353948	0.0336911	0.514,0.57	0.643	-0.101	DAP3_EC109	MXE	865	0.101
3619	WDR44	WDR44	chrX	+	117512381	117512415	117526594	117527234	117480035	117480543	117528017	117528148	164	150	632	604	160	397	133	198	0.00565759	0.0467172	0.279,0.27	0.375	-0.1	DAP3_EC109	MXE	557	0.1
3719	ZNF148	ZNF148	chr3	-	125042152	125042288	125050001	125050082	125032151	125032500	125093945	125094198	119	195	114	200	96	182	180	198	0.000788537	0.0116547	0.535,0.517	0.367	0.159	DAP3_EC109	MXE	233	0.159
3721	ZNF148	ZNF148	chr3	-	125042231	125042288	125050001	125050082	125032151	125032500	125093945	125094198	119	195	8	12	96	29	180	156	1.95542e-06	0.000118594	0.928,0.934	0.742	0.189	DAP3_EC109	MXE	125	0.189
3754	PLXNB2	PLXNB2	chr22	-	50727945	50729026	50733147	50733207	50727388	50727571	50745981	50746075	77	131	663	663	208	560	159	198	2.07193e-07	2.28754e-05	0.126,0.197	0.316	-0.154	DAP3_EC109	MXE	740	0.154
3758	PRMT7	PRMT7	chr16	+	68349799	68349977	68355328	68355365	68345944	68346079	68358585	68358735	279	505	64	155	297	147	198	136	0.000799933	0.0117807	0.75,0.691	0.581	0.139	DAP3_EC109	MXE	343	0.139
3770	GS1-124K5.11	GS1-124K5.11	chr7	-	66025565	66025662	66038371	66038537	66018454	66019824	66057243	66057394	117	223	124	176	190	99	198	196	0.00513835	0.0437459	0.483,0.556	0.655	-0.135	DAP3_EC109	MXE	241	0.135
3774	GS1-124K5.11	GS1-124K5.11	chr7	-	66041741	66041919	66049331	66049453	66038371	66038537	66053498	66053567	18	68	177	295	79	213	198	198	0.000810116	0.0118616	0.092,0.187	0.271	-0.132	DAP3_EC109	MXE	195	0.132
3776	LUZP2	LUZP2	chr11	+	24784791	24784854	24927536	24927599	24759766	24759848	24936021	24936084	58	54	48	36	130	43	162	162	0.00134375	0.0170014	0.547,0.6	0.751	-0.177	DAP3_EC109	MXE	90	0.177
3792	ZNF160	ZNF160	chr19	-	53593793	53593918	53594665	53594806	53589514	53589574	53594889	53594973	65	21	5	0	36	9	198	198	0.00523329	0.0442571	0.929,1.0	0.8	0.164	DAP3_EC109	MXE	21	0.164
3803	SLC9A5	SLC9A5	chr16	+	67293722	67293849	67296114	67296192	67293475	67293564	67298254	67298425	55	45	12	6	33	24	198	177	0.000189806	0.00409329	0.804,0.87	0.551	0.286	DAP3_EC109	MXE	51	0.286
3805	TIA1	TIA1	chr2	-	70452459	70452525	70452596	70452700	70451685	70451761	70454866	70454954	0	9	69	58	30	58	198	165	3.55735e-07	3.41382e-05	0.0,0.115	0.301	-0.243	DAP3_EC109	MXE	67	0.243
3812	NEK6	NEK6	chr9	+	127064214	127064333	127074787	127074928	127020195	127020364	127076201	127076264	470	615	603	891	591	1422	198	198	4.06922e-05	0.00126661	0.438,0.408	0.294	0.129	DAP3_EC109	MXE	1073	0.129
3816	PBXIP1	PBXIP1	chr1	-	154924270	154924395	154926146	154926233	154923946	154924011	154928544	154928575	137	78	227	129	64	51	186	198	0.00218665	0.0239274	0.391,0.392	0.572	-0.18	DAP3_EC109	MXE	115	0.18
3817	PBXIP1	PBXIP1	chr1	-	154924270	154924397	154926146	154926233	154923946	154924011	154928544	154928575	137	78	251	137	64	51	186	198	0.00062729	0.00993146	0.368,0.377	0.572	-0.199	DAP3_EC109	MXE	115	0.199
3874	RPS6KC1	RPS6KC1	chr1	+	213244347	213244383	213251037	213251158	213224574	213224851	213277795	213277911	71	85	67	85	46	111	135	198	0.000128055	0.00306265	0.608,0.595	0.378	0.223	DAP3_EC109	MXE	138	0.223
3875	RPS6KC1	RPS6KC1	chr1	+	213244347	213244383	213251037	213251158	213224574	213224851	213290658	213290752	56	80	10	5	46	19	135	198	0.000787728	0.0116494	0.891,0.959	0.78	0.145	DAP3_EC109	MXE	65	0.145
3884	RPS6KC1	RPS6KC1	chr1	+	213341200	213341316	213403839	213403887	213290658	213290752	213405465	213405598	11	8	34	52	4	92	198	147	0.00158172	0.0191204	0.194,0.103	0.031	0.117	DAP3_EC109	MXE	45	0.117
3890	ATRX	ATRX	chrX	-	76944310	76944420	76949312	76949426	76931720	76931793	76952064	76952192	114	134	18	28	140	7	198	198	0.000562908	0.00919442	0.864,0.827	0.952	-0.107	DAP3_EC109	MXE	132	0.107
3903	TXNRD2	TXNRD2	chr22	-	19867701	19867794	19868144	19868240	19865888	19865960	19870847	19870984	392	547	618	2239	702	4389	195	192	0.00021893	0.00457017	0.384,0.194	0.136	0.153	DAP3_EC109	MXE	1010	0.153
3904	TXNRD2	TXNRD2	chr22	-	19868144	19868240	19870847	19870984	19867701	19867794	19882929	19883104	324	378	646	2423	565	4795	198	195	0.000602294	0.00962964	0.331,0.133	0.104	0.128	DAP3_EC109	MXE	970	0.128
3923	HSF2BP	HSF2BP	chr21	-	45033710	45033828	45050202	45050335	45012105	45012209	45053152	45053302	20	84	2	27	39	39	198	198	0.000191695	0.00412455	0.909,0.757	0.5	0.333	DAP3_EC109	MXE	22	0.333
3937	JMJD8	JMJD8	chr16	-	733860	733909	734065	734155	733684	733781	734233	734334	229	399	120	208	162	211	189	148	1.58538e-07	1.90762e-05	0.599,0.6	0.375	0.224	DAP3_EC109	MXE	349	0.224
4033	PIGK	PIGK	chr1	-	77634944	77635080	77676120	77676174	77632403	77632515	77684994	77685115	232	198	178	147	192	238	153	198	0.00396493	0.0364114	0.628,0.635	0.511	0.12	DAP3_EC109	MXE	345	0.12
4044	UPF3A	UPF3A	chr13	+	115048311	115048418	115051993	115052104	115047385	115047602	115067205	115067500	129	271	142	83	346	62	198	198	0.00159058	0.0191929	0.476,0.766	0.848	-0.227	DAP3_EC109	MXE	271	0.227
4046	UPF3A	UPF3A	chr13	+	115048311	115048418	115064314	115064475	115047385	115047602	115067205	115067500	129	271	481	622	346	558	198	198	0.000653647	0.010245	0.211,0.303	0.383	-0.126	DAP3_EC109	MXE	610	0.126
4048	UPF3A	UPF3A	chr13	+	115049568	115049833	115051776	115051875	115048311	115048418	115051993	115052104	27	103	306	447	143	452	198	198	0.000774664	0.0115149	0.081,0.187	0.24	-0.106	DAP3_EC109	MXE	333	0.106
4050	UPF3A	UPF3A	chr13	+	115051993	115052104	115057108	115057267	115047385	115047602	115067205	115067500	142	83	11	41	62	47	198	198	0.00124308	0.0161338	0.928,0.669	0.569	0.23	DAP3_EC109	MXE	109	0.23
4063	STIL	STIL	chr1	-	47725960	47726211	47728574	47728788	47715810	47717594	47735306	47735538	73	60	156	196	87	110	198	198	0.000941864	0.0132357	0.319,0.234	0.442	-0.165	DAP3_EC109	MXE	197	0.165
4070	TOR1AIP2	TOR1AIP2	chr1	-	179834570	179834989	179846373	179846508	179825192	179825305	179846827	179846938	192	250	71	89	531	96	198	198	0.000233495	0.0048058	0.73,0.737	0.847	-0.113	DAP3_EC109	MXE	263	0.113
4132	KTN1	KTN1	chr14	+	56130672	56130759	56133958	56134048	56128239	56128330	56137446	56137527	221	351	899	891	650	1256	186	189	0.00117525	0.0154528	0.2,0.286	0.345	-0.102	DAP3_EC109	MXE	1120	0.102
4150	ITGB1BP1	ITGB1BP1	chr2	-	9548241	9548334	9554306	9554385	9543605	9547034	9563501	9563657	128	114	6	39	72	79	178	192	8.06663e-09	1.99233e-06	0.958,0.759	0.496	0.363	DAP3_EC109	MXE	134	0.363
4263	ALG13	ALG13	chrX	+	110925359	110925463	110925463	110925522	110924397	110924652	110928192	110928331	50	69	160	151	171	234	198	158	0.00066519	0.010374	0.2,0.267	0.368	-0.134	DAP3_EC109	MXE	210	0.134
4266	GK5	GK5	chr3	-	141917643	141917775	141923536	141923630	141906545	141906621	141932367	141932443	17	34	108	157	58	153	193	198	0.00504725	0.0432263	0.139,0.182	0.28	-0.12	DAP3_EC109	MXE	125	0.12
4279	OFD1	OFD1	chrX	+	13769367	13769487	13771486	13771560	13767545	13767652	13773269	13773361	145	227	75	144	151	149	198	173	0.00514079	0.0437524	0.628,0.579	0.47	0.133	DAP3_EC109	MXE	220	0.133
4280	OFD1	OFD1	chrX	+	13769367	13769487	13773269	13773361	13767545	13767652	13774696	13774886	149	226	70	149	152	154	198	191	0.00321072	0.03162	0.672,0.594	0.488	0.145	DAP3_EC109	MXE	219	0.145
4299	RALGPS1	RALGPS1	chr9	+	129728122	129728230	129739973	129740024	129724503	129724625	129796709	129796793	104	82	44	54	58	10	198	150	0.00180881	0.0208915	0.642,0.535	0.815	-0.226	DAP3_EC109	MXE	68	0.226
4304	RALGPS1	RALGPS1	chr9	+	129961293	129961345	129972973	129973057	129958752	129958910	129974409	129974515	8	26	95	111	26	57	151	183	0.00243903	0.025825	0.093,0.221	0.356	-0.199	DAP3_EC109	MXE	83	0.199
4311	SCMH1	SCMH1	chr1	-	41617285	41617356	41618270	41618413	41608549	41608784	41625396	41625605	38	54	189	204	104	167	198	170	2.25705e-06	0.000131737	0.147,0.185	0.348	-0.182	DAP3_EC109	MXE	227	0.182
4326	MICOS10	MICOS10	chr1	+	19927280	19927465	19943751	19943830	19923472	19923603	19948593	19948641	58	109	9	17	116	98	198	178	8.84864e-11	4.66562e-08	0.853,0.852	0.516	0.337	DAP3_EC109	MXE	67	0.337
4378	NEDD4	NEDD4	chr15	-	56126235	56126343	56126424	56126484	56125205	56125302	56129986	56130047	19	14	87	96	75	131	159	198	6.23047e-06	0.00029926	0.214,0.154	0.416	-0.232	DAP3_EC109	MXE	106	0.232
4448	RRM2	RRM2	chr2	+	10282381	10282502	10338717	10338896	10281980	10282081	10350436	10351136	49	84	23	24	213	14	198	198	3.90721e-07	3.65975e-05	0.681,0.778	0.938	-0.208	DAP3_EC109	MXE	72	0.208
4478	SGMS1	SGMS1	chr10	-	52103251	52104105	52193235	52193316	52086964	52087082	52220432	52220574	140	276	76	147	168	205	180	198	5.31666e-06	0.00026421	0.67,0.674	0.474	0.198	DAP3_EC109	MXE	216	0.198
4485	EFCAB2	EFCAB2	chr1	+	245180543	245180628	245222687	245222760	245133630	245133745	245245384	245245464	24	60	223	296	57	175	184	172	0.00191213	0.0217318	0.091,0.159	0.233	-0.108	DAP3_EC109	MXE	232	0.108
4507	ZBTB48	ZBTB48	chr1	+	6645978	6646090	6646754	6646847	6642117	6642359	6647264	6647351	33	61	64	133	159	168	198	192	0.000895989	0.0127683	0.333,0.308	0.479	-0.158	DAP3_EC109	MXE	97	0.158
4520	ASCC2	ASCC2	chr22	-	30218323	30218453	30228233	30228331	30211994	30212062	30234166	30234263	113	157	154	294	104	342	197	198	0.000168175	0.00374736	0.424,0.349	0.234	0.152	DAP3_EC109	MXE	267	0.152
4525	ASCC2	ASCC2	chr22	-	30221610	30221696	30230477	30230539	30221075	30221246	30234166	30234263	16	51	142	274	74	244	161	185	0.00322244	0.0316961	0.115,0.176	0.258	-0.113	DAP3_EC109	MXE	158	0.113
4529	ASCC2	ASCC2	chr22	-	30221610	30221769	30230477	30230539	30221075	30221246	30234166	30234263	16	51	158	308	74	278	161	198	0.00383938	0.0356298	0.111,0.169	0.247	-0.107	DAP3_EC109	MXE	174	0.107
4534	ASCC2	ASCC2	chr22	-	30228233	30228331	30230477	30230539	30211994	30212062	30234166	30234263	16	49	113	157	74	104	161	197	2.17911e-05	0.000786005	0.148,0.276	0.465	-0.253	DAP3_EC109	MXE	129	0.253
4535	ASCC2	ASCC2	chr22	-	30228233	30228331	30230477	30230539	30221075	30221246	30234166	30234263	16	51	128	168	74	111	161	197	2.52534e-05	0.000870093	0.133,0.271	0.449	-0.247	DAP3_EC109	MXE	144	0.247
4538	ASCC2	ASCC2	chr22	-	30228233	30228331	30230477	30230539	30223465	30223589	30234166	30234263	16	49	114	162	75	116	161	197	5.33723e-05	0.00157127	0.147,0.27	0.442	-0.233	DAP3_EC109	MXE	130	0.233
4549	WDR20	WDR20	chr14	+	102661274	102661457	102674939	102676199	102606233	102606509	102689166	102690010	57	114	66	46	143	27	198	198	0.000602548	0.00962964	0.463,0.713	0.841	-0.253	DAP3_EC109	MXE	123	0.253
4550	WDR20	WDR20	chr14	+	102661274	102661457	102675198	102676199	102606233	102606509	102689166	102690010	57	114	45	39	143	22	198	198	0.000389	0.0070129	0.559,0.745	0.867	-0.215	DAP3_EC109	MXE	102	0.215
4588	SLC35D2	SLC35D2	chr9	-	99114319	99114391	99122435	99122503	99113384	99113453	99126745	99126832	137	178	75	148	115	143	167	171	0.00554064	0.0460106	0.652,0.552	0.452	0.15	DAP3_EC109	MXE	212	0.15
4599	ZBTB8OS	ZBTB8OS	chr1	-	33093108	33093145	33097427	33097480	33086423	33087549	33099245	33099328	47	110	95	201	282	305	152	136	0.00151451	0.0185082	0.307,0.329	0.453	-0.135	DAP3_EC109	MXE	142	0.135
4613	ZBTB8OS	ZBTB8OS	chr1	-	33097427	33097480	33100302	33100393	33093108	33093145	33116033	33116533	179	248	94	198	343	459	190	152	0.000132436	0.00314038	0.604,0.501	0.374	0.178	DAP3_EC109	MXE	273	0.178
4614	ZBTB8OS	ZBTB8OS	chr1	-	33097427	33097480	33100368	33100393	33093108	33093145	33116033	33116533	145	201	94	198	308	459	124	152	0.00109672	0.0146915	0.654,0.554	0.451	0.153	DAP3_EC109	MXE	239	0.153
4627	ZBTB8OS	ZBTB8OS	chr1	-	33099245	33099328	33099551	33099673	33097427	33097480	33100368	33100393	217	312	83	152	552	405	198	182	0.00122011	0.0159089	0.706,0.654	0.556	0.124	DAP3_EC109	MXE	300	0.124
4629	ZBTB8OS	ZBTB8OS	chr1	-	33099245	33099328	33099551	33099673	33097427	33097480	33116033	33116533	46	36	83	152	68	405	198	182	0.0057194	0.0470455	0.337,0.179	0.134	0.124	DAP3_EC109	MXE	129	0.124
4631	ZBTB8OS	ZBTB8OS	chr1	-	33099245	33099328	33100368	33100393	33097427	33097480	33116033	33116533	134	194	83	152	274	405	124	182	1.19443e-05	0.000498019	0.703,0.652	0.498	0.179	DAP3_EC109	MXE	217	0.179
4642	ZBTB8OS	ZBTB8OS	chr1	-	33099551	33099711	33100368	33100393	33099245	33099328	33116033	33116533	134	193	250	451	275	918	124	198	0.00341586	0.0328587	0.461,0.406	0.324	0.109	DAP3_EC109	MXE	384	0.109
4734	HDAC11	HDAC11	chr3	+	13522745	13522894	13524963	13525064	13521805	13521849	13538235	13538352	53	61	2	41	53	57	198	198	0.00226749	0.0245402	0.964,0.598	0.482	0.299	DAP3_EC109	MXE	55	0.299
4770	CSGALNACT1	CSGALNACT1	chr8	-	19572395	19572535	19589966	19590077	19459281	19459376	19614696	19614817	26	32	6	13	42	1	198	198	0.000151264	0.00345886	0.812,0.711	0.977	-0.215	DAP3_EC109	MXE	32	0.215
4823	PPOX	PPOX	chr1	+	161137128	161137276	161137784	161137917	161136889	161137024	161138221	161138366	5	13	234	243	32	198	198	198	3.38519e-06	0.000182923	0.021,0.051	0.139	-0.103	DAP3_EC109	MXE	230	0.103
4847	TBC1D8B	TBC1D8B	chrX	+	106070399	106070567	106082537	106082687	106069259	106069467	106083277	106083428	80	32	40	37	90	23	198	198	0.00338511	0.0326926	0.667,0.464	0.796	-0.231	DAP3_EC109	MXE	69	0.231
4867	RPS6KB1	RPS6KB1	chr17	+	58007718	58007793	58008982	58009083	58007477	58007535	58011530	58011621	19	80	180	441	127	411	174	198	0.000311309	0.00592698	0.107,0.171	0.26	-0.121	DAP3_EC109	MXE	199	0.121
4868	PIKFYVE	PIKFYVE	chr2	+	209138307	209138457	209153452	209153542	209136234	209136415	209163364	209163503	17	13	79	36	40	53	198	189	0.0008472	0.0122516	0.17,0.256	0.419	-0.206	DAP3_EC109	MXE	49	0.206
4876	CCDC25	CCDC25	chr8	-	27597988	27598034	27605593	27605796	27590832	27593762	27610028	27610104	11	59	79	179	137	196	198	145	1.04751e-05	0.000451807	0.093,0.194	0.339	-0.196	DAP3_EC109	MXE	90	0.196
4964	ZCCHC10	ZCCHC10	chr5	-	132335823	132335865	132342450	132342612	132332676	132334542	132362188	132362241	137	84	14	14	107	32	198	141	0.00467629	0.0409716	0.875,0.81	0.704	0.139	DAP3_EC109	MXE	98	0.139
4966	INPP5B	INPP5B	chr1	-	38397584	38397725	38406359	38406464	38357029	38357126	38409311	38409341	9	23	58	95	3	67	198	198	0.00208827	0.0231287	0.134,0.195	0.043	0.122	DAP3_EC109	MXE	67	0.122
[truncated: 1,365 more rows]

## Sheet: A5SS
ID	GeneID	geneSymbol	chr	strand	longExonStart_0base	longExonEnd	shortES	shortEE	flankingES	flankingEE	IJC_KD_sh1	IJC_KD_sh2	SJC_KD_sh1	SJC_KD_sh2	IJC_scr	SJC_scr	IncFormLen	SkipFormLen	PValue	FDR	IncLevel1	IncLevel2	IncLevelDifference	target_gene	type	read	abs
[truncated: 799 more rows]

[truncated: 3 more sheets: A3SS, IR, GO-nonredundant]
