# Supplementary material for: Multilayered control of splicing regulatory networks by DAP3 leads to widespread alternative splicing changes in cancer
Source: Nat Commun. 2022 Apr 4;13:1793. doi: 10.1038/s41467-022-29400-7 (PMC8980049; doi:10.1038/s41467-022-29400-7)
Supplement: Supplementary file 6 — Supplementary Data 3 [file 41467_2022_29400_MOESM6_ESM.xlsx]

## Sheet: SE
ID	GeneID	geneSymbol	chr	strand	exonStart_0base	exonEnd	upstreamES	upstreamEE	downstreamES	downstreamEE	IJC_KD_sh1	IJC_KD_sh2	SJC_KD_sh1	SJC_KD_sh2	IJC_scr	SJC_scr	IncFormLen	SkipFormLen	PValue	FDR	IncLevel1	IncLevel2	IncLevelDifference	target_gene	type	reads	abs psi
187	DYM	DYM	chr18	-	46645113	46645296	46623771	46623885	46690054	46690157	270	288	7	20	273	31	198	99	0.00351021	0.030637	0.951,0.878	0.815	0.1	DAP3_KYSE180	SE	277	0.1
219	GPCPD1	GPCPD1	chr20	-	5566839	5566915	5564926	5564968	5573972	5574057	36	28	32	11	126	8	175	99	1.66684e-07	9.97183e-06	0.389,0.59	0.899	-0.41	DAP3_KYSE180	SE	39	0.41
220	GPCPD1	GPCPD1	chr20	-	5573972	5574057	5564926	5564968	5579370	5579467	112	71	2	8	134	0	184	99	0.00152289	0.0160047	0.968,0.827	1	-0.103	DAP3_KYSE180	SE	79	0.103
320	ZNF263	ZNF263	chr16	+	3335058	3335239	3333490	3334205	3339392	3341459	178	80	133	61	108	29	198	99	3.79863e-05	0.000855071	0.401,0.396	0.651	-0.253	DAP3_KYSE180	SE	137	0.253
323	ZNF263	ZNF263	chr16	+	3336022	3336149	3333490	3334205	3338453	3338570	90	118	29	93	173	19	198	99	1.77856e-05	0.000464283	0.608,0.388	0.82	-0.322	DAP3_KYSE180	SE	119	0.322
324	ZNF263	ZNF263	chr16	+	3336022	3336149	3333490	3334205	3339392	3341459	6	29	133	61	32	29	198	99	2.05061e-06	8.01006e-05	0.022,0.192	0.356	-0.249	DAP3_KYSE180	SE	61	0.249
502	PAFAH2	PAFAH2	chr1	-	26315938	26316092	26314721	26314818	26317217	26317354	42	54	0	1	87	7	198	99	0.000665323	0.00840908	1.0,0.964	0.861	0.121	DAP3_KYSE180	SE	42	0.121
521	WNK4	WNK4	chr17	+	40939795	40939917	40939295	40939560	40940147	40940206	180	69	0	0	82	7	198	99	2.17545e-05	0.000546754	1.0,1.0	0.854	0.146	DAP3_KYSE180	SE	69	0.146
541	RNF10	RNF10	chr12	+	121008993	121009094	121004627	121004783	121013433	121013491	996	1343	206	64	1144	38	198	99	0.000189546	0.00311361	0.707,0.913	0.938	-0.128	DAP3_KYSE180	SE	1182	0.128
551	KIF20B	KIF20B	chr10	+	91468923	91469010	91465050	91465198	91469101	91469218	72	96	10	2	61	0	186	99	0.0026218	0.0244533	0.793,0.962	1	-0.123	DAP3_KYSE180	SE	61	0.123
624	AGMAT	AGMAT	chr1	-	15904179	15904359	15901251	15901336	15905353	15905549	66	65	0	0	130	9	198	99	5.24483e-05	0.00110954	1.0,1.0	0.878	0.122	DAP3_KYSE180	SE	65	0.122
644	LAS1L	LAS1L	chrX	-	64753489	64753615	64752440	64752510	64754359	64754667	600	658	103	218	634	72	198	99	0.00112479	0.0126761	0.744,0.601	0.815	-0.142	DAP3_KYSE180	SE	703	0.142
722	MFSD14B	MFSD14B	chr9	+	97203266	97203381	97200682	97200810	97207245	97207464	806	1260	178	101	1331	61	198	99	2.33648e-05	0.000579434	0.694,0.862	0.916	-0.138	DAP3_KYSE180	SE	984	0.138
743	FLVCR1	FLVCR1	chr1	+	213037066	213037211	213031616	213032532	213046019	213046160	90	162	33	13	188	2	198	99	2.35539e-06	8.97764e-05	0.577,0.862	0.979	-0.259	DAP3_KYSE180	SE	123	0.259
856	CTDSPL	CTDSPL	chr3	+	37998601	37998634	37988547	37988702	38006061	38006163	169	187	39	72	113	108	132	99	6.70271e-07	3.14146e-05	0.765,0.661	0.44	0.273	DAP3_KYSE180	SE	208	0.273
919	TRAK2	TRAK2	chr2	-	202265740	202265817	202264099	202264216	202272125	202272320	19	30	31	11	180	10	176	99	5.70518e-07	2.74066e-05	0.256,0.605	0.91	-0.48	DAP3_KYSE180	SE	41	0.48
955	CA5BP1	CA5BP1	chrX	+	15711085	15711181	15706783	15706981	15720904	15721844	89	57	28	32	125	14	195	99	0.000162028	0.00274911	0.617,0.475	0.819	-0.273	DAP3_KYSE180	SE	89	0.273
1000	EDEM1	EDEM1	chr3	+	5251859	5251933	5249777	5249948	5252804	5252901	192	333	162	44	516	33	173	99	0.000917136	0.0108028	0.404,0.812	0.899	-0.291	DAP3_KYSE180	SE	354	0.291
1005	DOCK6	DOCK6	chr19	-	11342860	11342965	11339615	11339711	11343878	11344042	168	198	91	65	231	41	198	99	0.000560222	0.00732178	0.48,0.604	0.738	-0.196	DAP3_KYSE180	SE	259	0.196
1035	FRG1HP	FRG1HP	chr9	+	68727456	68727638	68726464	68726979	68728836	68728906	40	53	2	0	31	5	198	99	0.00197091	0.0195954	0.909,1.0	0.756	0.199	DAP3_KYSE180	SE	36	0.199
1036	FRG1HP	FRG1HP	chr9	+	69066481	69066663	69065489	69066004	69067861	69067928	31	76	0	6	48	26	198	99	2.0488e-07	1.18513e-05	1.0,0.864	0.48	0.452	DAP3_KYSE180	SE	31	0.452
1077	DDX42	DDX42	chr17	+	61852467	61852538	61851548	61851736	61864393	61864630	46	139	405	501	293	557	170	99	4.25881e-09	4.51364e-07	0.062,0.139	0.235	-0.134	DAP3_KYSE180	SE	451	0.134
1078	DDX42	DDX42	chr17	+	61852467	61852538	61851548	61851736	61869771	61869922	19	50	3	14	113	2	170	99	1.31929e-05	0.00036721	0.787,0.675	0.971	-0.24	DAP3_KYSE180	SE	22	0.24
1081	DDX42	DDX42	chr17	+	61876948	61876985	61875397	61875459	61877827	61877977	230	318	68	61	669	59	136	99	2.86041e-06	0.000105141	0.711,0.791	0.892	-0.141	DAP3_KYSE180	SE	298	0.141
1111	LRIF1	LRIF1	chr1	-	111493909	111495437	111492472	111492745	111506242	111506544	218	231	165	197	358	117	198	99	2.58156e-07	1.43771e-05	0.398,0.37	0.605	-0.221	DAP3_KYSE180	SE	383	0.221
1124	USP35	USP35	chr11	+	77919902	77920009	77899964	77900203	77920493	77921790	47	24	4	4	55	0	198	99	0.00101828	0.0117257	0.855,0.75	1	-0.198	DAP3_KYSE180	SE	28	0.198
1134	ZNF484	ZNF484	chr9	-	95637296	95637341	95618473	95618600	95640171	95640250	32	32	87	55	33	9	144	99	6.92507e-08	4.84062e-06	0.202,0.286	0.716	-0.472	DAP3_KYSE180	SE	42	0.472
1238	TPST1	TPST1	chr7	+	65817491	65817542	65751497	65751696	65824881	65825430	221	158	55	4	174	2	150	99	9.15349e-05	0.00173521	0.726,0.963	0.983	-0.138	DAP3_KYSE180	SE	162	0.138
1239	TPST1	TPST1	chr7	+	65821811	65821858	65751497	65751696	65824881	65825430	166	85	55	4	114	2	146	99	0.000222431	0.00354894	0.672,0.935	0.975	-0.171	DAP3_KYSE180	SE	89	0.171
1323	ARAP1	ARAP1	chr11	-	72403797	72403830	72399499	72399582	72404369	72404515	251	210	514	475	286	171	132	99	7.77156e-15	3.74027e-12	0.268,0.249	0.556	-0.298	DAP3_KYSE180	SE	457	0.298
1351	LPP	LPP	chr3	+	187925987	187926106	187871685	187871809	187943192	187943315	34	13	30	12	34	10	198	99	0.00645817	0.0487982	0.362,0.351	0.63	-0.274	DAP3_KYSE180	SE	25	0.274
1353	LPP	LPP	chr3	+	187925987	187926106	187871944	187872040	187943192	187943315	41	24	90	35	41	19	198	99	1.94602e-05	0.000499706	0.186,0.255	0.519	-0.298	DAP3_KYSE180	SE	59	0.298
1390	TM9SF3	TM9SF3	chr10	-	98319415	98319493	98312684	98312816	98321734	98321895	309	439	44	25	422	7	177	99	1.88326e-06	7.45799e-05	0.797,0.908	0.971	-0.118	DAP3_KYSE180	SE	353	0.118
1397	INTU	INTU	chr4	+	128621164	128621218	128608832	128609022	128625382	128625445	79	110	14	2	113	1	153	99	0.00170883	0.0175275	0.785,0.973	0.987	-0.108	DAP3_KYSE180	SE	93	0.108
1424	SBF2	SBF2	chr11	-	10013961	10014090	10011043	10011142	10014536	10014650	229	301	21	23	237	2	198	99	5.07115e-06	0.000168406	0.845,0.867	0.983	-0.127	DAP3_KYSE180	SE	239	0.127
1425	SBF2	SBF2	chr11	-	10019812	10019926	10015467	10015545	10022460	10022569	166	298	21	9	211	3	198	99	0.00235056	0.0224844	0.798,0.943	0.972	-0.101	DAP3_KYSE180	SE	187	0.101
1432	FAM86B3P	FAM86B3P	chr8	+	8092004	8092106	8090315	8090396	8093337	8093471	30	23	4	3	37	0	198	99	0.00232514	0.0223108	0.789,0.793	1	-0.209	DAP3_KYSE180	SE	26	0.209
1530	RGS12	RGS12	chr4	+	3430284	3430438	3429816	3429896	3432133	3432682	76	84	48	30	97	13	198	99	0.000250632	0.0038967	0.442,0.583	0.789	-0.277	DAP3_KYSE180	SE	110	0.277
1599	COX5A	COX5A	chr15	-	75219106	75219228	75212132	75212783	75230255	75230414	33	22	10	2	31	0	198	99	0.000363848	0.00521617	0.623,0.846	1	-0.266	DAP3_KYSE180	SE	24	0.266
1605	HDAC4	HDAC4	chr2	-	240011704	240011812	239990184	239990303	240016705	240016752	37	32	0	14	23	0	198	99	0.00526254	0.0417787	1.0,0.533	1	-0.234	DAP3_KYSE180	SE	23	0.234
1623	ZNF516	ZNF516	chr18	-	74082482	74082550	74069636	74074512	74083421	74083526	27	75	54	12	91	2	167	99	5.44753e-05	0.00114286	0.229,0.787	0.964	-0.456	DAP3_KYSE180	SE	81	0.456
1631	HERC1	HERC1	chr15	-	63924907	63925010	63922664	63922834	63926046	63926169	76	157	13	2	91	0	198	99	0.00113473	0.0127591	0.745,0.975	1	-0.14	DAP3_KYSE180	SE	89	0.14
1636	METTL27	METTL27	chr7	-	73255399	73255528	73248921	73249332	73256347	73256474	206	132	20	19	427	14	198	99	0.000107789	0.00197877	0.837,0.776	0.938	-0.131	DAP3_KYSE180	SE	151	0.131
1668	TPCN2	TPCN2	chr11	+	68821500	68821565	68816399	68816574	68830351	68830458	212	193	156	89	184	26	164	99	5.16093e-08	3.7397e-06	0.451,0.567	0.81	-0.301	DAP3_KYSE180	SE	210	0.301
1669	TPCN2	TPCN2	chr11	+	68822188	68822265	68821500	68821565	68822642	68822820	210	177	25	29	357	9	176	99	3.43744e-07	1.81337e-05	0.825,0.774	0.957	-0.157	DAP3_KYSE180	SE	206	0.157
1671	TPCN2	TPCN2	chr11	+	68825045	68825162	68816399	68816574	68830351	68830458	356	372	156	89	383	26	198	99	6.32313e-09	6.31735e-07	0.533,0.676	0.88	-0.275	DAP3_KYSE180	SE	409	0.275
1678	TPCN2	TPCN2	chr11	+	68831362	68831435	68830351	68830458	68837897	68837963	115	136	78	99	180	43	172	99	1.3168e-06	5.51618e-05	0.459,0.442	0.707	-0.256	DAP3_KYSE180	SE	193	0.256
1679	TPCN2	TPCN2	chr11	+	68831362	68831435	68830351	68830458	68845949	68846069	114	135	17	17	165	0	172	99	1.41162e-08	1.24537e-06	0.794,0.82	1	-0.193	DAP3_KYSE180	SE	131	0.193
1681	TPCN2	TPCN2	chr11	+	68834970	68835073	68830351	68830458	68837897	68837963	113	267	78	99	343	43	198	99	2.23082e-07	1.27035e-05	0.42,0.574	0.8	-0.303	DAP3_KYSE180	SE	191	0.303
1684	TPCN2	TPCN2	chr11	+	68837897	68837963	68830351	68830458	68845949	68846069	66	78	17	17	31	0	165	99	4.31011e-05	0.000945637	0.7,0.734	1	-0.283	DAP3_KYSE180	SE	31	0.283
1686	TPCN2	TPCN2	chr11	+	68837897	68837963	68831362	68831435	68845949	68846069	26	19	23	13	19	3	165	99	0.00370069	0.0319386	0.404,0.467	0.792	-0.357	DAP3_KYSE180	SE	22	0.357
1701	TPCN2	TPCN2	chr11	+	68852677	68852754	68846359	68846488	68853138	68853220	37	37	1	10	126	1	176	99	0.000490728	0.00658912	0.954,0.675	0.986	-0.171	DAP3_KYSE180	SE	38	0.171
1780	PRKAA2	PRKAA2	chr1	+	57157066	57157160	57140053	57140195	57158030	57158175	22	65	16	7	63	0	193	99	1.17775e-05	0.000336008	0.414,0.826	1	-0.38	DAP3_KYSE180	SE	38	0.38
1784	MEIS1	MEIS1	chr2	+	66739280	66739426	66691240	66691352	66775074	66775151	86	88	15	13	83	1	198	99	4.34809e-05	0.000952488	0.741,0.772	0.976	-0.22	DAP3_KYSE180	SE	84	0.22
1797	SMG1	SMG1	chr16	-	18881175	18881316	18880425	18880625	18881931	18882033	72	123	11	0	131	0	198	99	0.00173625	0.0177691	0.766,1.0	1	-0.117	DAP3_KYSE180	SE	83	0.117
1824	PIGB	PIGB	chr15	+	55642896	55643110	55611419	55611611	55646995	55647176	41	123	16	3	173	1	198	99	0.000174407	0.00291996	0.562,0.953	0.989	-0.231	DAP3_KYSE180	SE	57	0.231
1825	PIGB	PIGB	chr15	+	55642896	55643110	55633935	55634000	55646995	55647176	101	235	23	51	296	18	198	99	4.39755e-06	0.000149449	0.687,0.697	0.892	-0.2	DAP3_KYSE180	SE	124	0.2
1827	SMIM7	SMIM7	chr19	-	16764845	16764936	16756958	16758072	16770205	16770258	1426	1877	612	421	2322	171	190	99	1.47169e-11	3.10166e-09	0.548,0.699	0.876	-0.253	DAP3_KYSE180	SE	2038	0.253
1863	PIGN	PIGN	chr18	-	59807652	59807712	59806215	59806308	59810538	59810579	35	24	23	6	84	2	159	99	1.09286e-06	4.72544e-05	0.487,0.714	0.963	-0.362	DAP3_KYSE180	SE	30	0.362
1865	PIGN	PIGN	chr18	-	59829485	59829562	59828365	59828618	59854076	59854289	10	11	30	27	29	20	176	99	0.00036909	0.00526906	0.158,0.186	0.449	-0.277	DAP3_KYSE180	SE	38	0.277
1869	PPP5C	PPP5C	chr19	+	46886667	46886733	46879709	46879831	46887036	46887135	401	720	148	92	536	33	165	99	3.77425e-05	0.000851365	0.619,0.824	0.907	-0.185	DAP3_KYSE180	SE	549	0.185
1873	SLC7A6	SLC7A6	chr16	+	68300495	68300624	68298428	68298479	68321648	68321774	37	38	9	1	79	0	198	99	0.000402088	0.00564454	0.673,0.95	1	-0.189	DAP3_KYSE180	SE	39	0.189
1875	SLC7A6	SLC7A6	chr16	+	68307720	68307807	68300495	68300624	68308593	68309152	99	102	92	93	207	85	186	99	6.5133e-05	0.0013178	0.364,0.369	0.564	-0.197	DAP3_KYSE180	SE	191	0.197
1901	ZNF815P	ZNF815P	chr7	+	5873157	5873199	5862790	5863157	5879579	5879706	10	19	41	21	54	12	141	99	7.8758e-07	3.58953e-05	0.146,0.388	0.76	-0.493	DAP3_KYSE180	SE	40	0.493
1903	ZNF815P	ZNF815P	chr7	+	5879579	5879706	5862790	5863157	5880320	5880487	94	68	1	1	100	18	198	99	1.48392e-07	9.04961e-06	0.979,0.971	0.735	0.24	DAP3_KYSE180	SE	69	0.24
1912	LOC101927021	LOC101927021	chr7	+	1201987	1202179	1200009	1200259	1203087	1203131	106	79	0	6	84	24	198	99	4.17348e-07	2.10686e-05	1.0,0.868	0.636	0.298	DAP3_KYSE180	SE	85	0.298
1917	LOC101927021	LOC101927021	chr7	+	1202597	1202853	1200009	1200259	1203087	1203131	92	136	0	6	144	24	198	99	4.7215e-06	0.000158258	1.0,0.919	0.75	0.21	DAP3_KYSE180	SE	92	0.21
1927	KMT2E	KMT2E	chr7	+	104678572	104678646	104654651	104654982	104681285	104681470	6	27	113	105	42	82	173	99	3.31169e-05	0.000767975	0.029,0.128	0.227	-0.149	DAP3_KYSE180	SE	119	0.149
1979	VEZF1	VEZF1	chr17	-	56062614	56062826	56060059	56060754	56065439	56065615	80	26	257	250	131	188	198	99	1.96186e-09	2.3025e-07	0.135,0.049	0.258	-0.166	DAP3_KYSE180	SE	276	0.166
1988	RCC1L	RCC1L	chr7	-	74482476	74482605	74474399	74474581	74486453	74486583	297	234	36	1	314	0	198	99	4.27344e-06	0.000146128	0.805,0.992	1	-0.101	DAP3_KYSE180	SE	235	0.101
2005	HDAC5	HDAC5	chr17	-	42188096	42188168	42170942	42171202	42194861	42195072	395	273	57	12	193	3	171	99	0.000122406	0.00219769	0.8,0.929	0.974	-0.109	DAP3_KYSE180	SE	196	0.109
2007	HDAC5	HDAC5	chr17	-	42188096	42188171	42170942	42171202	42194861	42195072	401	322	57	12	224	3	174	99	7.37795e-05	0.00145753	0.8,0.939	0.977	-0.108	DAP3_KYSE180	SE	227	0.108
2031	MYSM1	MYSM1	chr1	-	59137541	59137630	59134655	59134710	59139244	59139322	70	180	8	4	105	0	188	99	0.00251569	0.0236714	0.822,0.96	1	-0.109	DAP3_KYSE180	SE	78	0.109
2058	HSDL2	HSDL2	chr9	+	115171186	115171301	115167903	115168002	115181139	115181238	170	210	77	28	220	8	198	99	1.25393e-05	0.000352977	0.525,0.789	0.932	-0.275	DAP3_KYSE180	SE	228	0.275
2059	HSDL2	HSDL2	chr9	+	115171186	115171301	115167903	115168002	115200710	115200905	152	202	24	8	198	1	198	99	8.40093e-06	0.000253111	0.76,0.927	0.99	-0.146	DAP3_KYSE180	SE	176	0.146
2060	HSDL2	HSDL2	chr9	+	115179120	115179224	115167903	115168002	115181139	115181238	98	220	77	28	184	8	198	99	0.000392917	0.00554113	0.389,0.797	0.92	-0.327	DAP3_KYSE180	SE	175	0.327
2064	HSDL2	HSDL2	chr9	+	115181139	115181238	115167903	115168002	115200710	115200905	227	270	24	8	248	1	198	99	1.37947e-05	0.000380509	0.825,0.944	0.992	-0.108	DAP3_KYSE180	SE	249	0.108
2127	ST3GAL1	ST3GAL1	chr8	-	134511377	134511432	134487961	134488843	134558016	134558169	398	291	176	19	482	23	154	99	0.00182635	0.0184686	0.592,0.908	0.931	-0.181	DAP3_KYSE180	SE	310	0.181
2143	TNKS	TNKS	chr8	+	9588399	9588545	9584150	9584230	9592374	9592594	97	105	22	6	66	1	198	99	0.00176285	0.0179701	0.688,0.897	0.971	-0.178	DAP3_KYSE180	SE	67	0.178
2144	TNKS	TNKS	chr8	+	9590788	9590954	9584150	9584230	9592374	9592594	173	136	22	6	139	1	198	99	0.000101133	0.00188233	0.797,0.919	0.986	-0.128	DAP3_KYSE180	SE	140	0.128
2153	PMM2	PMM2	chr16	+	8898623	8898700	8895655	8895767	8900172	8900264	297	456	13	14	335	57	176	99	1.83487e-09	2.17467e-07	0.928,0.948	0.768	0.17	DAP3_KYSE180	SE	310	0.17
2188	FMNL2	FMNL2	chr2	+	153483038	153483241	153476022	153476232	153484812	153485047	126	160	17	0	135	0	198	99	0.000827954	0.00999449	0.787,1.0	1	-0.107	DAP3_KYSE180	SE	135	0.107
2205	PITPNA	PITPNA	chr17	-	1461822	1461853	1445055	1445063	1465834	1466086	27	42	6	1	61	0	130	99	0.00394005	0.0335	0.774,0.97	1	-0.128	DAP3_KYSE180	SE	33	0.128
2251	FKBP14	FKBP14	chr7	-	30059828	30059920	30058611	30058739	30062280	30062432	0	6	379	261	111	261	191	99	0	0	0.0,0.012	0.181	-0.175	DAP3_KYSE180	SE	267	0.175
2260	UBXN11	UBXN11	chr1	-	26620695	26620822	26612313	26612528	26623409	26623486	212	176	15	15	183	43	198	99	4.95283e-05	0.00105931	0.876,0.854	0.68	0.185	DAP3_KYSE180	SE	191	0.185
2487	SNX25	SNX25	chr4	+	186272598	186272763	186267690	186267804	186274638	186274756	33	72	25	17	70	5	198	99	0.000785719	0.00958604	0.398,0.679	0.875	-0.337	DAP3_KYSE180	SE	58	0.337
2500	FLJ46906	FLJ46906	chr6	+	139015529	139015684	139012804	139013105	139017733	139017892	30	45	33	9	102	10	198	99	0.00526025	0.0417665	0.312,0.714	0.836	-0.323	DAP3_KYSE180	SE	54	0.323
2558	WDHD1	WDHD1	chr14	-	55493428	55493521	55480202	55480314	55493745	55493817	195	345	46	63	279	17	192	99	8.5498e-06	0.000256297	0.686,0.738	0.894	-0.182	DAP3_KYSE180	SE	241	0.182
2742	LINC00680-GUSBP4	LINC00680-GUSBP4	chr6	-	58256381	58256569	58252703	58252788	58285305	58285389	102	103	4	1	36	8	198	99	0.000158466	0.00270214	0.927,0.981	0.692	0.262	DAP3_KYSE180	SE	44	0.262
2743	LINC00680-GUSBP4	LINC00680-GUSBP4	chr6	-	58275195	58275346	58256381	58256569	58285305	58285389	1	0	49	61	15	12	198	99	6.6358e-13	2.0234e-10	0.01,0.0	0.385	-0.38	DAP3_KYSE180	SE	27	0.38
2787	ENAH	ENAH	chr1	-	225692692	225692755	225688693	225688772	225695652	225695719	538	714	1063	512	1347	406	162	99	7.51702e-07	3.45285e-05	0.236,0.46	0.67	-0.322	DAP3_KYSE180	SE	1226	0.322
2832	MIOS	MIOS	chr7	+	7607237	7607319	7606514	7607115	7612066	7613400	3	15	27	16	20	10	181	99	0.00295824	0.0268345	0.057,0.339	0.522	-0.324	DAP3_KYSE180	SE	30	0.324
2833	MIOS	MIOS	chr7	+	7607656	7607754	7606514	7606703	7612066	7613400	35	28	151	74	97	89	197	99	7.73727e-09	7.51551e-07	0.104,0.16	0.354	-0.222	DAP3_KYSE180	SE	102	0.222
2834	MIOS	MIOS	chr7	+	7607656	7607754	7606514	7607115	7612066	7613400	35	23	27	16	86	10	197	99	5.23458e-07	2.55165e-05	0.394,0.419	0.812	-0.406	DAP3_KYSE180	SE	39	0.406
2875	MSH5-SAPCD1	MSH5-SAPCD1	chr6	+	31713013	31713096	31712322	31712358	31715163	31715209	7	26	62	74	34	58	182	99	0.00455327	0.0374663	0.058,0.16	0.242	-0.133	DAP3_KYSE180	SE	69	0.133
2900	NDE1	NDE1	chr16	+	15790565	15790717	15788021	15788113	15818047	15820208	794	763	156	74	711	32	198	99	2.82301e-06	0.000104053	0.718,0.838	0.917	-0.139	DAP3_KYSE180	SE	743	0.139
2901	CHD6	CHD6	chr20	-	40101961	40102157	40085903	40086068	40111948	40112159	248	360	0	5	226	15	198	99	4.98779e-06	0.000165851	1.0,0.973	0.883	0.103	DAP3_KYSE180	SE	241	0.103
2907	CHD6	CHD6	chr20	-	40179943	40179999	40161688	40162209	40246978	40247016	37	65	54	29	54	9	155	99	0.000951225	0.0111063	0.304,0.589	0.793	-0.347	DAP3_KYSE180	SE	63	0.347
2927	OTUD6B	OTUD6B	chr8	+	92086058	92086139	92083365	92083517	92090583	92090896	145	194	28	4	421	0	180	99	4.2964e-08	3.21624e-06	0.74,0.964	1	-0.148	DAP3_KYSE180	SE	173	0.148
2928	OTUD6B	OTUD6B	chr8	+	92088819	92088959	92086058	92086139	92090583	92090896	54	77	75	102	34	232	198	99	9.0904e-12	2.04268e-09	0.265,0.274	0.068	0.202	DAP3_KYSE180	SE	129	0.202
2955	ZNF204P	ZNF204P	chr6	-	27335295	27335391	27330957	27331081	27342972	27343153	90	137	15	1	177	1	195	99	0.000831876	0.0100315	0.753,0.986	0.989	-0.12	DAP3_KYSE180	SE	105	0.12
2981	NPHP3	NPHP3	chr3	-	132418196	132418294	132416103	132416206	132418761	132418905	79	72	116	169	96	54	197	99	3.02454e-07	1.63022e-05	0.255,0.176	0.472	-0.256	DAP3_KYSE180	SE	150	0.256
2999	CNNM3	CNNM3	chr2	+	97492569	97492719	97490794	97490938	97493467	97493637	293	186	0	2	91	10	198	99	2.11322e-07	1.21736e-05	1.0,0.979	0.82	0.17	DAP3_KYSE180	SE	101	0.17
3008	TBC1D7-LOC100130357	TBC1D7-LOC100130357	chr6	-	13325325	13325406	13321139	13321327	13327018	13327138	191	335	144	84	249	31	180	99	0.000625576	0.00799842	0.422,0.687	0.815	-0.26	DAP3_KYSE180	SE	280	0.26
3016	RRP1	RRP1	chr21	+	45215069	45215131	45213199	45213285	45217302	45217432	131	342	29	4	290	2	161	99	0.000101156	0.00188246	0.735,0.981	0.989	-0.131	DAP3_KYSE180	SE	160	0.131
3035	TRIM52-AS1	TRIM52-AS1	chr5	+	180698573	180698690	180688212	180688385	180698916	180699308	42	84	0	0	49	4	198	99	0.0015355	0.0161056	1.0,1.0	0.86	0.14	DAP3_KYSE180	SE	42	0.14
3048	DHX37	DHX37	chr12	-	125459964	125460057	125457048	125457145	125461887	125462036	90	146	12	6	171	1	192	99	0.000146012	0.00252824	0.795,0.926	0.989	-0.128	DAP3_KYSE180	SE	102	0.128
3051	GOLT1B	GOLT1B	chr12	+	21661316	21661495	21654722	21654882	21665228	21665310	379	314	71	6	317	3	198	99	5.13329e-05	0.0010912	0.727,0.963	0.981	-0.136	DAP3_KYSE180	SE	320	0.136
3087	TMEM131	TMEM131	chr2	-	98460607	98460724	98458277	98458400	98475766	98475890	51	83	4	7	77	0	198	99	0.000769348	0.00942822	0.864,0.856	1	-0.14	DAP3_KYSE180	SE	55	0.14
3108	MACROH2A1	MACROH2A1	chr5	-	134686512	134686603	134681657	134681747	134696186	134696297	625	472	79	33	730	11	190	99	9.74363e-11	1.65362e-08	0.805,0.882	0.972	-0.128	DAP3_KYSE180	SE	505	0.128
3137	SAFB2	SAFB2	chr19	-	5610649	5610699	5610005	5610106	5612550	5612578	42	87	66	54	68	3	149	99	5.94905e-10	8.07705e-08	0.297,0.517	0.938	-0.531	DAP3_KYSE180	SE	71	0.531
3138	SAFB2	SAFB2	chr19	-	5611130	5611641	5610005	5610106	5612550	5612578	193	130	66	54	171	3	198	99	7.54952e-15	3.66072e-12	0.594,0.546	0.966	-0.396	DAP3_KYSE180	SE	174	0.396
3148	ITIH4	ITIH4	chr3	-	52848224	52848379	52847990	52848087	52850899	52851074	22	31	0	5	83	0	198	99	0.00593262	0.0457136	1.0,0.756	1	-0.122	DAP3_KYSE180	SE	22	0.122
3155	NOD1	NOD1	chr7	-	30468989	30469073	30464142	30465326	30485756	30485840	138	133	25	4	101	1	183	99	0.000774425	0.00947629	0.749,0.947	0.982	-0.134	DAP3_KYSE180	SE	102	0.134
3157	NOD1	NOD1	chr7	-	30472711	30472795	30468989	30469073	30485756	30485840	63	79	24	14	61	2	183	99	0.000227116	0.00360807	0.587,0.753	0.943	-0.273	DAP3_KYSE180	SE	63	0.273
3158	NOD1	NOD1	chr7	-	30475613	30475697	30468989	30469073	30485756	30485840	16	43	24	14	32	2	183	99	0.000512037	0.00682197	0.265,0.624	0.896	-0.452	DAP3_KYSE180	SE	34	0.452
3164	RASSF3	RASSF3	chr12	+	65078566	65078674	65004274	65004523	65085249	65085359	74	62	2	0	77	6	198	99	0.00535639	0.0422814	0.949,1.0	0.865	0.109	DAP3_KYSE180	SE	62	0.109
3190	FANCM	FANCM	chr14	+	45609834	45609912	45606271	45606444	45618039	45618198	8	43	32	22	52	4	177	99	7.96983e-06	0.000242426	0.123,0.522	0.879	-0.556	DAP3_KYSE180	SE	40	0.556
3194	FANCM	FANCM	chr14	+	45623122	45623255	45620599	45620731	45623899	45624025	58	83	4	4	78	0	198	99	0.00640337	0.0485008	0.879,0.912	1	-0.105	DAP3_KYSE180	SE	62	0.105
3243	CPLANE1	CPLANE1	chr5	-	37164374	37164429	37162566	37162668	37165640	37165773	22	47	4	2	56	0	154	99	0.00631597	0.0479796	0.78,0.938	1	-0.141	DAP3_KYSE180	SE	26	0.141
3258	PPP2R5A	PPP2R5A	chr1	+	212520688	212520748	212519144	212519275	212529967	212530018	77	97	10	2	61	0	159	99	0.00350047	0.0305706	0.827,0.968	1	-0.103	DAP3_KYSE180	SE	61	0.103
3270	UACA	UACA	chr15	-	70983637	70983702	70982792	70982850	70987355	70987444	110	229	42	22	401	3	164	99	1.34918e-10	2.19169e-08	0.613,0.863	0.988	-0.25	DAP3_KYSE180	SE	152	0.25
3326	UBR1	UBR1	chr15	-	43276094	43276191	43270077	43270145	43281016	43281165	34	69	12	1	68	0	196	99	0.000909586	0.0107361	0.589,0.972	1	-0.22	DAP3_KYSE180	SE	46	0.22
3327	UBR1	UBR1	chr15	-	43277084	43277140	43270077	43270145	43281016	43281165	25	36	12	1	59	0	155	99	0.000408052	0.00570963	0.571,0.958	1	-0.236	DAP3_KYSE180	SE	37	0.236
3341	MBTD1	MBTD1	chr17	-	49336503	49336567	49302368	49302570	49337195	49337410	56	157	48	36	118	6	163	99	2.13197e-05	0.00053793	0.415,0.726	0.923	-0.353	DAP3_KYSE180	SE	104	0.353
3387	TAB3	TAB3	chrX	-	30852167	30852269	30845558	30849692	30861082	30861166	95	132	10	4	178	0	198	99	0.000120309	0.00216636	0.826,0.943	1	-0.116	DAP3_KYSE180	SE	105	0.116
3390	TAB3	TAB3	chrX	-	30864667	30864761	30861082	30861166	30870894	30871055	99	130	13	6	125	0	193	99	4.69757e-05	0.00101525	0.796,0.917	1	-0.143	DAP3_KYSE180	SE	112	0.143
3400	LYPD6	LYPD6	chr2	+	150305562	150305661	150294151	150294340	150325158	150325289	196	188	29	21	214	4	198	99	3.45404e-06	0.000122758	0.772,0.817	0.964	-0.169	DAP3_KYSE180	SE	209	0.169
3461	TRMT2B	TRMT2B	chrX	-	100306239	100306355	100297030	100297301	100306772	100307105	14	60	27	75	49	29	198	99	0.0045967	0.0377204	0.206,0.286	0.458	-0.212	DAP3_KYSE180	SE	41	0.212
3486	NBPF12	NBPF12	chr1	+	146384513	146384612	146381744	146381797	146386537	146386679	22	25	0	1	45	5	198	99	0.00284979	0.0260837	1.0,0.926	0.818	0.145	DAP3_KYSE180	SE	22	0.145
3487	NBPF12	NBPF12	chr1	+	146418137	146418301	146414167	146414219	146419343	146419395	38	28	0	0	46	4	198	99	0.00204153	0.0201377	1.0,1.0	0.852	0.148	DAP3_KYSE180	SE	28	0.148
3503	TGFBR2	TGFBR2	chr3	+	30664690	30664765	30647993	30648469	30686238	30686407	19	52	187	204	108	231	174	99	5.50891e-06	0.000180009	0.055,0.127	0.21	-0.119	DAP3_KYSE180	SE	206	0.119
3508	ZNF35	ZNF35	chr3	+	44694048	44694193	44692432	44692751	44700192	44702283	25	45	1	1	43	11	198	99	8.51988e-05	0.00163772	0.926,0.957	0.662	0.279	DAP3_KYSE180	SE	26	0.279
3523	CDH24	CDH24	chr14	-	23521178	23521292	23519030	23519152	23521681	23521818	235	177	262	375	241	147	198	99	7.00792e-06	0.000218702	0.31,0.191	0.45	-0.2	DAP3_KYSE180	SE	388	0.2
3580	HDDC2	HDDC2	chr6	-	125619859	125619962	125613986	125614055	125621683	125621805	400	506	401	392	1005	451	198	99	2.60515e-06	9.73682e-05	0.333,0.392	0.527	-0.164	DAP3_KYSE180	SE	801	0.164
3581	GTF2H2B	GTF2H2B	chr5	+	68863553	68863604	68862793	68862880	68863979	68864034	10	13	38	27	32	8	150	99	2.11076e-08	1.75419e-06	0.148,0.241	0.725	-0.53	DAP3_KYSE180	SE	40	0.53
3593	HIVEP1	HIVEP1	chr6	+	12136023	12136125	12120122	12126103	12161671	12162162	29	37	6	1	49	0	198	99	0.00295013	0.0267722	0.707,0.949	1	-0.172	DAP3_KYSE180	SE	35	0.172
3603	RHOC	RHOC	chr1	-	113247721	113247790	113246265	113246428	113249699	113250025	795	993	1210	690	1055	535	168	99	0.00237964	0.0227101	0.279,0.459	0.537	-0.168	DAP3_KYSE180	SE	1590	0.168
3651	MANBAL	MANBAL	chr20	+	35925698	35925937	35918057	35918089	35927165	35927282	175	168	153	122	181	62	198	99	3.19805e-05	0.000747537	0.364,0.408	0.593	-0.207	DAP3_KYSE180	SE	243	0.207
3653	MANBAL	MANBAL	chr20	+	35925749	35925937	35918057	35918089	35927165	35927282	201	192	153	122	180	62	198	99	0.000519096	0.00689466	0.396,0.44	0.592	-0.174	DAP3_KYSE180	SE	242	0.174
3717	CCZ1	CCZ1	chr7	+	5952473	5952585	5949665	5949747	5958497	5958531	109	115	10	14	120	1	198	99	6.62788e-05	0.00133616	0.845,0.804	0.984	-0.159	DAP3_KYSE180	SE	119	0.159
3809	PAN3	PAN3	chr13	+	28846117	28846208	28844837	28845003	28851373	28851513	82	151	15	0	105	0	190	99	0.00160385	0.0166735	0.74,1.0	1	-0.13	DAP3_KYSE180	SE	97	0.13
3819	ERCC6L2	ERCC6L2	chr9	+	98669359	98669553	98660130	98660253	98677949	98678111	95	172	0	3	114	10	198	99	0.000125522	0.00224458	1.0,0.966	0.851	0.132	DAP3_KYSE180	SE	95	0.132
3842	LINC02492	LINC02492	chr4	-	188586915	188586992	188454032	188454357	188593715	188593795	18	36	5	2	33	0	176	99	0.00291485	0.0265454	0.669,0.91	1	-0.21	DAP3_KYSE180	SE	23	0.21
3854	CBX4	CBX4	chr17	-	77811635	77811701	77809444	77809511	77812809	77812853	715	479	114	19	1010	21	165	99	4.44355e-07	2.22319e-05	0.79,0.938	0.967	-0.103	DAP3_KYSE180	SE	498	0.103
3889	NFATC3	NFATC3	chr16	+	68248231	68248335	68224670	68225678	68255098	68255187	25	44	0	1	91	10	198	99	0.000227274	0.00360969	1.0,0.957	0.82	0.158	DAP3_KYSE180	SE	25	0.158
3890	NFATC3	NFATC3	chr16	+	68248231	68248335	68224670	68225678	68260252	68263162	44	70	251	178	138	226	198	99	4.19488e-05	0.000926321	0.081,0.164	0.234	-0.112	DAP3_KYSE180	SE	248	0.112
3912	RPS6KL1	RPS6KL1	chr14	-	75385215	75385308	75378496	75378544	75386547	75386672	14	10	10	14	77	26	192	99	0.00649572	0.0489937	0.419,0.269	0.604	-0.26	DAP3_KYSE180	SE	24	0.26
3961	ADAL	ADAL	chr15	+	43639213	43639294	43638051	43638178	43641104	43641243	70	125	12	19	192	5	180	99	2.36943e-05	0.000586216	0.762,0.783	0.955	-0.182	DAP3_KYSE180	SE	82	0.182
3970	DZIP1	DZIP1	chr13	-	96251618	96251678	96246197	96246340	96258256	96258313	195	312	205	139	310	41	159	99	8.11168e-08	5.50374e-06	0.372,0.583	0.825	-0.347	DAP3_KYSE180	SE	351	0.347
4008	GNB1L	GNB1L	chr22	-	19794181	19794280	19789523	19789739	19841965	19842062	62	133	7	11	84	1	198	99	0.00223261	0.0216013	0.816,0.858	0.977	-0.14	DAP3_KYSE180	SE	69	0.14
4014	GNB1L	GNB1L	chr22	-	19808750	19808898	19799807	19799970	19841965	19842062	35	110	11	15	85	2	198	99	0.000336276	0.00490818	0.614,0.786	0.955	-0.255	DAP3_KYSE180	SE	46	0.255
4045	CLMN	CLMN	chr14	-	95696408	95696470	95690096	95690192	95786047	95786245	47	50	0	0	32	6	161	99	1.53687e-05	0.000416097	1.0,1.0	0.766	0.234	DAP3_KYSE180	SE	38	0.234
4218	DDX43	DDX43	chr6	+	74107411	74107467	74104550	74104878	74109956	74110086	69	45	30	4	67	2	155	99	0.00122452	0.0135143	0.595,0.878	0.955	-0.219	DAP3_KYSE180	SE	49	0.219
4219	DDX43	DDX43	chr6	+	74111581	74111713	74109956	74110086	74115401	74115558	99	97	10	3	43	0	198	99	0.00476297	0.0387609	0.832,0.942	1	-0.113	DAP3_KYSE180	SE	43	0.113
4220	DDX43	DDX43	chr6	+	74114412	74114494	74111581	74111713	74115401	74115558	11	52	28	31	64	6	181	99	2.00741e-06	7.87229e-05	0.177,0.478	0.854	-0.526	DAP3_KYSE180	SE	39	0.526
4222	DDX43	DDX43	chr6	+	74121927	74122015	74118970	74119071	74123380	74123508	75	156	30	23	156	8	187	99	0.000267525	0.00410296	0.57,0.782	0.912	-0.236	DAP3_KYSE180	SE	105	0.236
4260	RMND1	RMND1	chr6	-	151743675	151743740	151742379	151742456	151744659	151744766	84	87	12	1	150	0	164	99	0.000249318	0.00388282	0.809,0.981	1	-0.105	DAP3_KYSE180	SE	88	0.105
4299	GUF1	GUF1	chr4	+	44682457	44682569	44680411	44680804	44682710	44682859	91	135	34	30	172	11	198	99	1.29748e-05	0.000362546	0.572,0.692	0.887	-0.255	DAP3_KYSE180	SE	125	0.255
4325	FLOT1	FLOT1	chr6	-	30709390	30709481	30708455	30708575	30709923	30709980	125	25	23	8	11	21	190	99	4.59495e-07	2.28564e-05	0.739,0.62	0.214	0.466	DAP3_KYSE180	SE	32	0.466
4357	KSR1	KSR1	chr17	+	25928385	25928427	25924293	25924462	25930859	25930914	28	15	246	160	88	112	141	99	0	0	0.074,0.062	0.356	-0.288	DAP3_KYSE180	SE	175	0.288
4358	KSR1	KSR1	chr17	+	25928918	25928984	25924293	25924462	25930859	25930914	1	16	246	160	37	112	165	99	7.74544e-11	1.34277e-08	0.002,0.057	0.165	-0.136	DAP3_KYSE180	SE	149	0.136
4382	G2E3	G2E3	chr14	+	31074710	31075018	31071204	31071337	31077093	31077275	423	676	8	8	300	36	198	99	1.23207e-11	2.66189e-09	0.964,0.977	0.806	0.164	DAP3_KYSE180	SE	336	0.164
4435	FER1L4	FER1L4	chr20	-	34147889	34148131	34147110	34147394	34148306	34148405	36	31	0	0	28	4	198	99	0.000466546	0.0063443	1.0,1.0	0.778	0.222	DAP3_KYSE180	SE	31	0.222
4470	SDHAP1	SDHAP1	chr3	-	195690170	195690292	195686791	195686957	195692299	195692413	87	237	21	55	242	17	198	99	2.42893e-05	0.000597879	0.674,0.683	0.877	-0.198	DAP3_KYSE180	SE	108	0.198
4486	MIR570HG	MIR570HG	chr3	+	195416209	195416309	195415368	195415668	195435004	195435139	157	205	3	7	91	14	198	99	8.09933e-05	0.00157196	0.963,0.936	0.765	0.184	DAP3_KYSE180	SE	105	0.184
4500	RRN3	RRN3	chr16	-	15180221	15180311	15179985	15180115	15185171	15185228	114	175	238	121	230	65	189	99	4.91561e-06	0.000163831	0.201,0.431	0.65	-0.334	DAP3_KYSE180	SE	295	0.334
4502	NOL9	NOL9	chr1	-	6601889	6601987	6593339	6593501	6609630	6609758	12	20	16	4	43	3	197	99	0.0047727	0.0388259	0.274,0.715	0.878	-0.384	DAP3_KYSE180	SE	24	0.384
4508	LINC00649	LINC00649	chr21	+	35318113	35318199	35303425	35304046	35341537	35343487	65	118	6	4	102	0	185	99	0.00246564	0.0233411	0.853,0.94	1	-0.104	DAP3_KYSE180	SE	71	0.104
4524	PCNX1	PCNX1	chr14	+	71476350	71476441	71462457	71462642	71479716	71479919	167	127	17	10	141	3	190	99	0.00330824	0.0292764	0.837,0.869	0.961	-0.108	DAP3_KYSE180	SE	137	0.108
4582	GABRE	GABRE	chrX	-	151123839	151124039	151121595	151123556	151124179	151124332	193	347	1	10	114	12	198	99	0.000277178	0.00421194	0.99,0.946	0.826	0.142	DAP3_KYSE180	SE	126	0.142
4634	PEX7	PEX7	chr6	+	137187764	137187871	137147456	137147607	137191027	137191141	57	82	15	9	86	3	198	99	0.00304285	0.0274265	0.655,0.82	0.935	-0.198	DAP3_KYSE180	SE	72	0.198
4663	MACIR	MACIR	chr5	+	102601608	102601698	102594463	102594597	102611597	102614361	52	77	17	0	72	0	189	99	0.00151444	0.0159393	0.616,1.0	1	-0.192	DAP3_KYSE180	SE	69	0.192
4671	GARS-DT	GARS-DT	chr7	-	30591715	30591795	30587972	30590397	30601081	30601744	14	23	37	52	38	16	179	99	9.7034e-07	4.28912e-05	0.173,0.197	0.568	-0.383	DAP3_KYSE180	SE	51	0.383
4693	TRIM59-IFT80	TRIM59-IFT80	chr3	-	160166513	160166583	160156019	160156974	160167504	160167626	50	181	277	184	226	39	169	99	1.25255e-12	3.53516e-10	0.096,0.366	0.772	-0.541	DAP3_KYSE180	SE	265	0.541
4712	BIN3	BIN3	chr8	-	22494434	22494475	22487954	22488091	22502267	22502316	48	131	20	4	124	3	140	99	0.00625197	0.0476144	0.629,0.959	0.967	-0.173	DAP3_KYSE180	SE	68	0.173
4750	KCNC4	KCNC4	chr1	+	110774842	110775219	110768596	110768800	110775532	110776666	66	30	6	2	17	20	198	99	6.90589e-09	6.83603e-07	0.846,0.882	0.298	0.566	DAP3_KYSE180	SE	32	0.566
4852	ELP1	ELP1	chr9	-	111693276	111693481	111692048	111692201	111696143	111696404	235	381	26	14	295	3	198	99	7.90832e-05	0.00154223	0.819,0.932	0.98	-0.105	DAP3_KYSE180	SE	261	0.105
4863	KMT5C	KMT5C	chr19	+	55853582	55853748	55853161	55853414	55854109	55854219	286	229	61	62	257	20	198	99	1.46525e-05	0.000400151	0.701,0.649	0.865	-0.19	DAP3_KYSE180	SE	277	0.19
4950	PDGFA	PDGFA	chr7	-	540067	540136	536895	538211	540752	540879	159	384	676	423	361	297	168	99	0.000868968	0.0103682	0.122,0.349	0.417	-0.181	DAP3_KYSE180	SE	658	0.181
4955	SNHG16	SNHG16	chr17	+	74555026	74555125	74553845	74553939	74557369	74557480	860	694	1151	516	610	305	198	99	0.000322147	0.00474576	0.272,0.402	0.5	-0.163	DAP3_KYSE180	SE	915	0.163
4957	FAM13B	FAM13B	chr5	-	137292165	137292231	137289854	137290065	137295304	137295452	10	4	25	41	70	59	165	99	1.26914e-06	5.35303e-05	0.194,0.055	0.416	-0.291	DAP3_KYSE180	SE	35	0.291
4962	FAM13B	FAM13B	chr5	-	137354643	137354835	137353990	137354203	137356719	137356886	12	24	21	9	84	13	198	99	0.00193721	0.0193245	0.222,0.571	0.764	-0.368	DAP3_KYSE180	SE	33	0.368
4966	STYX	STYX	chr14	+	53223268	53223329	53217400	53217498	53224036	53224073	140	154	28	3	122	1	160	99	0.000377408	0.00536714	0.756,0.969	0.987	-0.124	DAP3_KYSE180	SE	123	0.124
4970	MLKL	MLKL	chr16	-	74712796	74712878	74709510	74709662	74716548	74716684	27	86	17	10	147	2	181	99	8.53617e-06	0.00025599	0.465,0.825	0.976	-0.331	DAP3_KYSE180	SE	44	0.331
5001	WNK1	WNK1	chr12	+	980430	980514	971248	971436	987377	987527	139	234	194	146	321	121	183	99	0.000586756	0.0076046	0.279,0.464	0.589	-0.217	DAP3_KYSE180	SE	333	0.217
5008	WNK1	WNK1	chr12	+	989886	990165	988738	989197	990857	990955	37	20	32	7	75	14	198	99	0.00640407	0.0485032	0.366,0.588	0.728	-0.251	DAP3_KYSE180	SE	27	0.251
5038	CHCHD4	CHCHD4	chr3	-	14163416	14163586	14157925	14158024	14166154	14166370	49	69	155	138	140	165	198	99	0.000159122	0.0027105	0.136,0.2	0.298	-0.13	DAP3_KYSE180	SE	204	0.13
5145	IFNLR1	IFNLR1	chr1	-	24507220	24507344	24495906	24496091	24513680	24513779	189	171	63	14	155	6	198	99	0.00130299	0.0141764	0.6,0.859	0.928	-0.199	DAP3_KYSE180	SE	161	0.199
5215	MAP2K7	MAP2K7	chr19	+	7970692	7970740	7968761	7968953	7974639	7974781	93	119	602	386	135	166	147	99	7.48546e-12	1.72794e-09	0.094,0.172	0.354	-0.221	DAP3_KYSE180	SE	301	0.221
5230	GREB1L	GREB1L	chr18	+	18963470	18963636	18822202	18822354	18964166	18964364	20	35	0	0	20	3	198	99	0.001874	0.018844	1.0,1.0	0.769	0.231	DAP3_KYSE180	SE	20	0.231
5319	UBA7	UBA7	chr3	-	49846822	49846897	49846408	49846592	49846974	49847158	63	49	23	8	62	1	174	99	2.28073e-05	0.000568451	0.609,0.777	0.972	-0.279	DAP3_KYSE180	SE	57	0.279
5339	NUMB	NUMB	chr14	-	73745988	73746132	73741917	73744001	73749066	73749213	278	477	600	436	761	432	198	99	5.40189e-05	0.00113625	0.188,0.354	0.468	-0.197	DAP3_KYSE180	SE	878	0.197
5372	ADGRA2	ADGRA2	chr8	+	37698277	37698367	37697638	37697784	37698603	37702414	28	63	5	8	43	27	189	99	9.04796e-05	0.00171975	0.746,0.805	0.455	0.321	DAP3_KYSE180	SE	33	0.321
5380	CCDC18	CCDC18	chr1	+	93671066	93671188	93667448	93667545	93672663	93672955	8	14	12	13	37	4	198	99	6.08526e-06	0.000194907	0.25,0.35	0.822	-0.522	DAP3_KYSE180	SE	20	0.522
5410	WDR62	WDR62	chr19	+	36582101	36582213	36581346	36581422	36583590	36583713	66	70	4	6	57	0	198	99	0.00264646	0.0246267	0.892,0.854	1	-0.127	DAP3_KYSE180	SE	57	0.127
5431	TBC1D15	TBC1D15	chr12	+	72278590	72278801	72266708	72266783	72287001	72287104	142	128	3	0	81	8	198	99	0.000208378	0.00336256	0.959,1.0	0.835	0.145	DAP3_KYSE180	SE	89	0.145
5477	TRAIP	TRAIP	chr3	-	49879885	49879980	49877716	49877806	49881233	49881361	32	80	15	4	118	1	194	99	0.000162364	0.00275441	0.521,0.911	0.984	-0.268	DAP3_KYSE180	SE	47	0.268
5484	DRG2	DRG2	chr17	+	18009746	18009784	18007936	18007995	18010467	18011283	86	97	2	16	115	0	137	99	9.89337e-05	0.00184851	0.969,0.814	1	-0.109	DAP3_KYSE180	SE	88	0.109
5533	HMGN5	HMGN5	chrX	-	80375286	80375316	80374228	80374258	80377033	80377171	51	110	14	26	145	9	129	99	0.000158097	0.00269732	0.737,0.765	0.925	-0.174	DAP3_KYSE180	SE	65	0.174
5535	BTN2A3P	BTN2A3P	chr6	+	26428098	26428335	26426469	26426751	26428870	26429013	52	55	0	0	40	8	198	99	5.27316e-07	2.56368e-05	1.0,1.0	0.714	0.286	DAP3_KYSE180	SE	48	0.286
5567	SMAP1	SMAP1	chr6	+	71508359	71508440	71483052	71483128	71546643	71546731	106	55	14	4	108	0	180	99	1.65012e-05	0.000437842	0.806,0.883	1	-0.155	DAP3_KYSE180	SE	59	0.155
5570	AMOTL1	AMOTL1	chr11	+	94528176	94528326	94501521	94501726	94532555	94533477	232	344	62	59	204	19	198	99	0.00291692	0.0265568	0.652,0.745	0.843	-0.144	DAP3_KYSE180	SE	223	0.144
5608	TEX30	TEX30	chr13	-	103422361	103422436	103421660	103421891	103426031	103426136	42	247	265	143	269	84	174	99	0.000287267	0.00433664	0.083,0.496	0.646	-0.357	DAP3_KYSE180	SE	307	0.357
5621	CHEK2	CHEK2	chr22	-	29092888	29092975	29091697	29091861	29095825	29095925	256	447	59	67	310	20	186	99	7.98686e-05	0.00155519	0.698,0.78	0.892	-0.153	DAP3_KYSE180	SE	315	0.153
5623	CHEK2	CHEK2	chr22	-	29099492	29099554	29095825	29095925	29105993	29106047	173	220	16	25	125	36	161	99	0.000258033	0.00398711	0.869,0.844	0.681	0.175	DAP3_KYSE180	SE	161	0.175
5635	LAMTOR3	LAMTOR3	chr4	-	100815111	100815157	100813156	100813191	100815491	100815584	647	297	67	14	263	54	145	99	8.00145e-05	0.00155686	0.868,0.935	0.769	0.132	DAP3_KYSE180	SE	311	0.132
5640	NDUFB9	NDUFB9	chr8	+	125555329	125555520	125551342	125551528	125562001	125562227	48	26	0	0	28	3	198	99	0.00398768	0.0338142	1.0,1.0	0.824	0.176	DAP3_KYSE180	SE	26	0.176
5647	SCRIB	SCRIB	chr8	-	144873835	144873910	144873558	144873610	144874045	144874083	85	116	282	263	193	268	174	99	0.000115407	0.00209507	0.146,0.201	0.291	-0.117	DAP3_KYSE180	SE	367	0.117
5656	SCRIB	SCRIB	chr8	-	144889721	144889784	144889093	144889183	144890778	144891195	24	38	216	269	66	191	162	99	1.37625e-05	0.000379784	0.064,0.079	0.174	-0.102	DAP3_KYSE180	SE	240	0.102
5676	MINDY3	MINDY3	chr10	-	15858833	15858914	15838098	15838171	15875628	15875708	68	72	19	7	111	3	180	99	0.000483551	0.00651801	0.663,0.85	0.953	-0.197	DAP3_KYSE180	SE	79	0.197
5677	MINDY3	MINDY3	chr10	-	15863654	15863725	15838098	15838171	15875628	15875708	41	57	19	7	115	3	170	99	9.76095e-05	0.00182748	0.557,0.826	0.957	-0.265	DAP3_KYSE180	SE	60	0.265
5679	MINDY3	MINDY3	chr10	-	15880226	15880278	15879202	15879317	15883424	15883598	8	65	52	36	160	20	151	99	5.50836e-06	0.000180009	0.092,0.542	0.84	-0.523	DAP3_KYSE180	SE	60	0.523
5733	C8orf58	C8orf58	chr8	+	22460073	22460156	22459712	22459825	22460707	22461655	37	118	22	34	154	23	182	99	0.00503719	0.0404524	0.478,0.654	0.785	-0.219	DAP3_KYSE180	SE	59	0.219
5791	TMEM44-AS1	TMEM44-AS1	chr3	+	194309749	194309871	194304996	194305177	194310202	194310355	26	66	0	0	186	17	198	99	7.42906e-06	0.0002288	1.0,1.0	0.845	0.155	DAP3_KYSE180	SE	26	0.155
5792	TMEM44-AS1	TMEM44-AS1	chr3	+	194309753	194309871	194304996	194305177	194310202	194310355	45	82	0	0	214	17	198	99	4.65017e-06	0.000156317	1.0,1.0	0.863	0.137	DAP3_KYSE180	SE	45	0.137
5815	KLHDC10	KLHDC10	chr7	+	129736760	129736847	129710373	129710649	129756284	129756506	7	29	44	25	79	6	186	99	2.29534e-10	3.47486e-08	0.078,0.382	0.875	-0.645	DAP3_KYSE180	SE	51	0.645
5874	SLC45A4	SLC45A4	chr8	-	142231675	142231864	142229748	142229928	142264087	142264728	46	76	50	33	159	25	198	99	4.11102e-05	0.000911234	0.315,0.535	0.761	-0.336	DAP3_KYSE180	SE	96	0.336
5877	LOC102724788	LOC102724788	chr22	-	18908854	18908936	18907218	18907311	18912563	18912713	264	467	155	42	292	10	181	99	0.000190062	0.00311891	0.482,0.859	0.941	-0.27	DAP3_KYSE180	SE	302	0.27
5883	LOC102724788	LOC102724788	chr22	-	18910627	18910692	18907218	18907311	18912563	18912713	95	107	155	42	64	10	164	99	0.000921802	0.0108422	0.27,0.606	0.794	-0.356	DAP3_KYSE180	SE	74	0.356
5896	PTCD3	PTCD3	chr2	+	86352917	86353003	86352577	86352638	86354283	86354428	326	601	46	22	453	5	185	99	2.28044e-06	8.75665e-05	0.791,0.936	0.98	-0.116	DAP3_KYSE180	SE	372	0.116
5920	BAX	BAX	chr19	+	49458804	49458856	49458131	49458219	49458943	49459090	617	417	125	81	652	47	151	99	4.49789e-07	2.24428e-05	0.764,0.771	0.901	-0.133	DAP3_KYSE180	SE	498	0.133
5932	CPM	CPM	chr12	-	69279571	69279669	69265563	69265736	69326457	69326620	89	50	8	13	109	4	197	99	0.00651457	0.0491083	0.848,0.659	0.932	-0.178	DAP3_KYSE180	SE	63	0.178
5960	TRIM33	TRIM33	chr1	-	114973419	114973534	114970369	114970516	114976238	114976355	169	245	59	5	383	1	198	99	1.87165e-06	7.43025e-05	0.589,0.961	0.995	-0.22	DAP3_KYSE180	SE	228	0.22
5975	UBE2G1	UBE2G1	chr17	-	4192524	4192703	4172511	4175811	4210315	4210418	84	25	72	5	53	1	198	99	1.52862e-05	0.000413949	0.368,0.714	0.964	-0.423	DAP3_KYSE180	SE	30	0.423
5997	HIBCH	HIBCH	chr2	-	191073605	191073639	191068645	191069958	191077681	191077801	73	240	16	21	243	11	133	99	0.00572934	0.0445116	0.773,0.895	0.943	-0.109	DAP3_KYSE180	SE	89	0.109
6020	KIF13B	KIF13B	chr8	-	28932797	28932860	28929136	28929833	28950261	28950395	17	22	20	26	58	20	162	99	0.000345208	0.00501245	0.342,0.341	0.639	-0.297	DAP3_KYSE180	SE	37	0.297
6023	KIF13B	KIF13B	chr8	-	28950261	28950395	28932797	28932860	28956649	28956758	47	44	0	0	72	4	198	99	0.00605789	0.0464376	1.0,1.0	0.9	0.1	DAP3_KYSE180	SE	44	0.1
6046	ARMT1	ARMT1	chr6	+	151775682	151775788	151773600	151773721	151779462	151779707	94	139	113	13	315	13	198	99	0.00172694	0.0176879	0.294,0.842	0.924	-0.356	DAP3_KYSE180	SE	152	0.356
6058	NF1	NF1	chr17	+	29579955	29580018	29576001	29576137	29585361	29585520	132	244	169	202	217	70	162	99	7.72085e-08	5.27463e-06	0.323,0.425	0.655	-0.281	DAP3_KYSE180	SE	287	0.281
6112	PARP8	PARP8	chr5	+	49963904	49963959	49962470	49963020	50045984	50046022	41	82	23	19	111	5	154	99	1.08606e-05	0.000314016	0.534,0.735	0.935	-0.3	DAP3_KYSE180	SE	64	0.3
6115	PARP8	PARP8	chr5	+	50117046	50117172	50111265	50111358	50118168	50118234	65	137	19	2	197	1	198	99	0.000179188	0.0029822	0.631,0.972	0.99	-0.189	DAP3_KYSE180	SE	84	0.189
6116	PARP8	PARP8	chr5	+	50120741	50120809	50118168	50118234	50122588	50122637	101	156	10	8	235	0	167	99	7.63718e-06	0.000234036	0.857,0.92	1	-0.111	DAP3_KYSE180	SE	111	0.111
6147	ZNF655	ZNF655	chr7	+	99159510	99159596	99158155	99158318	99169867	99174077	259	269	72	116	351	56	185	99	0.00041487	0.00578245	0.658,0.554	0.77	-0.164	DAP3_KYSE180	SE	331	0.164
6150	ZNF655	ZNF655	chr7	+	99159990	99160117	99158155	99158318	99169867	99174077	10	26	72	116	51	56	198	99	3.67722e-08	2.80981e-06	0.065,0.101	0.313	-0.23	DAP3_KYSE180	SE	82	0.23
6154	ZNF655	ZNF655	chr7	+	99169310	99169415	99158155	99158318	99169867	99174077	65	141	72	116	235	56	198	99	1.86089e-10	2.91996e-08	0.311,0.378	0.677	-0.333	DAP3_KYSE180	SE	137	0.333
6163	ACAA1	ACAA1	chr3	-	38173086	38173129	38170780	38170879	38173416	38173496	278	194	91	66	221	24	142	99	5.27251e-06	0.000174062	0.68,0.672	0.865	-0.189	DAP3_KYSE180	SE	245	0.189
6236	SLC30A4	SLC30A4	chr15	-	45803335	45803482	45782925	45783079	45814161	45814666	37	73	2	14	60	0	198	99	0.000147683	0.00255375	0.902,0.723	1	-0.188	DAP3_KYSE180	SE	39	0.188
6240	PICK1	PICK1	chr22	+	38463710	38463777	38461008	38461137	38465039	38465129	99	173	23	22	228	14	166	99	0.00264381	0.0246141	0.72,0.824	0.907	-0.135	DAP3_KYSE180	SE	122	0.135
6271	SUGCT	SUGCT	chr7	+	40723654	40723732	40535882	40535985	40789032	40789096	0	3	29	22	12	42	177	99	0.00164389	0.0170184	0.0,0.071	0.138	-0.103	DAP3_KYSE180	SE	25	0.103
6332	RIC1	RIC1	chr9	+	5753535	5753646	5753199	5753238	5754840	5754930	80	173	55	23	200	12	198	99	0.00142407	0.0151838	0.421,0.79	0.893	-0.287	DAP3_KYSE180	SE	135	0.287
6347	RWDD2B	RWDD2B	chr21	-	30380560	30380628	30380081	30380444	30380715	30380942	228	261	81	54	471	34	167	99	9.88535e-08	6.46905e-06	0.625,0.741	0.891	-0.208	DAP3_KYSE180	SE	309	0.208
6348	RWDD2B	RWDD2B	chr21	-	30381915	30382013	30380715	30380942	30391531	30391692	8	28	177	119	88	199	197	99	1.70786e-07	1.01794e-05	0.022,0.106	0.182	-0.118	DAP3_KYSE180	SE	147	0.118
6364	CBWD1	CBWD1	chr9	-	152033	152078	146101	146158	154708	154795	46	90	0	1	60	8	144	99	2.81935e-05	0.000675337	1.0,0.984	0.838	0.154	DAP3_KYSE180	SE	46	0.154
6365	CBWD1	CBWD1	chr9	-	177722	177820	175697	175784	178815	179075	52	17	131	88	69	100	197	99	0.000918322	0.0108131	0.166,0.088	0.257	-0.13	DAP3_KYSE180	SE	105	0.13
6403	SLC2A11	SLC2A11	chr22	+	24226135	24226211	24225958	24226060	24226488	24226616	39	24	3	7	85	1	175	99	0.000938213	0.0109951	0.88,0.66	0.98	-0.21	DAP3_KYSE180	SE	31	0.21
6411	CCDC159	CCDC159	chr19	+	11462732	11462809	11461483	11461679	11464126	11464248	18	52	7	1	47	0	176	99	0.00268684	0.0249247	0.591,0.967	1	-0.221	DAP3_KYSE180	SE	25	0.221
6418	LINC00630	LINC00630	chrX	+	102089555	102089904	102081896	102082072	102094728	102094791	0	27	28	40	23	22	198	99	0.00658706	0.0495322	0.0,0.252	0.343	-0.217	DAP3_KYSE180	SE	28	0.217
6433	LINC00630	LINC00630	chrX	+	102139070	102139736	102119969	102120080	102152501	102152692	47	48	8	11	36	23	198	99	0.00179435	0.0182049	0.746,0.686	0.439	0.277	DAP3_KYSE180	SE	55	0.277
6475	PLXNB1	PLXNB1	chr3	-	48464913	48466026	48464173	48464356	48470661	48470872	125	220	0	1	102	6	198	99	0.000412512	0.0057558	1.0,0.991	0.895	0.101	DAP3_KYSE180	SE	108	0.101
6525	SLC66A3	SLC66A3	chr2	+	11315093	11315135	11304329	11304387	11317862	11318982	57	51	5	13	109	3	141	99	0.00156835	0.016385	0.889,0.734	0.962	-0.15	DAP3_KYSE180	SE	62	0.15
6526	SLC66A3	SLC66A3	chr2	+	11315093	11315135	11312050	11312171	11317862	11318982	105	105	134	139	220	85	141	99	5.56012e-10	7.62121e-08	0.355,0.347	0.645	-0.294	DAP3_KYSE180	SE	239	0.294
6536	PUS1	PUS1	chr12	+	132423717	132423820	132416719	132416857	132425836	132426528	221	343	35	11	347	6	198	99	0.00037961	0.00539358	0.759,0.94	0.967	-0.118	DAP3_KYSE180	SE	256	0.118
6543	PKNOX1	PKNOX1	chr21	+	44438242	44438340	44437017	44437117	44441412	44441541	106	129	0	0	98	6	197	99	0.000307478	0.00456869	1.0,1.0	0.891	0.109	DAP3_KYSE180	SE	104	0.109
6544	SLMO2-ATP5E	SLMO2-ATP5E	chr20	-	57612245	57612335	57611744	57611815	57613520	57613689	1362	1361	412	40	1804	61	189	99	0.00636306	0.0482663	0.634,0.947	0.939	-0.148	DAP3_KYSE180	SE	1401	0.148
6547	STX16-NPEPL1	STX16-NPEPL1	chr20	+	57234678	57234690	57226308	57227194	57242545	57242653	109	164	148	164	237	41	111	99	0	0	0.396,0.471	0.838	-0.404	DAP3_KYSE180	SE	257	0.404
6572	ALPK3	ALPK3	chr15	+	85405865	85406146	85403267	85403303	85406782	85406871	60	59	1	0	65	8	198	99	3.66691e-05	0.000832393	0.968,1.0	0.802	0.182	DAP3_KYSE180	SE	59	0.182
6577	GTPBP1	GTPBP1	chr22	+	39104849	39104961	39101948	39102152	39111911	39112092	665	640	38	7	232	29	198	99	8.57087e-06	0.000256771	0.897,0.979	0.8	0.138	DAP3_KYSE180	SE	261	0.138
6610	SLC9A8	SLC9A8	chr20	+	48497460	48497572	48481275	48481381	48500382	48500603	34	69	6	0	181	0	198	99	0.00450966	0.0371933	0.739,1.0	1	-0.131	DAP3_KYSE180	SE	40	0.131
6668	OSER1-DT	OSER1-DT	chr20	+	42843527	42843643	42839721	42839996	42853460	42854667	81	79	20	35	107	13	198	99	0.00417018	0.0350227	0.669,0.53	0.805	-0.206	DAP3_KYSE180	SE	101	0.206
6669	OSER1-DT	OSER1-DT	chr20	+	42843527	42843643	42839725	42840131	42853460	42854667	34	35	8	0	55	0	198	99	0.00320458	0.0285569	0.68,1.0	1	-0.16	DAP3_KYSE180	SE	35	0.16
6679	POLB	POLB	chr8	+	42210036	42210086	42202470	42202537	42213033	42213085	39	43	6	3	43	0	149	99	0.00219297	0.021291	0.812,0.905	1	-0.141	DAP3_KYSE180	SE	43	0.141
6688	PLXNB3	PLXNB3	chrX	+	153032327	153033368	153030925	153031035	153033703	153033883	96	101	11	8	105	0	198	99	3.19077e-05	0.000746106	0.814,0.863	1	-0.161	DAP3_KYSE180	SE	105	0.161
6703	SNHG17	SNHG17	chr20	-	37050738	37050888	37049652	37049745	37054582	37054696	115	82	5	0	300	39	198	99	1.77035e-05	0.000462984	0.92,1.0	0.794	0.166	DAP3_KYSE180	SE	82	0.166
6724	CERS4	CERS4	chr19	+	8275589	8275746	8274253	8274378	8315959	8316133	307	223	48	45	235	10	198	99	5.81465e-06	0.000187684	0.762,0.712	0.922	-0.185	DAP3_KYSE180	SE	245	0.185
6739	PHF8	PHF8	chrX	-	54020033	54020336	54019168	54019272	54022125	54022215	363	340	9	16	269	38	198	99	1.28408e-06	5.40191e-05	0.953,0.914	0.78	0.153	DAP3_KYSE180	SE	307	0.153
6766	AARSD1	AARSD1	chr17	-	41105740	41105795	41103816	41103911	41106892	41106984	210	248	102	73	237	38	154	99	0.000493615	0.00661824	0.57,0.686	0.8	-0.172	DAP3_KYSE180	SE	275	0.172
6778	STX3	STX3	chr11	+	59562844	59562955	59560852	59560987	59564755	59564869	464	550	81	16	453	7	198	99	5.81374e-05	0.00120342	0.741,0.945	0.97	-0.127	DAP3_KYSE180	SE	460	0.127
6826	USP8	USP8	chr15	+	50776471	50776558	50773677	50774262	50781997	50782078	30	131	185	277	308	158	186	99	0	0	0.079,0.201	0.509	-0.369	DAP3_KYSE180	SE	215	0.369
6830	HIC2	HIC2	chr22	+	21797047	21797146	21771659	21771849	21799210	21805750	89	34	57	12	42	2	198	99	1.66603e-05	0.000441157	0.438,0.586	0.913	-0.401	DAP3_KYSE180	SE	44	0.401
6833	SH3D19	SH3D19	chr4	-	152065371	152065440	152065061	152065202	152069073	152069338	16	63	264	224	151	173	168	99	1.02141e-14	4.82575e-12	0.034,0.142	0.34	-0.252	DAP3_KYSE180	SE	280	0.252
6843	ENTR1	ENTR1	chr9	-	139303450	139303519	139302277	139302390	139304541	139304691	173	248	150	124	357	74	168	99	6.83392e-07	3.19367e-05	0.405,0.541	0.74	-0.267	DAP3_KYSE180	SE	323	0.267
6844	ENTR1	ENTR1	chr9	-	139303450	139303519	139302277	139302390	139304779	139305066	137	180	249	172	325	198	168	99	0.00034826	0.00504742	0.245,0.381	0.492	-0.179	DAP3_KYSE180	SE	352	0.179
6847	ENTR1	ENTR1	chr9	-	139304541	139304691	139303450	139303519	139304779	139305066	229	236	23	38	284	104	198	99	1.88187e-06	7.45477e-05	0.833,0.756	0.577	0.218	DAP3_KYSE180	SE	252	0.218
6906	ZBTB8A	ZBTB8A	chr1	+	33060654	33060824	33058531	33059355	33065687	33071542	103	132	0	0	84	6	198	99	0.000152822	0.00262641	1.0,1.0	0.875	0.125	DAP3_KYSE180	SE	90	0.125
6934	ANKRD11	ANKRD11	chr16	-	89352446	89352594	89341500	89341599	89354935	89355078	375	350	187	22	384	7	198	99	2.45851e-05	0.000603203	0.501,0.888	0.965	-0.27	DAP3_KYSE180	SE	372	0.27
6943	ANKRD11	ANKRD11	chr16	-	89358088	89358185	89357420	89357591	89371613	89371752	256	317	1055	517	509	647	196	99	0.000170366	0.00286421	0.109,0.236	0.284	-0.111	DAP3_KYSE180	SE	834	0.111
6978	STRN3	STRN3	chr14	-	31388171	31388312	31382729	31382863	31404368	31404510	7	45	311	258	88	161	198	99	3.21965e-15	1.62217e-12	0.011,0.08	0.215	-0.169	DAP3_KYSE180	SE	249	0.169
6980	STRN3	STRN3	chr14	-	31398406	31398517	31388171	31388312	31404368	31404510	37	142	0	7	83	27	198	99	1.10031e-07	7.07127e-06	1.0,0.91	0.606	0.349	DAP3_KYSE180	SE	37	0.349
7024	LINC01881	LINC01881	chr2	+	243058333	243058383	243056789	243056892	243061115	243061208	21	9	17	12	31	7	149	99	0.00202204	0.0199914	0.451,0.333	0.746	-0.354	DAP3_KYSE180	SE	21	0.354
7038	GOLGA2	GOLGA2	chr9	-	131029472	131029553	131028248	131028299	131029736	131029796	276	255	76	7	269	3	180	99	5.23846e-05	0.00110838	0.666,0.952	0.98	-0.171	DAP3_KYSE180	SE	262	0.171
7039	GOLGA2	GOLGA2	chr9	-	131029472	131029553	131028565	131028604	131029736	131029796	548	554	1003	734	518	426	180	99	8.68975e-06	0.00025969	0.231,0.293	0.401	-0.139	DAP3_KYSE180	SE	944	0.139
7042	GOLGA2	GOLGA2	chr9	-	131035063	131035144	131030698	131030803	131036128	131036251	790	343	919	735	440	399	180	99	0.00279826	0.0257326	0.321,0.204	0.378	-0.115	DAP3_KYSE180	SE	839	0.115
7068	TRIM11	TRIM11	chr1	-	228588664	228588895	228584843	228584866	228589766	228589862	453	343	13	18	322	46	198	99	8.79986e-07	3.94791e-05	0.946,0.905	0.778	0.147	DAP3_KYSE180	SE	361	0.147
7073	TNRC6C	TNRC6C	chr17	+	76093825	76093942	76089700	76089844	76094423	76094618	133	103	1	9	77	13	198	99	0.00238384	0.0227336	0.985,0.851	0.748	0.17	DAP3_KYSE180	SE	90	0.17
7110	MTERF4	MTERF4	chr2	-	242034011	242035853	242033691	242033847	242036657	242036842	163	158	15	8	128	31	198	99	7.99801e-05	0.0015566	0.845,0.908	0.674	0.203	DAP3_KYSE180	SE	159	0.203
7112	MTERF4	MTERF4	chr2	-	242034498	242035853	242033691	242033847	242036657	242036842	161	147	15	8	124	31	198	99	9.22683e-05	0.00174629	0.843,0.902	0.667	0.206	DAP3_KYSE180	SE	155	0.206
7114	MTERF4	MTERF4	chr2	-	242034544	242035853	242033691	242033847	242036657	242036842	163	152	15	8	124	31	198	99	6.8707e-05	0.00137694	0.845,0.905	0.667	0.208	DAP3_KYSE180	SE	155	0.208
7120	MTERF4	MTERF4	chr2	-	242038810	242039309	242033691	242033847	242041667	242041702	69	99	8	2	75	0	198	99	0.00340093	0.0299205	0.812,0.961	1	-0.113	DAP3_KYSE180	SE	75	0.113
7168	PHLPP2	PHLPP2	chr16	-	71736500	71736634	71724421	71724612	71748414	71748704	108	64	10	2	62	0	198	99	0.00229353	0.0220682	0.844,0.941	1	-0.108	DAP3_KYSE180	SE	62	0.108
7172	DCST1-AS1	DCST1-AS1	chr1	-	155018435	155018631	155017667	155018329	155021744	155021837	26	66	11	8	98	4	198	99	0.00321501	0.0286321	0.542,0.805	0.925	-0.252	DAP3_KYSE180	SE	37	0.252
7196	PROSER3	PROSER3	chr19	+	36255934	36256077	36255754	36255837	36257668	36257856	302	292	9	6	182	17	198	99	0.000592701	0.00766624	0.944,0.961	0.843	0.109	DAP3_KYSE180	SE	199	0.109
7208	POMT2	POMT2	chr14	-	77765797	77765904	77765031	77765114	77771034	77771143	122	71	5	14	164	0	198	99	7.31612e-06	0.000226132	0.924,0.717	1	-0.179	DAP3_KYSE180	SE	85	0.179
7212	POMT2	POMT2	chr14	-	77769177	77769286	77765031	77765114	77771034	77771143	168	104	5	14	137	0	198	99	9.51884e-05	0.00179	0.944,0.788	1	-0.134	DAP3_KYSE180	SE	118	0.134
7239	MAPK8IP3	MAPK8IP3	chr16	+	1808148	1808160	1798602	1798721	1809958	1810016	23	18	90	26	19	11	111	99	0.00167248	0.0172438	0.186,0.382	0.606	-0.322	DAP3_KYSE180	SE	30	0.322
7287	FAM168A	FAM168A	chr11	-	73130918	73131044	73122438	73122581	73141734	73141815	508	452	89	46	389	18	198	99	5.56949e-05	0.00116202	0.741,0.831	0.915	-0.129	DAP3_KYSE180	SE	407	0.129
7306	ZDBF2	ZDBF2	chr2	+	207145273	207145317	207144263	207144316	207146524	207146633	33	81	2	0	23	5	143	99	0.000434262	0.00599571	0.92,1.0	0.761	0.199	DAP3_KYSE180	SE	28	0.199
7307	ZDBF2	ZDBF2	chr2	+	207156737	207156840	207146524	207146633	207161969	207162097	4	11	40	45	51	17	198	99	1.12133e-14	5.20255e-12	0.048,0.109	0.6	-0.521	DAP3_KYSE180	SE	44	0.521
7309	PSMD6	PSMD6	chr3	-	64008318	64008477	64007993	64008199	64009067	64009148	132	121	2	0	55	4	198	99	0.00448195	0.0370286	0.971,1.0	0.873	0.113	DAP3_KYSE180	SE	59	0.113
7314	TBC1D12	TBC1D12	chr10	+	96256811	96256929	96253121	96253204	96290958	96291217	30	59	15	0	67	0	198	99	0.0022102	0.0214182	0.5,1.0	1	-0.25	DAP3_KYSE180	SE	45	0.25
7320	FGF7P6	FGF7P6	chr9	+	46698074	46698184	46687556	46688114	46744176	46744280	5	4	51	61	23	70	198	99	0.00028153	0.00426702	0.047,0.032	0.141	-0.101	DAP3_KYSE180	SE	56	0.101
7332	MTMR14	MTMR14	chr3	+	9711115	9711176	9703950	9704059	9712731	9712854	80	69	19	5	103	3	160	99	0.00241451	0.0229735	0.723,0.895	0.955	-0.146	DAP3_KYSE180	SE	74	0.146
7367	ZBTB38	ZBTB38	chr3	+	141157084	141157207	141122768	141122873	141161230	141168632	23	26	120	63	94	147	198	99	0.000399545	0.00561558	0.087,0.171	0.242	-0.113	DAP3_KYSE180	SE	89	0.113
7424	DNAJC19	DNAJC19	chr3	-	180704730	180704810	180703713	180703784	180705810	180705884	1615	2161	465	337	2370	148	179	99	1.79969e-10	2.83427e-08	0.658,0.78	0.899	-0.18	DAP3_KYSE180	SE	2080	0.18
7426	DNAJC19	DNAJC19	chr3	-	180704785	180704810	180703713	180703784	180705810	180705884	152	200	465	337	165	148	124	99	8.1145e-06	0.000246149	0.207,0.321	0.471	-0.207	DAP3_KYSE180	SE	313	0.207
7446	BAZ1A	BAZ1A	chr14	-	35255331	35255427	35254982	35255207	35261980	35262127	387	377	180	80	525	17	195	99	4.43756e-13	1.44903e-10	0.522,0.705	0.94	-0.327	DAP3_KYSE180	SE	457	0.327
7460	RHBDD2	RHBDD2	chr7	+	75510682	75510804	75508309	75508578	75511146	75511554	382	258	955	551	648	390	198	99	0	0	0.167,0.19	0.454	-0.276	DAP3_KYSE180	SE	809	0.276
7516	XDH	XDH	chr2	-	31588322	31588410	31587023	31587110	31588841	31588975	80	56	0	1	68	8	187	99	3.40705e-05	0.000784449	1.0,0.967	0.818	0.166	DAP3_KYSE180	SE	57	0.166
7517	XDH	XDH	chr2	-	31602732	31602842	31599918	31600103	31604498	31604592	66	54	9	2	85	0	198	99	0.00048623	0.00654439	0.786,0.931	1	-0.141	DAP3_KYSE180	SE	56	0.141
7525	AP3S2	AP3S2	chr15	-	90420537	90420656	90380846	90380954	90431752	90431864	34	25	9	6	78	0	198	99	4.49193e-07	2.24217e-05	0.654,0.676	1	-0.335	DAP3_KYSE180	SE	31	0.335
7526	AP3S2	AP3S2	chr15	-	90420537	90420656	90414706	90414778	90431752	90431864	39	34	280	239	138	206	198	99	1.02141e-14	4.82575e-12	0.065,0.066	0.251	-0.185	DAP3_KYSE180	SE	273	0.185
7534	SPATA7	SPATA7	chr14	+	88859736	88859832	88857724	88857799	88862499	88862547	20	41	18	29	98	10	195	99	1.91417e-08	1.61791e-06	0.361,0.418	0.833	-0.444	DAP3_KYSE180	SE	38	0.444
7552	PLCB2	PLCB2	chr15	-	40583218	40583384	40582961	40583038	40583465	40583688	27	43	0	2	42	6	198	99	0.00507376	0.0406803	1.0,0.915	0.778	0.179	DAP3_KYSE180	SE	27	0.179
7561	POLDIP3	POLDIP3	chr22	-	42997975	42998062	42995703	42995799	42998775	42999166	460	904	412	192	649	20	186	99	2.32509e-09	2.66337e-07	0.373,0.715	0.945	-0.401	DAP3_KYSE180	SE	669	0.401
7562	POLDIP3	POLDIP3	chr22	-	42997975	42998113	42995703	42995799	42998775	42999166	225	447	412	192	299	20	198	99	1.77499e-09	2.11201e-07	0.214,0.538	0.882	-0.506	DAP3_KYSE180	SE	319	0.506
7572	ACOT9	ACOT9	chrX	-	23752457	23752484	23751288	23751334	23754035	23754133	36	135	174	149	154	43	126	99	2.94558e-08	2.34812e-06	0.14,0.416	0.738	-0.46	DAP3_KYSE180	SE	197	0.46
7602	ERBB2	ERBB2	chr17	+	37855789	37855840	37851240	37851434	37863242	37863394	0	1	21	24	17	23	150	99	1.76006e-08	1.51243e-06	0.0,0.027	0.328	-0.315	DAP3_KYSE180	SE	21	0.315
7648	OLR1	OLR1	chr12	-	10312945	10313061	10310898	10312620	10313384	10313524	97	63	0	0	231	13	198	99	3.34321e-05	0.000773478	1.0,1.0	0.899	0.101	DAP3_KYSE180	SE	63	0.101
7719	INO80C	INO80C	chr18	-	33067349	33067403	33060416	33060527	33077682	33077924	7	5	62	62	30	66	153	99	1.50964e-05	0.000409757	0.068,0.05	0.227	-0.168	DAP3_KYSE180	SE	67	0.168
7755	C3orf33	C3orf33	chr3	-	155493489	155493637	155485297	155485458	155523927	155524067	62	61	49	6	70	2	198	99	0.00127324	0.0139437	0.387,0.836	0.946	-0.335	DAP3_KYSE180	SE	67	0.335
7757	C3orf33	C3orf33	chr3	-	155520320	155520380	155485297	155485458	155523927	155524067	39	53	49	6	66	2	159	99	0.000971286	0.0113029	0.331,0.846	0.954	-0.365	DAP3_KYSE180	SE	59	0.365
7758	C3orf33	C3orf33	chr3	-	155520320	155520380	155493489	155493637	155523927	155524067	71	110	9	10	139	3	159	99	0.00290006	0.0264387	0.831,0.873	0.966	-0.114	DAP3_KYSE180	SE	80	0.114
7759	C3orf33	C3orf33	chr3	-	155523385	155523512	155485297	155485458	155523927	155524076	37	30	49	6	73	2	198	99	3.82818e-05	0.000860219	0.274,0.714	0.948	-0.454	DAP3_KYSE180	SE	36	0.454
7782	CCDC158	CCDC158	chr4	-	77303762	77303873	77300442	77300557	77304814	77304891	19	19	4	8	32	1	198	99	0.00243602	0.0231303	0.704,0.543	0.941	-0.318	DAP3_KYSE180	SE	23	0.318
7831	MAP7D3	MAP7D3	chrX	-	135302923	135303122	135301751	135301830	135304551	135304645	111	110	13	17	111	2	198	99	0.000175619	0.00293645	0.81,0.764	0.965	-0.178	DAP3_KYSE180	SE	113	0.178
7887	PRDM2	PRDM2	chr1	+	14059273	14059377	14057494	14057612	14068499	14068652	53	92	22	10	54	0	198	99	1.33467e-05	0.000370274	0.546,0.821	1	-0.317	DAP3_KYSE180	SE	54	0.317
7891	PRDM2	PRDM2	chr1	+	14104912	14109326	14099572	14099683	14113009	14114574	132	216	15	2	204	0	198	99	0.000227591	0.00361383	0.815,0.982	1	-0.102	DAP3_KYSE180	SE	147	0.102
7892	PRDM2	PRDM2	chr1	+	14104912	14109326	14099572	14099683	14142921	14143065	68	137	38	39	115	7	198	99	3.16626e-06	0.000114267	0.472,0.637	0.891	-0.337	DAP3_KYSE180	SE	106	0.337
7900	CEP290	CEP290	chr12	-	88448116	88448190	88447428	88447523	88449352	88449494	55	134	21	25	141	5	173	99	6.22476e-06	0.000198537	0.6,0.754	0.942	-0.265	DAP3_KYSE180	SE	76	0.265
7907	CEP290	CEP290	chr12	-	88510809	88510922	88508874	88508959	88512259	88512347	55	91	1	21	65	0	198	99	0.000343721	0.00499423	0.965,0.684	1	-0.175	DAP3_KYSE180	SE	56	0.175
7933	SLC22A18	SLC22A18	chr11	+	2930425	2930586	2929462	2929560	2937851	2937970	183	162	20	37	241	9	198	99	5.61103e-05	0.00116861	0.821,0.686	0.931	-0.177	DAP3_KYSE180	SE	199	0.177
7934	SLC22A18	SLC22A18	chr11	+	2930807	2930940	2924443	2924719	2937851	2937970	229	148	112	20	236	21	198	99	0.00637796	0.0483623	0.506,0.787	0.849	-0.202	DAP3_KYSE180	SE	168	0.202
7935	SLC22A18	SLC22A18	chr11	+	2930807	2930940	2929462	2929560	2937851	2937970	232	149	20	37	234	9	198	99	0.000536239	0.00707645	0.853,0.668	0.929	-0.169	DAP3_KYSE180	SE	186	0.169
7974	ADCY7	ADCY7	chr16	+	50325646	50325808	50324367	50324571	50326586	50326736	128	165	12	7	230	2	198	99	0.000447853	0.0061439	0.842,0.922	0.983	-0.101	DAP3_KYSE180	SE	140	0.101
8015	SORBS3	SORBS3	chr8	+	22423338	22423385	22422780	22422867	22424173	22424226	58	30	17	0	41	0	146	99	0.00127352	0.0139453	0.698,1.0	1	-0.151	DAP3_KYSE180	SE	30	0.151
8108	SIRT5	SIRT5	chr6	+	13597959	13598096	13597194	13597248	13599263	13599387	42	45	132	192	12	289	198	99	2.61254e-10	3.89111e-08	0.137,0.105	0.02	0.101	DAP3_KYSE180	SE	174	0.101
8120	SYNJ2BP-COX16	SYNJ2BP-COX16	chr14	-	70842392	70842488	70809374	70809446	70883616	70883807	64	56	6	0	22	7	195	99	0.00227713	0.0219382	0.844,1.0	0.615	0.307	DAP3_KYSE180	SE	29	0.307
8121	GAS2L3	GAS2L3	chr12	+	100985513	100985634	100967461	100967563	100986151	100986227	21	37	7	10	25	0	198	99	6.18793e-05	0.00126455	0.6,0.649	1	-0.375	DAP3_KYSE180	SE	25	0.375
8126	GTF2H5	GTF2H5	chr6	+	158591501	158591570	158589381	158589427	158613008	158620376	283	362	29	16	254	0	168	99	2.5272e-07	1.41293e-05	0.852,0.93	1	-0.109	DAP3_KYSE180	SE	254	0.109
8150	ATG4D	ATG4D	chr19	+	10657864	10657929	10655632	10655806	10659579	10659710	300	291	14	12	180	26	164	99	0.000161178	0.00273757	0.928,0.936	0.807	0.125	DAP3_KYSE180	SE	206	0.125
8170	COPZ2	COPZ2	chr17	-	46109521	46109599	46106490	46106542	46111228	46111310	102	89	43	25	187	25	177	99	0.000674115	0.00848694	0.57,0.666	0.807	-0.189	DAP3_KYSE180	SE	114	0.189
8172	COPZ2	COPZ2	chr17	-	46110051	46110107	46106490	46106542	46111228	46111310	5	5	43	25	15	25	155	99	0.00209717	0.0205827	0.069,0.113	0.277	-0.186	DAP3_KYSE180	SE	30	0.186
8175	COPZ2	COPZ2	chr17	-	46110576	46110668	46106490	46106542	46111228	46111310	65	98	43	25	186	25	191	99	0.00226887	0.0218758	0.439,0.67	0.794	-0.24	DAP3_KYSE180	SE	108	0.24
8231	ARFGEF2	ARFGEF2	chr20	+	47558400	47558524	47538247	47538547	47567859	47568006	78	119	30	17	119	4	198	99	6.58876e-05	0.00132994	0.565,0.778	0.937	-0.266	DAP3_KYSE180	SE	108	0.266
8265	UBXN2A	UBXN2A	chr2	+	24181170	24181225	24163332	24163518	24194145	24194284	185	196	29	13	292	4	154	99	1.69687e-06	6.85455e-05	0.804,0.906	0.979	-0.124	DAP3_KYSE180	SE	209	0.124
8281	NCAPG	NCAPG	chr4	+	17842229	17842316	17841693	17841832	17843932	17844002	310	501	30	32	503	8	186	99	3.1071e-06	0.00011251	0.846,0.893	0.971	-0.102	DAP3_KYSE180	SE	340	0.102
8294	RAB11FIP2	RAB11FIP2	chr10	-	119793492	119793552	119774575	119774621	119798482	119798951	4	8	76	79	18	31	159	99	2.11574e-06	8.21966e-05	0.032,0.059	0.266	-0.221	DAP3_KYSE180	SE	49	0.221
8310	PLAA	PLAA	chr9	-	26917094	26917163	26913876	26913945	26919307	26919527	160	129	125	84	185	43	168	99	2.69832e-07	1.48797e-05	0.43,0.475	0.717	-0.264	DAP3_KYSE180	SE	213	0.264
8321	RBBP9	RBBP9	chr20	-	18476481	18476524	18474601	18474707	18477712	18477869	41	60	57	41	138	44	142	99	0.000258632	0.00399125	0.334,0.505	0.686	-0.267	DAP3_KYSE180	SE	98	0.267
8322	THUMPD3	THUMPD3	chr3	+	9419502	9419572	9416199	9416330	9424882	9424993	144	222	87	12	197	1	169	99	2.52706e-06	9.49446e-05	0.492,0.916	0.991	-0.287	DAP3_KYSE180	SE	198	0.287
8323	THUMPD3	THUMPD3	chr3	+	9422186	9422302	9419502	9419572	9424882	9424993	86	354	27	5	385	4	198	99	0.000759347	0.00933137	0.614,0.973	0.98	-0.186	DAP3_KYSE180	SE	113	0.186
8340	CEP44	CEP44	chr4	+	175219116	175219213	175205061	175205094	175220222	175220361	98	164	10	7	138	0	196	99	0.000135857	0.00239026	0.832,0.922	1	-0.123	DAP3_KYSE180	SE	108	0.123
8341	CEP44	CEP44	chr4	+	175237680	175237718	175237316	175237441	175238485	175241479	49	87	0	1	55	7	137	99	9.59139e-05	0.00180075	1.0,0.984	0.85	0.142	DAP3_KYSE180	SE	49	0.142
8376	RAB28	RAB28	chr4	-	13371494	13371589	13369347	13370274	13378168	13378246	26	49	207	176	54	115	194	99	0.000304907	0.00454075	0.06,0.124	0.193	-0.101	DAP3_KYSE180	SE	169	0.101
8412	CASP10	CASP10	chr2	+	202052428	202052522	202050493	202050847	202057706	202057842	34	64	8	2	94	0	193	99	0.000388731	0.00549713	0.686,0.943	1	-0.185	DAP3_KYSE180	SE	42	0.185
8430	CYTH3	CYTH3	chr7	-	6227287	6227352	6217453	6217572	6230079	6230162	131	151	22	3	131	2	164	99	0.00433088	0.0360751	0.782,0.968	0.975	-0.1	DAP3_KYSE180	SE	133	0.1
8476	SREBF1	SREBF1	chr17	-	17726831	17726921	17723403	17723835	17740040	17740300	107	133	168	138	71	295	189	99	9.62049e-09	9.05084e-07	0.25,0.335	0.112	0.18	DAP3_KYSE180	SE	271	0.18
8483	ERCC8	ERCC8	chr5	-	60220117	60220335	60217880	60217982	60224690	60224786	0	8	39	97	52	85	198	99	1.42898e-11	3.02648e-09	0.0,0.04	0.234	-0.214	DAP3_KYSE180	SE	39	0.214
8505	TASP1	TASP1	chr20	-	13597503	13597770	13567896	13568017	13604092	13604161	41	33	38	33	25	60	198	99	0.00281058	0.0258201	0.35,0.333	0.172	0.17	DAP3_KYSE180	SE	66	0.17
8506	TASP1	TASP1	chr20	-	13597503	13597770	13581189	13581264	13604092	13604161	24	25	0	0	20	3	198	99	0.00199772	0.0198025	1.0,1.0	0.769	0.231	DAP3_KYSE180	SE	23	0.231
8511	PCBP1-AS1	PCBP1-AS1	chr2	-	70259264	70259387	70223817	70224020	70278334	70278437	22	34	13	17	49	4	198	99	9.39726e-05	0.00177049	0.458,0.5	0.86	-0.381	DAP3_KYSE180	SE	35	0.381
8513	PCBP1-AS1	PCBP1-AS1	chr2	-	70278334	70278437	70259264	70259387	70312678	70312756	55	56	0	0	68	4	198	99	0.00453526	0.0373388	1.0,1.0	0.895	0.105	DAP3_KYSE180	SE	55	0.105
8515	PCBP1-AS1	PCBP1-AS1	chr2	-	70286774	70286812	70278334	70278437	70310669	70310819	2	18	26	47	23	27	137	99	0.00363973	0.031537	0.053,0.217	0.381	-0.246	DAP3_KYSE180	SE	28	0.246
8535	NUDT17	NUDT17	chr1	-	145588609	145588635	145588377	145588470	145588871	145589055	32	20	0	0	43	10	125	99	3.32834e-06	0.000119249	1.0,1.0	0.773	0.227	DAP3_KYSE180	SE	20	0.227
8575	PTAR1	PTAR1	chr9	-	72365696	72365866	72356707	72356774	72374768	72374927	359	429	2	5	140	14	198	99	1.71121e-07	1.01947e-05	0.989,0.977	0.833	0.15	DAP3_KYSE180	SE	154	0.15
8577	SCARF2	SCARF2	chr22	-	20785304	20785824	20784976	20785195	20786031	20786133	22	21	7	4	10	17	198	99	0.000167609	0.00282817	0.611,0.724	0.227	0.441	DAP3_KYSE180	SE	25	0.441
8598	VWA8	VWA8	chr13	-	42524071	42524149	42486173	42486304	42534988	42535221	163	129	26	15	118	0	177	99	1.58389e-07	9.55537e-06	0.778,0.828	1	-0.197	DAP3_KYSE180	SE	118	0.197
8630	RHOQ	RHOQ	chr2	+	46770892	46770951	46769628	46770327	46803225	46803390	234	287	60	62	682	62	158	99	3.40469e-06	0.000121411	0.71,0.744	0.873	-0.146	DAP3_KYSE180	SE	294	0.146
8694	ATF2	ATF2	chr2	-	175986171	175986268	175982978	175983097	175994865	175994935	300	255	154	71	416	46	196	99	1.05982e-06	4.60415e-05	0.496,0.645	0.82	-0.249	DAP3_KYSE180	SE	326	0.249
8726	RANBP2	RANBP2	chr2	+	109378556	109378651	109374868	109375004	109388156	109388327	69	118	10	2	135	0	194	99	0.000512528	0.0068264	0.779,0.968	1	-0.127	DAP3_KYSE180	SE	79	0.127
8752	C9orf85	C9orf85	chr9	+	74561921	74562028	74526554	74526752	74597572	74600973	55	68	7	6	112	0	198	99	4.01945e-05	0.000895237	0.797,0.85	1	-0.176	DAP3_KYSE180	SE	62	0.176
8806	FERMT1	FERMT1	chr20	-	6069611	6069736	6068423	6068530	6075585	6075635	62	157	25	14	266	4	198	99	2.48168e-06	9.3567e-05	0.554,0.849	0.971	-0.269	DAP3_KYSE180	SE	87	0.269
8838	TMEM107	TMEM107	chr17	-	8079276	8079344	8075774	8077590	8079517	8079698	172	185	129	103	235	58	167	99	3.49491e-06	0.000123841	0.441,0.516	0.706	-0.227	DAP3_KYSE180	SE	288	0.227
8875	NAA35	NAA35	chr9	+	88571274	88571308	88557069	88557198	88573386	88573501	90	134	1	1	147	14	133	99	1.06619e-05	0.00030924	0.985,0.99	0.887	0.101	DAP3_KYSE180	SE	91	0.101
8880	NAA35	NAA35	chr9	+	88627960	88628059	88624779	88624846	88628633	88628812	123	169	24	2	318	0	198	99	2.49448e-06	9.39396e-05	0.719,0.977	1	-0.152	DAP3_KYSE180	SE	147	0.152
8897	CAPN7	CAPN7	chr3	+	15282959	15283095	15282260	15282360	15283684	15283760	36	75	62	94	184	19	198	99	0	0	0.225,0.285	0.829	-0.574	DAP3_KYSE180	SE	98	0.574
8901	CAPN7	CAPN7	chr3	+	15287032	15287178	15283684	15283760	15288238	15288301	28	154	75	112	316	4	198	99	0	0	0.157,0.407	0.975	-0.693	DAP3_KYSE180	SE	103	0.693
8908	CBLL1	CBLL1	chr7	+	107392989	107393062	107389324	107389492	107393855	107393956	7	12	164	121	43	99	172	99	7.22352e-10	9.56575e-08	0.024,0.054	0.2	-0.161	DAP3_KYSE180	SE	133	0.161
8909	CBLL1	CBLL1	chr7	+	107392989	107393062	107389324	107389492	107393858	107393956	5	11	54	26	30	15	172	99	1.04748e-07	6.78245e-06	0.051,0.196	0.535	-0.412	DAP3_KYSE180	SE	37	0.412
8926	SLC25A16	SLC25A16	chr10	-	70276840	70277022	70276507	70276600	70287002	70287280	22	60	41	23	43	6	198	99	0.00170304	0.0174792	0.212,0.566	0.782	-0.393	DAP3_KYSE180	SE	49	0.393
8946	DAZAP1	DAZAP1	chr19	+	1417498	1417539	1407584	1407801	1428840	1428994	325	283	176	35	400	7	140	99	2.14245e-09	2.47615e-07	0.566,0.851	0.976	-0.268	DAP3_KYSE180	SE	318	0.268
8947	DAZAP1	DAZAP1	chr19	+	1417498	1417539	1407584	1407801	1432512	1432689	324	284	79	3	398	3	140	99	4.44088e-06	0.000150537	0.744,0.985	0.989	-0.124	DAP3_KYSE180	SE	287	0.124
8963	DAZAP1	DAZAP1	chr19	+	1421146	1421257	1418664	1418730	1428840	1428994	628	702	247	33	903	11	198	99	5.25427e-07	2.55738e-05	0.56,0.914	0.976	-0.239	DAP3_KYSE180	SE	735	0.239
8967	DAZAP1	DAZAP1	chr19	+	1421149	1421257	1418664	1418730	1428840	1428994	183	235	247	33	240	11	198	99	0.000381336	0.00541153	0.27,0.781	0.916	-0.39	DAP3_KYSE180	SE	251	0.39
8969	DAZAP1	DAZAP1	chr19	+	1422346	1422395	1421146	1421257	1428840	1428994	437	458	56	19	593	2	148	99	1.05638e-11	2.30548e-09	0.839,0.942	0.995	-0.105	DAP3_KYSE180	SE	477	0.105
8970	DAZAP1	DAZAP1	chr19	+	1425876	1425959	1422346	1422395	1428840	1428994	747	1091	219	144	1931	143	182	99	1.25246e-05	0.000352689	0.65,0.805	0.88	-0.152	DAP3_KYSE180	SE	966	0.152
8981	DAZAP1	DAZAP1	chr19	+	1429965	1429995	1407584	1407801	1430220	1430361	71	61	11	2	77	0	129	99	0.000643566	0.0081927	0.832,0.959	1	-0.105	DAP3_KYSE180	SE	63	0.105
9006	AGAP3	AGAP3	chr7	+	150837065	150837203	150831486	150831655	150838984	150839139	324	323	188	126	264	56	198	99	0.00015889	0.00270797	0.463,0.562	0.702	-0.189	DAP3_KYSE180	SE	320	0.189
9015	OCRL	OCRL	chrX	+	128718320	128718344	128710293	128710529	128720978	128721095	3	16	99	119	43	80	123	99	4.17601e-09	4.43317e-07	0.024,0.098	0.302	-0.241	DAP3_KYSE180	SE	102	0.241
9060	PACS2	PACS2	chr14	+	105856297	105856340	105851215	105851324	105857543	105857586	335	399	83	16	510	13	142	99	6.18832e-05	0.00126455	0.738,0.946	0.965	-0.123	DAP3_KYSE180	SE	415	0.123
9061	PACS2	PACS2	chr14	+	105857543	105857586	105851215	105851324	105857967	105858103	176	136	32	18	223	1	142	99	1.27696e-10	2.09548e-08	0.793,0.84	0.994	-0.177	DAP3_KYSE180	SE	154	0.177
9086	KLHL29	KLHL29	chr2	+	23907268	23907407	23865207	23865720	23914543	23914746	155	72	11	3	178	0	198	99	0.000110645	0.00201856	0.876,0.923	1	-0.101	DAP3_KYSE180	SE	75	0.101
9089	NPEPPS	NPEPPS	chr17	+	45660107	45660215	45656755	45656877	45662865	45663066	368	344	7	2	196	18	198	99	9.60056e-07	4.24948e-05	0.963,0.989	0.845	0.131	DAP3_KYSE180	SE	214	0.131
9114	GCLM	GCLM	chr1	-	94370078	94370144	94367140	94367225	94374593	94374986	140	218	30	22	258	4	165	99	1.25416e-07	7.83738e-06	0.737,0.856	0.975	-0.178	DAP3_KYSE180	SE	170	0.178
9126	DSTYK	DSTYK	chr1	-	205117332	205117467	205111632	205116873	205119807	205119922	207	159	18	19	146	39	198	99	0.000406018	0.00569043	0.852,0.807	0.652	0.177	DAP3_KYSE180	SE	178	0.177
9156	ZNF586	ZNF586	chr19	+	58287910	58288037	58281043	58281246	58290118	58291984	41	47	102	30	57	8	198	99	2.58669e-06	9.67623e-05	0.167,0.439	0.781	-0.478	DAP3_KYSE180	SE	65	0.478
9241	PKD2	PKD2	chr4	+	88979134	88979255	88977237	88977419	88983057	88983156	50	95	14	8	257	0	198	99	5.34028e-09	5.46667e-07	0.641,0.856	1	-0.252	DAP3_KYSE180	SE	64	0.252
9263	TBX19	TBX19	chr1	+	168274245	168274434	168269659	168269721	168277979	168278115	68	100	0	1	41	4	198	99	0.001348	0.0145533	1.0,0.98	0.837	0.153	DAP3_KYSE180	SE	45	0.153
9267	TEX261	TEX261	chr2	-	71218959	71219113	71216878	71216946	71220825	71220905	405	421	46	122	1185	58	198	99	1.17784e-06	5.03381e-05	0.815,0.633	0.911	-0.187	DAP3_KYSE180	SE	451	0.187
9278	TLN2	TLN2	chr15	+	63014551	63014686	63011965	63012079	63017174	63017303	51	107	0	0	89	5	198	99	0.00163348	0.0169378	1.0,1.0	0.899	0.101	DAP3_KYSE180	SE	51	0.101
9291	PRSS16	PRSS16	chr6	+	27219528	27219819	27218995	27219043	27220586	27220728	274	277	21	10	380	61	198	99	2.47835e-05	0.000606915	0.867,0.933	0.757	0.143	DAP3_KYSE180	SE	287	0.143
9324	EYA2	EYA2	chr20	+	45771697	45771787	45725723	45725807	45797786	45797845	115	107	6	10	296	2	189	99	5.93906e-05	0.00122389	0.909,0.849	0.987	-0.108	DAP3_KYSE180	SE	117	0.108
9367	ACADSB	ACADSB	chr10	+	124797262	124797363	124793871	124794031	124799981	124800188	109	210	64	48	254	16	198	99	1.88016e-06	7.45114e-05	0.46,0.686	0.888	-0.315	DAP3_KYSE180	SE	173	0.315
9410	IFT172	IFT172	chr2	-	27699507	27699593	27695116	27695229	27700083	27700187	33	93	6	4	58	0	185	99	0.00212781	0.0208137	0.746,0.926	1	-0.164	DAP3_KYSE180	SE	39	0.164
9416	ATXN2	ATXN2	chr12	-	111902465	111902519	111895017	111895163	111907911	111908044	63	78	349	147	218	150	153	99	1.07587e-10	1.80453e-08	0.105,0.256	0.485	-0.304	DAP3_KYSE180	SE	225	0.304
9430	RGS19	RGS19	chr20	-	62708209	62708307	62707877	62707999	62711225	62711317	152	126	44	26	227	21	197	99	0.000396454	0.00557943	0.635,0.709	0.845	-0.173	DAP3_KYSE180	SE	152	0.173
9448	EDEM2	EDEM2	chr20	-	33732781	33732821	33730175	33730281	33734954	33735139	149	147	23	11	168	4	139	99	0.000530707	0.00701709	0.822,0.905	0.968	-0.105	DAP3_KYSE180	SE	158	0.105
9466	PTOV1-AS2	PTOV1-AS2	chr19	-	50361810	50361883	50361603	50361684	50362099	50362354	36	26	0	0	30	5	172	99	0.000115434	0.00209526	1.0,1.0	0.775	0.225	DAP3_KYSE180	SE	26	0.225
9473	RASSF4	RASSF4	chr10	+	45477968	45478111	45467220	45467296	45479469	45479561	55	54	0	0	80	5	198	99	0.00154587	0.0161987	1.0,1.0	0.889	0.111	DAP3_KYSE180	SE	54	0.111
9508	ZNF274	ZNF274	chr19	+	58697063	58697205	58695287	58695365	58698313	58698409	56	67	8	5	64	0	198	99	0.000329696	0.00483456	0.778,0.87	1	-0.176	DAP3_KYSE180	SE	64	0.176
9510	ZNF274	ZNF274	chr19	+	58697078	58697205	58695287	58695365	58698313	58698409	107	112	8	5	158	0	198	99	0.000278985	0.00423491	0.87,0.918	1	-0.106	DAP3_KYSE180	SE	115	0.106
9528	MAZ	MAZ	chr16	+	29820860	29821085	29819890	29820062	29821397	29822485	1999	1307	446	496	1010	528	198	99	0.00128207	0.0140129	0.691,0.569	0.489	0.141	DAP3_KYSE180	SE	1538	0.141
9569	SLC25A29	SLC25A29	chr14	-	100765351	100765510	100765178	100765222	100772535	100772781	72	47	149	159	23	182	198	99	1.70412e-05	0.00044949	0.195,0.129	0.059	0.103	DAP3_KYSE180	SE	205	0.103
9582	CLEC16A	CLEC16A	chr16	+	11145369	11145498	11141148	11141199	11154758	11154879	53	103	6	2	100	0	198	99	0.00465309	0.038084	0.815,0.963	1	-0.111	DAP3_KYSE180	SE	59	0.111
9585	PPP3CB	PPP3CB	chr10	-	75199629	75199659	75196185	75198178	75204482	75204580	14	44	95	67	104	15	129	99	1.44329e-14	6.44147e-12	0.102,0.335	0.842	-0.623	DAP3_KYSE180	SE	109	0.623
9605	RRBP1	RRBP1	chr20	-	17660643	17660720	17639240	17641173	17662672	17662887	192	166	579	350	287	208	176	99	1.75415e-14	7.72198e-12	0.157,0.211	0.437	-0.253	DAP3_KYSE180	SE	495	0.253
9621	GOLGB1	GOLGB1	chr3	-	121438492	121438615	121437234	121437348	121441108	121441225	147	272	92	32	305	22	198	99	0.00482874	0.0391564	0.444,0.81	0.874	-0.247	DAP3_KYSE180	SE	239	0.247
9623	ZNF227	ZNF227	chr19	+	44721943	44722005	44717221	44717397	44732598	44732725	40	39	111	59	59	20	161	99	6.70895e-09	6.66904e-07	0.181,0.289	0.645	-0.41	DAP3_KYSE180	SE	79	0.41
9624	ZNF227	ZNF227	chr19	+	44732598	44732725	44717239	44717397	44738854	44741421	144	65	3	0	31	6	198	99	0.00015029	0.00258981	0.96,1.0	0.721	0.259	DAP3_KYSE180	SE	37	0.259
9625	ZNF227	ZNF227	chr19	+	44732598	44732786	44717242	44717397	44738854	44741421	111	59	3	0	20	6	198	99	5.30867e-05	0.00112029	0.949,1.0	0.625	0.349	DAP3_KYSE180	SE	26	0.349
9784	AKAP9	AKAP9	chr7	+	91671359	91671500	91669987	91670212	91671981	91672085	86	113	18	24	9	61	198	99	0	0	0.705,0.702	0.069	0.635	DAP3_KYSE180	SE	70	0.635
9799	HNRNPA2B1	HNRNPA2B1	chr7	-	26237450	26237486	26237241	26237352	26240191	26240366	1560	2059	5193	7156	2716	5181	135	99	4.61978e-06	0.000155457	0.181,0.174	0.278	-0.101	DAP3_KYSE180	SE	6753	0.101
9861	ZBTB7B	ZBTB7B	chr1	+	154982733	154982873	154975105	154975419	154987130	154988290	5	5	336	169	60	183	198	99	0	0	0.007,0.015	0.141	-0.13	DAP3_KYSE180	SE	174	0.13
9864	ZBTB7B	ZBTB7B	chr1	+	154986490	154986569	154975318	154975419	154987130	154988290	17	29	336	169	78	183	178	99	6.81513e-11	1.20297e-08	0.027,0.087	0.192	-0.135	DAP3_KYSE180	SE	198	0.135
9910	THAP8	THAP8	chr19	-	36530845	36531038	36530224	36530620	36545036	36545187	132	115	1	7	123	17	198	99	0.000505786	0.00675233	0.985,0.891	0.783	0.155	DAP3_KYSE180	SE	122	0.155
9942	NMNAT3	NMNAT3	chr3	-	139353452	139353489	139346457	139346606	139356804	139356904	32	12	59	19	23	105	136	99	0.00310165	0.0278583	0.283,0.315	0.138	0.161	DAP3_KYSE180	SE	31	0.161
9945	NMNAT3	NMNAT3	chr3	-	139356804	139356904	139346457	139346606	139396546	139396814	177	102	97	31	271	38	198	99	5.26298e-05	0.00111284	0.477,0.622	0.781	-0.232	DAP3_KYSE180	SE	133	0.232
9953	ITGB8	ITGB8	chr7	+	20421349	20421508	20420288	20420454	20431025	20431121	519	364	36	20	188	28	198	99	0.00250539	0.02361	0.878,0.901	0.77	0.119	DAP3_KYSE180	SE	216	0.119
9973	MYNN	MYNN	chr3	+	169491818	169491885	169491183	169491250	169492052	169492349	50	191	551	344	263	263	166	99	7.45636e-08	5.13199e-06	0.051,0.249	0.374	-0.224	DAP3_KYSE180	SE	526	0.224
9982	SLC37A4	SLC37A4	chr11	-	118899444	118899544	118898903	118899136	118899931	118900274	3	12	244	298	78	263	198	99	0	0	0.006,0.02	0.129	-0.116	DAP3_KYSE180	SE	247	0.116
10056	ZNF273	ZNF273	chr7	+	64377407	64377496	64363619	64363797	64377958	64378085	54	76	143	116	154	53	188	99	3.24185e-14	1.36647e-11	0.166,0.257	0.605	-0.393	DAP3_KYSE180	SE	192	0.393
10065	STARD5	STARD5	chr15	-	81615239	81615289	81614748	81614881	81616341	81616482	71	142	7	7	57	16	149	99	0.000389768	0.00550937	0.871,0.931	0.703	0.198	DAP3_KYSE180	SE	73	0.198
10108	CPNE1	CPNE1	chr20	-	34243123	34243266	34220716	34220845	34252681	34252822	67	128	839	659	226	443	198	99	1.11022e-16	7.57666e-14	0.038,0.089	0.203	-0.14	DAP3_KYSE180	SE	669	0.14
10142	SMARCA4	SMARCA4	chr19	+	11091452	11091528	11071705	11071850	11094799	11095049	25	40	249	216	37	99	175	99	0.000276882	0.00420844	0.054,0.095	0.175	-0.1	DAP3_KYSE180	SE	136	0.1
10169	IL17RE	IL17RE	chr3	+	9945080	9945096	9944531	9944748	9948047	9948145	16	13	33	52	32	14	115	99	1.66154e-06	6.74176e-05	0.294,0.177	0.663	-0.428	DAP3_KYSE180	SE	46	0.428
10170	IL17RE	IL17RE	chr3	+	9945715	9945835	9944531	9944748	9948047	9948145	34	78	33	52	60	14	198	99	0.000377913	0.00537302	0.34,0.429	0.682	-0.298	DAP3_KYSE180	SE	67	0.298
10171	IL17RE	IL17RE	chr3	+	9945715	9945835	9945080	9945096	9948047	9948145	111	173	2	4	139	31	198	99	9.19263e-10	1.17627e-07	0.965,0.956	0.692	0.268	DAP3_KYSE180	SE	113	0.268
10174	IL17RE	IL17RE	chr3	+	9949922	9949991	9948644	9948784	9952548	9952724	63	65	6	3	46	0	168	99	0.00655879	0.0493589	0.861,0.927	1	-0.106	DAP3_KYSE180	SE	46	0.106
10212	ZC3H18	ZC3H18	chr16	+	88653949	88654021	88653007	88653092	88664585	88664734	83	99	383	369	163	319	171	99	2.06565e-05	0.000524038	0.111,0.134	0.228	-0.106	DAP3_KYSE180	SE	466	0.106
10226	RNFT2	RNFT2	chr12	+	117287118	117287289	117273985	117274087	117290142	117291436	58	102	2	5	87	13	198	99	0.00563212	0.0439549	0.935,0.911	0.77	0.153	DAP3_KYSE180	SE	60	0.153
10259	LHPP	LHPP	chr10	+	126205748	126205840	126186604	126186697	126301832	126302710	529	649	390	277	709	68	191	99	1.44329e-15	7.88807e-13	0.413,0.548	0.844	-0.363	DAP3_KYSE180	SE	777	0.363
10301	GPT2	GPT2	chr16	+	46919378	46919489	46918605	46918870	46931559	46931649	8	8	518	242	172	664	198	99	0	0	0.008,0.016	0.115	-0.103	DAP3_KYSE180	SE	250	0.103
10309	BID	BID	chr22	-	18226568	18226779	18222114	18222254	18257146	18257261	369	591	496	400	422	97	198	99	7.48514e-10	9.88177e-08	0.271,0.425	0.685	-0.337	DAP3_KYSE180	SE	519	0.337
10311	BID	BID	chr22	-	18232870	18232940	18222114	18222254	18257146	18257261	313	346	496	400	308	97	169	99	0	0	0.27,0.336	0.65	-0.347	DAP3_KYSE180	SE	405	0.347
10318	BRWD3	BRWD3	chrX	-	79964926	79965076	79962925	79963002	79971655	79971749	167	349	49	11	248	2	198	99	2.64222e-05	0.00064072	0.63,0.941	0.984	-0.199	DAP3_KYSE180	SE	216	0.199
10343	DNAJC10	DNAJC10	chr2	+	183600975	183601113	183597225	183597269	183605025	183605115	296	226	31	30	522	26	198	99	0.00124649	0.0137016	0.827,0.79	0.909	-0.101	DAP3_KYSE180	SE	256	0.101
10354	RCC1	RCC1	chr1	+	28857034	28857085	28856369	28856451	28858314	28858502	43	54	340	313	134	243	150	99	1.2284e-11	2.6584e-09	0.077,0.102	0.267	-0.178	DAP3_KYSE180	SE	367	0.178
10355	RCC1	RCC1	chr1	+	28857034	28857127	28856369	28856451	28858314	28858502	20	25	340	313	74	243	192	99	1.39642e-10	2.2527e-08	0.029,0.04	0.136	-0.102	DAP3_KYSE180	SE	317	0.102
10369	ZNF433	ZNF433	chr19	-	12145642	12145689	12128980	12129107	12146351	12146556	26	33	42	18	55	12	146	99	0.0011098	0.0125532	0.296,0.554	0.757	-0.332	DAP3_KYSE180	SE	51	0.332
10408	CAMSAP1	CAMSAP1	chr9	-	138754312	138754454	138742167	138742307	138758301	138758382	228	252	101	37	294	21	198	99	0.000417926	0.00581493	0.53,0.773	0.875	-0.224	DAP3_KYSE180	SE	289	0.224
10410	CAMSAP1	CAMSAP1	chr9	-	138758301	138758382	138719252	138719430	138773478	138773640	247	157	40	15	179	1	180	99	2.74925e-08	2.21627e-06	0.773,0.852	0.99	-0.177	DAP3_KYSE180	SE	172	0.177
10416	CAMSAP1	CAMSAP1	chr9	-	138773478	138773640	138719252	138719430	138798845	138799392	43	19	10	6	22	0	198	99	0.000189064	0.00310926	0.683,0.613	1	-0.352	DAP3_KYSE180	SE	22	0.352
10418	CAMSAP1	CAMSAP1	chr9	-	138773478	138773640	138742167	138742307	138798845	138799392	18	14	3	6	26	0	198	99	0.000245934	0.00384498	0.75,0.538	1	-0.356	DAP3_KYSE180	SE	20	0.356
10440	ZNF695	ZNF695	chr1	-	247130996	247131094	247108847	247109129	247151422	247151557	90	209	39	19	232	10	197	99	0.00115785	0.012957	0.537,0.847	0.921	-0.229	DAP3_KYSE180	SE	129	0.229
10456	OTUD3	OTUD3	chr1	+	20220860	20220973	20216877	20217026	20224032	20224155	97	126	39	22	75	1	198	99	1.77811e-06	7.12692e-05	0.554,0.741	0.974	-0.327	DAP3_KYSE180	SE	76	0.327
10458	OTUD3	OTUD3	chr1	+	20232924	20233109	20231383	20231480	20234062	20239437	118	158	10	15	67	0	198	99	0.000229516	0.0036417	0.855,0.84	1	-0.153	DAP3_KYSE180	SE	67	0.153
10459	ZNF384	ZNF384	chr12	-	6781515	6781698	6779925	6780004	6782381	6782606	154	240	371	284	219	195	198	99	0.00227857	0.0219469	0.172,0.297	0.36	-0.126	DAP3_KYSE180	SE	414	0.126
10515	PDS5A	PDS5A	chr4	-	39928394	39928481	39927455	39927553	39929580	39929784	111	176	29	15	207	10	186	99	0.00389409	0.0332246	0.671,0.862	0.917	-0.151	DAP3_KYSE180	SE	140	0.151
10518	DENND10	DENND10	chr10	+	120864822	120865007	120863624	120863709	120867459	120867676	118	61	63	89	38	140	198	99	2.74269e-05	0.000659749	0.484,0.255	0.119	0.251	DAP3_KYSE180	SE	150	0.251
10533	ZNF559-ZNF177	ZNF559-ZNF177	chr19	+	9489637	9489764	9488934	9489020	9490202	9490295	58	33	0	0	12	14	198	99	2.5091e-14	1.07518e-11	1.0,1.0	0.3	0.7	DAP3_KYSE180	SE	26	0.7
10549	SLC9A7	SLC9A7	chrX	-	46495023	46495083	46491020	46491084	46502670	46502824	157	185	42	6	136	2	159	99	0.00052681	0.00697199	0.699,0.95	0.977	-0.152	DAP3_KYSE180	SE	138	0.152
10599	HMBS	HMBS	chr11	+	118958964	118959018	118955586	118955776	118959344	118959417	244	619	131	136	965	102	153	99	1.89738e-05	0.000489553	0.547,0.747	0.86	-0.213	DAP3_KYSE180	SE	375	0.213
10617	ATAD5	ATAD5	chr17	+	29192721	29192818	29187450	29187630	29195350	29195430	90	183	27	29	112	8	196	99	0.00478294	0.0388681	0.627,0.761	0.876	-0.182	DAP3_KYSE180	SE	117	0.182
10618	ATAD5	ATAD5	chr17	+	29206440	29206505	29205020	29205114	29214209	29214390	51	131	22	17	99	3	164	99	0.000176138	0.00294321	0.583,0.823	0.952	-0.249	DAP3_KYSE180	SE	73	0.249
10633	SPIRE2	SPIRE2	chr16	+	89935974	89936090	89930201	89930269	89936457	89937727	101	93	2	1	102	9	198	99	0.00122748	0.0135411	0.962,0.979	0.85	0.12	DAP3_KYSE180	SE	94	0.12
10652	ZNF391	ZNF391	chr6	+	27362795	27362874	27356496	27356854	27367220	27367329	4	10	37	24	28	42	178	99	0.00602949	0.0462777	0.057,0.188	0.27	-0.148	DAP3_KYSE180	SE	34	0.148
10658	SLC12A9	SLC12A9	chr7	+	100451777	100452000	100450334	100450457	100454489	100454798	23	16	13	4	39	3	198	99	0.0053119	0.0420381	0.469,0.667	0.867	-0.299	DAP3_KYSE180	SE	20	0.299
10732	MFSD10	MFSD10	chr4	-	2933771	2933880	2932953	2933001	2934326	2934485	20	30	0	0	40	4	198	99	0.00156983	0.0163991	1.0,1.0	0.833	0.167	DAP3_KYSE180	SE	20	0.167
10733	MFSD10	MFSD10	chr4	-	2933771	2933880	2933101	2933192	2934326	2934485	21	30	4	1	40	0	198	99	0.00666801	0.0499972	0.724,0.938	1	-0.169	DAP3_KYSE180	SE	25	0.169
10753	ROGDI	ROGDI	chr16	-	4851267	4851322	4850498	4850579	4851503	4851586	285	376	39	41	918	32	154	99	1.99554e-07	1.15732e-05	0.824,0.855	0.949	-0.11	DAP3_KYSE180	SE	324	0.11
10775	DENND2B	DENND2B	chr11	-	8772167	8772272	8751496	8752756	8832063	8832221	193	230	16	10	183	1	198	99	0.000144999	0.00251375	0.858,0.92	0.989	-0.1	DAP3_KYSE180	SE	184	0.1
10779	DENND2B	DENND2B	chr11	-	8832793	8832882	8772167	8772272	8892500	8892635	61	43	13	0	107	1	188	99	0.00322948	0.0287272	0.712,1.0	0.983	-0.127	DAP3_KYSE180	SE	43	0.127
10786	DENND2B	DENND2B	chr11	-	8860856	8860897	8832793	8832882	8892500	8892635	21	17	23	10	67	15	140	99	0.00105652	0.0120616	0.392,0.546	0.76	-0.291	DAP3_KYSE180	SE	27	0.291
10818	ABCC1	ABCC1	chr16	+	16108347	16108485	16101672	16101849	16126965	16127027	156	149	27	16	40	0	198	99	0.000150253	0.00258951	0.743,0.823	1	-0.217	DAP3_KYSE180	SE	40	0.217
10824	ABCC1	ABCC1	chr16	+	16110352	16110478	16108347	16108485	16126965	16127027	1378	1666	135	128	1796	37	198	99	7.96696e-13	2.39533e-10	0.836,0.867	0.96	-0.109	DAP3_KYSE180	SE	1513	0.109
10891	TMEM168	TMEM168	chr7	-	112423752	112425008	112415230	112415373	112430214	112430448	64	168	25	3	118	1	198	99	0.00133513	0.0144421	0.561,0.966	0.983	-0.219	DAP3_KYSE180	SE	89	0.219
10892	TMEM168	TMEM168	chr7	-	112428508	112428599	112423752	112425008	112430214	112430448	0	2	35	89	12	48	190	99	4.3404e-06	0.000148026	0.0,0.012	0.115	-0.109	DAP3_KYSE180	SE	35	0.109
10937	PABPC1L	PABPC1L	chr20	+	43560982	43561073	43559100	43559367	43561697	43561826	21	16	23	15	86	35	190	99	0.00370507	0.0319657	0.322,0.357	0.561	-0.222	DAP3_KYSE180	SE	31	0.222
10948	C19orf47	C19orf47	chr19	-	40847692	40847797	40842226	40842314	40854343	40854424	14	16	6	5	48	0	198	99	2.49608e-06	9.39723e-05	0.538,0.615	1	-0.423	DAP3_KYSE180	SE	20	0.423
10950	C19orf47	C19orf47	chr19	-	40847745	40847797	40842226	40842314	40854343	40854434	72	41	6	5	40	0	151	99	0.00254532	0.0238799	0.887,0.843	1	-0.135	DAP3_KYSE180	SE	40	0.135
10958	HSD17B6	HSD17B6	chr12	+	57175757	57176016	57167617	57167949	57178636	57178800	37	34	0	0	42	4	198	99	0.00150499	0.0158618	1.0,1.0	0.84	0.16	DAP3_KYSE180	SE	34	0.16
11039	ITGB4	ITGB4	chr17	+	73733618	73733725	73733402	73733525	73735960	73736152	1625	1829	241	340	1739	99	198	99	3.66487e-11	7.0238e-09	0.771,0.729	0.898	-0.148	DAP3_KYSE180	SE	1838	0.148
11041	ITGB4	ITGB4	chr17	+	73735752	73735786	73733402	73733525	73735960	73736152	526	648	241	340	562	99	133	99	1.01209e-09	1.28359e-07	0.619,0.587	0.809	-0.206	DAP3_KYSE180	SE	661	0.206
11042	ITGB4	ITGB4	chr17	+	73735752	73735786	73733402	73733525	73736438	73736542	20	16	21	7	20	2	133	99	0.00227797	0.0219447	0.415,0.63	0.882	-0.36	DAP3_KYSE180	SE	22	0.36
11088	LCLAT1	LCLAT1	chr2	+	30785011	30785158	30755981	30756180	30862982	30867091	124	107	16	0	170	0	198	99	0.000251379	0.00390596	0.795,1.0	1	-0.103	DAP3_KYSE180	SE	107	0.103
11089	LCLAT1	LCLAT1	chr2	+	30790925	30791042	30755981	30756180	30862982	30867091	117	180	16	0	179	0	198	99	0.000519843	0.00690316	0.785,1.0	1	-0.107	DAP3_KYSE180	SE	133	0.107
11157	HCG18	HCG18	chr6	-	30262247	30262741	30255173	30257271	30263908	30264014	41	159	2	29	299	0	198	99	1.7282e-09	2.06396e-07	0.911,0.733	1	-0.178	DAP3_KYSE180	SE	43	0.178
11165	ATP9A	ATP9A	chr20	-	50226639	50226704	50225056	50225165	50230215	50230371	96	317	21	5	349	2	164	99	3.13446e-05	0.00073574	0.734,0.975	0.991	-0.136	DAP3_KYSE180	SE	117	0.136
11208	PPARD	PPARD	chr6	+	35314843	35314927	35310334	35310458	35378763	35378994	310	261	39	9	261	0	183	99	9.36154e-08	6.19947e-06	0.811,0.94	1	-0.125	DAP3_KYSE180	SE	261	0.125
11219	PHLDB2	PHLDB2	chr3	+	111667778	111667922	111664114	111664204	111672776	111672876	22	51	18	1	49	0	198	99	0.00109439	0.0124061	0.379,0.962	1	-0.33	DAP3_KYSE180	SE	40	0.33
11233	SLC37A2	SLC37A2	chr11	+	124954129	124954215	124953710	124953773	124954720	124954769	20	19	26	31	53	15	185	99	3.4984e-06	0.0001239	0.292,0.247	0.654	-0.385	DAP3_KYSE180	SE	46	0.385
11234	SLC37A2	SLC37A2	chr11	+	124955290	124955369	124954961	124955035	124955472	124955570	89	87	16	0	112	1	178	99	0.003937	0.0334851	0.756,1.0	0.984	-0.106	DAP3_KYSE180	SE	87	0.106
11236	VHL	VHL	chr3	+	10184446	10184705	10183461	10183871	10188197	10188320	208	162	190	344	140	383	198	99	0.00501579	0.0403207	0.354,0.191	0.155	0.117	DAP3_KYSE180	SE	398	0.117
11291	LINC00491	LINC00491	chr5	-	101947596	101947659	101944195	101945470	102006930	102007168	0	1	89	42	22	47	162	99	8.21054e-12	1.87105e-09	0.0,0.014	0.222	-0.215	DAP3_KYSE180	SE	43	0.215
11295	ZFP42	ZFP42	chr4	+	188920261	188920427	188916924	188916994	188920762	188920839	34	23	72	52	51	51	198	99	0.00506048	0.0406117	0.191,0.181	0.333	-0.147	DAP3_KYSE180	SE	75	0.147
11347	FAM86C1	FAM86C1	chr11	+	71502784	71502865	71500828	71500891	71507062	71507212	2	0	25	30	9	24	180	99	9.18687e-05	0.00174	0.042,0.0	0.171	-0.15	DAP3_KYSE180	SE	27	0.15
11348	FAM86C1	FAM86C1	chr11	+	71504425	71504527	71500828	71500891	71507062	71507212	0	0	25	30	15	24	198	99	6.78891e-09	6.73057e-07	0.0,0.0	0.238	-0.238	DAP3_KYSE180	SE	25	0.238
11368	POLR2J4	POLR2J4	chr7	-	44009330	44009460	44005862	44005994	44012228	44012290	18	33	107	130	41	37	198	99	3.58056e-08	2.74956e-06	0.078,0.113	0.357	-0.261	DAP3_KYSE180	SE	78	0.261
11396	FBXL4	FBXL4	chr6	-	99328428	99328500	99323290	99323603	99347143	99347357	104	201	43	33	302	8	171	99	6.47388e-09	6.45796e-07	0.583,0.779	0.956	-0.275	DAP3_KYSE180	SE	147	0.275
11400	FBXL4	FBXL4	chr6	-	99365249	99365595	99353301	99353546	99374352	99374936	178	192	5	9	209	26	198	99	0.000415557	0.00578733	0.947,0.914	0.801	0.129	DAP3_KYSE180	SE	183	0.129
11426	CLK2	CLK2	chr1	-	155238498	155238583	155238083	155238150	155239278	155239504	506	352	5	49	253	43	184	99	0.000415325	0.00578566	0.982,0.794	0.76	0.128	DAP3_KYSE180	SE	296	0.128
11428	SYNGR3	SYNGR3	chr16	+	2041974	2042212	2039970	2040202	2042636	2042779	57	35	3	4	77	19	198	99	0.00522511	0.0415913	0.905,0.814	0.67	0.189	DAP3_KYSE180	SE	39	0.189
11447	TMEM229B	TMEM229B	chr14	-	67970203	67970268	67953716	67953889	67981802	67981932	0	2	22	19	14	50	164	99	0.00054161	0.00712909	0.0,0.06	0.145	-0.115	DAP3_KYSE180	SE	21	0.115
11460	TMC6	TMC6	chr17	-	76113882	76114016	76113548	76113725	76115051	76115127	386	310	40	32	499	5	198	99	1.25926e-10	2.07435e-08	0.828,0.829	0.98	-0.151	DAP3_KYSE180	SE	342	0.151
11475	ZNF684	ZNF684	chr1	+	40998814	40998853	40997308	40997459	41006257	41006384	16	40	9	13	51	0	138	99	1.98905e-07	1.15408e-05	0.561,0.688	1	-0.375	DAP3_KYSE180	SE	25	0.375
11478	ZNF684	ZNF684	chr1	+	41006257	41006384	40998814	40998853	41007286	41007382	45	93	10	0	71	0	198	99	0.0038622	0.0330166	0.692,1.0	1	-0.154	DAP3_KYSE180	SE	55	0.154
11479	DOC2GP	DOC2GP	chr11	-	67382359	67382410	67380994	67381082	67382541	67382676	29	73	6	16	84	1	150	99	7.33465e-06	0.000226433	0.761,0.751	0.982	-0.226	DAP3_KYSE180	SE	35	0.226
11513	FGGY	FGGY	chr1	+	59787207	59787422	59762484	59762579	59805629	59805741	25	41	0	0	20	5	198	99	1.59362e-05	0.000427012	1.0,1.0	0.667	0.333	DAP3_KYSE180	SE	25	0.333
11541	FGGY	FGGY	chr1	+	60139710	60139805	60132954	60133075	60223602	60223664	113	147	22	18	181	8	194	99	0.000905867	0.0107046	0.724,0.806	0.92	-0.155	DAP3_KYSE180	SE	135	0.155
11549	CEP131	CEP131	chr17	-	79172676	79172771	79171905	79172097	79173180	79173349	472	455	65	23	454	10	194	99	2.44854e-05	0.000601557	0.787,0.91	0.959	-0.11	DAP3_KYSE180	SE	464	0.11
11570	DOP1B	DOP1B	chr21	+	37571367	37571549	37537005	37537169	37581012	37581202	15	20	9	0	27	0	198	99	0.00440377	0.0365443	0.455,1.0	1	-0.272	DAP3_KYSE180	SE	20	0.272
11576	CEP78	CEP78	chr9	+	80880774	80880822	80880287	80880459	80881357	80881619	58	91	70	138	88	52	147	99	0.000312433	0.00462508	0.358,0.308	0.533	-0.2	DAP3_KYSE180	SE	128	0.2
11635	TEP1	TEP1	chr14	-	20840891	20841016	20839647	20839791	20841169	20841306	153	140	12	12	101	1	198	99	0.00111437	0.0125856	0.864,0.854	0.981	-0.122	DAP3_KYSE180	SE	102	0.122
11659	ZNF266	ZNF266	chr19	-	9544343	9544459	9530740	9530894	9545473	9545535	21	19	26	40	42	23	198	99	0.00152224	0.016	0.288,0.192	0.477	-0.237	DAP3_KYSE180	SE	47	0.237
11661	ZNF266	ZNF266	chr19	-	9544343	9544462	9530740	9530894	9545473	9545535	20	19	26	40	46	23	198	99	0.000350252	0.00506801	0.278,0.192	0.5	-0.265	DAP3_KYSE180	SE	46	0.265
11664	ZNF266	ZNF266	chr19	-	9544368	9544462	9530740	9530894	9545473	9545535	2	9	26	40	27	23	193	99	1.60973e-06	6.56302e-05	0.038,0.103	0.376	-0.305	DAP3_KYSE180	SE	28	0.305
11667	ZNF266	ZNF266	chr19	-	9544740	9544911	9544368	9544462	9545473	9545535	24	35	0	0	46	4	198	99	0.00216204	0.0210671	1.0,1.0	0.852	0.148	DAP3_KYSE180	SE	24	0.148
11671	ZNF266	ZNF266	chr19	-	9544750	9544911	9544343	9544462	9545473	9545535	34	43	0	0	66	4	198	99	0.00520874	0.0414778	1.0,1.0	0.892	0.108	DAP3_KYSE180	SE	34	0.108
11680	PLSCR1	PLSCR1	chr3	-	146243391	146243434	146234792	146234954	146251256	146251337	40	149	34	12	67	0	142	99	1.87352e-05	0.000484218	0.451,0.896	1	-0.327	DAP3_KYSE180	SE	67	0.327
11766	TP53INP1	TP53INP1	chr8	-	95944297	95944335	95938199	95942956	95952087	95952448	16	100	15	111	41	6	137	99	5.53843e-07	2.6755e-05	0.435,0.394	0.832	-0.417	DAP3_KYSE180	SE	31	0.417
11776	RCOR1	RCOR1	chr14	+	103148231	103148315	103059602	103059662	103167614	103167667	449	238	7	1	246	22	183	99	1.43001e-07	8.78314e-06	0.972,0.992	0.858	0.124	DAP3_KYSE180	SE	239	0.124
11784	MTF2	MTF2	chr1	+	93586105	93586229	93584889	93584958	93592788	93592856	99	334	45	14	250	2	198	99	1.73649e-05	0.000455885	0.524,0.923	0.984	-0.26	DAP3_KYSE180	SE	144	0.26
11785	MTF2	MTF2	chr1	+	93586105	93586229	93584889	93584958	93599259	93599365	47	185	47	1	138	0	198	99	0.00122372	0.0135088	0.333,0.989	1	-0.339	DAP3_KYSE180	SE	94	0.339
11789	MTF2	MTF2	chr1	+	93594834	93595005	93584889	93584958	93599259	93599365	183	217	47	1	130	0	198	99	0.000293347	0.00440586	0.661,0.991	1	-0.174	DAP3_KYSE180	SE	130	0.174
11835	PDE9A	PDE9A	chr21	+	44106301	44106372	44073730	44073993	44119077	44119121	50	54	40	32	117	17	170	99	3.16431e-07	1.69142e-05	0.421,0.496	0.8	-0.342	DAP3_KYSE180	SE	86	0.342
11836	PDE9A	PDE9A	chr21	+	44108026	44108104	44073861	44073993	44119077	44119121	100	77	40	32	168	17	177	99	1.93773e-06	7.62918e-05	0.583,0.574	0.847	-0.268	DAP3_KYSE180	SE	109	0.268
11840	PDE9A	PDE9A	chr21	+	44119077	44119121	44073861	44073993	44151879	44152059	71	49	9	2	72	0	143	99	0.00107282	0.0122077	0.845,0.944	1	-0.106	DAP3_KYSE180	SE	51	0.106
11847	PDE9A	PDE9A	chr21	+	44151879	44152059	44119077	44119121	44152179	44152234	216	136	39	28	229	81	198	99	0.00486807	0.0394109	0.735,0.708	0.586	0.136	DAP3_KYSE180	SE	164	0.136
11849	PDE9A	PDE9A	chr21	+	44152179	44152234	44073861	44073993	44153465	44153536	81	89	22	1	92	0	154	99	0.000204294	0.0033037	0.703,0.983	1	-0.157	DAP3_KYSE180	SE	90	0.157
11872	SUZ12	SUZ12	chr17	+	30274635	30274704	30264025	30264539	30293165	30293215	78	88	22	15	96	2	168	99	7.82677e-06	0.000238994	0.676,0.776	0.966	-0.24	DAP3_KYSE180	SE	98	0.24
11881	HOTAIR	HOTAIR	chr12	-	54358014	54358067	54356091	54357908	54359747	54359871	0	0	28	29	14	39	152	99	2.25429e-07	1.28202e-05	0.0,0.0	0.189	-0.189	DAP3_KYSE180	SE	28	0.189
11887	TMEM40	TMEM40	chr3	-	12783952	12784006	12780051	12780087	12790153	12790291	68	59	3	8	102	0	153	99	0.000449908	0.00616685	0.936,0.827	1	-0.119	DAP3_KYSE180	SE	67	0.119
11896	ZNF426	ZNF426	chr19	-	9645863	9645955	9644515	9644642	9646883	9647032	133	116	20	3	124	2	191	99	0.00520715	0.0414688	0.775,0.952	0.97	-0.107	DAP3_KYSE180	SE	119	0.107
11909	MRPS18C	MRPS18C	chr4	+	84379498	84379582	84378061	84378111	84380892	84380950	158	473	329	164	681	68	183	99	8.3563e-06	0.000252061	0.206,0.609	0.844	-0.436	DAP3_KYSE180	SE	487	0.436
11910	MRPS18C	MRPS18C	chr4	+	84379498	84379582	84378061	84378111	84382125	84382185	83	233	18	4	318	1	183	99	1.4116e-05	0.000387963	0.714,0.969	0.994	-0.153	DAP3_KYSE180	SE	101	0.153
11963	UBE2Q2	UBE2Q2	chr15	+	76189335	76189402	76165768	76165909	76191767	76193388	50	49	23	0	31	0	166	99	0.00331868	0.0293426	0.565,1.0	1	-0.218	DAP3_KYSE180	SE	31	0.218
11964	UBE2Q2	UBE2Q2	chr15	+	76189335	76189402	76175706	76175765	76191767	76193388	50	50	38	19	35	3	166	99	0.000443037	0.00608994	0.44,0.611	0.874	-0.349	DAP3_KYSE180	SE	38	0.349
12003	PHF2	PHF2	chr9	+	96421792	96421882	96420426	96420518	96422473	96422842	501	639	86	26	532	13	189	99	0.000135805	0.00238995	0.753,0.928	0.955	-0.114	DAP3_KYSE180	SE	545	0.114
12064	UXS1	UXS1	chr2	-	106713173	106713277	106709758	106710613	106717513	106717574	223	268	19	26	246	1	198	99	8.01447e-08	5.44638e-06	0.854,0.837	0.992	-0.147	DAP3_KYSE180	SE	242	0.147
12065	UXS1	UXS1	chr2	-	106715171	106715229	106709758	106710613	106717513	106717574	224	193	19	26	240	1	157	99	1.76534e-08	1.51596e-06	0.881,0.824	0.993	-0.14	DAP3_KYSE180	SE	219	0.14
12092	TUBD1	TUBD1	chr17	-	57951899	57952064	57941024	57941208	57955463	57955695	73	135	12	18	106	4	198	99	0.00367904	0.0318135	0.753,0.789	0.93	-0.159	DAP3_KYSE180	SE	85	0.159
12094	TUBD1	TUBD1	chr17	-	57951899	57952064	57943956	57944110	57955463	57955695	97	179	46	47	169	7	198	99	1.15081e-08	1.05347e-06	0.513,0.656	0.923	-0.339	DAP3_KYSE180	SE	143	0.339
12095	TUBD1	TUBD1	chr17	-	57951899	57952064	57943956	57944110	57963443	57963591	30	60	7	15	74	2	198	99	0.000105191	0.0019424	0.682,0.667	0.949	-0.274	DAP3_KYSE180	SE	37	0.274
12101	TUBD1	TUBD1	chr17	-	57958254	57958471	57955463	57955695	57963443	57963591	117	224	6	20	213	1	198	99	1.07862e-05	0.000312284	0.907,0.848	0.991	-0.114	DAP3_KYSE180	SE	123	0.114
12142	SPTAN1	SPTAN1	chr9	+	131355261	131355321	131353755	131353904	131356453	131356652	441	682	106	76	584	19	159	99	3.84745e-09	4.13543e-07	0.721,0.848	0.95	-0.165	DAP3_KYSE180	SE	547	0.165
12145	SPTAN1	SPTAN1	chr9	+	131371929	131371944	131371400	131371563	131373992	131374124	392	379	178	336	187	466	114	99	3.41021e-09	3.73433e-07	0.657,0.495	0.258	0.318	DAP3_KYSE180	SE	570	0.318
12164	IFTAP	IFTAP	chr11	+	36654833	36654988	36631630	36631789	36669565	36669705	62	67	68	76	127	49	198	99	6.1311e-06	0.000196131	0.313,0.306	0.564	-0.254	DAP3_KYSE180	SE	130	0.254
12166	IFTAP	IFTAP	chr11	+	36657600	36657667	36631630	36631789	36669565	36669705	32	65	68	76	76	49	166	99	0.00181977	0.0184136	0.219,0.338	0.481	-0.202	DAP3_KYSE180	SE	100	0.202
12220	ADAP2	ADAP2	chr17	+	29280305	29280368	29276304	29276388	29281495	29281573	95	56	16	1	198	0	162	99	6.88565e-06	0.000215512	0.784,0.972	1	-0.122	DAP3_KYSE180	SE	57	0.122
12268	ZMYM1	ZMYM1	chr1	+	35558920	35559042	35544963	35545043	35559514	35559684	6	23	37	27	28	8	198	99	1.96115e-05	0.00050259	0.075,0.299	0.636	-0.449	DAP3_KYSE180	SE	36	0.449
12276	ZMYM1	ZMYM1	chr1	+	35561419	35561492	35559514	35559684	35562917	35563167	108	153	14	6	111	1	172	99	0.00136185	0.0146733	0.816,0.936	0.985	-0.109	DAP3_KYSE180	SE	112	0.109
12286	MTRR	MTRR	chr5	+	7873485	7873625	7870882	7871036	7875370	7875488	39	72	227	256	182	196	198	99	8.9595e-14	3.30175e-11	0.079,0.123	0.317	-0.216	DAP3_KYSE180	SE	266	0.216
12287	MTRR	MTRR	chr5	+	7873485	7873639	7870882	7871036	7875370	7875488	81	151	227	256	393	196	198	99	1.11022e-16	7.57666e-14	0.151,0.228	0.501	-0.311	DAP3_KYSE180	SE	308	0.311
12292	MTRR	MTRR	chr5	+	7886727	7886839	7885813	7885967	7889207	7889388	113	228	11	27	295	10	198	99	0.000843155	0.0101301	0.837,0.809	0.937	-0.114	DAP3_KYSE180	SE	124	0.114
12377	PCGF3	PCGF3	chr4	+	726188	726287	724758	724899	727460	727578	83	113	302	207	175	209	198	99	8.615e-05	0.0016533	0.121,0.214	0.295	-0.128	DAP3_KYSE180	SE	320	0.128
12443	VTI1A	VTI1A	chr10	+	114208135	114208247	114206745	114207225	114208639	114210483	11	27	116	49	35	23	198	99	1.36819e-06	5.70738e-05	0.045,0.216	0.432	-0.301	DAP3_KYSE180	SE	58	0.301
12444	VTI1A	VTI1A	chr10	+	114208139	114208247	114206745	114207225	114208639	114210483	28	53	116	49	71	23	198	99	4.22546e-06	0.000144718	0.108,0.351	0.607	-0.378	DAP3_KYSE180	SE	94	0.378
12481	TRERF1	TRERF1	chr6	-	42230997	42231306	42227076	42227461	42232441	42232592	216	144	1	3	74	9	198	99	2.63215e-05	0.000638518	0.991,0.96	0.804	0.171	DAP3_KYSE180	SE	83	0.171
12482	TRERF1	TRERF1	chr6	-	42231057	42231306	42227076	42227461	42232441	42232592	249	215	1	3	106	9	198	99	4.89546e-05	0.00104906	0.992,0.973	0.855	0.127	DAP3_KYSE180	SE	115	0.127
12488	MFSD8	MFSD8	chr4	-	128843014	128843118	128842669	128842926	128851837	128851972	47	95	17	13	167	9	198	99	0.00138774	0.0148814	0.58,0.785	0.903	-0.221	DAP3_KYSE180	SE	64	0.221
12489	MFSD8	MFSD8	chr4	-	128843014	128843118	128842669	128842926	128886226	128886328	20	46	7	0	80	0	198	99	0.0032558	0.0289115	0.588,1.0	1	-0.206	DAP3_KYSE180	SE	27	0.206
12490	MFSD8	MFSD8	chr4	-	128859937	128859991	128854139	128854248	128863199	128863313	14	30	6	13	68	3	153	99	2.61843e-05	0.00063531	0.602,0.599	0.936	-0.336	DAP3_KYSE180	SE	20	0.336
12491	MFSD8	MFSD8	chr4	-	128859937	128859991	128854139	128854248	128864906	128865147	14	31	35	7	67	2	153	99	5.74991e-05	0.00119215	0.206,0.741	0.956	-0.482	DAP3_KYSE180	SE	38	0.482
12493	MFSD8	MFSD8	chr4	-	128859937	128859993	128854139	128854248	128863199	128863313	22	45	6	13	89	3	155	99	7.31541e-05	0.00144784	0.701,0.689	0.95	-0.255	DAP3_KYSE180	SE	28	0.255
12494	MFSD8	MFSD8	chr4	-	128859937	128859993	128854139	128854248	128864906	128865147	15	34	35	7	69	2	155	99	8.06226e-05	0.00156727	0.215,0.756	0.957	-0.471	DAP3_KYSE180	SE	41	0.471
12500	MFSD8	MFSD8	chr4	-	128863199	128863313	128854139	128854248	128864906	128865147	31	64	35	7	99	2	198	99	0.000209464	0.00337629	0.307,0.821	0.961	-0.397	DAP3_KYSE180	SE	66	0.397
12513	RNF146	RNF146	chr6	+	127607194	127607322	127601375	127601485	127607760	127609705	24	37	93	41	82	24	198	99	3.36475e-08	2.61441e-06	0.114,0.311	0.631	-0.418	DAP3_KYSE180	SE	78	0.418
12514	OGDHL	OGDHL	chr10	-	50945831	50945904	50944402	50944566	50945992	50946118	85	22	8	6	77	0	172	99	6.96208e-05	0.00139222	0.859,0.679	1	-0.231	DAP3_KYSE180	SE	28	0.231
12567	AKAP7	AKAP7	chr6	+	131490252	131490413	131486220	131486357	131520600	131520713	24	40	0	0	34	4	198	99	0.000861202	0.0103005	1.0,1.0	0.81	0.19	DAP3_KYSE180	SE	24	0.19
12593	FOXN3	FOXN3	chr14	-	89656727	89656793	89647044	89647150	89747293	89747358	43	53	192	123	89	73	165	99	7.97117e-09	7.70797e-07	0.118,0.205	0.422	-0.261	DAP3_KYSE180	SE	162	0.261
12597	FAM3A	FAM3A	chrX	-	153736141	153736213	153735736	153735821	153736619	153736678	177	206	42	31	176	14	171	99	0.00472867	0.0385533	0.709,0.794	0.879	-0.127	DAP3_KYSE180	SE	190	0.127
12692	GPATCH8	GPATCH8	chr17	-	42544464	42544482	42541839	42541912	42552196	42552271	36	43	130	124	65	91	117	99	0.000498262	0.00667153	0.19,0.227	0.377	-0.168	DAP3_KYSE180	SE	156	0.168
12695	GPATCH8	GPATCH8	chr17	-	42551092	42551127	42544464	42544482	42552196	42552271	4	7	35	39	30	61	134	99	0.0010386	0.0119087	0.078,0.117	0.267	-0.17	DAP3_KYSE180	SE	39	0.17
12714	POU6F1	POU6F1	chr12	-	51600572	51600667	51595466	51598151	51611425	51611846	15	40	8	15	54	2	194	99	2.37505e-05	0.000587305	0.489,0.576	0.932	-0.4	DAP3_KYSE180	SE	23	0.4
12716	OPTN	OPTN	chr10	+	13150137	13150289	13142081	13142302	13151111	13151288	697	384	186	208	371	274	198	99	0.00515967	0.0412	0.652,0.48	0.404	0.162	DAP3_KYSE180	SE	592	0.162
12740	TPD52L2	TPD52L2	chr20	+	62507168	62507228	62505020	62505169	62514071	62514173	697	1022	433	496	1166	150	159	99	0	0	0.501,0.562	0.829	-0.297	DAP3_KYSE180	SE	1130	0.297
12754	MAP3K8	MAP3K8	chr10	+	30726104	30726335	30723112	30723307	30727844	30728203	27	49	50	26	38	10	198	99	0.00572071	0.044473	0.213,0.485	0.655	-0.306	DAP3_KYSE180	SE	48	0.306
12755	MAP3K8	MAP3K8	chr10	+	30726104	30726335	30723574	30723677	30727844	30728203	17	30	9	10	35	0	198	99	1.84057e-06	7.32492e-05	0.486,0.6	1	-0.457	DAP3_KYSE180	SE	26	0.457
12771	CDC27	CDC27	chr17	-	45201251	45201326	45199809	45199966	45206758	45206887	229	408	35	7	433	3	174	99	7.81051e-06	0.000238554	0.788,0.971	0.988	-0.109	DAP3_KYSE180	SE	264	0.109
12813	SLC25A15	SLC25A15	chr13	+	41381429	41381599	41379253	41379391	41382573	41382732	125	208	45	20	140	6	198	99	0.00154235	0.0161657	0.581,0.839	0.921	-0.211	DAP3_KYSE180	SE	146	0.211
12836	SPNS2	SPNS2	chr17	+	4416541	4416607	4402175	4402712	4428351	4428488	170	45	34	6	22	0	165	99	0.000521437	0.00691792	0.75,0.818	1	-0.216	DAP3_KYSE180	SE	22	0.216
12875	NAA16	NAA16	chr13	+	41910785	41910892	41905409	41905505	41929279	41929352	28	62	27	7	56	2	198	99	0.00282327	0.0259034	0.341,0.816	0.933	-0.355	DAP3_KYSE180	SE	55	0.355
12905	TTLL11	TTLL11	chr9	-	124794001	124794135	124751189	124752049	124801550	124801647	12	23	12	11	105	17	198	99	0.000835028	0.0100611	0.333,0.511	0.755	-0.333	DAP3_KYSE180	SE	24	0.333
12915	SDCCAG8	SDCCAG8	chr1	+	243468313	243468425	243468014	243468079	243471088	243471185	61	45	0	0	102	10	198	99	1.09087e-05	0.000315195	1.0,1.0	0.836	0.164	DAP3_KYSE180	SE	45	0.164
12916	SDCCAG8	SDCCAG8	chr1	+	243468313	243468590	243468014	243468079	243471088	243471185	61	45	0	0	102	10	198	99	1.09087e-05	0.000315195	1.0,1.0	0.836	0.164	DAP3_KYSE180	SE	45	0.164
12919	SDCCAG8	SDCCAG8	chr1	+	243480056	243480195	243419306	243419542	243493841	243493994	114	111	11	3	103	0	198	99	0.000789445	0.00962513	0.838,0.949	1	-0.107	DAP3_KYSE180	SE	103	0.107
12923	SDCCAG8	SDCCAG8	chr1	+	243493841	243493994	243449573	243449699	243504340	243504475	108	85	0	0	67	4	198	99	0.00393382	0.0334669	1.0,1.0	0.893	0.107	DAP3_KYSE180	SE	71	0.107
12978	TMEM51	TMEM51	chr1	+	15536985	15537058	15479061	15479280	15541390	15541927	26	20	2	0	19	11	172	99	9.85649e-06	0.00028946	0.882,1.0	0.499	0.442	DAP3_KYSE180	SE	20	0.442
12982	TMEM51	TMEM51	chr1	+	15541390	15541927	15480242	15480450	15545821	15546974	62	61	4	6	129	1	198	99	0.00184638	0.0186331	0.886,0.836	0.985	-0.124	DAP3_KYSE180	SE	66	0.124
13051	HRAS	HRAS	chr11	-	533276	533358	532241	532755	533452	533612	663	330	418	375	340	530	181	99	0.0025016	0.0235863	0.465,0.325	0.26	0.135	DAP3_KYSE180	SE	705	0.135
13096	ASNSP1	ASNSP1	chr8	-	47491703	47491859	47490836	47491173	47505085	47505253	268	161	77	20	609	50	198	99	0.00150473	0.0158603	0.635,0.801	0.859	-0.141	DAP3_KYSE180	SE	181	0.141
13102	ASNSP1	ASNSP1	chr8	-	47526760	47526796	47525898	47526156	47529169	47529265	193	87	129	46	440	65	135	99	1.29885e-12	3.61832e-10	0.523,0.581	0.832	-0.28	DAP3_KYSE180	SE	133	0.28
13112	CSPP1	CSPP1	chr8	+	68005777	68005876	67998241	67998345	68007527	68007967	42	109	9	0	109	0	198	99	0.00307656	0.027682	0.7,1.0	1	-0.15	DAP3_KYSE180	SE	51	0.15
13115	CSPP1	CSPP1	chr8	+	68062017	68062170	68049690	68049838	68066258	68066371	66	128	23	15	110	5	198	99	0.00203693	0.0201098	0.589,0.81	0.917	-0.218	DAP3_KYSE180	SE	89	0.218
13177	TCOF1	TCOF1	chr5	+	149771106	149771220	149769449	149769586	149771519	149771739	1147	1154	53	98	725	131	198	99	7.10746e-09	7.0023e-07	0.915,0.855	0.735	0.15	DAP3_KYSE180	SE	856	0.15
13202	DHX9	DHX9	chr1	+	182824711	182824848	182823164	182823313	182825666	182825713	190	241	283	362	129	388	198	99	3.75386e-05	0.000847844	0.251,0.25	0.143	0.108	DAP3_KYSE180	SE	473	0.108
13222	USP40	USP40	chr2	-	234433137	234433208	234431815	234432135	234436052	234436224	63	38	13	2	150	0	170	99	3.33643e-06	0.000119439	0.738,0.917	1	-0.172	DAP3_KYSE180	SE	40	0.172
13251	KMT5A	KMT5A	chr12	+	123873979	123874101	123868678	123868755	123875176	123875333	118	143	70	59	198	39	198	99	0.000148925	0.0025711	0.457,0.548	0.717	-0.214	DAP3_KYSE180	SE	188	0.214
13344	TJP2	TJP2	chr9	+	71864290	71864401	71862927	71863140	71865950	71866280	342	589	47	17	736	12	198	99	3.85205e-05	0.000863777	0.784,0.945	0.968	-0.103	DAP3_KYSE180	SE	389	0.103
13353	DTX2	DTX2	chr7	+	76099616	76099736	76092861	76093026	76109737	76110094	6	25	272	160	66	85	198	99	0	0	0.011,0.072	0.28	-0.239	DAP3_KYSE180	SE	151	0.239
13418	GGCT	GGCT	chr7	-	30540151	30540297	30538418	30538554	30544184	30544445	1058	1571	588	653	2263	331	198	99	2.22045e-16	1.42486e-13	0.474,0.546	0.774	-0.264	DAP3_KYSE180	SE	1646	0.264
13435	PARPBP	PARPBP	chr12	+	102545347	102545578	102542007	102542241	102547646	102547754	28	32	11	41	6	49	198	99	4.57249e-06	0.000154188	0.56,0.281	0.058	0.363	DAP3_KYSE180	SE	39	0.363
13437	PARPBP	PARPBP	chr12	+	102547646	102547754	102517663	102517819	102558215	102558386	62	91	0	0	110	7	198	99	0.000184279	0.00304532	1.0,1.0	0.887	0.113	DAP3_KYSE180	SE	62	0.113
13444	PARPBP	PARPBP	chr12	+	102569260	102569444	102559506	102559661	102576326	102576405	53	79	0	2	77	6	198	99	0.00578266	0.0448152	1.0,0.952	0.865	0.111	DAP3_KYSE180	SE	53	0.111
13459	RFC5	RFC5	chr12	+	118455494	118455620	118454465	118454697	118455799	118455858	170	210	4	6	104	13	198	99	0.000427304	0.00591548	0.955,0.946	0.8	0.15	DAP3_KYSE180	SE	117	0.15
13460	RFC5	RFC5	chr12	+	118455494	118455620	118454465	118454697	118456876	118456941	266	318	158	288	152	267	198	99	6.83013e-06	0.000214034	0.457,0.356	0.222	0.184	DAP3_KYSE180	SE	419	0.184
13461	RFC5	RFC5	chr12	+	118455494	118455858	118454465	118454697	118456876	118456941	212	268	158	288	173	267	198	99	0.00318515	0.0284191	0.402,0.318	0.245	0.115	DAP3_KYSE180	SE	370	0.115
13476	ENOX2	ENOX2	chrX	-	129917520	129917664	129837093	129837228	130035657	130035705	45	66	17	6	67	2	198	99	0.00320971	0.0285947	0.57,0.846	0.944	-0.236	DAP3_KYSE180	SE	62	0.236
13527	TMX3	TMX3	chr18	-	66348217	66348347	66346699	66346768	66350161	66350218	65	87	2	12	160	0	198	99	3.33566e-05	0.00077229	0.942,0.784	1	-0.137	DAP3_KYSE180	SE	67	0.137
13537	POLA1	POLA1	chrX	+	24760118	24760238	24759491	24759621	24761346	24761446	41	160	4	10	180	0	198	99	5.42706e-05	0.00114005	0.837,0.889	1	-0.137	DAP3_KYSE180	SE	45	0.137
13555	CDC25A	CDC25A	chr3	-	48222210	48222330	48219343	48219478	48224418	48224520	74	114	39	11	97	0	198	99	8.80335e-07	3.9481e-05	0.487,0.838	1	-0.338	DAP3_KYSE180	SE	97	0.338
13579	ZNF316	ZNF316	chr7	+	6677476	6677640	6676948	6677078	6681455	6681593	225	146	42	1	227	4	198	99	0.00626751	0.047693	0.728,0.986	0.966	-0.109	DAP3_KYSE180	SE	147	0.109
13580	ZNF316	ZNF316	chr7	+	6678672	6678772	6676948	6677078	6681455	6681593	263	351	42	1	335	4	198	99	0.00401233	0.0339699	0.758,0.994	0.977	-0.101	DAP3_KYSE180	SE	305	0.101
13590	ZSCAN29	ZSCAN29	chr15	-	43661120	43661325	43650369	43654139	43661793	43662223	102	92	10	2	133	0	198	99	0.000569552	0.00741842	0.836,0.958	1	-0.103	DAP3_KYSE180	SE	94	0.103
13598	SNX14	SNX14	chr6	-	86248555	86248582	86246509	86246642	86251702	86251761	68	86	186	229	220	134	126	99	1.55431e-15	8.42346e-13	0.223,0.228	0.563	-0.337	DAP3_KYSE180	SE	254	0.337
13626	BRD2	BRD2	chr6	+	32942797	32942889	32942238	32942542	32943160	32943298	522	459	1318	826	742	630	191	99	3.07514e-11	6.01878e-09	0.17,0.224	0.379	-0.182	DAP3_KYSE180	SE	1285	0.182
13668	SYTL4	SYTL4	chrX	-	99958088	99958181	99956923	99957103	99986405	99986493	19	41	7	2	47	0	192	99	0.000771916	0.00945161	0.583,0.914	1	-0.252	DAP3_KYSE180	SE	26	0.252
13708	BICDL1	BICDL1	chr12	+	120510314	120510533	120509425	120509605	120518690	120518821	39	45	0	0	68	5	198	99	0.00106169	0.012111	1.0,1.0	0.872	0.128	DAP3_KYSE180	SE	39	0.128
13714	U2SURP	U2SURP	chr3	+	142742816	142742860	142741694	142741906	142745990	142746095	218	769	149	69	882	29	143	99	2.14885e-05	0.000541018	0.503,0.885	0.955	-0.261	DAP3_KYSE180	SE	367	0.261
13735	NUP85	NUP85	chr17	+	73214279	73214401	73211848	73211918	73221197	73221332	364	579	62	23	338	6	198	99	9.85858e-05	0.00184287	0.746,0.926	0.966	-0.13	DAP3_KYSE180	SE	344	0.13
13748	SAMD10	SAMD10	chr20	-	62608323	62608495	62607044	62607185	62608577	62608759	177	185	0	0	214	18	198	99	4.60509e-09	4.81341e-07	1.0,1.0	0.856	0.144	DAP3_KYSE180	SE	177	0.144
13759	ZNF584	ZNF584	chr19	+	58921307	58921458	58920015	58920532	58926890	58927013	16	18	9	13	31	3	198	99	0.000613554	0.00787045	0.471,0.409	0.838	-0.398	DAP3_KYSE180	SE	25	0.398
13760	ZNF584	ZNF584	chr19	+	58921331	58921458	58920040	58920532	58926890	58927013	30	30	9	13	44	3	198	99	0.00197997	0.0196598	0.625,0.536	0.88	-0.299	DAP3_KYSE180	SE	39	0.299
13761	ZNF584	ZNF584	chr19	+	58921372	58921458	58920015	58920532	58926890	58927013	16	21	9	13	40	3	185	99	0.000142479	0.00248072	0.488,0.464	0.877	-0.401	DAP3_KYSE180	SE	25	0.401
13809	SETMAR	SETMAR	chr3	+	4354581	4355445	4344987	4345210	4357895	4358949	23	65	1	12	72	1	198	99	0.00249782	0.0235628	0.92,0.73	0.973	-0.148	DAP3_KYSE180	SE	24	0.148
13813	AKAP11	AKAP11	chr13	+	42887182	42887266	42882589	42882745	42888029	42888076	62	87	60	58	138	43	183	99	0.000177512	0.00296119	0.359,0.448	0.635	-0.232	DAP3_KYSE180	SE	122	0.232
13820	GTPBP10	GTPBP10	chr7	+	89984399	89984544	89982129	89982323	90001468	90001542	8	63	84	38	150	38	198	99	2.66481e-05	0.000645226	0.045,0.453	0.664	-0.415	DAP3_KYSE180	SE	92	0.415
13841	FGFR1OP2	FGFR1OP2	chr12	+	27113447	27113561	27110533	27110676	27116274	27116388	94	104	325	260	517	116	198	99	0	0	0.126,0.167	0.69	-0.543	DAP3_KYSE180	SE	364	0.543
13842	PMS2CL	PMS2CL	chr7	+	6776706	6777567	6774935	6775020	6781315	6781483	105	149	15	1	172	1	198	99	0.0012755	0.013961	0.778,0.987	0.989	-0.106	DAP3_KYSE180	SE	120	0.106
13849	BMS1P4-AGAP5	BMS1P4-AGAP5	chr10	-	75482146	75482335	75481119	75481262	75485718	75485798	56	47	16	1	42	0	198	99	0.00102197	0.0117546	0.636,0.959	1	-0.203	DAP3_KYSE180	SE	42	0.203
13860	NAP1L4	NAP1L4	chr11	-	3010358	3010501	3000436	3000467	3013023	3013337	15	15	85	81	24	46	198	99	0.00205948	0.0202745	0.081,0.085	0.207	-0.124	DAP3_KYSE180	SE	70	0.124
13919	AGA	AGA	chr4	-	178357451	178357505	178355535	178355635	178358558	178358673	50	38	10	4	117	2	153	99	0.000360538	0.00518138	0.764,0.86	0.974	-0.162	DAP3_KYSE180	SE	42	0.162
14028	FAM118A	FAM118A	chr22	+	45726483	45726612	45719055	45719308	45728305	45728591	186	198	30	36	370	10	198	99	5.21209e-09	5.34818e-07	0.756,0.733	0.949	-0.205	DAP3_KYSE180	SE	216	0.205
14056	FNBP1	FNBP1	chr9	-	132678244	132678259	132671168	132671278	132687238	132687436	32	116	22	6	14	18	114	99	0.00188505	0.01893	0.558,0.944	0.403	0.348	DAP3_KYSE180	SE	32	0.348
14057	FNBP1	FNBP1	chr9	-	132686122	132686218	132671168	132671278	132687238	132687436	160	67	22	6	52	18	195	99	0.00458759	0.0376662	0.787,0.85	0.595	0.224	DAP3_KYSE180	SE	70	0.224
14058	FNBP1	FNBP1	chr9	-	132686122	132686218	132678244	132678259	132687238	132687436	102	164	16	82	108	7	195	99	0.00102365	0.0117682	0.764,0.504	0.887	-0.253	DAP3_KYSE180	SE	115	0.253
14060	FNBP1	FNBP1	chr9	-	132686122	132686305	132678244	132678259	132687238	132687436	260	275	16	82	202	7	198	99	0.00169484	0.0174103	0.89,0.626	0.935	-0.177	DAP3_KYSE180	SE	209	0.177
14081	TEAD4	TEAD4	chr12	+	3069113	3069206	3068562	3068647	3103903	3104158	441	459	77	42	634	22	192	99	5.20002e-07	2.53864e-05	0.747,0.849	0.937	-0.139	DAP3_KYSE180	SE	501	0.139
14088	TEAD4	TEAD4	chr12	+	3126563	3126692	3121335	3121398	3127710	3127754	586	536	33	79	810	28	198	99	0.000132065	0.00233951	0.899,0.772	0.935	-0.1	DAP3_KYSE180	SE	615	0.1
14117	GEMIN7	GEMIN7	chr19	+	45583164	45583287	45582517	45582537	45593364	45594776	75	108	7	17	176	6	198	99	0.00240252	0.022883	0.843,0.761	0.936	-0.134	DAP3_KYSE180	SE	82	0.134
14118	GEMIN7	GEMIN7	chr19	+	45583164	45583287	45582517	45582635	45593364	45594776	117	172	67	109	346	66	198	99	8.69356e-09	8.29987e-07	0.466,0.441	0.724	-0.27	DAP3_KYSE180	SE	184	0.27
14216	HACE1	HACE1	chr6	-	105259185	105259268	105244803	105244900	105291097	105291173	14	46	13	1	32	0	182	99	0.00200051	0.0198225	0.369,0.962	1	-0.335	DAP3_KYSE180	SE	27	0.335
14220	HACE1	HACE1	chr6	-	105272688	105272782	105259185	105259268	105280916	105281048	0	5	21	54	11	36	193	99	0.00205855	0.0202683	0.0,0.045	0.135	-0.113	DAP3_KYSE180	SE	21	0.113
14222	HACE1	HACE1	chr6	-	105280916	105281048	105244803	105244900	105291097	105291173	28	69	13	1	72	0	198	99	0.000832321	0.0100359	0.519,0.972	1	-0.254	DAP3_KYSE180	SE	41	0.254
14248	KIAA0556	KIAA0556	chr16	+	27659924	27660056	27642385	27642483	27689049	27689317	82	67	41	21	81	11	198	99	0.00224981	0.0217302	0.5,0.615	0.786	-0.229	DAP3_KYSE180	SE	88	0.229
14249	KIAA0556	KIAA0556	chr16	+	27710854	27710920	27709648	27709821	27712909	27713016	54	69	52	35	73	14	165	99	0.000293969	0.00441302	0.384,0.542	0.758	-0.295	DAP3_KYSE180	SE	87	0.295
14266	MFF	MFF	chr2	+	228207460	228207535	228205007	228205096	228211941	228212100	23	29	183	282	127	293	174	99	1.2737e-10	2.09279e-08	0.067,0.055	0.198	-0.137	DAP3_KYSE180	SE	206	0.137
14267	MFF	MFF	chr2	+	228207460	228207535	228205007	228205096	228217229	228217289	16	24	66	77	80	35	174	99	6.08402e-14	2.3355e-11	0.121,0.151	0.565	-0.429	DAP3_KYSE180	SE	82	0.429
14268	MFF	MFF	chr2	+	228207460	228207535	228205007	228205096	228220392	228220477	22	22	443	261	88	136	174	99	0	0	0.027,0.046	0.269	-0.233	DAP3_KYSE180	SE	224	0.233
14269	MFF	MFF	chr2	+	228211941	228212100	228205007	228205096	228217229	228217289	313	577	66	77	690	35	198	99	2.62311e-07	1.45742e-05	0.703,0.789	0.908	-0.162	DAP3_KYSE180	SE	379	0.162
14270	MFF	MFF	chr2	+	228211941	228212100	228205007	228205096	228220392	228220477	213	315	443	261	317	136	198	99	1.15557e-05	0.000330628	0.194,0.376	0.538	-0.253	DAP3_KYSE180	SE	453	0.253
14273	MFF	MFF	chr2	+	228212058	228212100	228205007	228205096	228217229	228217289	56	134	66	77	152	35	141	99	3.75404e-05	0.000847844	0.373,0.55	0.753	-0.291	DAP3_KYSE180	SE	122	0.291
14274	MFF	MFF	chr2	+	228217229	228217289	228205007	228205096	228220392	228220477	222	287	443	261	304	136	159	99	5.58769e-06	0.000182136	0.238,0.406	0.582	-0.26	DAP3_KYSE180	SE	440	0.26
14279	KISS1R	KISS1R	chr19	+	919873	920106	919489	919625	920289	921005	29	32	1	5	35	14	198	99	0.00442583	0.0366849	0.935,0.762	0.556	0.292	DAP3_KYSE180	SE	30	0.292
14315	RNF121	RNF121	chr11	+	71673197	71673335	71671795	71671937	71705764	71705898	25	25	5	0	14	11	198	99	0.00053799	0.0070923	0.714,1.0	0.389	0.468	DAP3_KYSE180	SE	25	0.468
14401	HIPK3	HIPK3	chr11	+	33369711	33369774	33369397	33369559	33370067	33370364	14	63	157	111	82	70	162	99	2.57848e-06	9.65954e-05	0.052,0.258	0.417	-0.262	DAP3_KYSE180	SE	152	0.262
14455	SCAMP3	SCAMP3	chr1	-	155231447	155231525	155230327	155230450	155231876	155232151	1281	1078	711	420	1510	345	177	99	4.65589e-06	0.000156468	0.502,0.589	0.71	-0.164	DAP3_KYSE180	SE	1498	0.164
14518	ADAMTSL4	ADAMTSL4	chr1	+	150522297	150522371	150521844	150521975	150524680	150524784	62	29	7	12	48	1	173	99	0.00130498	0.0141921	0.835,0.58	0.965	-0.257	DAP3_KYSE180	SE	41	0.257
14531	BAZ2B	BAZ2B	chr2	-	160253584	160253611	160252279	160252345	160253855	160253900	13	11	24	40	24	18	126	99	0.00219098	0.0212847	0.299,0.178	0.512	-0.274	DAP3_KYSE180	SE	37	0.274
14532	BAZ2B	BAZ2B	chr2	-	160257109	160257175	160255339	160255405	160261359	160261421	25	56	7	5	66	0	165	99	0.000116015	0.00210225	0.682,0.87	1	-0.224	DAP3_KYSE180	SE	32	0.224
14534	BAZ2B	BAZ2B	chr2	-	160287373	160287667	160285710	160285771	160289267	160289874	50	65	28	5	81	3	198	99	0.00599587	0.0461047	0.472,0.867	0.931	-0.262	DAP3_KYSE180	SE	70	0.262
14539	BAZ2B	BAZ2B	chr2	-	160310123	160310312	160303292	160303486	160335085	160335232	73	39	9	1	73	0	198	99	0.00112653	0.012688	0.802,0.951	1	-0.123	DAP3_KYSE180	SE	40	0.123
14541	BAZ2B	BAZ2B	chr2	-	160310123	160310312	160304752	160304920	160335085	160335232	134	80	33	16	133	4	198	99	1.84274e-06	7.33129e-05	0.67,0.714	0.943	-0.251	DAP3_KYSE180	SE	96	0.251
14559	XIAP	XIAP	chrX	+	122994016	122994143	122993661	122993755	123019480	123020389	68	87	7	3	54	0	198	99	0.00437644	0.0363689	0.829,0.935	1	-0.118	DAP3_KYSE180	SE	54	0.118
14567	CASP8AP2	CASP8AP2	chr6	+	90556280	90556363	90539598	90539825	90562884	90562953	44	57	0	0	49	4	182	99	0.00225866	0.0217961	1.0,1.0	0.87	0.13	DAP3_KYSE180	SE	44	0.13
14582	PTPN12	PTPN12	chr7	+	77210743	77210820	77200394	77200503	77214859	77214898	341	337	50	11	409	7	176	99	6.38459e-05	0.00129766	0.793,0.945	0.97	-0.101	DAP3_KYSE180	SE	348	0.101
14667	PISD	PISD	chr22	-	32019669	32019835	32017634	32017871	32044086	32044262	123	37	528	290	210	185	198	99	0	0	0.104,0.06	0.362	-0.28	DAP3_KYSE180	SE	327	0.28
14671	PISD	PISD	chr22	-	32021748	32022002	32017634	32017871	32044086	32044262	8	20	528	290	53	185	198	99	3.21965e-15	1.62217e-12	0.008,0.033	0.125	-0.104	DAP3_KYSE180	SE	238	0.104
14687	FBXL6	FBXL6	chr8	-	145581116	145581162	145580649	145580781	145581287	145581446	55	47	21	9	139	9	145	99	0.000329434	0.00483237	0.641,0.781	0.913	-0.202	DAP3_KYSE180	SE	56	0.202
14724	PML	PML	chr15	+	74324912	74325056	74317197	74317268	74325496	74325755	272	208	218	128	138	43	198	99	0.000161431	0.00274115	0.384,0.448	0.616	-0.2	DAP3_KYSE180	SE	181	0.2
14750	CYBC1	CYBC1	chr17	-	80405455	80405497	80403739	80403836	80407045	80407168	44	85	9	0	138	0	141	99	0.00176866	0.0180037	0.774,1.0	1	-0.113	DAP3_KYSE180	SE	53	0.113
14752	CYBC1	CYBC1	chr17	-	80405455	80405497	80404498	80404572	80407045	80407168	112	201	66	47	340	25	141	99	1.08875e-06	4.71239e-05	0.544,0.75	0.905	-0.258	DAP3_KYSE180	SE	178	0.258
14753	CYBC1	CYBC1	chr17	-	80405455	80405497	80404498	80404572	80408575	80408628	39	66	8	0	133	0	141	99	0.00211041	0.0206873	0.774,1.0	1	-0.113	DAP3_KYSE180	SE	47	0.113
14758	CYBC1	CYBC1	chr17	-	80407306	80407356	80407045	80407168	80408408	80408628	23	38	0	0	43	4	149	99	0.00349387	0.030522	1.0,1.0	0.877	0.123	DAP3_KYSE180	SE	23	0.123
14762	IL1RAP	IL1RAP	chr3	+	190273918	190274005	190231873	190232008	190282077	190282142	51	107	180	203	144	143	186	99	7.38514e-06	0.000227611	0.131,0.219	0.349	-0.174	DAP3_KYSE180	SE	231	0.174
14764	IL1RAP	IL1RAP	chr3	+	190282077	190282142	190231873	190232008	190321916	190322202	315	391	54	12	319	7	164	99	0.000782936	0.00956131	0.779,0.952	0.965	-0.1	DAP3_KYSE180	SE	326	0.1
14767	HARS2	HARS2	chr5	+	140073075	140073093	140071039	140071341	140073175	140073250	81	51	169	211	6	287	117	99	7.77156e-16	4.47496e-13	0.289,0.17	0.017	0.212	DAP3_KYSE180	SE	250	0.212
14771	HARS2	HARS2	chr5	+	140075687	140075786	140075322	140075430	140076105	140076199	371	389	69	40	498	21	198	99	6.5185e-06	0.000206273	0.729,0.829	0.922	-0.143	DAP3_KYSE180	SE	429	0.143
14828	EIF4E2	EIF4E2	chr2	+	233438972	233439051	233431787	233431924	233445613	233448355	3	36	43	58	41	35	178	99	0.000715125	0.00889215	0.037,0.257	0.394	-0.247	DAP3_KYSE180	SE	46	0.247
14834	PPIL2	PPIL2	chr22	+	22048104	22048161	22043020	22043138	22048881	22048954	142	310	33	14	414	2	156	99	7.46112e-09	7.31269e-07	0.732,0.934	0.992	-0.159	DAP3_KYSE180	SE	175	0.159
14897	HAGH	HAGH	chr16	-	1869115	1869224	1867168	1867272	1869897	1870015	645	641	187	67	1151	61	198	99	1.47544e-05	0.000402166	0.633,0.827	0.904	-0.174	DAP3_KYSE180	SE	708	0.174
14903	VPS26C	VPS26C	chr21	-	38605662	38605743	38604677	38604752	38610760	38610910	260	294	157	78	419	25	180	99	1.02748e-09	1.29674e-07	0.477,0.675	0.902	-0.326	DAP3_KYSE180	SE	372	0.326
14904	VPS26C	VPS26C	chr21	-	38605662	38605743	38604677	38604752	38639538	38639635	143	162	42	4	233	0	180	99	1.15254e-06	4.95029e-05	0.652,0.957	1	-0.196	DAP3_KYSE180	SE	166	0.196
14905	VPS26C	VPS26C	chr21	-	38610760	38610910	38604677	38604752	38639538	38640409	158	83	42	4	27	0	198	99	0.000940547	0.0110145	0.653,0.912	1	-0.218	DAP3_KYSE180	SE	27	0.218
14925	PYROXD1	PYROXD1	chr12	+	21598280	21598400	21593301	21593382	21602496	21602625	63	69	0	0	58	4	198	99	0.00246154	0.0233194	1.0,1.0	0.879	0.121	DAP3_KYSE180	SE	62	0.121
14931	TESK1	TESK1	chr9	+	35607323	35607406	35606833	35606980	35607578	35607669	274	213	45	18	291	5	182	99	3.57632e-07	1.86301e-05	0.768,0.866	0.969	-0.152	DAP3_KYSE180	SE	231	0.152
14934	PRKAR1A	PRKAR1A	chr17	+	66511127	66511260	66508140	66508283	66511534	66511717	4	2	27	18	22	18	198	99	2.54346e-06	9.5533e-05	0.069,0.053	0.379	-0.318	DAP3_KYSE180	SE	20	0.318
14936	PRKAR1A	PRKAR1A	chr17	+	66511127	66511260	66508519	66508720	66511534	66511717	4	3	26	26	22	22	198	99	8.57217e-06	0.000256771	0.071,0.055	0.333	-0.27	DAP3_KYSE180	SE	29	0.27
14937	PRKAR1A	PRKAR1A	chr17	+	66511127	66511260	66509024	66509111	66511534	66511717	4	2	68	53	25	61	198	99	3.40916e-07	1.79918e-05	0.029,0.019	0.17	-0.146	DAP3_KYSE180	SE	55	0.146
14939	SH3YL1	SH3YL1	chr2	-	224863	224920	218135	219001	229965	230044	475	350	841	550	691	276	156	99	0	0	0.264,0.288	0.614	-0.338	DAP3_KYSE180	SE	900	0.338
14940	SH3YL1	SH3YL1	chr2	-	224867	224920	218135	219001	229965	230044	148	133	841	550	234	276	152	99	0	0	0.103,0.136	0.356	-0.236	DAP3_KYSE180	SE	510	0.236
14990	RALGAPB	RALGAPB	chr20	+	37198530	37198639	37195738	37195875	37202792	37202941	107	127	48	5	205	2	198	99	6.87718e-05	0.00137778	0.527,0.927	0.981	-0.254	DAP3_KYSE180	SE	132	0.254
14991	RALGAPB	RALGAPB	chr20	+	37199411	37199490	37195738	37195875	37202792	37202941	133	186	48	5	140	2	178	99	0.00115284	0.0129176	0.606,0.954	0.975	-0.195	DAP3_KYSE180	SE	142	0.195
14994	BTAF1	BTAF1	chr10	+	93699708	93699823	93695413	93695537	93711159	93711323	65	140	15	16	104	0	198	99	5.02643e-07	2.46697e-05	0.684,0.814	1	-0.251	DAP3_KYSE180	SE	80	0.251
14995	BTAF1	BTAF1	chr10	+	93702178	93702325	93695413	93695537	93711159	93711323	115	134	15	16	97	0	198	99	3.14825e-06	0.000113713	0.793,0.807	1	-0.2	DAP3_KYSE180	SE	97	0.2
15001	BTAF1	BTAF1	chr10	+	93726393	93726514	93722294	93722435	93740210	93740315	130	270	19	4	154	0	198	99	0.000163635	0.00277127	0.774,0.971	1	-0.127	DAP3_KYSE180	SE	149	0.127
15020	ADAP1	ADAP1	chr7	-	939738	939801	939055	939127	943762	943909	155	116	36	0	217	2	162	99	0.00045556	0.00622977	0.725,1.0	0.985	-0.122	DAP3_KYSE180	SE	116	0.122
15028	ADAP1	ADAP1	chr7	-	975010	975141	959604	959687	994031	994316	81	74	3	0	133	19	198	99	1.87354e-05	0.000484218	0.931,1.0	0.778	0.188	DAP3_KYSE180	SE	74	0.188
15131	WDR27	WDR27	chr6	-	170013654	170013752	170002314	170002417	170033042	170033164	19	21	36	27	39	20	197	99	0.0013812	0.014831	0.21,0.281	0.495	-0.249	DAP3_KYSE180	SE	48	0.249
15278	ZKSCAN3	ZKSCAN3	chr6	+	28327301	28327765	28317723	28317844	28329100	28329248	29	32	0	0	34	6	198	99	1.47459e-05	0.00040202	1.0,1.0	0.739	0.261	DAP3_KYSE180	SE	29	0.261
15295	FAM53C	FAM53C	chr5	+	137676872	137676953	137673954	137673996	137677497	137677555	128	140	0	0	145	10	180	99	6.40605e-06	0.000203363	1.0,1.0	0.889	0.111	DAP3_KYSE180	SE	128	0.111
15323	ANXA6	ANXA6	chr5	-	150490187	150490205	150489313	150489407	150496687	150496741	21	37	145	228	194	454	117	99	2.9259e-07	1.58434e-05	0.109,0.121	0.266	-0.151	DAP3_KYSE180	SE	166	0.151
15342	LMBR1L	LMBR1L	chr12	-	49500327	49500529	49499706	49499740	49500743	49500828	51	46	26	24	28	51	198	99	3.98765e-05	0.000889392	0.495,0.489	0.215	0.277	DAP3_KYSE180	SE	70	0.277
15376	LDLRAD4	LDLRAD4	chr18	+	13438242	13438383	13387339	13387761	13621115	13621270	132	50	21	4	102	3	198	99	0.00367796	0.0318105	0.759,0.862	0.944	-0.133	DAP3_KYSE180	SE	54	0.133
15379	SUPT20H	SUPT20H	chr13	-	37584688	37584792	37583450	37583946	37586328	37586434	44	172	226	238	174	217	198	99	0.00615091	0.0469943	0.089,0.265	0.286	-0.109	DAP3_KYSE180	SE	270	0.109
15385	SUPT20H	SUPT20H	chr13	-	37599456	37599574	37598476	37598579	37600340	37600373	361	469	58	10	644	9	198	99	5.07919e-05	0.00108106	0.757,0.959	0.973	-0.115	DAP3_KYSE180	SE	419	0.115
15393	SUPT20H	SUPT20H	chr13	-	37622700	37622736	37622014	37622073	37625624	37625720	83	79	86	48	261	29	135	99	6.4071e-13	1.96762e-10	0.414,0.547	0.868	-0.387	DAP3_KYSE180	SE	127	0.387
15405	CACFD1	CACFD1	chr9	+	136328604	136328677	136325086	136325309	136333042	136333150	92	138	12	6	144	2	172	99	0.00330549	0.0292601	0.815,0.93	0.976	-0.103	DAP3_KYSE180	SE	104	0.103
15450	LYRM7	LYRM7	chr5	+	130522720	130522802	130517921	130517992	130535223	130541121	84	62	18	7	103	3	181	99	0.000722537	0.00896458	0.719,0.829	0.949	-0.175	DAP3_KYSE180	SE	69	0.175
15458	SLTM	SLTM	chr15	-	59191667	59192082	59191001	59191051	59193458	59193486	144	248	58	56	404	19	198	99	2.11364e-10	3.25323e-08	0.554,0.689	0.914	-0.293	DAP3_KYSE180	SE	202	0.293
15459	SLTM	SLTM	chr15	-	59191667	59192136	59191001	59191051	59193458	59193486	187	325	58	56	481	19	198	99	6.69695e-10	8.96636e-08	0.617,0.744	0.927	-0.247	DAP3_KYSE180	SE	245	0.247
15469	CDK10	CDK10	chr16	+	89755659	89755732	89753096	89753205	89756960	89757032	243	366	296	214	342	98	172	99	2.01843e-05	0.000513899	0.321,0.496	0.668	-0.26	DAP3_KYSE180	SE	440	0.26
15503	BAG6	BAG6	chr6	-	31607276	31607423	31606804	31607003	31607975	31608083	4302	2600	299	385	1697	441	198	99	3.01891e-08	2.39033e-06	0.878,0.772	0.658	0.167	DAP3_KYSE180	SE	2138	0.167
15526	GSE1	GSE1	chr16	+	85667519	85667738	85646927	85647004	85682157	85682357	154	101	380	155	205	128	198	99	5.87059e-10	7.97893e-08	0.168,0.246	0.445	-0.238	DAP3_KYSE180	SE	256	0.238
15527	GSE1	GSE1	chr16	+	85667519	85667738	85646927	85647004	85687883	85688056	91	52	61	4	74	2	198	99	0.00192825	0.0192619	0.427,0.867	0.949	-0.302	DAP3_KYSE180	SE	56	0.302
15559	PPP2R5C	PPP2R5C	chr14	+	102252354	102252520	102229241	102229307	102323022	102323222	200	285	6	9	178	19	198	99	0.000722583	0.00896458	0.943,0.941	0.824	0.118	DAP3_KYSE180	SE	197	0.118
15635	TPP2	TPP2	chr13	+	103320107	103320233	103317144	103317286	103326632	103326840	8	10	123	102	30	42	198	99	4.40481e-10	6.20708e-08	0.031,0.047	0.263	-0.224	DAP3_KYSE180	SE	72	0.224
15730	MRPL55	MRPL55	chr1	-	228296655	228296722	228296137	228296175	228296849	228297000	390	312	22	43	394	3	166	99	8.29e-09	7.97361e-07	0.914,0.812	0.987	-0.124	DAP3_KYSE180	SE	355	0.124
15753	PPP4C	PPP4C	chr16	+	30092520	30092631	30087635	30087796	30094066	30094168	57	37	19	1	39	0	198	99	0.000730467	0.00904403	0.6,0.949	1	-0.226	DAP3_KYSE180	SE	38	0.226
15757	PPP4C	PPP4C	chr16	+	30093804	30093855	30087635	30087796	30094714	30094888	56	38	14	1	50	0	150	99	0.000538455	0.00709635	0.725,0.962	1	-0.157	DAP3_KYSE180	SE	39	0.157
15824	FMR1	FMR1	chrX	+	147019617	147019680	147018984	147019119	147022094	147022181	0	20	156	156	29	58	162	99	1.62526e-09	1.94823e-07	0.0,0.073	0.234	-0.198	DAP3_KYSE180	SE	87	0.198
15828	ARHGAP39	ARHGAP39	chr8	-	145763104	145763197	145759512	145759586	145770632	145771194	132	113	30	10	295	0	192	99	1.67351e-11	3.45917e-09	0.694,0.854	1	-0.226	DAP3_KYSE180	SE	123	0.226
15846	MYO18A	MYO18A	chr17	-	27444707	27444728	27443461	27443473	27445062	27445207	24	44	50	20	73	14	120	99	0.00160295	0.0166675	0.284,0.645	0.811	-0.347	DAP3_KYSE180	SE	64	0.347
15885	STOX1	STOX1	chr10	+	70644015	70644215	70641713	70641866	70652344	70652816	45	22	2	1	70	12	198	99	0.00606518	0.0464835	0.918,0.917	0.745	0.172	DAP3_KYSE180	SE	23	0.172
15894	ADCY6	ADCY6	chr12	-	49168184	49168301	49167722	49167881	49169085	49169233	79	187	0	3	147	18	198	99	5.38024e-07	2.60885e-05	1.0,0.969	0.803	0.181	DAP3_KYSE180	SE	79	0.181
15910	RNF216P1	RNF216P1	chr7	+	5028693	5028808	5024540	5024706	5036240	5037800	345	175	61	8	327	3	198	99	2.66762e-07	1.4723e-05	0.739,0.916	0.982	-0.154	DAP3_KYSE180	SE	183	0.154
15912	RNF216P1	RNF216P1	chr7	+	5035105	5035213	5024540	5024706	5036240	5037800	20	38	61	8	89	3	198	99	4.7937e-05	0.00103119	0.141,0.704	0.937	-0.515	DAP3_KYSE180	SE	46	0.515
15913	RNF216P1	RNF216P1	chr7	+	5035105	5035213	5028693	5028808	5036240	5037800	33	49	154	43	147	100	198	99	0.00219254	0.021291	0.097,0.363	0.424	-0.194	DAP3_KYSE180	SE	92	0.194
15916	PRPF38B	PRPF38B	chr1	+	109236211	109236264	109234931	109235489	109238323	109238392	11	134	786	634	96	313	152	99	8.48821e-09	8.13195e-07	0.009,0.121	0.167	-0.102	DAP3_KYSE180	SE	409	0.102
15961	RAB4A	RAB4A	chr1	+	229424475	229424590	229406808	229407117	229431594	229431657	357	324	181	62	348	44	198	99	0.00419985	0.0352031	0.497,0.723	0.798	-0.188	DAP3_KYSE180	SE	386	0.188
15976	TUG1	TUG1	chr22	+	31368033	31368158	31365196	31365372	31368840	31369573	38	59	0	3	60	13	198	99	0.000122282	0.00219638	1.0,0.908	0.698	0.256	DAP3_KYSE180	SE	38	0.256
16007	NDUFAF1	NDUFAF1	chr15	-	41686302	41686556	41680645	41680720	41687056	41687242	24	35	102	110	44	71	198	99	0.00297992	0.0269691	0.105,0.137	0.237	-0.116	DAP3_KYSE180	SE	115	0.116
16014	FAM193B	FAM193B	chr5	-	176958282	176958522	176951185	176952206	176959443	176959642	597	425	206	105	325	55	198	99	0.0055063	0.043215	0.592,0.669	0.747	-0.116	DAP3_KYSE180	SE	380	0.116
16016	FAM193B	FAM193B	chr5	-	176958953	176959132	176958282	176958522	176959443	176959642	640	420	23	31	185	52	198	99	5.22105e-12	1.26345e-09	0.933,0.871	0.64	0.262	DAP3_KYSE180	SE	237	0.262
16018	FAM193B	FAM193B	chr5	-	176958953	176959201	176958282	176958522	176959443	176959642	890	535	23	31	258	52	198	99	9.40892e-12	2.08878e-09	0.951,0.896	0.713	0.211	DAP3_KYSE180	SE	310	0.211
16031	EXOC7	EXOC7	chr17	-	74086409	74086478	74085255	74085401	74090494	74090662	22	8	450	488	107	440	168	99	0	0	0.028,0.01	0.125	-0.106	DAP3_KYSE180	SE	472	0.106
16053	P2RX5	P2RX5	chr17	-	3594249	3594321	3593898	3593974	3594937	3595088	4	26	50	79	40	56	171	99	0.000278982	0.00423491	0.044,0.16	0.293	-0.191	DAP3_KYSE180	SE	54	0.191
16063	MX1	MX1	chr21	+	42821063	42821222	42817926	42818068	42824547	42824796	247	1107	39	4	453	0	198	99	2.64335e-05	0.000640874	0.76,0.993	1	-0.123	DAP3_KYSE180	SE	286	0.123
16064	MX1	MX1	chr21	+	42823093	42823170	42817926	42818068	42824547	42824796	259	1205	39	4	366	0	176	99	8.06791e-05	0.0015679	0.789,0.994	1	-0.109	DAP3_KYSE180	SE	298	0.109
16069	PLCH1	PLCH1	chr3	-	155203935	155203995	155203144	155203499	155205816	155205896	6	16	53	21	33	24	159	99	0.00107069	0.0121878	0.066,0.322	0.461	-0.267	DAP3_KYSE180	SE	37	0.267
16122	LOC100288798	LOC100288798	chr12	+	46848794	46848924	46781529	46781755	47046172	47046362	9	12	30	23	29	25	198	99	0.00447398	0.0369911	0.13,0.207	0.367	-0.199	DAP3_KYSE180	SE	35	0.199
16124	LOC100288798	LOC100288798	chr12	+	46863935	46864045	46781529	46781755	47046172	47046362	30	43	30	23	121	25	198	99	0.000159909	0.00272175	0.333,0.483	0.708	-0.3	DAP3_KYSE180	SE	60	0.3
16126	LOC100288798	LOC100288798	chr12	+	46965038	46965195	46781529	46781755	47046172	47046362	0	5	30	23	13	25	198	99	0.000752043	0.00925773	0.0,0.098	0.206	-0.157	DAP3_KYSE180	SE	28	0.157
16144	SLC6A2	SLC6A2	chr16	+	55725829	55725964	55690351	55690880	55727921	55728025	39	52	11	2	67	1	198	99	0.00494862	0.0399126	0.639,0.929	0.971	-0.187	DAP3_KYSE180	SE	50	0.187
16155	CPT1B	CPT1B	chr22	-	51015285	51015463	51014626	51014764	51015752	51015892	70	118	2	11	152	0	198	99	0.00016786	0.00283204	0.946,0.843	1	-0.106	DAP3_KYSE180	SE	72	0.106
16166	ZNF595	ZNF595	chr4	+	59322	59449	53178	53385	85621	85995	46	96	12	15	86	1	198	99	1.12125e-05	0.000322454	0.657,0.762	0.977	-0.267	DAP3_KYSE180	SE	58	0.267
16262	MARCHF7	MARCHF7	chr2	+	160621136	160621185	160619390	160619504	160623794	160625084	94	364	289	55	405	32	148	99	0.00348738	0.0304852	0.179,0.816	0.894	-0.397	DAP3_KYSE180	SE	383	0.397
16276	PARP6	PARP6	chr15	-	72543185	72543298	72542360	72542433	72543547	72543596	566	327	67	56	631	38	198	99	0.000142201	0.00247722	0.809,0.745	0.893	-0.116	DAP3_KYSE180	SE	383	0.116
16297	SENP1	SENP1	chr12	-	48495251	48495299	48491776	48491907	48499184	48499638	40	43	15	11	105	11	147	99	0.00601134	0.0461768	0.642,0.725	0.865	-0.181	DAP3_KYSE180	SE	54	0.181
16341	EMSY	EMSY	chr11	+	76165792	76165834	76164357	76164432	76169226	76169402	11	18	49	55	31	40	141	99	0.00200086	0.0198244	0.136,0.187	0.352	-0.19	DAP3_KYSE180	SE	60	0.19
16346	EMSY	EMSY	chr11	+	76246938	76247103	76239311	76239510	76248838	76248994	106	133	0	0	57	4	198	99	0.002563	0.0240067	1.0,1.0	0.877	0.123	DAP3_KYSE180	SE	61	0.123
16351	OBSL1	OBSL1	chr2	-	220422064	220422340	220421175	220421445	220422544	220422832	18	15	7	8	18	38	198	99	0.000310942	0.00460776	0.563,0.484	0.191	0.332	DAP3_KYSE180	SE	23	0.332
16405	PIGQ	PIGQ	chr16	+	630182	630263	629068	629180	630857	630972	423	264	55	57	796	56	180	99	0.000100597	0.00187421	0.809,0.718	0.887	-0.123	DAP3_KYSE180	SE	321	0.123
16418	POLK	POLK	chr5	+	74880584	74880751	74879117	74879242	74892046	74893003	43	86	14	0	69	0	198	99	0.0023452	0.0224547	0.606,1.0	1	-0.197	DAP3_KYSE180	SE	57	0.197
16425	POLK	POLK	chr5	+	74889702	74889874	74879117	74879242	74892046	74893003	42	108	14	0	78	0	198	99	0.00248638	0.0234892	0.6,1.0	1	-0.2	DAP3_KYSE180	SE	56	0.2
16567	PTK2	PTK2	chr8	-	141930912	141931231	141900641	141900868	141958764	141958822	12	16	64	32	30	27	198	99	0.000348695	0.00505228	0.086,0.2	0.357	-0.214	DAP3_KYSE180	SE	48	0.214
16570	PTK2	PTK2	chr8	-	141930912	141931231	141900641	141900868	142012112	142012178	12	16	31	16	29	0	198	99	2.88816e-11	5.71504e-09	0.162,0.333	1	-0.752	DAP3_KYSE180	SE	29	0.752
16571	PTK2	PTK2	chr8	-	141935660	141935848	141900641	141900868	142011223	142011381	402	247	960	471	439	301	198	99	3.37508e-14	1.41339e-11	0.173,0.208	0.422	-0.231	DAP3_KYSE180	SE	718	0.231
16577	PTK2	PTK2	chr8	-	141935759	141935848	141900641	141900868	141958764	141958822	396	306	64	32	457	27	188	99	0.00086331	0.010316	0.765,0.834	0.899	-0.1	DAP3_KYSE180	SE	338	0.1
16582	PTK2	PTK2	chr8	-	141935759	141935848	141900641	141900868	142011223	142011381	754	535	960	471	821	301	188	99	7.11953e-12	1.65458e-09	0.293,0.374	0.59	-0.256	DAP3_KYSE180	SE	1006	0.256
16583	PTK2	PTK2	chr8	-	141935759	141935848	141900641	141900868	142012112	142012178	405	303	31	16	433	0	188	99	1.01993e-09	1.29065e-07	0.873,0.909	1	-0.109	DAP3_KYSE180	SE	319	0.109
16590	PTK2	PTK2	chr8	-	141958764	141958822	141900641	141900868	142012112	142012178	40	21	31	16	22	0	157	99	1.53033e-07	9.2887e-06	0.449,0.453	1	-0.549	DAP3_KYSE180	SE	22	0.549
16648	RARS2	RARS2	chr6	-	88255333	88255417	88251635	88251712	88265125	88265223	94	122	15	4	136	1	183	99	0.000331689	0.00485592	0.772,0.943	0.987	-0.13	DAP3_KYSE180	SE	109	0.13
16649	RARS2	RARS2	chr6	-	88258308	88258364	88251635	88251712	88265125	88265223	19	58	15	4	57	1	155	99	0.00148081	0.0156594	0.447,0.903	0.973	-0.298	DAP3_KYSE180	SE	34	0.298
16692	TAF1	TAF1	chrX	+	70678999	70679101	70678088	70678216	70679401	70679558	284	207	142	145	95	111	198	99	0.000975835	0.0113443	0.5,0.416	0.3	0.158	DAP3_KYSE180	SE	206	0.158
16712	ZNF280D	ZNF280D	chr15	-	56999279	56999341	56996318	56996465	56999460	56999504	278	151	2	7	173	37	161	99	1.69722e-11	3.49698e-09	0.988,0.93	0.742	0.217	DAP3_KYSE180	SE	158	0.217
16713	ZNF280D	ZNF280D	chr15	-	56999279	56999348	56996318	56996465	56999460	56999504	322	178	2	7	248	37	168	99	6.25319e-10	8.42788e-08	0.99,0.937	0.798	0.165	DAP3_KYSE180	SE	185	0.165
16732	ANKRD10	ANKRD10	chr13	-	111546455	111546549	111545044	111545610	111558379	111558471	114	183	877	400	274	203	193	99	2.22045e-16	1.42486e-13	0.063,0.19	0.409	-0.282	DAP3_KYSE180	SE	477	0.282
16733	ANKRD10	ANKRD10	chr13	-	111552876	111553008	111545044	111545610	111558379	111558471	128	188	877	400	299	203	198	99	0	0	0.068,0.19	0.424	-0.295	DAP3_KYSE180	SE	502	0.295
16748	BRCA1	BRCA1	chr17	-	41247862	41247939	41243451	41246877	41251791	41251894	17	82	32	42	83	18	176	99	0.00112632	0.0126877	0.23,0.523	0.722	-0.345	DAP3_KYSE180	SE	49	0.345
16749	BRCA1	BRCA1	chr17	-	41249260	41249306	41243451	41246877	41251791	41251894	7	46	32	42	48	18	145	99	0.000868566	0.0103654	0.13,0.428	0.645	-0.366	DAP3_KYSE180	SE	39	0.366
16758	STYXL1	STYXL1	chr7	-	75630207	75630273	75625659	75625917	75633075	75633173	312	246	93	99	560	94	165	99	0.000110145	0.002012	0.668,0.599	0.781	-0.148	DAP3_KYSE180	SE	345	0.148
16776	MARK2	MARK2	chr11	+	63671457	63671619	63670532	63670630	63672257	63672515	1186	577	123	148	539	222	198	99	8.32244e-05	0.00160575	0.828,0.661	0.548	0.196	DAP3_KYSE180	SE	725	0.196
16817	KCNQ1	KCNQ1	chr11	+	2594075	2594216	2593242	2593339	2604664	2604775	25	44	0	0	35	6	198	99	1.51306e-05	0.000410427	1.0,1.0	0.745	0.255	DAP3_KYSE180	SE	25	0.255
16830	NCOA2	NCOA2	chr8	-	71056876	71057083	71053418	71053634	71060507	71060718	62	135	80	41	154	24	198	99	0.00234699	0.0224653	0.279,0.622	0.762	-0.311	DAP3_KYSE180	SE	142	0.311
16862	PATJ	PATJ	chr1	+	62619029	62619153	62613955	62614062	62626579	62629621	10	4	67	80	35	70	198	99	9.5271e-07	4.22131e-05	0.069,0.024	0.2	-0.154	DAP3_KYSE180	SE	77	0.154
16877	MAP3K9	MAP3K9	chr14	-	71202677	71202746	71201102	71201215	71204961	71205115	0	2	59	84	16	34	168	99	5.42047e-10	7.45355e-08	0.0,0.014	0.217	-0.21	DAP3_KYSE180	SE	50	0.21
16902	RNF14	RNF14	chr5	+	141354368	141354520	141353147	141353307	141357867	141358395	358	353	79	64	336	128	198	99	0.000505785	0.00675233	0.694,0.734	0.568	0.146	DAP3_KYSE180	SE	417	0.146
16938	PGAP2	PGAP2	chr11	+	3832479	3832654	3829523	3829545	3845499	3845594	57	63	35	33	80	19	198	99	0.00460295	0.0377574	0.449,0.488	0.678	-0.21	DAP3_KYSE180	SE	92	0.21
16958	PGAP2	PGAP2	chr11	+	3844842	3844970	3832479	3832654	3845112	3845365	20	34	56	73	14	107	198	99	0.000422045	0.00586029	0.152,0.189	0.061	0.109	DAP3_KYSE180	SE	76	0.109
16960	PGAP2	PGAP2	chr11	+	3845112	3845365	3829523	3829545	3845499	3845594	177	214	35	33	273	19	198	99	0.00112074	0.0126448	0.717,0.764	0.878	-0.138	DAP3_KYSE180	SE	212	0.138
16989	HEATR3	HEATR3	chr16	+	50106515	50106625	50104088	50104201	50109481	50109622	53	138	7	17	219	6	198	99	0.000465426	0.00633245	0.791,0.802	0.948	-0.151	DAP3_KYSE180	SE	60	0.151
17079	BIRC6	BIRC6	chr2	+	32673862	32673996	32670588	32670736	32678875	32679010	73	181	20	4	78	0	198	99	0.000398017	0.00559715	0.646,0.958	1	-0.198	DAP3_KYSE180	SE	78	0.198
17082	BIRC6	BIRC6	chr2	+	32712713	32712868	32710709	32710826	32713654	32713781	108	236	25	2	156	1	198	99	0.00100293	0.0115831	0.684,0.983	0.987	-0.153	DAP3_KYSE180	SE	133	0.153
17085	BIRC6	BIRC6	chr2	+	32749954	32750086	32743883	32744013	32750530	32750695	134	259	21	0	196	0	198	99	0.000364772	0.00522708	0.761,1.0	1	-0.119	DAP3_KYSE180	SE	155	0.119
17089	BIRC6	BIRC6	chr2	+	32820100	32820211	32818981	32819127	32822817	32823035	159	236	26	8	191	2	198	99	0.000204802	0.00331025	0.754,0.937	0.979	-0.133	DAP3_KYSE180	SE	185	0.133
17100	ITGA2	ITGA2	chr5	+	52374601	52374704	52371050	52371134	52376340	52376451	430	782	59	17	873	2	198	99	1.15245e-10	1.91307e-08	0.785,0.958	0.995	-0.124	DAP3_KYSE180	SE	489	0.124
17144	LBR	LBR	chr1	-	225597992	225598118	225594365	225594534	225599038	225599142	489	690	58	67	829	31	198	99	4.08549e-06	0.000140709	0.808,0.837	0.93	-0.108	DAP3_KYSE180	SE	547	0.108
17145	LBR	LBR	chr1	-	225597992	225598118	225594365	225594534	225600155	225600347	251	347	60	5	412	7	198	99	0.0023417	0.0224247	0.677,0.972	0.967	-0.142	DAP3_KYSE180	SE	311	0.142
17147	LBR	LBR	chr1	-	225599038	225599142	225594365	225594534	225600155	225600347	395	504	60	5	518	7	198	99	0.00094865	0.0110832	0.767,0.981	0.974	-0.1	DAP3_KYSE180	SE	455	0.1
17188	FDXR	FDXR	chr17	-	72862905	72863001	72862252	72862366	72868160	72868258	55	85	5	8	126	2	195	99	0.0047525	0.0387012	0.848,0.844	0.97	-0.124	DAP3_KYSE180	SE	60	0.124
17249	AOPEP	AOPEP	chr9	+	97690706	97690813	97686267	97686457	97717458	97717561	250	296	40	36	312	15	198	99	0.000239123	0.00375884	0.758,0.804	0.912	-0.131	DAP3_KYSE180	SE	290	0.131
17259	AOPEP	AOPEP	chr9	+	97844856	97845001	97842975	97843062	97848963	97849500	389	857	1578	1414	937	759	198	99	1.48882e-10	2.38252e-08	0.11,0.233	0.382	-0.21	DAP3_KYSE180	SE	1696	0.21
17270	MTMR2	MTMR2	chr11	-	95615537	95615660	95598764	95598840	95620775	95620848	117	102	7	18	107	49	198	99	1.50577e-05	0.00040885	0.893,0.739	0.522	0.294	DAP3_KYSE180	SE	120	0.294
17272	MTMR2	MTMR2	chr11	-	95620775	95620848	95598764	95598840	95621319	95621425	23	28	181	213	86	149	172	99	7.12745e-11	1.25247e-08	0.068,0.07	0.249	-0.18	DAP3_KYSE180	SE	204	0.18
17273	MTMR2	MTMR2	chr11	-	95620775	95620848	95615537	95615660	95621319	95621425	17	16	30	51	52	53	172	99	0.00439491	0.0364848	0.246,0.153	0.361	-0.161	DAP3_KYSE180	SE	47	0.161
17296	BORA	BORA	chr13	+	73305418	73305525	73303063	73303231	73312099	73312181	11	37	68	35	89	17	198	99	1.04183e-08	9.67442e-07	0.075,0.346	0.724	-0.513	DAP3_KYSE180	SE	72	0.513
17297	BORA	BORA	chr13	+	73309097	73309143	73303063	73303231	73312099	73312181	23	76	68	35	82	17	145	99	0.00159673	0.0166211	0.188,0.597	0.767	-0.375	DAP3_KYSE180	SE	91	0.375
17298	BORA	BORA	chr13	+	73309097	73309143	73305418	73305525	73312099	73312181	21	101	2	3	90	22	145	99	3.78925e-05	0.000853429	0.878,0.958	0.736	0.182	DAP3_KYSE180	SE	23	0.182
17303	DDA1	DDA1	chr19	+	17426742	17426804	17425146	17425198	17430354	17434106	951	846	174	34	877	11	161	99	1.97313e-09	2.31362e-07	0.771,0.939	0.98	-0.125	DAP3_KYSE180	SE	880	0.125
17357	CASK	CASK	chrX	-	41414852	41414888	41412971	41413168	41416284	41416353	28	29	0	1	66	9	135	99	0.000326936	0.00480173	1.0,0.955	0.843	0.135	DAP3_KYSE180	SE	28	0.135
17358	CASK	CASK	chrX	-	41414852	41414888	41412971	41413168	41419031	41419100	124	108	78	81	209	56	135	99	1.22391e-05	0.000346762	0.538,0.494	0.732	-0.216	DAP3_KYSE180	SE	189	0.216
17359	CASK	CASK	chrX	-	41416284	41416353	41412971	41413168	41419031	41419100	3	6	78	81	19	56	168	99	1.47197e-05	0.000401561	0.022,0.042	0.167	-0.135	DAP3_KYSE180	SE	75	0.135
17388	TOX2	TOX2	chr20	+	42602006	42602072	42543491	42543630	42635186	42635432	104	104	20	0	144	1	165	99	0.000940783	0.0110153	0.757,1.0	0.989	-0.11	DAP3_KYSE180	SE	104	0.11
17390	TOX2	TOX2	chr20	+	42693416	42693497	42682938	42683166	42695369	42695497	37	72	19	5	76	1	180	99	0.000367616	0.00525441	0.517,0.888	0.977	-0.274	DAP3_KYSE180	SE	56	0.274
17391	TOX2	TOX2	chr20	+	42694351	42694747	42682938	42683166	42695369	42695497	51	74	19	5	138	1	198	99	1.15485e-05	0.000330609	0.573,0.881	0.986	-0.259	DAP3_KYSE180	SE	70	0.259
17400	EXD3	EXD3	chr9	-	140249151	140249225	140248790	140248829	140250719	140250820	77	65	38	49	71	17	173	99	0.00360286	0.0312743	0.537,0.432	0.705	-0.22	DAP3_KYSE180	SE	88	0.22
17411	EXD3	EXD3	chr9	-	140269063	140269215	140267877	140268051	140289754	140289856	18	11	52	40	21	4	198	99	2.19524e-08	1.81388e-06	0.148,0.121	0.724	-0.589	DAP3_KYSE180	SE	25	0.589
17415	EXD3	EXD3	chr9	-	140277764	140277829	140267877	140268051	140289754	140289856	508	614	52	40	390	4	164	99	7.36475e-08	5.08251e-06	0.855,0.903	0.983	-0.104	DAP3_KYSE180	SE	394	0.104
17423	YPEL5	YPEL5	chr2	+	30378715	30378776	30371110	30371407	30379493	30379658	19	51	148	201	44	103	160	99	0.00263947	0.0245985	0.074,0.136	0.209	-0.104	DAP3_KYSE180	SE	147	0.104
17488	SNHG29	SNHG29	chr17	+	16342894	16343017	16342300	16342728	16343498	16343567	6385	5533	3929	3539	8075	2975	198	99	2.1509e-05	0.000541428	0.448,0.439	0.576	-0.132	DAP3_KYSE180	SE	9072	0.132
17490	SNHG29	SNHG29	chr17	+	16342973	16343017	16342300	16342728	16343498	16343567	2819	2335	3929	3539	3318	2975	143	99	0.000134082	0.0023655	0.332,0.314	0.436	-0.113	DAP3_KYSE180	SE	5874	0.113
17512	ZNF821	ZNF821	chr16	-	71915219	71915337	71913809	71913926	71917113	71917176	7	9	211	151	46	153	198	99	2.07296e-10	3.20977e-08	0.016,0.029	0.131	-0.109	DAP3_KYSE180	SE	160	0.109
17521	TPRKB	TPRKB	chr2	-	73961654	73961715	73959289	73959412	73964428	73964533	39	24	0	0	26	6	160	99	1.05462e-05	0.000306367	1.0,1.0	0.728	0.272	DAP3_KYSE180	SE	24	0.272
17522	TPRKB	TPRKB	chr2	-	73961654	73961718	73959289	73959412	73964428	73964533	49	34	0	0	32	6	163	99	1.77272e-05	0.000463266	1.0,1.0	0.764	0.236	DAP3_KYSE180	SE	34	0.236
17545	CDK5RAP2	CDK5RAP2	chr9	-	123222849	123222945	123220727	123220900	123230137	123230275	255	613	67	27	453	1	195	99	1.02065e-09	1.29065e-07	0.659,0.92	0.996	-0.206	DAP3_KYSE180	SE	322	0.206
17546	CDK5RAP2	CDK5RAP2	chr9	-	123222849	123223025	123220727	123220900	123230137	123230275	139	272	67	27	218	1	198	99	1.04542e-08	9.69375e-07	0.509,0.834	0.991	-0.32	DAP3_KYSE180	SE	206	0.32
17567	SLC22A23	SLC22A23	chr6	-	3415985	3416089	3410421	3410576	3456139	3456793	88	119	9	7	170	1	198	99	0.000141871	0.00247348	0.83,0.895	0.988	-0.125	DAP3_KYSE180	SE	97	0.125
17589	GGT6	GGT6	chr17	-	4462637	4462733	4460221	4462352	4462852	4463055	20	25	13	10	12	23	195	99	0.00305222	0.0274868	0.439,0.559	0.209	0.29	DAP3_KYSE180	SE	33	0.29
17591	ZNF812P	ZNF812P	chr19	-	9805454	9805543	9799535	9801945	9806769	9806924	35	30	11	8	41	49	188	99	3.42632e-05	0.000788182	0.626,0.664	0.306	0.339	DAP3_KYSE180	SE	38	0.339
17615	GAS5	GAS5	chr1	-	173833812	173833842	173833394	173833442	173834608	173834685	25	26	61	15	42	10	129	99	0.00167702	0.0172713	0.239,0.571	0.763	-0.358	DAP3_KYSE180	SE	41	0.358
17640	MAP3K7CL	MAP3K7CL	chr21	+	30452872	30453029	30449434	30450034	30458133	30458238	41	65	60	38	63	18	198	99	0.00193868	0.0193361	0.255,0.461	0.636	-0.278	DAP3_KYSE180	SE	81	0.278
17641	MAP3K7CL	MAP3K7CL	chr21	+	30457392	30457464	30449434	30450034	30458133	30458238	5	26	60	38	21	18	171	99	0.00314014	0.028107	0.046,0.284	0.403	-0.238	DAP3_KYSE180	SE	39	0.238
17649	MAP3K7CL	MAP3K7CL	chr21	+	30505626	30505735	30464759	30464902	30521509	30521571	12	26	21	25	31	7	198	99	0.000186299	0.00307397	0.222,0.342	0.689	-0.407	DAP3_KYSE180	SE	33	0.407
17651	MAP3K7CL	MAP3K7CL	chr21	+	30505626	30505735	30502964	30503244	30521509	30521571	31	56	0	10	69	0	198	99	0.00142033	0.0151574	1.0,0.737	1	-0.131	DAP3_KYSE180	SE	31	0.131
17654	PNISR	PNISR	chr6	-	99851704	99851758	99850415	99850586	99852478	99852578	275	604	134	91	320	25	153	99	0.000372492	0.00531183	0.57,0.811	0.892	-0.202	DAP3_KYSE180	SE	345	0.202
17660	PNISR	PNISR	chr6	-	99864224	99864304	99862447	99862562	99873090	99873184	171	325	40	23	227	6	179	99	0.000140204	0.00245137	0.703,0.887	0.954	-0.159	DAP3_KYSE180	SE	211	0.159
17661	PNISR	PNISR	chr6	-	99864224	99864304	99862447	99862566	99873090	99873184	303	515	303	180	351	48	179	99	1.70551e-05	0.000449765	0.356,0.613	0.802	-0.318	DAP3_KYSE180	SE	399	0.318
17667	NKIRAS2	NKIRAS2	chr17	+	40174587	40174658	40174416	40174490	40175671	40177656	440	303	16	37	328	68	170	99	2.23509e-05	0.000559235	0.941,0.827	0.737	0.147	DAP3_KYSE180	SE	340	0.147
17687	NDUFV3	NDUFV3	chr21	+	44323291	44324386	44317036	44317157	44328973	44333409	220	228	626	360	428	295	198	99	3.73275e-11	7.1327e-09	0.149,0.241	0.42	-0.225	DAP3_KYSE180	SE	588	0.225
17688	TC2N	TC2N	chr14	-	92258710	92258902	92253856	92253971	92264128	92264245	576	552	25	26	378	65	198	99	5.16028e-09	5.31192e-07	0.92,0.914	0.744	0.173	DAP3_KYSE180	SE	443	0.173
17710	ELMO3	ELMO3	chr16	+	67236529	67236693	67236299	67236436	67237021	67237126	252	314	21	17	286	2	198	99	8.42272e-06	0.00025359	0.857,0.902	0.986	-0.107	DAP3_KYSE180	SE	273	0.107
17713	LHX6	LHX6	chr9	-	124971892	124971996	124964855	124967059	124975884	124976059	32	15	52	12	19	1	198	99	4.19855e-06	0.000143949	0.235,0.385	0.905	-0.595	DAP3_KYSE180	SE	20	0.595
17716	DOC2A	DOC2A	chr16	-	30022223	30022310	30021281	30021556	30024787	30024917	56	57	24	57	82	15	186	99	0.000722508	0.00896458	0.554,0.347	0.744	-0.293	DAP3_KYSE180	SE	80	0.293
17764	DROSHA	DROSHA	chr5	-	31515560	31515671	31515094	31515326	31526185	31527019	157	213	24	49	180	14	198	99	0.00299313	0.0270578	0.766,0.685	0.865	-0.139	DAP3_KYSE180	SE	181	0.139
17765	DROSHA	DROSHA	chr5	-	31521229	31521322	31515094	31515326	31526185	31527019	144	284	24	49	256	14	192	99	0.000141928	0.00247358	0.756,0.749	0.904	-0.152	DAP3_KYSE180	SE	168	0.152
17772	DERPC	DERPC	chr16	-	69154955	69155073	69151911	69154552	69155338	69155396	426	644	127	204	1145	183	198	99	3.54351e-05	0.000810083	0.626,0.612	0.758	-0.139	DAP3_KYSE180	SE	553	0.139
17773	DERPC	DERPC	chr16	-	69154955	69155073	69151911	69154552	69166386	69166491	252	378	18	56	648	8	198	99	6.88537e-11	1.21324e-08	0.875,0.771	0.976	-0.153	DAP3_KYSE180	SE	270	0.153
17774	DERPC	DERPC	chr16	-	69155338	69155396	69151911	69154552	69166386	69166491	325	439	18	56	574	8	157	99	1.40291e-08	1.24023e-06	0.919,0.832	0.978	-0.103	DAP3_KYSE180	SE	343	0.103
17777	AKNA	AKNA	chr9	-	117119142	117119249	117118204	117118416	117120200	117120447	92	61	11	5	387	0	198	99	1.038e-08	9.65966e-07	0.807,0.859	1	-0.167	DAP3_KYSE180	SE	66	0.167
17795	CAST	CAST	chr5	+	96064856	96064913	96063192	96063234	96065315	96065429	271	432	390	249	661	210	156	99	0.000168017	0.00283432	0.306,0.524	0.666	-0.251	DAP3_KYSE180	SE	661	0.251
17818	AAMDC	AAMDC	chr11	+	77552064	77552106	77532159	77532283	77553524	77553674	31	34	5	2	41	0	141	99	0.00433797	0.036119	0.813,0.923	1	-0.132	DAP3_KYSE180	SE	36	0.132
17888	LINC01518	LINC01518	chr10	-	43186023	43186140	43181398	43181464	43186982	43187207	15	17	133	79	45	72	198	99	8.83751e-07	3.96067e-05	0.053,0.097	0.238	-0.163	DAP3_KYSE180	SE	96	0.163
17889	LINC01518	LINC01518	chr10	-	43186023	43186140	43181398	43181464	43186986	43187207	10	13	20	45	40	18	198	99	7.75462e-07	3.54306e-05	0.2,0.126	0.526	-0.363	DAP3_KYSE180	SE	30	0.363
17890	LINC01518	LINC01518	chr10	-	43186180	43186290	43181398	43181464	43186982	43187207	74	57	133	79	105	72	198	99	0.000133039	0.00235192	0.218,0.265	0.422	-0.18	DAP3_KYSE180	SE	136	0.18
17917	PIN4	PIN4	chrX	+	71406310	71406384	71401525	71401678	71416634	71416754	612	791	273	174	696	95	173	99	0.000425892	0.005901	0.562,0.722	0.807	-0.165	DAP3_KYSE180	SE	791	0.165
17931	WIZ	WIZ	chr19	-	15553486	15553559	15547616	15547940	15558913	15559178	27	13	50	25	26	12	172	99	0.000445437	0.00611923	0.237,0.23	0.555	-0.322	DAP3_KYSE180	SE	38	0.322
17935	DST	DST	chr6	-	56327843	56327954	56324928	56325052	56328362	56328562	104	224	52	30	176	2	198	99	6.61646e-08	4.65578e-06	0.5,0.789	0.978	-0.333	DAP3_KYSE180	SE	156	0.333
17967	FAS	FAS	chr10	+	90770509	90770572	90770295	90770357	90771755	90771838	130	177	16	21	343	5	162	99	1.93959e-07	1.13302e-05	0.832,0.837	0.977	-0.142	DAP3_KYSE180	SE	146	0.142
17986	CDS1	CDS1	chr4	+	85564176	85564296	85561990	85562143	85566374	85566478	143	218	7	20	157	0	198	99	1.06779e-05	0.000309634	0.911,0.845	1	-0.122	DAP3_KYSE180	SE	150	0.122
18053	ADAM23	ADAM23	chr2	+	207474633	207474724	207460774	207460886	207482302	207485851	216	220	15	9	145	36	190	99	3.88171e-07	1.99074e-05	0.882,0.927	0.677	0.228	DAP3_KYSE180	SE	181	0.228
18055	KIF3A	KIF3A	chr5	-	132042142	132042151	132039154	132039311	132046650	132046749	1	20	34	39	25	15	108	99	0.000102329	0.00190045	0.026,0.32	0.604	-0.431	DAP3_KYSE180	SE	35	0.431
18057	KIF3A	KIF3A	chr5	-	132046650	132046749	132039154	132039311	132051448	132051623	79	100	9	10	56	0	198	99	0.000277035	0.00421026	0.814,0.833	1	-0.177	DAP3_KYSE180	SE	56	0.177
18081	PHACTR4	PHACTR4	chr1	+	28719352	28719452	28696250	28696336	28733920	28733974	16	4	181	123	34	75	198	99	1.79107e-09	2.12918e-07	0.042,0.016	0.185	-0.156	DAP3_KYSE180	SE	109	0.156
18083	PHACTR4	PHACTR4	chr1	+	28784342	28784366	28733920	28733974	28785595	28785769	20	24	122	66	31	39	123	99	0.000313243	0.00463519	0.117,0.226	0.39	-0.218	DAP3_KYSE180	SE	70	0.218
18084	PHACTR4	PHACTR4	chr1	+	28784342	28784370	28733920	28733974	28785595	28785769	14	31	122	66	39	39	127	99	8.17521e-05	0.00158386	0.082,0.268	0.438	-0.263	DAP3_KYSE180	SE	78	0.263
18115	CASP1	CASP1	chr11	-	104903790	104903853	104901891	104902007	104904934	104905201	381	349	30	39	302	61	162	99	0.000693348	0.00867861	0.886,0.845	0.752	0.113	DAP3_KYSE180	SE	363	0.113
18199	ANXA2	ANXA2	chr15	-	60689456	60689537	60678226	60678285	60690069	60690185	175	283	32	14	355	9	180	99	0.000385268	0.00545713	0.75,0.917	0.956	-0.122	DAP3_KYSE180	SE	207	0.122
18220	PLEKHM1	PLEKHM1	chr17	-	43545574	43545959	43535534	43535805	43552465	43553092	368	381	3	5	251	24	198	99	9.3815e-09	8.8648e-07	0.984,0.974	0.839	0.14	DAP3_KYSE180	SE	275	0.14
18232	RANBP3	RANBP3	chr19	-	5925644	5925748	5921211	5921332	5927978	5928098	482	512	87	21	488	3	198	99	4.23758e-09	4.49483e-07	0.735,0.924	0.988	-0.158	DAP3_KYSE180	SE	491	0.158
18250	RANBP3	RANBP3	chr19	-	5941631	5941718	5933424	5933490	5978071	5978151	393	439	107	23	473	6	186	99	2.29597e-07	1.29956e-05	0.662,0.91	0.977	-0.191	DAP3_KYSE180	SE	462	0.191
18254	RANBP3	RANBP3	chr19	-	5957928	5957984	5921211	5921332	5978071	5978151	49	38	17	0	22	0	155	99	0.00451456	0.0372193	0.648,1.0	1	-0.176	DAP3_KYSE180	SE	22	0.176
18256	RANBP3	RANBP3	chr19	-	5957928	5957984	5933424	5933490	5978071	5978151	57	46	107	23	35	6	155	99	0.000910973	0.0107502	0.254,0.561	0.788	-0.381	DAP3_KYSE180	SE	41	0.381
18259	TAPT1	TAPT1	chr4	-	16172275	16172352	16168255	16168416	16175826	16175895	74	141	35	10	159	3	176	99	0.000120128	0.00216401	0.543,0.888	0.968	-0.252	DAP3_KYSE180	SE	109	0.252
18267	MCTP2	MCTP2	chr15	+	94983404	94983527	94945128	94945248	95001365	95001475	23	25	11	16	23	1	198	99	0.000222916	0.0035558	0.511,0.439	0.92	-0.445	DAP3_KYSE180	SE	24	0.445
18272	RBM4	RBM4	chr11	+	66410920	66411611	66407170	66407594	66413497	66413944	1483	1577	554	553	2146	1506	198	99	4.9628e-07	2.44592e-05	0.572,0.588	0.416	0.164	DAP3_KYSE180	SE	2037	0.164
18274	EMILIN2	EMILIN2	chr18	+	2908940	2908973	2906780	2907083	2909688	2909817	26	42	0	0	58	5	132	99	0.00225968	0.0218027	1.0,1.0	0.897	0.103	DAP3_KYSE180	SE	26	0.103
18285	AXIN1	AXIN1	chr16	-	396147	397106	364542	364683	402368	402723	345	326	116	46	434	25	198	99	9.83965e-06	0.000289098	0.598,0.78	0.897	-0.208	DAP3_KYSE180	SE	372	0.208
18361	SPAG1	SPAG1	chr8	+	101226046	101226146	101225317	101225656	101232506	101232659	46	24	23	6	119	14	198	99	0.00328856	0.0291422	0.5,0.667	0.81	-0.227	DAP3_KYSE180	SE	30	0.227
18370	WAC	WAC	chr10	+	28884661	28884970	28879648	28879761	28897114	28897360	1705	1400	66	141	1101	211	198	99	1.89162e-09	2.23429e-07	0.928,0.832	0.723	0.157	DAP3_KYSE180	SE	1312	0.157
18379	MCM8	MCM8	chr20	+	5953221	5953372	5948475	5948671	5953701	5953842	33	29	9	2	23	0	198	99	0.00145792	0.0154735	0.647,0.879	1	-0.237	DAP3_KYSE180	SE	23	0.237
18380	MCM8	MCM8	chr20	+	5953221	5953372	5952652	5952683	5953701	5953842	40	39	68	157	18	146	198	99	0.000394646	0.00555883	0.227,0.11	0.058	0.111	DAP3_KYSE180	SE	108	0.111
18391	NBPF26	NBPF26	chr1	-	148344639	148344742	148343593	148343808	148346581	148346791	112	199	0	6	92	8	198	99	0.00439154	0.0364615	1.0,0.943	0.852	0.12	DAP3_KYSE180	SE	100	0.12
18397	TSG101	TSG101	chr11	-	18541065	18541150	18537645	18537711	18548321	18548489	401	536	93	16	510	7	184	99	1.42727e-05	0.000391354	0.699,0.947	0.975	-0.152	DAP3_KYSE180	SE	494	0.152
18399	METTL23	METTL23	chr17	+	74723051	74723295	74722911	74722961	74725771	74725876	60	103	21	40	174	17	198	99	7.64211e-06	0.000234132	0.588,0.563	0.837	-0.262	DAP3_KYSE180	SE	81	0.262
18430	LTBP2	LTBP2	chr14	-	75052556	75052821	75022205	75022396	75070337	75070408	280	209	0	1	307	24	198	99	5.38571e-10	7.41366e-08	1.0,0.991	0.865	0.131	DAP3_KYSE180	SE	210	0.131
18466	ZNF33B	ZNF33B	chr10	-	43090042	43090144	43077039	43078571	43127376	43127472	23	21	0	0	27	3	198	99	0.00428471	0.0357795	1.0,1.0	0.818	0.182	DAP3_KYSE180	SE	21	0.182
18469	ZNF33B	ZNF33B	chr10	-	43109729	43109806	43084556	43090147	43127376	43127472	24	82	74	97	123	72	176	99	9.15716e-05	0.00173539	0.154,0.322	0.49	-0.252	DAP3_KYSE180	SE	98	0.252
18471	ZNF33B	ZNF33B	chr10	-	43127737	43127887	43127376	43127472	43132367	43132420	105	153	6	21	186	5	198	99	0.00354936	0.0309118	0.897,0.785	0.949	-0.108	DAP3_KYSE180	SE	111	0.108
18475	ZNF33B	ZNF33B	chr10	-	43132367	43132420	43127737	43127887	43133921	43134018	120	157	27	20	246	4	152	99	2.28877e-08	1.87912e-06	0.743,0.836	0.976	-0.186	DAP3_KYSE180	SE	147	0.186
18562	TMEM41A	TMEM41A	chr3	-	185212410	185212549	185207388	185209545	185214615	185214769	844	718	110	30	694	13	198	99	2.10249e-06	8.18295e-05	0.793,0.923	0.964	-0.106	DAP3_KYSE180	SE	707	0.106
18586	CFAP410	CFAP410	chr21	-	45756706	45756803	45755640	45755687	45757531	45757550	23	10	40	41	3	71	196	99	8.91241e-06	0.000265606	0.225,0.11	0.021	0.147	DAP3_KYSE180	SE	51	0.147
18623	GTF2IRD1	GTF2IRD1	chr7	+	73959084	73959132	73954208	73954298	73960073	73960139	596	423	49	74	431	12	147	99	7.76856e-07	3.54765e-05	0.891,0.794	0.96	-0.117	DAP3_KYSE180	SE	443	0.117
18636	ABCA1	ABCA1	chr9	-	107549153	107549257	107548578	107548671	107550200	107550335	24	33	1	7	55	0	198	99	0.000868296	0.0103631	0.923,0.702	1	-0.188	DAP3_KYSE180	SE	25	0.188
18663	TACC1	TACC1	chr8	+	38646221	38646337	38644753	38645261	38682825	38682886	93	31	30	6	55	4	198	99	0.00534889	0.0422325	0.608,0.721	0.873	-0.209	DAP3_KYSE180	SE	37	0.209
18704	LGALS8	LGALS8	chr1	+	236706214	236706340	236706060	236706087	236706859	236706948	117	202	251	308	277	201	198	99	9.78916e-08	6.42557e-06	0.189,0.247	0.408	-0.19	DAP3_KYSE180	SE	368	0.19
18796	HMGCL	HMGCL	chr1	-	24137225	24137289	24134624	24134813	24143164	24143260	168	135	45	25	123	3	163	99	3.87946e-07	1.99074e-05	0.694,0.766	0.961	-0.231	DAP3_KYSE180	SE	126	0.231
18797	HMGCL	HMGCL	chr1	-	24140679	24140828	24134624	24134813	24143164	24143260	339	222	45	25	276	3	198	99	8.24147e-09	7.93877e-07	0.79,0.816	0.979	-0.176	DAP3_KYSE180	SE	247	0.176
18804	APBB2	APBB2	chr4	-	41035252	41035321	41015599	41016415	41102655	41102767	84	71	11	7	97	2	168	99	0.00317643	0.028357	0.818,0.857	0.966	-0.129	DAP3_KYSE180	SE	78	0.129
18806	APBB2	APBB2	chr4	-	41067592	41067690	41015599	41016415	41102655	41102767	49	46	11	7	59	2	197	99	0.00384813	0.0329247	0.691,0.768	0.937	-0.208	DAP3_KYSE180	SE	53	0.208
18825	MLLT10	MLLT10	chr10	+	21846549	21846753	21827761	21827841	21875222	21875277	11	24	89	83	45	81	198	99	0.00036334	0.0052112	0.058,0.126	0.217	-0.125	DAP3_KYSE180	SE	100	0.125
18874	C11orf80	C11orf80	chr11	+	66563751	66563835	66555630	66555740	66568111	66568167	109	106	24	27	338	17	183	99	2.19318e-07	1.25446e-05	0.711,0.68	0.915	-0.22	DAP3_KYSE180	SE	133	0.22
18895	EEF1D	EEF1D	chr8	-	144671160	144672251	144668898	144669022	144679048	144679585	142	168	50	39	269	38	198	99	0.00486542	0.0394017	0.587,0.683	0.78	-0.145	DAP3_KYSE180	SE	192	0.145
18936	GOSR2	GOSR2	chr17	+	45008467	45008573	45006885	45006950	45015964	45016070	41	19	4	6	20	0	198	99	0.00174166	0.017809	0.837,0.613	1	-0.275	DAP3_KYSE180	SE	20	0.275
18981	FIGNL1	FIGNL1	chr7	-	50515665	50515753	50505024	50514995	50515878	50515987	18	49	147	213	96	141	187	99	2.62225e-09	2.96947e-07	0.061,0.109	0.265	-0.18	DAP3_KYSE180	SE	165	0.18
19015	FANK1	FANK1	chr10	+	127677848	127677926	127677119	127677244	127683985	127684067	12	42	15	28	4	19	177	99	0.00101272	0.0116742	0.309,0.456	0.105	0.278	DAP3_KYSE180	SE	23	0.278
19021	CRLS1	CRLS1	chr20	+	5996006	5996136	5990420	5990558	6012657	6012726	119	192	17	2	163	0	198	99	0.000188168	0.00309673	0.778,0.98	1	-0.121	DAP3_KYSE180	SE	136	0.121
19036	HSPA14	HSPA14	chr10	+	14893217	14893322	14891719	14891810	14894368	14894530	72	185	13	2	132	0	198	99	0.000559529	0.00731648	0.735,0.979	1	-0.143	DAP3_KYSE180	SE	85	0.143
19092	SLC4A7	SLC4A7	chr3	-	27420739	27420847	27414213	27418336	27424643	27424741	131	206	33	11	132	1	198	99	2.33349e-05	0.000578805	0.665,0.904	0.985	-0.201	DAP3_KYSE180	SE	133	0.201
19100	ABHD10	ABHD10	chr3	+	111700630	111700814	111697872	111698050	111705760	111705898	353	278	59	19	258	5	198	99	9.428e-06	0.000278717	0.749,0.88	0.963	-0.148	DAP3_KYSE180	SE	263	0.148
19101	ABHD10	ABHD10	chr3	+	111705110	111705222	111697872	111698050	111705760	111705898	229	210	59	19	222	5	198	99	5.41763e-06	0.000177829	0.66,0.847	0.957	-0.203	DAP3_KYSE180	SE	227	0.203
19137	EPB41	EPB41	chr1	+	29386933	29386996	29379615	29379824	29391493	29391670	158	158	33	31	167	8	162	99	3.61789e-05	0.00082373	0.745,0.757	0.927	-0.176	DAP3_KYSE180	SE	175	0.176
19154	CENPK	CENPK	chr5	-	64850623	64850725	64848319	64848376	64857289	64857391	62	120	5	8	134	1	198	99	0.001449	0.0154001	0.861,0.882	0.985	-0.114	DAP3_KYSE180	SE	67	0.114
19160	POM121	POM121	chr7	+	72352019	72352122	72349927	72350456	72361165	72361292	73	100	105	150	152	124	198	99	0.0026876	0.0249265	0.258,0.25	0.38	-0.126	DAP3_KYSE180	SE	178	0.126
19162	POM121	POM121	chr7	+	72384301	72384365	72361471	72361649	72396799	72397015	6	25	178	197	69	198	163	99	7.73798e-09	7.51551e-07	0.02,0.072	0.175	-0.129	DAP3_KYSE180	SE	184	0.129
19209	MYO5C	MYO5C	chr15	-	52563959	52564041	52561949	52562057	52564776	52564920	42	38	38	18	219	7	181	99	1.13243e-14	5.21653e-12	0.377,0.536	0.945	-0.488	DAP3_KYSE180	SE	56	0.488
19210	MYO5C	MYO5C	chr15	-	52574978	52575089	52571705	52571871	52587806	52588001	114	64	19	2	271	2	198	99	1.0902e-05	0.000315142	0.75,0.941	0.985	-0.14	DAP3_KYSE180	SE	66	0.14
19211	RFX3	RFX3	chr9	-	3277339	3277461	3275499	3275612	3288130	3288250	52	21	4	4	50	0	198	99	0.00140438	0.0150137	0.867,0.724	1	-0.205	DAP3_KYSE180	SE	25	0.205
19229	RFX2	RFX2	chr19	-	6026173	6026248	6016100	6016282	6039990	6040252	49	69	30	50	145	50	174	99	0.00654343	0.0492723	0.482,0.44	0.623	-0.162	DAP3_KYSE180	SE	79	0.162
19232	RFX2	RFX2	chr19	-	6039990	6040252	6026173	6026248	6110403	6110511	37	42	1	8	88	1	198	99	0.00581411	0.0449967	0.949,0.724	0.978	-0.141	DAP3_KYSE180	SE	38	0.141
19269	CD274	CD274	chr9	+	5466769	5466829	5465498	5465606	5467839	5470554	18	20	3	2	56	0	159	99	0.00489859	0.0395933	0.789,0.862	1	-0.174	DAP3_KYSE180	SE	21	0.174
19275	SEPTIN7P2	SEPTIN7P2	chr7	-	45765782	45765835	45763385	45764079	45767776	45767912	21	30	7	3	27	0	152	99	0.000904148	0.0106918	0.661,0.867	1	-0.236	DAP3_KYSE180	SE	27	0.236
19288	ACYP1	ACYP1	chr14	-	75528386	75528465	75519945	75520362	75530172	75530264	4	18	417	463	37	154	178	99	6.73905e-14	2.52679e-11	0.005,0.021	0.118	-0.105	DAP3_KYSE180	SE	191	0.105
19359	MYO15B	MYO15B	chr17	+	73599112	73599158	73598910	73599026	73606246	73606340	37	35	0	1	46	6	145	99	0.000714687	0.00888842	1.0,0.96	0.84	0.14	DAP3_KYSE180	SE	36	0.14
19372	SNCAIP	SNCAIP	chr5	+	121758562	121759434	121739487	121739560	121767663	121767777	110	156	45	29	178	14	198	99	0.000386143	0.00546893	0.55,0.729	0.864	-0.225	DAP3_KYSE180	SE	155	0.225
19374	SNCAIP	SNCAIP	chr5	+	121761046	121761226	121739487	121739560	121767663	121767777	124	126	45	29	171	14	198	99	5.69991e-05	0.00118336	0.579,0.685	0.859	-0.227	DAP3_KYSE180	SE	155	0.227
19387	UBE2F-SCLY	UBE2F-SCLY	chr2	+	238976705	238976806	238972997	238973110	238990349	238990477	49	56	21	10	93	7	198	99	0.00368147	0.0318217	0.538,0.737	0.869	-0.232	DAP3_KYSE180	SE	66	0.232
19389	UBE2F-SCLY	UBE2F-SCLY	chr2	+	238991888	238991995	238990685	238990850	238999858	238999895	104	165	11	3	206	0	198	99	0.000198905	0.00323561	0.825,0.965	1	-0.105	DAP3_KYSE180	SE	115	0.105
19428	MIR205HG	MIR205HG	chr1	+	209603769	209603821	209602525	209602753	209605087	209605170	2589	2380	818	433	4267	254	151	99	4.44089e-16	2.68918e-13	0.675,0.783	0.917	-0.188	DAP3_KYSE180	SE	2813	0.188
19434	BORCS8-MEF2B	BORCS8-MEF2B	chr19	-	19291494	19291570	19261490	19261573	19293381	19293492	196	133	73	44	301	13	175	99	4.41869e-14	1.76449e-11	0.603,0.631	0.929	-0.312	DAP3_KYSE180	SE	177	0.312
19436	BORCS8-MEF2B	BORCS8-MEF2B	chr19	-	19296842	19296907	19293381	19293492	19302889	19302961	79	82	188	115	216	73	164	99	7.66054e-15	3.70064e-12	0.202,0.301	0.641	-0.39	DAP3_KYSE180	SE	197	0.39
19437	BORCS8-MEF2B	BORCS8-MEF2B	chr19	-	19297701	19297814	19293381	19293492	19302889	19302961	81	78	188	115	265	73	198	99	0	0	0.177,0.253	0.645	-0.43	DAP3_KYSE180	SE	193	0.43
19448	PDGFC	PDGFC	chr4	-	157782580	157782641	157771372	157771568	157891937	157892951	23	67	594	425	152	451	160	99	1.06148e-12	3.0425e-10	0.023,0.089	0.173	-0.117	DAP3_KYSE180	SE	492	0.117
19459	CDC42BPA	CDC42BPA	chr1	-	227441764	227441856	227400836	227400920	227504705	227506193	54	141	11	7	166	2	191	99	0.00059576	0.00769886	0.718,0.913	0.977	-0.161	DAP3_KYSE180	SE	65	0.161
19502	RFWD3	RFWD3	chr16	-	74671753	74671868	74666420	74666571	74678259	74678351	228	365	26	12	352	2	198	99	2.61336e-06	9.76467e-05	0.814,0.938	0.989	-0.113	DAP3_KYSE180	SE	254	0.113
19529	KCNMB2-AS1	KCNMB2-AS1	chr3	-	178474867	178474921	178466833	178467024	178577276	178577411	6	16	193	93	15	51	153	99	0.00131086	0.0142465	0.02,0.1	0.16	-0.1	DAP3_KYSE180	SE	66	0.1
19530	KCNMB2-AS1	KCNMB2-AS1	chr3	-	178519580	178519722	178466833	178467024	178577276	178577411	46	25	193	93	39	51	198	99	7.49914e-05	0.00147651	0.106,0.118	0.277	-0.165	DAP3_KYSE180	SE	90	0.165
19536	MAP7	MAP7	chr6	-	136693638	136693787	136687464	136687577	136698892	136699006	167	177	27	0	175	0	198	99	0.000160408	0.00272844	0.756,1.0	1	-0.122	DAP3_KYSE180	SE	175	0.122
19540	MAP7	MAP7	chr6	-	136704808	136704919	136698892	136699006	136709530	136709648	151	202	161	103	326	48	198	99	4.63119e-09	4.83676e-07	0.319,0.495	0.773	-0.366	DAP3_KYSE180	SE	305	0.366
19544	ALS2	ALS2	chr2	-	202597998	202598161	202593774	202593906	202603392	202603458	43	62	0	0	64	4	198	99	0.0039601	0.033627	1.0,1.0	0.889	0.111	DAP3_KYSE180	SE	43	0.111
19546	EIF4G1	EIF4G1	chr3	+	184033276	184033333	184032393	184032462	184033550	184033644	2167	2680	753	196	3109	62	156	99	1.02154e-10	1.72236e-08	0.646,0.897	0.97	-0.198	DAP3_KYSE180	SE	2876	0.198
19548	EIF4G1	EIF4G1	chr3	+	184033276	184033333	184032393	184032462	184035108	184035285	632	855	234	53	950	53	156	99	0.00455439	0.0374708	0.632,0.911	0.919	-0.147	DAP3_KYSE180	SE	866	0.147
19552	EIF4G1	EIF4G1	chr3	+	184033550	184033644	184032282	184032462	184035108	184035285	757	200	234	53	70	53	193	99	5.26664e-05	0.00111343	0.624,0.659	0.404	0.237	DAP3_KYSE180	SE	123	0.237
19553	EIF4G1	EIF4G1	chr3	+	184033550	184033644	184032282	184032462	184035504	184035604	755	196	17	31	63	20	193	99	3.32795e-05	0.000770915	0.958,0.764	0.618	0.243	DAP3_KYSE180	SE	83	0.243
19584	EIF4G1	EIF4G1	chr3	+	184035504	184035604	184032393	184032462	184038417	184038510	18	32	25	15	20	0	198	99	1.24394e-06	5.26396e-05	0.265,0.516	1	-0.609	DAP3_KYSE180	SE	20	0.609
19611	RNF212	RNF212	chr4	-	1067386	1067450	1052108	1052181	1090552	1090627	148	143	66	13	148	3	163	99	2.2396e-05	0.000560038	0.577,0.87	0.968	-0.244	DAP3_KYSE180	SE	151	0.244
19615	RNF212	RNF212	chr4	-	1073430	1073476	1067386	1067450	1079683	1079742	116	126	14	23	141	3	145	99	2.97798e-05	0.000706207	0.85,0.789	0.97	-0.15	DAP3_KYSE180	SE	130	0.15
19619	RNF212	RNF212	chr4	-	1075354	1075407	1067386	1067450	1079683	1079742	98	141	14	23	145	3	152	99	1.92998e-05	0.000496178	0.82,0.8	0.969	-0.159	DAP3_KYSE180	SE	112	0.159
19633	RNF212	RNF212	chr4	-	1084569	1084626	1052108	1052181	1090552	1090627	162	195	66	13	175	3	156	99	2.73188e-05	0.000657271	0.609,0.905	0.974	-0.217	DAP3_KYSE180	SE	178	0.217
19672	DHX30	DHX30	chr3	+	47860725	47860754	47859511	47859607	47868836	47868967	19	21	106	75	32	50	128	99	0.000626282	0.00800648	0.122,0.178	0.331	-0.181	DAP3_KYSE180	SE	82	0.181
19707	NAGK	NAGK	chr2	+	71298815	71298957	71295777	71295842	71299770	71299881	124	150	6	12	206	1	198	99	0.000103546	0.00191863	0.912,0.862	0.99	-0.103	DAP3_KYSE180	SE	130	0.103
19709	NAGK	NAGK	chr2	+	71302684	71302772	71300611	71300724	71303733	71303831	197	216	25	5	363	1	187	99	6.9029e-07	3.22124e-05	0.807,0.958	0.995	-0.112	DAP3_KYSE180	SE	221	0.112
19717	PUF60	PUF60	chr8	-	144902835	144902886	144900542	144900704	144903766	144903856	370	575	1012	877	795	470	150	99	5.52669e-13	1.74283e-10	0.194,0.302	0.527	-0.279	DAP3_KYSE180	SE	1265	0.279
19750	FUBP1	FUBP1	chr1	-	78412214	78412261	78411190	78411327	78414839	78414985	59	175	9	11	51	0	146	99	0.00128502	0.0140342	0.816,0.915	1	-0.135	DAP3_KYSE180	SE	51	0.135
19770	SEMA4D	SEMA4D	chr9	-	92033277	92033352	92032970	92033033	92070802	92070868	3	5	36	69	23	23	174	99	3.08039e-09	3.41923e-07	0.045,0.04	0.363	-0.321	DAP3_KYSE180	SE	39	0.321
19779	FCSK	FCSK	chr16	+	70501276	70501374	70500784	70500857	70502751	70502871	77	143	7	6	85	0	197	99	0.00158337	0.0165171	0.847,0.923	1	-0.115	DAP3_KYSE180	SE	84	0.115
19824	DPP8	DPP8	chr15	-	65747991	65748179	65744297	65744440	65748562	65748709	30	21	9	11	6	19	198	99	4.222e-05	0.000930875	0.625,0.488	0.136	0.42	DAP3_KYSE180	SE	25	0.42
19825	DPP8	DPP8	chr15	-	65747991	65748179	65746600	65746753	65748562	65748709	40	22	66	46	6	62	198	99	1.17408e-05	0.000335033	0.233,0.193	0.046	0.167	DAP3_KYSE180	SE	68	0.167
19826	DPP8	DPP8	chr15	-	65748049	65748179	65746600	65746753	65748562	65748709	31	20	66	46	3	62	198	99	1.73046e-06	6.97713e-05	0.19,0.179	0.024	0.161	DAP3_KYSE180	SE	65	0.161
19844	ZCCHC9	ZCCHC9	chr5	+	80600559	80600960	80597405	80597517	80604379	80604530	291	285	25	22	443	8	198	99	1.98029e-05	0.000506488	0.853,0.866	0.965	-0.106	DAP3_KYSE180	SE	307	0.106
19855	KIF23	KIF23	chr15	+	69733106	69733418	69732646	69732826	69737128	69737380	401	368	41	107	221	120	198	99	7.61339e-05	0.00149671	0.83,0.632	0.479	0.252	DAP3_KYSE180	SE	341	0.252
19937	PRELID3A	PRELID3A	chr18	+	12429348	12429432	12427219	12427322	12431148	12432233	127	62	9	0	83	13	183	99	0.00639123	0.0484301	0.884,1.0	0.775	0.167	DAP3_KYSE180	SE	62	0.167
19994	NPRL3	NPRL3	chr16	-	167299	167374	162620	162774	169124	169254	177	169	127	132	265	112	174	99	0.00189996	0.0190472	0.442,0.421	0.574	-0.142	DAP3_KYSE180	SE	301	0.142
20037	ESRP1	ESRP1	chr8	+	95709079	95709189	95690430	95690599	95718152	95719694	284	348	463	199	1009	355	198	99	0.000469268	0.00637195	0.235,0.466	0.587	-0.236	DAP3_KYSE180	SE	547	0.236
20038	ESRP1	ESRP1	chr8	+	95709079	95709189	95704904	95705055	95718152	95719694	664	824	814	483	1965	415	198	99	6.4119e-10	8.61479e-08	0.29,0.46	0.703	-0.328	DAP3_KYSE180	SE	1307	0.328
20039	ITGAE	ITGAE	chr17	-	3626581	3626677	3623600	3623696	3626981	3627038	275	237	281	269	498	143	195	99	8.88178e-16	5.06898e-13	0.332,0.309	0.639	-0.319	DAP3_KYSE180	SE	506	0.319
20084	PRPF18	PRPF18	chr10	+	13656014	13656086	13653614	13653683	13658397	13658553	65	68	15	3	60	1	171	99	0.00467436	0.0382119	0.715,0.929	0.972	-0.15	DAP3_KYSE180	SE	61	0.15
20124	UBXN2B	UBXN2B	chr8	+	59346953	59347063	59329408	59329512	59352191	59352329	91	73	30	2	171	4	198	99	0.00493217	0.0398024	0.603,0.948	0.955	-0.179	DAP3_KYSE180	SE	75	0.179
20154	DDX19B	DDX19B	chr16	+	70346511	70346560	70332955	70333257	70348804	70348858	272	252	100	48	413	264	148	99	7.20434e-05	0.00143046	0.645,0.778	0.511	0.201	DAP3_KYSE180	SE	300	0.201
20156	DDX19B	DDX19B	chr16	+	70348804	70348858	70332955	70333257	70349871	70350007	228	170	363	149	512	92	153	99	0	0	0.289,0.425	0.783	-0.426	DAP3_KYSE180	SE	319	0.426
20169	VIT	VIT	chr2	+	37002144	37002210	37000933	37000990	37010482	37010545	53	50	26	10	331	38	165	99	0.00352225	0.030713	0.55,0.75	0.839	-0.189	DAP3_KYSE180	SE	60	0.189
20200	DHRS4	DHRS4	chr14	+	24429110	24429212	24424243	24424421	24436419	24436475	322	445	43	28	545	8	198	99	5.83804e-08	4.16851e-06	0.789,0.888	0.971	-0.132	DAP3_KYSE180	SE	365	0.132
20204	DHRS4	DHRS4	chr14	+	24435491	24435626	24424243	24424421	24436419	24436475	139	158	43	28	195	8	198	99	1.11604e-06	4.81757e-05	0.618,0.738	0.924	-0.246	DAP3_KYSE180	SE	182	0.246
20226	ACTR1B	ACTR1B	chr2	-	98277033	98277109	98275814	98275940	98280305	98280507	325	423	58	14	486	6	175	99	2.34074e-06	8.93234e-05	0.76,0.945	0.979	-0.126	DAP3_KYSE180	SE	383	0.126
20227	ACTR1B	ACTR1B	chr2	-	98278344	98278409	98275814	98275940	98280305	98280507	108	155	58	14	180	6	164	99	0.000286993	0.00433454	0.529,0.87	0.948	-0.248	DAP3_KYSE180	SE	166	0.248
20229	SPECC1	SPECC1	chr17	+	20107645	20109225	20059384	20059549	20130725	20130933	106	73	113	62	177	87	198	99	0.000985238	0.0114279	0.319,0.371	0.504	-0.159	DAP3_KYSE180	SE	135	0.159
20249	GRINA	GRINA	chr8	+	145065859	145065972	145064225	145064479	145066412	145066541	28	50	0	16	27	0	198	99	0.00325606	0.0289118	1.0,0.61	1	-0.195	DAP3_KYSE180	SE	27	0.195
20256	ZNF529	ZNF529	chr19	-	37042778	37042879	37034514	37039224	37045571	37045698	6	18	18	23	5	48	198	99	0.000939078	0.0110005	0.143,0.281	0.05	0.162	DAP3_KYSE180	SE	24	0.162
20257	ZNF529	ZNF529	chr19	-	37063234	37063294	37047005	37047099	37064041	37064194	52	48	13	0	62	0	159	99	0.00132943	0.0144022	0.714,1.0	1	-0.143	DAP3_KYSE180	SE	48	0.143
20278	VKORC1L1	VKORC1L1	chr7	+	65413657	65413767	65338060	65338552	65419060	65424545	429	342	88	29	450	24	198	99	0.000902987	0.0106837	0.709,0.855	0.904	-0.122	DAP3_KYSE180	SE	371	0.122
20339	AATK	AATK	chr17	-	79108167	79108301	79104860	79105005	79139737	79140021	18	65	7	20	50	3	198	99	0.00111433	0.0125856	0.563,0.619	0.893	-0.302	DAP3_KYSE180	SE	25	0.302
20359	TRMU	TRMU	chr22	+	46739158	46739265	46733675	46733841	46742318	46742441	79	230	107	191	183	104	198	99	0.00588907	0.0454759	0.27,0.376	0.468	-0.145	DAP3_KYSE180	SE	186	0.145
20366	TRMU	TRMU	chr22	+	46751886	46751969	46751340	46751485	46752738	46753237	205	323	21	29	420	9	182	99	1.28218e-05	0.000358972	0.842,0.858	0.962	-0.112	DAP3_KYSE180	SE	226	0.112
20481	MAP4K4	MAP4K4	chr2	+	102477286	102477448	102476104	102476326	102481391	102481498	155	188	91	143	168	187	198	99	0.00647383	0.0488852	0.46,0.397	0.31	0.118	DAP3_KYSE180	SE	246	0.118
20485	MAP4K4	MAP4K4	chr2	+	102487955	102488147	102486756	102486877	102490108	102490226	149	196	183	125	271	115	198	99	0.00185444	0.0186969	0.289,0.439	0.541	-0.177	DAP3_KYSE180	SE	321	0.177
20486	AGPAT3	AGPAT3	chr21	+	45323837	45323900	45285103	45285226	45379514	45379628	211	298	52	42	273	15	162	99	3.80679e-05	0.000856457	0.713,0.813	0.918	-0.155	DAP3_KYSE180	SE	263	0.155
20501	ZNF678	ZNF678	chr1	+	227770214	227770307	227751256	227751425	227834244	227834371	64	61	30	30	56	7	192	99	0.000604558	0.00778388	0.524,0.512	0.805	-0.287	DAP3_KYSE180	SE	63	0.287
20541	SLC7A11	SLC7A11	chr4	-	139103450	139103547	139101794	139101944	139104355	139104459	177	569	118	68	2294	32	196	99	1.56832e-10	2.49426e-08	0.431,0.809	0.973	-0.353	DAP3_KYSE180	SE	295	0.353
20543	SLC7A11	SLC7A11	chr4	-	139106274	139106398	139104355	139104459	139135738	139135783	96	365	112	111	1975	57	198	99	6.55032e-14	2.47039e-11	0.3,0.622	0.945	-0.484	DAP3_KYSE180	SE	208	0.484
20561	MTM1	MTM1	chrX	+	149783061	149783172	149737046	149737112	149787510	149787612	21	28	7	0	61	0	198	99	0.00289898	0.0264308	0.6,1.0	1	-0.2	DAP3_KYSE180	SE	28	0.2
20574	DNAAF2	DNAAF2	chr14	-	50094729	50094873	50091891	50092766	50100004	50101948	101	203	91	107	324	66	198	99	3.72471e-07	1.93018e-05	0.357,0.487	0.711	-0.289	DAP3_KYSE180	SE	192	0.289
20581	MRS2	MRS2	chr6	+	24409688	24409801	24405395	24405469	24412449	24412623	118	241	49	16	208	3	198	99	2.28553e-05	0.000569426	0.546,0.883	0.972	-0.257	DAP3_KYSE180	SE	167	0.257
20590	RBMS3	RBMS3	chr3	+	29985697	29985745	29977576	29977687	30029633	30029714	20	14	53	35	20	14	147	99	0.00151442	0.0159393	0.203,0.212	0.49	-0.282	DAP3_KYSE180	SE	34	0.282
20609	ADCK1	ADCK1	chr14	+	78294196	78294314	78288777	78288861	78325418	78325622	4	10	32	50	46	60	198	99	6.60093e-06	0.000208487	0.059,0.091	0.277	-0.202	DAP3_KYSE180	SE	36	0.202
20619	ADCK1	ADCK1	chr14	+	78392106	78392304	78390799	78390949	78397860	78398054	93	145	1	2	165	20	198	99	1.10653e-06	4.77814e-05	0.979,0.973	0.805	0.171	DAP3_KYSE180	SE	94	0.171
20620	CTU2	CTU2	chr16	+	88773543	88773618	88772910	88773006	88776345	88776424	307	246	71	27	247	6	174	99	2.77136e-07	1.52238e-05	0.711,0.838	0.959	-0.184	DAP3_KYSE180	SE	253	0.184
20640	CENPP	CENPP	chr9	+	95099822	95099911	95094451	95094633	95107980	95108069	39	106	0	0	74	6	188	99	0.000201876	0.00327273	1.0,1.0	0.867	0.133	DAP3_KYSE180	SE	39	0.133
20657	LOC100287497	LOC100287497	chr1	+	224190223	224190324	224180431	224180749	224191221	224191356	32	30	60	27	55	15	198	99	1.22888e-05	0.000347747	0.211,0.357	0.647	-0.363	DAP3_KYSE180	SE	57	0.363
20659	LOC100287497	LOC100287497	chr1	+	224194995	224195119	224191221	224191356	224197021	224198309	16	23	42	37	34	20	198	99	0.000494585	0.00662986	0.16,0.237	0.459	-0.261	DAP3_KYSE180	SE	54	0.261
20701	GRAMD1C	GRAMD1C	chr3	+	113619877	113619993	113616346	113616660	113622986	113623119	29	28	0	0	30	5	198	99	7.83285e-05	0.00153103	1.0,1.0	0.75	0.25	DAP3_KYSE180	SE	28	0.25
20704	GRAMD1C	GRAMD1C	chr3	+	113622986	113623119	113619877	113619993	113627804	113627967	26	27	0	6	55	0	198	99	0.00482503	0.0391337	1.0,0.692	1	-0.154	DAP3_KYSE180	SE	26	0.154
20743	GTF3C2	GTF3C2	chr2	-	27573180	27573256	27566174	27566445	27579605	27579901	33	19	97	115	30	50	175	99	0.00401122	0.0339641	0.161,0.085	0.253	-0.13	DAP3_KYSE180	SE	80	0.13
20770	VEZT	VEZT	chr12	+	95650325	95650398	95645715	95645847	95650925	95651015	143	165	243	207	422	218	172	99	2.59099e-10	3.87243e-08	0.253,0.315	0.527	-0.243	DAP3_KYSE180	SE	372	0.243
20771	VEZT	VEZT	chr12	+	95650325	95650398	95645715	95645847	95650929	95651015	78	85	16	12	209	8	172	99	0.000160506	0.00272975	0.737,0.803	0.938	-0.168	DAP3_KYSE180	SE	94	0.168
20772	VEZT	VEZT	chr12	+	95650325	95650398	95645715	95645847	95656681	95656857	77	86	35	14	211	2	172	99	3.7743e-10	5.39708e-08	0.559,0.78	0.984	-0.315	DAP3_KYSE180	SE	100	0.315
20777	VEZT	VEZT	chr12	+	95650929	95651015	95645715	95645847	95656681	95656857	202	208	35	14	223	2	185	99	5.6108e-07	2.70484e-05	0.755,0.888	0.984	-0.162	DAP3_KYSE180	SE	222	0.162
20803	USP54	USP54	chr10	-	75301661	75301727	75301390	75301496	75302560	75302643	0	1	47	41	21	87	165	99	4.77005e-07	2.3624e-05	0.0,0.014	0.127	-0.12	DAP3_KYSE180	SE	42	0.12
20851	AZIN2	AZIN2	chr1	+	33547778	33547955	33546753	33547109	33549554	33549728	36	67	0	6	23	10	198	99	0.000215576	0.00345924	1.0,0.848	0.535	0.389	DAP3_KYSE180	SE	33	0.389
20914	CEP170	CEP170	chr1	-	243349080	243349374	243335998	243336148	243349560	243349724	318	244	21	12	186	29	198	99	0.000908785	0.0107302	0.883,0.91	0.762	0.135	DAP3_KYSE180	SE	215	0.135
20918	SECISBP2L	SECISBP2L	chr15	-	49311614	49311749	49309744	49309825	49319561	49319677	14	38	62	29	87	5	198	99	2.99381e-11	5.87743e-09	0.101,0.396	0.897	-0.649	DAP3_KYSE180	SE	67	0.649
20948	MINDY2	MINDY2	chr15	+	59113915	59114018	59102428	59102587	59139495	59139669	39	39	12	1	32	0	198	99	0.00169439	0.0174084	0.619,0.951	1	-0.215	DAP3_KYSE180	SE	32	0.215
20949	MINDY2	MINDY2	chr15	+	59123972	59124115	59102428	59102587	59139495	59139669	58	76	12	1	25	0	198	99	0.00628636	0.0477969	0.707,0.974	1	-0.159	DAP3_KYSE180	SE	25	0.159
20976	ARIH2	ARIH2	chr3	+	48982568	48982614	48964894	48965246	48999044	48999112	77	62	274	222	158	302	145	99	0.000606519	0.00780138	0.161,0.16	0.263	-0.103	DAP3_KYSE180	SE	284	0.103
21022	WDR44	WDR44	chrX	+	117570664	117570787	117566743	117566857	117575330	117575522	71	140	7	4	93	0	198	99	0.00270319	0.0250333	0.835,0.946	1	-0.11	DAP3_KYSE180	SE	78	0.11
21036	SLC33A1	SLC33A1	chr3	-	155551256	155551374	155547476	155547692	155571011	155572216	189	367	29	0	397	0	198	99	2.30887e-05	0.000574354	0.765,1.0	1	-0.117	DAP3_KYSE180	SE	218	0.117
21038	SLC33A1	SLC33A1	chr3	-	155551645	155551830	155547476	155547692	155571011	155572195	81	27	29	0	36	0	198	99	0.00165663	0.0171179	0.583,1.0	1	-0.209	DAP3_KYSE180	SE	27	0.209
21041	SLC33A1	SLC33A1	chr3	-	155560220	155560408	155547476	155547692	155571011	155572216	176	293	29	0	352	0	198	99	2.47615e-05	0.000606607	0.752,1.0	1	-0.124	DAP3_KYSE180	SE	205	0.124
21049	CTNND1	CTNND1	chr11	+	57558856	57559145	57529273	57529540	57561481	57561553	63	39	18	22	86	9	198	99	0.00125035	0.0137323	0.636,0.47	0.827	-0.274	DAP3_KYSE180	SE	61	0.274
21055	CTNND1	CTNND1	chr11	+	57561481	57561553	57529273	57529518	57563048	57563201	1177	1185	778	267	1038	84	171	99	1.05138e-06	4.57368e-05	0.467,0.72	0.877	-0.283	DAP3_KYSE180	SE	1122	0.283
21081	SNHG3	SNHG3	chr1	+	28832731	28832839	28832454	28832596	28834639	28834672	179	62	132	352	23	174	198	99	0.00224089	0.0216635	0.404,0.081	0.062	0.181	DAP3_KYSE180	SE	197	0.181
21082	PROM2	PROM2	chr2	+	95942341	95942405	95941974	95942095	95942719	95942809	23	33	0	0	39	8	163	99	5.50354e-06	0.000179984	1.0,1.0	0.748	0.252	DAP3_KYSE180	SE	23	0.252
21086	DLK2	DLK2	chr6	-	43419677	43419729	43418089	43419012	43420742	43420873	42	171	10	0	198	0	151	99	0.00171739	0.0176083	0.734,1.0	1	-0.133	DAP3_KYSE180	SE	52	0.133
21140	EHMT2	EHMT2	chr6	-	31856745	31856847	31856375	31856524	31857004	31857119	509	552	117	83	642	28	198	99	2.49342e-10	3.734e-08	0.685,0.769	0.92	-0.193	DAP3_KYSE180	SE	626	0.193
21159	TES	TES	chr7	+	115874587	115874673	115850592	115850788	115889073	115889326	526	743	110	40	1224	41	185	99	4.49547e-05	0.000978294	0.719,0.909	0.941	-0.127	DAP3_KYSE180	SE	636	0.127
21188	CLASP1	CLASP1	chr2	-	122166599	122166623	122165046	122165291	122168441	122168545	28	51	186	162	90	87	123	99	2.12323e-10	3.26411e-08	0.108,0.202	0.454	-0.299	DAP3_KYSE180	SE	177	0.299
21193	CLASP1	CLASP1	chr2	-	122203024	122203072	122187648	122187753	122204912	122205083	248	256	29	29	219	69	147	99	9.62076e-06	0.000283765	0.852,0.856	0.681	0.173	DAP3_KYSE180	SE	277	0.173
21201	CLCN3	CLCN3	chr4	+	170638942	170639018	170634229	170634446	170641057	170644822	71	45	206	143	102	148	175	99	0.000386406	0.00547205	0.163,0.151	0.281	-0.124	DAP3_KYSE180	SE	188	0.124
21212	NRXN2	NRXN2	chr11	-	64393934	64394024	64390224	64390550	64397873	64398045	71	166	119	327	44	38	189	99	0.00464699	0.0380438	0.238,0.21	0.378	-0.154	DAP3_KYSE180	SE	82	0.154
21237	ERCC6	ERCC6	chr10	-	50738765	50738886	50736462	50736571	50740588	50741020	81	127	12	1	107	0	198	99	0.00119432	0.0132828	0.771,0.984	1	-0.123	DAP3_KYSE180	SE	93	0.123
21238	TTC28-AS1	TTC28-AS1	chr22	+	28318005	28318166	28315363	28315533	28331138	28331218	77	177	13	13	76	1	198	99	0.00157535	0.0164501	0.748,0.872	0.974	-0.164	DAP3_KYSE180	SE	77	0.164
21283	SHPRH	SHPRH	chr6	-	146214350	146214529	146209155	146209236	146231583	146231772	37	61	6	3	49	0	198	99	0.00215068	0.0209957	0.755,0.91	1	-0.167	DAP3_KYSE180	SE	43	0.167
21285	SHPRH	SHPRH	chr6	-	146215285	146215372	146214350	146214529	146231583	146231772	22	60	5	3	48	0	186	99	0.00239044	0.0227831	0.701,0.914	1	-0.193	DAP3_KYSE180	SE	27	0.193
21324	LMF1	LMF1	chr16	-	983990	984145	960930	961079	984243	984254	8	16	140	122	49	64	198	99	6.81899e-13	2.07436e-10	0.028,0.062	0.277	-0.232	DAP3_KYSE180	SE	113	0.232
21351	SSX2IP	SSX2IP	chr1	-	85146020	85146070	85136859	85136991	85156053	85156144	10	8	66	78	28	57	149	99	7.32944e-05	0.00144972	0.091,0.064	0.246	-0.168	DAP3_KYSE180	SE	76	0.168
21374	CIAPIN1	CIAPIN1	chr16	-	57465062	57465178	57464169	57464251	57466398	57466472	885	944	129	52	1202	25	198	99	7.90882e-09	7.65837e-07	0.774,0.901	0.96	-0.122	DAP3_KYSE180	SE	996	0.122
21412	PPP3CC	PPP3CC	chr8	+	22396981	22397011	22390433	22390531	22398127	22398657	14	16	85	61	34	60	129	99	0.00111645	0.0126063	0.112,0.168	0.303	-0.163	DAP3_KYSE180	SE	77	0.163
21432	DDR1	DDR1	chr6	+	30853401	30853457	30852314	30852487	30856464	30856591	239	381	222	227	525	133	155	99	3.44757e-08	2.66113e-06	0.407,0.517	0.716	-0.254	DAP3_KYSE180	SE	461	0.254
21467	NEK3	NEK3	chr13	-	52715155	52715205	52710935	52711038	52718050	52718122	0	3	31	38	10	23	149	99	5.68393e-05	0.00118094	0.0,0.05	0.224	-0.199	DAP3_KYSE180	SE	31	0.199
21468	NEK3	NEK3	chr13	-	52715155	52715206	52710935	52711038	52718050	52718122	0	0	31	38	5	23	150	99	0.000641164	0.00817094	0.0,0.0	0.125	-0.125	DAP3_KYSE180	SE	28	0.125
21472	NEK3	NEK3	chr13	-	52728214	52728308	52728029	52728127	52730209	52730383	39	83	1	3	60	10	193	99	0.00166742	0.0172034	0.952,0.934	0.755	0.188	DAP3_KYSE180	SE	40	0.188
21476	NEK3	NEK3	chr13	-	52730209	52730383	52728214	52728308	52733677	52733732	17	30	8	6	48	0	198	99	6.80179e-06	0.000213353	0.515,0.714	1	-0.385	DAP3_KYSE180	SE	25	0.385
21505	NR2C1	NR2C1	chr12	-	95422162	95422300	95418925	95419031	95442843	95443009	90	145	12	1	115	0	198	99	0.00144041	0.0153291	0.789,0.986	1	-0.113	DAP3_KYSE180	SE	102	0.113
21509	NR2C1	NR2C1	chr12	-	95425124	95425264	95418925	95419031	95442843	95443009	55	68	12	1	27	0	198	99	0.0049479	0.0399099	0.696,0.971	1	-0.167	DAP3_KYSE180	SE	27	0.167
21510	NR2C1	NR2C1	chr12	-	95425124	95425264	95422162	95422300	95434251	95434373	125	228	13	17	183	0	198	99	8.5821e-07	3.86096e-05	0.828,0.87	1	-0.151	DAP3_KYSE180	SE	138	0.151
21517	NR2C1	NR2C1	chr12	-	95434251	95434373	95425124	95425264	95442843	95443009	183	334	55	67	273	27	198	99	0.00044773	0.00614287	0.625,0.714	0.835	-0.165	DAP3_KYSE180	SE	238	0.165
21564	ARHGEF40	ARHGEF40	chr14	+	21543781	21543924	21543490	21543658	21544518	21544615	66	65	10	31	164	10	198	99	0.000692161	0.00866761	0.767,0.512	0.891	-0.252	DAP3_KYSE180	SE	76	0.252
21565	ARHGEF40	ARHGEF40	chr14	+	21543803	21543924	21543490	21543658	21544518	21544615	145	123	10	31	297	10	198	99	0.000568628	0.00740837	0.879,0.665	0.937	-0.165	DAP3_KYSE180	SE	154	0.165
21592	NFIC	NFIC	chr19	+	3453760	3453914	3452479	3452664	3456547	3456633	164	106	105	77	120	168	198	99	0.000197757	0.00322065	0.439,0.408	0.263	0.16	DAP3_KYSE180	SE	183	0.16
21622	ACOX3	ACOX3	chr4	-	8372634	8372721	8368008	8368807	8376704	8376879	25	65	12	11	80	5	186	99	0.00507522	0.0406869	0.526,0.759	0.895	-0.252	DAP3_KYSE180	SE	37	0.252
21649	ANXA11	ANXA11	chr10	-	81935862	81935911	81932562	81932625	81965098	81965200	605	654	417	223	971	222	148	99	0.00112317	0.0126647	0.493,0.662	0.745	-0.167	DAP3_KYSE180	SE	877	0.167
21658	KIF6	KIF6	chr6	-	39314251	39314302	39313475	39313565	39325052	39325150	33	11	32	19	75	27	150	99	0.000447092	0.00613803	0.405,0.276	0.647	-0.306	DAP3_KYSE180	SE	30	0.306
21692	ZNF148	ZNF148	chr3	-	125033780	125033897	125032151	125032500	125042231	125042288	63	63	13	21	48	34	198	99	0.0031037	0.0278697	0.708,0.6	0.414	0.24	DAP3_KYSE180	SE	76	0.24
21740	FGD3	FGD3	chr9	+	95782112	95782143	95780417	95780497	95782598	95782706	72	56	13	2	315	2	130	99	5.19407e-06	0.000171868	0.808,0.955	0.992	-0.111	DAP3_KYSE180	SE	58	0.111
21752	GMFB	GMFB	chr14	-	54948870	54948920	54948126	54948176	54950388	54950485	375	419	76	10	332	0	149	99	2.22494e-08	1.83372e-06	0.766,0.965	1	-0.135	DAP3_KYSE180	SE	332	0.135
21816	DYRK4	DYRK4	chr12	+	4716492	4716553	4714028	4714252	4719320	4719450	202	204	110	109	348	52	160	99	2.22467e-10	3.37977e-08	0.532,0.537	0.805	-0.271	DAP3_KYSE180	SE	312	0.271
21846	ZNF664	ZNF664	chr12	+	124472589	124472685	124458432	124458567	124495927	124495988	634	629	141	66	986	55	195	99	1.15836e-05	0.00033128	0.695,0.829	0.901	-0.139	DAP3_KYSE180	SE	695	0.139
21847	ZNF664	ZNF664	chr12	+	124472592	124472685	124458432	124458567	124495927	124495988	492	471	141	66	709	55	192	99	7.09881e-05	0.00141408	0.643,0.786	0.869	-0.154	DAP3_KYSE180	SE	537	0.154
21894	PLXNB2	PLXNB2	chr22	-	50733147	50733207	50727945	50729026	50745981	50746075	328	367	506	472	511	391	159	99	3.7683e-05	0.00085032	0.288,0.326	0.449	-0.142	DAP3_KYSE180	SE	834	0.142
21896	PLXNB2	PLXNB2	chr22	-	50733154	50733207	50727945	50729026	50745981	50746075	193	220	506	472	321	391	152	99	1.76932e-05	0.000462809	0.199,0.233	0.348	-0.132	DAP3_KYSE180	SE	692	0.132
21919	PRMT7	PRMT7	chr16	+	68355328	68355365	68349799	68349977	68358585	68358735	115	238	14	61	189	10	136	99	0.000150054	0.00258713	0.857,0.74	0.932	-0.134	DAP3_KYSE180	SE	129	0.134
21942	RMDN1	RMDN1	chr8	-	87497100	87497190	87492505	87492561	87498712	87498872	222	545	145	190	547	117	189	99	0.000681941	0.0085654	0.445,0.6	0.71	-0.188	DAP3_KYSE180	SE	367	0.188
21949	GS1-124K5.11	GS1-124K5.11	chr7	-	66010587	66010673	65996777	65996858	66019571	66019824	21	20	3	1	37	18	185	99	0.00122793	0.0135449	0.789,0.915	0.524	0.328	DAP3_KYSE180	SE	21	0.328
21950	GS1-124K5.11	GS1-124K5.11	chr7	-	66016806	66016836	66010587	66010673	66019571	66019824	4	10	22	19	0	36	129	99	5.33709e-05	0.00112502	0.122,0.288	0	0.205	DAP3_KYSE180	SE	26	0.205
21959	GS1-124K5.11	GS1-124K5.11	chr7	-	66049331	66049453	66038371	66038537	66057243	66057394	107	54	129	48	54	157	198	99	1.18733e-05	0.000338216	0.293,0.36	0.147	0.18	DAP3_KYSE180	SE	102	0.18
21962	GS1-124K5.11	GS1-124K5.11	chr7	-	66053498	66053567	66049331	66049453	66057243	66057394	10	5	107	54	20	54	168	99	0.000314697	0.00465111	0.052,0.052	0.179	-0.127	DAP3_KYSE180	SE	59	0.127
21968	INTS6L	INTS6L	chrX	+	134704360	134704471	134703261	134703356	134706739	134706958	9	32	24	32	39	8	198	99	1.19058e-05	0.00033875	0.158,0.333	0.709	-0.463	DAP3_KYSE180	SE	33	0.463
21998	AP1G2	AP1G2	chr14	-	24032408	24032491	24031712	24031802	24032588	24032711	633	528	330	513	237	700	182	99	3.78784e-11	7.21658e-09	0.511,0.359	0.156	0.279	DAP3_KYSE180	SE	937	0.279
22012	TCF20	TCF20	chr22	-	42564614	42564742	42556018	42557364	42565852	42565902	65	86	226	152	114	119	198	99	7.11652e-05	0.00141652	0.126,0.221	0.324	-0.151	DAP3_KYSE180	SE	233	0.151
22014	ZNF852	ZNF852	chr3	-	44544456	44544548	44544033	44544160	44552044	44552109	34	61	3	1	25	18	191	99	1.96356e-08	1.65424e-06	0.855,0.969	0.419	0.493	DAP3_KYSE180	SE	37	0.493
22037	NSL1	NSL1	chr1	-	212912875	212912943	212899494	212912028	212957704	212957835	98	211	14	6	238	0	167	99	1.08098e-05	0.000312826	0.806,0.954	1	-0.12	DAP3_KYSE180	SE	112	0.12
22040	NSL1	NSL1	chr1	-	212955713	212955768	212899494	212912028	212957704	212957835	98	210	14	6	220	0	154	99	1.8367e-05	0.000476658	0.818,0.957	1	-0.113	DAP3_KYSE180	SE	112	0.113
22075	MTR	MTR	chr1	+	236988637	236988699	236979748	236979843	236990128	236990196	44	81	5	6	72	0	161	99	0.00103809	0.0119038	0.844,0.892	1	-0.132	DAP3_KYSE180	SE	49	0.132
22079	MTR	MTR	chr1	+	237024424	237024577	237023132	237023222	237025535	237025643	155	219	0	0	120	7	198	99	7.36642e-05	0.00145592	1.0,1.0	0.896	0.104	DAP3_KYSE180	SE	127	0.104
22124	TMEM165	TMEM165	chr4	+	56277780	56278006	56262123	56262563	56290704	56290810	169	226	32	18	254	4	198	99	2.07293e-06	8.08744e-05	0.725,0.863	0.969	-0.175	DAP3_KYSE180	SE	201	0.175
22138	TIA1	TIA1	chr2	-	70452459	70452525	70451555	70451761	70454866	70454954	20	77	212	256	118	236	165	99	1.26338e-05	0.000354862	0.054,0.153	0.231	-0.128	DAP3_KYSE180	SE	232	0.128
22141	TIA1	TIA1	chr2	-	70455475	70455594	70454866	70454954	70456395	70456450	2	28	73	50	44	50	198	99	0.000173304	0.00290451	0.014,0.219	0.306	-0.19	DAP3_KYSE180	SE	75	0.19
22142	TIA1	TIA1	chr2	-	70456190	70456223	70454866	70454954	70456395	70456450	162	290	73	50	398	50	132	99	0.00617006	0.047106	0.625,0.813	0.857	-0.138	DAP3_KYSE180	SE	235	0.138
22202	CYLD	CYLD	chr16	+	50821696	50821763	50818239	50818362	50825468	50825601	12	34	13	4	49	0	166	99	3.34061e-05	0.000773154	0.355,0.835	1	-0.405	DAP3_KYSE180	SE	25	0.405
22206	SEPTIN6	SEPTIN6	chrX	-	118759297	118759342	118749687	118750705	118763280	118763471	10	1	41	71	17	28	144	99	6.71816e-05	0.00135077	0.144,0.01	0.294	-0.217	DAP3_KYSE180	SE	45	0.217
22223	FUBP3	FUBP3	chr9	+	133510053	133510125	133507588	133507665	133511385	133511513	1640	950	166	173	951	232	171	99	0.000532601	0.00703852	0.851,0.761	0.704	0.102	DAP3_KYSE180	SE	1123	0.102
22250	RAD17	RAD17	chr5	+	68667280	68667384	68666861	68666998	68667860	68668044	0	3	29	18	13	28	198	99	0.000161095	0.00273651	0.0,0.077	0.188	-0.149	DAP3_KYSE180	SE	21	0.149
22280	TAF1A	TAF1A	chr1	-	222737400	222737467	222734705	222734860	222742851	222743010	14	23	9	0	20	0	166	99	0.00591026	0.0455883	0.481,1.0	1	-0.26	DAP3_KYSE180	SE	20	0.26
22310	HSCB	HSCB	chr22	+	29141851	29141996	29140602	29140697	29147228	29147276	101	140	10	8	129	0	198	99	6.59467e-05	0.00133092	0.835,0.897	1	-0.134	DAP3_KYSE180	SE	111	0.134
22342	NT5C2	NT5C2	chr10	-	104860508	104860700	104859682	104859776	104860801	104860859	138	148	136	180	191	350	198	99	0.00317612	0.028357	0.337,0.291	0.214	0.1	DAP3_KYSE180	SE	274	0.1
22343	NT5C2	NT5C2	chr10	-	104860508	104860721	104859682	104859776	104860801	104860859	91	102	136	180	100	350	198	99	5.72037e-05	0.00118698	0.251,0.221	0.125	0.111	DAP3_KYSE180	SE	227	0.111
22347	NT5C2	NT5C2	chr10	-	104865114	104865138	104860991	104861083	104865462	104865558	27	59	185	199	138	312	123	99	0.00069844	0.00872928	0.105,0.193	0.263	-0.114	DAP3_KYSE180	SE	212	0.114
22363	NT5C2	NT5C2	chr10	-	104940941	104941085	104934614	104934739	104952992	104953029	45	83	93	86	149	89	198	99	0.00040333	0.00565891	0.195,0.325	0.456	-0.196	DAP3_KYSE180	SE	138	0.196
22374	FDPS	FDPS	chr1	+	155279579	155279756	155278656	155278756	155279833	155279996	185	308	355	347	262	228	198	99	0.00531882	0.0420749	0.207,0.307	0.365	-0.108	DAP3_KYSE180	SE	490	0.108
22430	KIAA0753	KIAA0753	chr17	-	6515238	6515468	6513313	6513480	6524107	6524318	150	212	2	0	260	26	198	99	2.16602e-09	2.49667e-07	0.974,1.0	0.833	0.154	DAP3_KYSE180	SE	152	0.154
22431	KIAA0753	KIAA0753	chr17	-	6528074	6528181	6526828	6526891	6531436	6532061	37	74	12	17	172	3	198	99	1.45397e-08	1.27526e-06	0.607,0.685	0.966	-0.32	DAP3_KYSE180	SE	49	0.32
22439	MON2	MON2	chr12	+	62959793	62959811	62959016	62959160	62960101	62960230	24	33	96	68	41	45	117	99	0.00192748	0.0192557	0.175,0.291	0.435	-0.202	DAP3_KYSE180	SE	86	0.202
22457	FAM161A	FAM161A	chr2	-	62065672	62065840	62063144	62063244	62066555	62067716	60	66	55	58	161	65	198	99	0.000440231	0.00605674	0.353,0.363	0.553	-0.195	DAP3_KYSE180	SE	115	0.195
22468	NUMA1	NUMA1	chr11	-	71723446	71723488	71721831	71721900	71727453	71727576	241	224	1	0	207	19	141	99	2.82267e-09	3.17414e-07	0.994,1.0	0.884	0.113	DAP3_KYSE180	SE	224	0.113
22509	FGFR2	FGFR2	chr10	-	123324951	123325218	123324015	123324093	123353222	123353481	3997	4575	103	250	1940	230	198	99	5.26468e-13	1.67666e-10	0.951,0.901	0.808	0.118	DAP3_KYSE180	SE	2170	0.118
22529	PHF11	PHF11	chr13	+	50080770	50080892	50070088	50070231	50087194	50087302	143	157	41	26	135	8	198	99	0.000351908	0.00508969	0.636,0.751	0.894	-0.201	DAP3_KYSE180	SE	143	0.201
22535	ANKRD13A	ANKRD13A	chr12	+	110454192	110454238	110450929	110451054	110456943	110457133	74	125	50	26	144	3	145	99	3.69164e-08	2.81748e-06	0.503,0.766	0.97	-0.335	DAP3_KYSE180	SE	124	0.335
22536	ANKRD13A	ANKRD13A	chr12	+	110456149	110456293	110450929	110451054	110456943	110457133	122	160	50	26	219	3	198	99	7.62665e-10	1.00378e-07	0.55,0.755	0.973	-0.32	DAP3_KYSE180	SE	172	0.32
22551	MDM4	MDM4	chr1	+	204506557	204506625	204501318	204501374	204507336	204507436	6	29	103	164	88	50	167	99	0	0	0.033,0.095	0.511	-0.447	DAP3_KYSE180	SE	109	0.447
22552	MDM4	MDM4	chr1	+	204506586	204506625	204501318	204501374	204507336	204507436	0	11	103	164	24	50	138	99	2.17266e-10	3.3191e-08	0.0,0.046	0.256	-0.233	DAP3_KYSE180	SE	74	0.233
22553	MDM4	MDM4	chr1	+	204513662	204513812	204511911	204512072	204515924	204516005	175	237	37	14	153	5	198	99	0.00435004	0.0361892	0.703,0.894	0.939	-0.14	DAP3_KYSE180	SE	158	0.14
22606	RPS6KC1	RPS6KC1	chr1	+	213251037	213251158	213244347	213244383	213277795	213277911	231	188	25	14	246	4	198	99	5.8638e-05	0.0012113	0.822,0.87	0.969	-0.123	DAP3_KYSE180	SE	202	0.123
22617	RPS6KC1	RPS6KC1	chr1	+	213290658	213290752	213277795	213277911	213302869	213303232	156	207	22	3	157	1	193	99	0.000583428	0.00756907	0.784,0.973	0.988	-0.109	DAP3_KYSE180	SE	158	0.109
22685	PPP2R3C	PPP2R3C	chr14	-	35585815	35585943	35579730	35579835	35591107	35591748	55	90	62	93	140	33	198	99	5.75965e-10	7.86128e-08	0.307,0.326	0.68	-0.364	DAP3_KYSE180	SE	117	0.364
22759	IL15RA	IL15RA	chr10	-	6005705	6005804	6002329	6002530	6019367	6019506	158	119	32	4	181	2	198	99	0.00011365	0.00206725	0.712,0.937	0.978	-0.153	DAP3_KYSE180	SE	123	0.153
22784	METTL6	METTL6	chr3	-	15455527	15455669	15451266	15452944	15457004	15457090	38	73	10	5	126	0	198	99	6.95247e-06	0.000217129	0.655,0.88	1	-0.232	DAP3_KYSE180	SE	48	0.232
22789	METTL6	METTL6	chr3	-	15457004	15457090	15455527	15455669	15457278	15457449	105	93	17	19	104	42	185	99	0.00413089	0.0347561	0.768,0.724	0.57	0.176	DAP3_KYSE180	SE	112	0.176
22841	RAB30	RAB30	chr11	-	82705080	82705164	82698628	82698812	82708265	82708366	101	133	13	4	39	0	183	99	0.00408605	0.034453	0.808,0.947	1	-0.123	DAP3_KYSE180	SE	39	0.123
22856	CAMK2G	CAMK2G	chr10	-	75585036	75585099	75583797	75583842	75597225	75597269	60	58	107	62	79	38	162	99	9.0373e-05	0.00171844	0.255,0.364	0.56	-0.251	DAP3_KYSE180	SE	117	0.251
22859	CAMK2G	CAMK2G	chr10	-	75585036	75585105	75583797	75583842	75597225	75597269	176	184	107	62	256	38	168	99	2.3245e-05	0.000577352	0.492,0.636	0.799	-0.235	DAP3_KYSE180	SE	246	0.235
22861	CAMK2G	CAMK2G	chr10	-	75585078	75585105	75583797	75583842	75597225	75597269	60	52	107	62	65	38	126	99	0.000615144	0.00788615	0.306,0.397	0.573	-0.221	DAP3_KYSE180	SE	103	0.221
22891	BRPF1	BRPF1	chr3	+	9785907	9786192	9785261	9785585	9786691	9786839	323	185	0	13	144	15	198	99	0.00103229	0.0118489	1.0,0.877	0.828	0.111	DAP3_KYSE180	SE	159	0.111
22924	LRTOMT	LRTOMT	chr11	+	71800074	71800211	71791376	71791931	71804541	71804747	22	25	8	14	82	8	198	99	0.000464738	0.00632442	0.579,0.472	0.837	-0.311	DAP3_KYSE180	SE	30	0.311
22930	NKTR	NKTR	chr3	+	42668691	42668719	42662920	42663008	42672037	42672067	5	13	34	21	28	12	127	99	4.23315e-05	0.000932806	0.103,0.325	0.645	-0.431	DAP3_KYSE180	SE	34	0.431
22988	CCNY	CCNY	chr10	+	35805450	35805551	35772331	35772406	35818900	35818958	38	35	12	0	27	0	198	99	0.00457849	0.0376225	0.613,1.0	1	-0.194	DAP3_KYSE180	SE	27	0.194
23014	PPT2	PPT2	chr6	+	32122363	32122554	32121304	32121413	32123464	32123560	27	32	6	5	29	0	198	99	0.000415296	0.00578566	0.692,0.762	1	-0.273	DAP3_KYSE180	SE	29	0.273
23028	SLC16A14	SLC16A14	chr2	-	230910460	230911438	230899697	230902247	230923809	230924082	164	121	0	0	153	9	198	99	2.22986e-05	0.000558362	1.0,1.0	0.895	0.105	DAP3_KYSE180	SE	121	0.105
23029	SLC16A14	SLC16A14	chr2	-	230914476	230914620	230899697	230902247	230923809	230924082	125	109	0	0	145	9	198	99	2.26907e-05	0.00056631	1.0,1.0	0.89	0.11	DAP3_KYSE180	SE	109	0.11
23050	NSMF	NSMF	chr9	-	140349690	140349759	140348842	140348895	140350862	140350938	490	625	587	353	450	172	168	99	0.00181165	0.0183472	0.33,0.511	0.607	-0.186	DAP3_KYSE180	SE	622	0.186
23091	ZNF530	ZNF530	chr19	+	58117053	58119195	58115644	58115774	58123870	58124089	29	41	26	12	49	4	198	99	0.000830265	0.0100158	0.358,0.631	0.86	-0.365	DAP3_KYSE180	SE	53	0.365
23116	INTS11	INTS11	chr1	-	1258271	1258667	1257287	1257364	1259960	1260067	29	28	12	2	75	0	198	99	2.83222e-05	0.000677998	0.547,0.875	1	-0.289	DAP3_KYSE180	SE	30	0.289
23118	INTS11	INTS11	chr1	-	1258560	1258667	1257287	1257364	1259960	1260067	31	30	12	2	76	0	198	99	3.29785e-05	0.000765593	0.564,0.882	1	-0.277	DAP3_KYSE180	SE	32	0.277
23129	ZDHHC17	ZDHHC17	chr12	+	77191213	77191317	77157853	77158109	77199096	77199219	233	111	44	9	126	1	198	99	2.2203e-06	8.55599e-05	0.726,0.86	0.984	-0.191	DAP3_KYSE180	SE	120	0.191
23133	ZDHHC17	ZDHHC17	chr12	+	77236698	77236761	77216185	77216311	77239488	77239582	47	19	35	1	52	0	162	99	0.000100435	0.00187147	0.451,0.921	1	-0.314	DAP3_KYSE180	SE	20	0.314
23160	CSNK1G1	CSNK1G1	chr15	-	64480573	64480684	64472546	64472653	64495280	64495388	11	19	152	103	33	65	198	99	2.80148e-06	0.000103358	0.035,0.084	0.202	-0.143	DAP3_KYSE180	SE	98	0.143
23203	SYT7	SYT7	chr11	-	61313502	61313727	61300460	61300596	61318855	61318935	52	19	230	149	61	102	198	99	1.05761e-06	4.59766e-05	0.102,0.06	0.23	-0.149	DAP3_KYSE180	SE	163	0.149
23206	SYT7	SYT7	chr11	-	61314648	61314780	61300460	61300596	61318855	61318935	113	25	230	149	115	102	198	99	1.58016e-07	9.53733e-06	0.197,0.077	0.361	-0.224	DAP3_KYSE180	SE	174	0.224
23235	UCKL1	UCKL1	chr20	-	62575005	62575022	62572462	62572561	62575749	62575811	131	107	63	26	180	9	116	99	3.23352e-08	2.53722e-06	0.64,0.778	0.945	-0.236	DAP3_KYSE180	SE	133	0.236
23288	IQCE	IQCE	chr7	+	2606749	2606797	2598612	2598851	2608587	2608633	40	82	48	17	120	9	147	99	0.000772021	0.0094517	0.359,0.765	0.9	-0.338	DAP3_KYSE180	SE	88	0.338
23305	FBRS	FBRS	chr16	+	30672500	30672536	30671583	30671763	30673740	30673789	132	75	107	47	104	17	135	99	9.34364e-08	6.19302e-06	0.475,0.539	0.818	-0.311	DAP3_KYSE180	SE	121	0.311
23306	FBRS	FBRS	chr16	+	30672624	30672654	30671583	30671763	30673740	30673789	101	53	107	47	83	17	129	99	4.85718e-08	3.5475e-06	0.42,0.464	0.789	-0.347	DAP3_KYSE180	SE	100	0.347
23334	SLC44A3	SLC44A3	chr1	+	95286504	95286612	95286156	95286279	95290048	95290191	45	42	1	0	54	7	198	99	0.000120036	0.00216265	0.957,1.0	0.794	0.184	DAP3_KYSE180	SE	42	0.184
23339	SLC44A3	SLC44A3	chr1	+	95357836	95358073	95356685	95356823	95360373	95360802	19	22	6	11	94	11	198	99	0.00557881	0.043663	0.613,0.5	0.81	-0.254	DAP3_KYSE180	SE	25	0.254
23352	ACBD5	ACBD5	chr10	-	27512135	27512168	27508651	27508786	27512266	27512381	6	14	249	190	36	100	132	99	3.9622e-11	7.51547e-09	0.018,0.052	0.213	-0.178	DAP3_KYSE180	SE	136	0.178
23378	UPF3A	UPF3A	chr13	+	115048311	115048418	115047385	115047602	115051993	115052104	172	219	56	53	339	15	198	99	1.65874e-11	3.43415e-09	0.606,0.674	0.919	-0.279	DAP3_KYSE180	SE	228	0.279
23387	UPF3A	UPF3A	chr13	+	115051776	115051875	115047385	115047602	115051993	115052104	250	360	56	53	384	15	198	99	4.63123e-08	3.42318e-06	0.691,0.773	0.928	-0.196	DAP3_KYSE180	SE	306	0.196
23414	UPF3A	UPF3A	chr13	+	115064314	115064475	115057075	115057267	115067205	115067500	462	821	29	26	667	77	198	99	6.39407e-06	0.000203083	0.888,0.94	0.812	0.102	DAP3_KYSE180	SE	491	0.102
23433	STIL	STIL	chr1	-	47725960	47726211	47715810	47717594	47728574	47728734	160	193	4	5	130	14	198	99	0.000818243	0.00989924	0.952,0.951	0.823	0.129	DAP3_KYSE180	SE	144	0.129
23470	TEX264	TEX264	chr3	+	51706225	51706317	51705267	51705347	51708286	51708578	30	36	5	2	56	0	191	99	0.0018885	0.0189573	0.757,0.903	1	-0.17	DAP3_KYSE180	SE	35	0.17
23480	TOR1AIP2	TOR1AIP2	chr1	-	179834570	179834989	179825192	179825305	179846373	179846508	191	288	39	18	264	3	198	99	1.1936e-06	5.08934e-05	0.71,0.889	0.978	-0.178	DAP3_KYSE180	SE	230	0.178
23494	PTPRF	PTPRF	chr1	+	44067741	44067768	44064390	44064584	44069086	44069204	332	327	872	880	474	658	126	99	6.24361e-06	0.000198892	0.23,0.226	0.361	-0.133	DAP3_KYSE180	SE	1132	0.133
23534	KYNU	KYNU	chr2	+	143638913	143638999	143635232	143635305	143642917	143643105	1	2	41	117	23	90	185	99	3.5489e-08	2.72954e-06	0.013,0.009	0.12	-0.109	DAP3_KYSE180	SE	42	0.109
23569	DNAJC1	DNAJC1	chr10	-	22217434	22217481	22209726	22209892	22217968	22218070	94	54	7	20	242	2	146	99	3.04434e-07	1.63542e-05	0.901,0.647	0.988	-0.214	DAP3_KYSE180	SE	74	0.214
23775	KTN1	KTN1	chr14	+	56130672	56130759	56128239	56128330	56133958	56134048	1156	1779	2210	1925	2645	1338	186	99	2.79038e-10	4.11324e-08	0.218,0.33	0.513	-0.239	DAP3_KYSE180	SE	3366	0.239
23776	KTN1	KTN1	chr14	+	56130672	56130759	56128239	56128330	56137446	56137527	650	940	293	146	1405	123	186	99	0.000194616	0.00317786	0.541,0.774	0.859	-0.202	DAP3_KYSE180	SE	943	0.202
23781	KTN1	KTN1	chr14	+	56139889	56139973	56139646	56139730	56142552	56142636	1130	1937	3146	2671	2875	1779	183	99	1.55554e-11	3.2571e-09	0.163,0.282	0.466	-0.244	DAP3_KYSE180	SE	4276	0.244
23789	CHID1	CHID1	chr11	-	893426	893519	884067	884169	899339	899401	932	931	158	158	1035	78	192	99	4.14698e-06	0.000142493	0.753,0.752	0.872	-0.12	DAP3_KYSE180	SE	1089	0.12
23792	CHID1	CHID1	chr11	-	908541	908645	904705	904859	910774	910810	285	316	351	323	193	368	198	99	0.000957572	0.0111652	0.289,0.328	0.208	0.101	DAP3_KYSE180	SE	561	0.101
23793	CEP83	CEP83	chr12	-	94794625	94794757	94772566	94772818	94805472	94805623	21	67	13	0	56	0	198	99	0.00395357	0.033584	0.447,1.0	1	-0.276	DAP3_KYSE180	SE	34	0.276
23814	ALAS1	ALAS1	chr3	+	52232687	52232864	52232098	52232271	52233225	52233456	478	238	146	232	287	405	198	99	0.00590847	0.0455842	0.621,0.339	0.262	0.218	DAP3_KYSE180	SE	470	0.218
23815	ALAS1	ALAS1	chr3	+	52232687	52232864	52232098	52232271	52233236	52233456	262	134	23	17	151	38	198	99	0.000916414	0.0107986	0.851,0.798	0.665	0.159	DAP3_KYSE180	SE	151	0.159
23845	ZNF618	ZNF618	chr9	+	116770623	116770659	116769629	116769719	116770756	116770834	47	32	0	1	31	4	135	99	0.00272197	0.0251512	1.0,0.959	0.85	0.13	DAP3_KYSE180	SE	33	0.13
23938	OGFOD2	OGFOD2	chr12	+	123460357	123460414	123459749	123459930	123461200	123461314	266	216	40	35	268	11	156	99	1.95627e-05	0.000501637	0.808,0.797	0.939	-0.136	DAP3_KYSE180	SE	251	0.136
23951	ST3GAL5	ST3GAL5	chr2	-	86097194	86097381	86090484	86090608	86115946	86116113	2	7	39	22	18	12	198	99	2.88867e-06	0.000105908	0.025,0.137	0.429	-0.348	DAP3_KYSE180	SE	29	0.348
23963	CHCHD7	CHCHD7	chr8	+	57125320	57125448	57124196	57124396	57127156	57127226	113	202	214	165	258	50	198	99	6.72162e-12	1.58495e-09	0.209,0.38	0.721	-0.426	DAP3_KYSE180	SE	308	0.426
23964	CHCHD7	CHCHD7	chr8	+	57125320	57125468	57124196	57124396	57127156	57127226	143	220	214	165	289	50	198	99	6.44373e-13	1.97417e-10	0.25,0.4	0.743	-0.418	DAP3_KYSE180	SE	339	0.418
23969	SP100	SP100	chr2	+	231282305	231282380	231280870	231281043	231307651	231307814	216	364	222	285	532	63	174	99	0	0	0.356,0.421	0.828	-0.44	DAP3_KYSE180	SE	438	0.44
23986	SP100	SP100	chr2	+	231328781	231328865	231327149	231327233	231331015	231331069	531	604	80	14	506	5	183	99	3.24313e-06	0.00011665	0.782,0.959	0.982	-0.111	DAP3_KYSE180	SE	511	0.111
23997	SMC3	SMC3	chr10	+	112333464	112333503	112328695	112328771	112335093	112335161	218	379	42	21	433	11	138	99	2.87116e-05	0.000685538	0.788,0.928	0.966	-0.108	DAP3_KYSE180	SE	260	0.108
24016	YIPF1	YIPF1	chr1	-	54320673	54320724	54317405	54317943	54325728	54325826	42	74	125	110	121	80	150	99	4.87523e-06	0.000162672	0.182,0.307	0.5	-0.256	DAP3_KYSE180	SE	167	0.256
24024	YIPF1	YIPF1	chr1	-	54354916	54355136	54354579	54354659	54355385	54355470	343	261	38	20	277	86	198	99	5.83995e-08	4.16851e-06	0.819,0.867	0.617	0.226	DAP3_KYSE180	SE	281	0.226
24029	CCDC136	CCDC136	chr7	+	128446741	128446912	128446290	128446449	128447413	128447599	36	22	0	0	48	5	198	99	0.000401431	0.00563712	1.0,1.0	0.828	0.172	DAP3_KYSE180	SE	22	0.172
24039	MUTYH	MUTYH	chr1	-	45795560	45795740	45794913	45795109	45796187	45796229	85	67	73	81	63	176	198	99	6.50283e-06	0.000205979	0.368,0.293	0.152	0.179	DAP3_KYSE180	SE	148	0.179
24065	ZBTB43	ZBTB43	chr9	+	129571071	129571194	129567318	129567411	129594765	129600487	144	242	357	120	114	29	198	99	0.000766198	0.00940034	0.168,0.502	0.663	-0.328	DAP3_KYSE180	SE	143	0.328
24126	ARFIP1	ARFIP1	chr4	+	153791904	153792000	153784757	153784866	153793603	153793716	293	271	68	26	271	16	195	99	0.00261718	0.0244208	0.686,0.841	0.896	-0.132	DAP3_KYSE180	SE	287	0.132
24138	DAG1	DAG1	chr3	+	49508397	49508482	49507564	49507707	49547851	49548252	11	13	111	48	37	61	184	99	1.60521e-05	0.00042888	0.051,0.127	0.246	-0.157	DAP3_KYSE180	SE	61	0.157
24140	DAG1	DAG1	chr3	+	49508397	49508482	49507564	49507866	49524686	49524848	3	5	24	29	44	50	184	99	3.62192e-06	0.000127605	0.063,0.085	0.321	-0.247	DAP3_KYSE180	SE	27	0.247
24144	DAG1	DAG1	chr3	+	49514281	49514333	49507564	49507707	49547851	49548252	3	3	111	48	22	61	151	99	1.13915e-07	7.25218e-06	0.017,0.039	0.191	-0.163	DAP3_KYSE180	SE	51	0.163
24157	DAG1	DAG1	chr3	+	49524686	49524848	49507564	49507866	49530259	49530406	24	31	1	1	50	8	198	99	0.00645852	0.0487982	0.923,0.939	0.758	0.173	DAP3_KYSE180	SE	25	0.173
24165	DAG1	DAG1	chr3	+	49526058	49526178	49514281	49514333	49547851	49548252	31	46	7	9	59	33	198	99	0.00462452	0.0379012	0.689,0.719	0.472	0.232	DAP3_KYSE180	SE	38	0.232
24211	ORC4	ORC4	chr2	-	148709941	148710093	148705619	148705793	148712915	148712964	103	215	11	16	220	1	198	99	2.46892e-06	9.32313e-05	0.824,0.87	0.991	-0.144	DAP3_KYSE180	SE	114	0.144
24214	ORC4	ORC4	chr2	-	148716359	148716435	148715866	148715952	148778201	148778330	90	155	13	0	152	0	175	99	0.0011798	0.0131535	0.797,1.0	1	-0.101	DAP3_KYSE180	SE	103	0.101
24295	HAUS2	HAUS2	chr15	+	42852979	42853068	42851536	42851606	42853467	42853600	283	265	58	86	265	130	188	99	0.00220861	0.0214092	0.72,0.619	0.518	0.151	DAP3_KYSE180	SE	341	0.151
24301	EIF4A2	EIF4A2	chr3	+	186502750	186502890	186502352	186502485	186503671	186503840	14588	19215	2935	1624	6842	1616	198	99	0.00188873	0.0189581	0.713,0.855	0.679	0.105	DAP3_KYSE180	SE	8458	0.105
24323	PFKM	PFKM	chr12	+	48501147	48501238	48499655	48499920	48501854	48501977	33	23	0	0	19	4	190	99	0.000179649	0.00298755	1.0,1.0	0.712	0.288	DAP3_KYSE180	SE	23	0.288
24351	SEPTIN2	SEPTIN2	chr2	+	242255836	242255955	242255275	242255397	242265407	242265528	6	6	14	14	28	14	198	99	0.000552114	0.0072496	0.176,0.176	0.5	-0.324	DAP3_KYSE180	SE	20	0.324
24406	ALG13	ALG13	chrX	+	110960180	110960232	110956452	110956525	110961073	110961155	12	30	9	12	12	24	151	99	0.00330238	0.0292406	0.466,0.621	0.247	0.296	DAP3_KYSE180	SE	21	0.296
24410	ALG13	ALG13	chrX	+	110964830	110964939	110963322	110963398	110966020	110966085	13	53	21	13	80	0	198	99	3.33493e-08	2.5975e-06	0.236,0.671	1	-0.546	DAP3_KYSE180	SE	34	0.546
24439	SGCE	SGCE	chr7	-	94259030	94259153	94257513	94257671	94285301	94285445	325	283	63	23	455	23	198	99	0.0010113	0.011661	0.721,0.86	0.908	-0.118	DAP3_KYSE180	SE	306	0.118
24440	SGCE	SGCE	chr7	-	94268652	94268760	94257513	94257671	94285301	94285445	3	2	63	23	10	23	198	99	0.000279577	0.0042424	0.023,0.042	0.179	-0.146	DAP3_KYSE180	SE	25	0.146
24450	SLC2A1-AS1	SLC2A1-AS1	chr1	+	43439644	43439859	43435919	43436065	43448795	43449029	94	236	3	1	80	8	198	99	0.000289003	0.00435775	0.94,0.992	0.833	0.133	DAP3_KYSE180	SE	88	0.133
24505	OFD1	OFD1	chrX	+	13781863	13781974	13780462	13780563	13785245	13785403	126	202	28	16	206	4	198	99	2.77216e-05	0.000665493	0.692,0.863	0.963	-0.185	DAP3_KYSE180	SE	154	0.185
24533	GPR161	GPR161	chr1	-	168083693	168083787	168073714	168074132	168104143	168104274	32	52	6	11	67	1	193	99	0.000122833	0.00220354	0.732,0.708	0.972	-0.252	DAP3_KYSE180	SE	38	0.252
24547	GPR161	GPR161	chr1	-	168104143	168104274	168073714	168074132	168105976	168106168	13	18	47	36	39	38	198	99	0.00192108	0.0192076	0.121,0.2	0.339	-0.179	DAP3_KYSE180	SE	54	0.179
24574	RALGPS1	RALGPS1	chr9	+	129739973	129740024	129728122	129728230	129796709	129796793	100	119	28	39	141	7	150	99	3.85895e-07	1.98459e-05	0.702,0.668	0.93	-0.245	DAP3_KYSE180	SE	128	0.245
24582	RALGPS1	RALGPS1	chr9	+	129812321	129812411	129796709	129796793	129815125	129815218	87	151	52	44	194	35	189	99	0.00630987	0.0479446	0.467,0.643	0.744	-0.189	DAP3_KYSE180	SE	139	0.189
24592	RALGPS1	RALGPS1	chr9	+	129958752	129958910	129957369	129957496	129972973	129973057	15	34	100	96	85	115	198	99	8.58207e-06	0.000256829	0.07,0.15	0.27	-0.16	DAP3_KYSE180	SE	115	0.16
24614	ELMOD3	ELMOD3	chr2	+	85582677	85582721	85582198	85582293	85584089	85584375	33	45	6	0	31	12	143	99	0.00213049	0.0208336	0.792,1.0	0.641	0.255	DAP3_KYSE180	SE	39	0.255
24635	IFT20	IFT20	chr17	-	26659171	26659408	26658884	26659013	26662365	26662498	280	263	491	308	410	330	198	99	0.00028982	0.00436752	0.222,0.299	0.383	-0.122	DAP3_KYSE180	SE	571	0.122
24646	PFAS	PFAS	chr17	+	8158819	8159009	8158344	8158450	8159122	8159228	176	250	2	4	266	37	198	99	4.40003e-10	6.20708e-08	0.978,0.969	0.782	0.192	DAP3_KYSE180	SE	178	0.192
24655	ZKSCAN5	ZKSCAN5	chr7	+	99117449	99117532	99110075	99110214	99123435	99124041	67	107	12	31	112	7	182	99	0.000668089	0.00843418	0.752,0.652	0.897	-0.195	DAP3_KYSE180	SE	79	0.195
24701	LRCH3	LRCH3	chr3	+	197585704	197585776	197579431	197579491	197592293	197592342	19	54	14	21	100	4	171	99	1.37453e-07	8.48277e-06	0.44,0.598	0.935	-0.416	DAP3_KYSE180	SE	33	0.416
24702	LRCH3	LRCH3	chr3	+	197585704	197585776	197581262	197581316	197592293	197592342	49	126	141	145	185	110	171	99	2.9825e-05	0.000706782	0.167,0.335	0.493	-0.242	DAP3_KYSE180	SE	190	0.242
24707	LRCH3	LRCH3	chr3	+	197600219	197600432	197598195	197598333	197602568	197602646	116	33	152	215	24	239	198	99	0.000128941	0.00229236	0.276,0.071	0.048	0.126	DAP3_KYSE180	SE	248	0.126
24734	GBP5	GBP5	chr1	-	89736437	89736545	89735048	89735257	89738134	89738543	84	53	47	13	102	10	198	99	0.00067232	0.00847343	0.472,0.671	0.836	-0.264	DAP3_KYSE180	SE	66	0.264
24753	AGO1	AGO1	chr1	+	36358157	36358278	36354027	36354211	36358697	36358879	113	120	11	15	236	9	198	99	0.00648965	0.0489702	0.837,0.8	0.929	-0.111	DAP3_KYSE180	SE	124	0.111
24813	ZNF236	ZNF236	chr18	+	74649111	74649299	74639882	74640062	74659476	74659608	128	127	0	0	38	4	198	99	0.000719548	0.00893767	1.0,1.0	0.826	0.174	DAP3_KYSE180	SE	42	0.174
24815	BRD1	BRD1	chr22	-	50181037	50181142	50171325	50171461	50187681	50187942	503	547	189	32	590	9	198	99	1.08062e-06	4.68189e-05	0.571,0.895	0.97	-0.237	DAP3_KYSE180	SE	579	0.237
24816	BRD1	BRD1	chr22	-	50181037	50181535	50171325	50171461	50187681	50187942	541	446	189	32	501	9	198	99	5.19379e-07	2.53752e-05	0.589,0.875	0.965	-0.233	DAP3_KYSE180	SE	478	0.233
24821	BRD1	BRD1	chr22	-	50211869	50212031	50197851	50198008	50214481	50214634	24	24	2	5	12	14	198	99	0.000107859	0.00197917	0.857,0.706	0.3	0.481	DAP3_KYSE180	SE	26	0.481
24848	VWDE	VWDE	chr7	-	12428433	12428583	12423161	12423227	12428752	12428984	6	11	66	31	18	32	198	99	0.00567333	0.0442096	0.043,0.151	0.22	-0.123	DAP3_KYSE180	SE	42	0.123
24854	RNF185	RNF185	chr22	+	31588669	31588688	31583032	31583256	31597483	31597601	44	25	17	2	29	0	118	99	0.000289169	0.00435974	0.685,0.913	1	-0.201	DAP3_KYSE180	SE	27	0.201
24889	GAK	GAK	chr4	-	890247	890337	887661	887797	891820	891946	210	306	91	15	289	7	189	99	0.000563083	0.00734948	0.547,0.914	0.956	-0.225	DAP3_KYSE180	SE	296	0.225
24914	GRIPAP1	GRIPAP1	chrX	-	48854565	48854592	48849839	48849990	48855649	48855711	45	35	3	6	54	0	126	99	0.0016849	0.0173396	0.922,0.821	1	-0.129	DAP3_KYSE180	SE	41	0.129
24934	ABAT	ABAT	chr16	+	8858594	8858687	8857925	8858006	8860064	8860127	150	112	0	0	161	10	192	99	1.0741e-05	0.000311184	1.0,1.0	0.892	0.108	DAP3_KYSE180	SE	112	0.108
24994	ATP10D	ATP10D	chr4	+	47537525	47537632	47527573	47527659	47537918	47538050	130	84	5	8	157	0	198	99	0.000230104	0.00364924	0.929,0.84	1	-0.115	DAP3_KYSE180	SE	92	0.115
24995	ATP10D	ATP10D	chr4	+	47556742	47556931	47548640	47548879	47559680	47560290	67	77	9	3	85	0	198	99	0.000536145	0.00707645	0.788,0.928	1	-0.142	DAP3_KYSE180	SE	76	0.142
25004	EXD2	EXD2	chr14	+	69676140	69676520	69658482	69658756	69695532	69695789	164	176	28	16	230	3	198	99	6.43513e-07	3.04258e-05	0.745,0.846	0.975	-0.179	DAP3_KYSE180	SE	192	0.179
25080	CHRD	CHRD	chr3	+	184104279	184104543	184103833	184103947	184104632	184104726	75	126	1	26	180	2	198	99	0.000644503	0.00820139	0.974,0.708	0.978	-0.137	DAP3_KYSE180	SE	76	0.137
25093	METTL16	METTL16	chr17	-	2371054	2371170	2367501	2367644	2380979	2381179	265	265	30	3	199	0	198	99	3.6364e-05	0.000827001	0.815,0.978	1	-0.104	DAP3_KYSE180	SE	199	0.104
25097	MAPK7	MAPK7	chr17	+	19282208	19282445	19281033	19281414	19283094	19283260	106	99	0	0	64	6	198	99	5.60165e-05	0.00116741	1.0,1.0	0.842	0.158	DAP3_KYSE180	SE	70	0.158
25112	LOC374443	LOC374443	chr12	+	9809163	9809245	9808468	9808575	9809516	9811010	26	40	26	28	34	77	181	99	0.000878647	0.0104577	0.354,0.439	0.195	0.201	DAP3_KYSE180	SE	52	0.201
25113	LOC374443	LOC374443	chr12	+	9809163	9809293	9808468	9808575	9809516	9811010	47	31	26	28	46	77	198	99	0.00400201	0.0338995	0.475,0.356	0.23	0.185	DAP3_KYSE180	SE	59	0.185
25131	LANCL2	LANCL2	chr7	+	55459485	55459603	55433140	55433922	55479599	55479782	30	41	1	5	78	0	198	99	0.00316792	0.0283061	0.938,0.804	1	-0.129	DAP3_KYSE180	SE	31	0.129
25134	GPR89B	GPR89B	chr1	+	147408740	147408800	147400486	147400691	147410827	147410931	116	97	47	24	111	14	159	99	0.00383511	0.0328379	0.606,0.716	0.832	-0.171	DAP3_KYSE180	SE	121	0.171
25143	PPIEL	PPIEL	chr1	-	39989233	39989369	39987951	39988177	39994726	39994836	67	69	59	109	93	43	198	99	0.000421768	0.00585707	0.362,0.24	0.52	-0.219	DAP3_KYSE180	SE	126	0.219
25144	PPIEL	PPIEL	chr1	-	39989478	39989568	39987951	39988177	39990507	39990729	33	25	2	12	41	0	189	99	0.000287558	0.00434002	0.896,0.522	1	-0.291	DAP3_KYSE180	SE	35	0.291
25150	PPIEL	PPIEL	chr1	-	40021805	40021873	40020020	40020064	40022270	40022815	2	16	93	145	23	86	167	99	0.000285895	0.004322	0.013,0.061	0.137	-0.1	DAP3_KYSE180	SE	95	0.1
25152	PPIEL	PPIEL	chr1	-	40022270	40022410	40020020	40020064	40024887	40025037	134	194	10	12	100	23	198	99	0.000288172	0.00434725	0.87,0.89	0.685	0.195	DAP3_KYSE180	SE	123	0.195
25153	PPIEL	PPIEL	chr1	-	40022270	40022815	40020020	40020064	40024887	40025037	123	233	10	12	145	23	198	99	0.00469877	0.0383751	0.86,0.907	0.759	0.124	DAP3_KYSE180	SE	133	0.124
25240	TXNRD1	TXNRD1	chr12	+	104682708	104682818	104680809	104680887	104705067	104705190	1641	2525	908	771	2206	341	198	99	1.28525e-06	5.40511e-05	0.475,0.621	0.764	-0.216	DAP3_KYSE180	SE	2547	0.216
25264	ZNF562	ZNF562	chr19	-	9767222	9767329	9752482	9764557	9785690	9785776	111	98	17	1	117	0	198	99	0.000242313	0.00380034	0.766,0.98	1	-0.127	DAP3_KYSE180	SE	99	0.127
25267	ZNF562	ZNF562	chr19	-	9767222	9767329	9759337	9764554	9785690	9785776	29	58	9	3	20	0	198	99	0.00287147	0.0262263	0.617,0.906	1	-0.238	DAP3_KYSE180	SE	20	0.238
25285	ZNF562	ZNF562	chr19	-	9771395	9771550	9752482	9764557	9785690	9785776	90	112	17	1	102	0	198	99	0.000438481	0.00603845	0.726,0.982	1	-0.146	DAP3_KYSE180	SE	102	0.146
25286	ZNF562	ZNF562	chr19	-	9771395	9771550	9759337	9764554	9785690	9785776	83	108	9	3	97	0	198	99	0.00113123	0.0127276	0.822,0.947	1	-0.116	DAP3_KYSE180	SE	92	0.116
25336	HSD11B1L	HSD11B1L	chr19	+	5686910	5687002	5684975	5685130	5687292	5687386	39	39	7	1	38	0	191	99	0.00396028	0.033627	0.743,0.953	1	-0.152	DAP3_KYSE180	SE	38	0.152
25368	STAG2	STAG2	chrX	+	123155216	123155281	123094409	123094716	123156380	123156521	3	8	48	30	15	23	164	99	0.000984521	0.0114216	0.036,0.139	0.282	-0.194	DAP3_KYSE180	SE	38	0.194
25402	AMPD3	AMPD3	chr11	+	10500072	10500277	10483061	10483287	10514895	10515090	21	38	0	0	21	3	198	99	0.0020267	0.0200282	1.0,1.0	0.778	0.222	DAP3_KYSE180	SE	21	0.222
25417	VKORC1	VKORC1	chr16	-	31104632	31104742	31102174	31102663	31105877	31106118	2235	1939	339	182	1593	78	198	99	2.65368e-07	1.46711e-05	0.767,0.842	0.911	-0.107	DAP3_KYSE180	SE	1671	0.107
25420	CCZ1B	CCZ1B	chr7	-	6851582	6851694	6845634	6845668	6854394	6854476	48	52	16	2	54	0	198	99	0.000281448	0.00426627	0.6,0.929	1	-0.236	DAP3_KYSE180	SE	54	0.236
25425	ZNF789	ZNF789	chr7	+	99075896	99075979	99074025	99074103	99077283	99077410	25	34	34	39	80	35	182	99	0.000263051	0.00404445	0.286,0.322	0.554	-0.25	DAP3_KYSE180	SE	59	0.25
25440	DLG1	DLG1	chr3	-	196803456	196803553	196802707	196802741	196807921	196807988	86	132	231	194	177	167	196	99	0.000245612	0.00384088	0.158,0.256	0.349	-0.142	DAP3_KYSE180	SE	317	0.142
25459	DLG1	DLG1	chr3	-	196876613	196876667	196869588	196869639	196921295	196921460	463	944	118	148	746	58	153	99	3.7534e-06	0.000131341	0.717,0.805	0.893	-0.132	DAP3_KYSE180	SE	581	0.132
25460	DLG1	DLG1	chr3	-	196888510	196888609	196869588	196869639	196921295	196921460	89	125	118	148	384	58	198	99	0	0	0.274,0.297	0.768	-0.483	DAP3_KYSE180	SE	207	0.483
25462	DLG1	DLG1	chr3	-	196888510	196888609	196876613	196876667	196921295	196921460	171	247	278	483	758	326	198	99	0	0	0.235,0.204	0.538	-0.319	DAP3_KYSE180	SE	449	0.319
25500	CAMK1D	CAMK1D	chr10	+	12833156	12833232	12811671	12811798	12856193	12856306	176	153	0	23	92	0	175	99	0.00136968	0.0147466	1.0,0.79	1	-0.105	DAP3_KYSE180	SE	92	0.105
25514	SLC15A2	SLC15A2	chr3	+	121659230	121659335	121658195	121658342	121659677	121663035	197	176	91	54	362	23	198	99	3.47467e-12	8.73624e-10	0.52,0.62	0.887	-0.317	DAP3_KYSE180	SE	230	0.317
25515	ZNF619	ZNF619	chr3	+	40519408	40519494	40518603	40518848	40523353	40523507	39	45	2	8	43	0	185	99	0.0013255	0.0143722	0.913,0.751	1	-0.168	DAP3_KYSE180	SE	41	0.168
25541	LTBP4	LTBP4	chr19	+	41128305	41128572	41125251	41125398	41129508	41129637	633	546	107	105	516	46	198	99	0.000536338	0.00707703	0.747,0.722	0.849	-0.115	DAP3_KYSE180	SE	562	0.115
25543	LTBP4	LTBP4	chr19	+	41128854	41128926	41125251	41125398	41129508	41129637	179	175	107	105	229	46	171	99	2.83281e-07	1.54691e-05	0.492,0.491	0.742	-0.251	DAP3_KYSE180	SE	275	0.251
25545	LTBP4	LTBP4	chr19	+	41128854	41128926	41128305	41128572	41129508	41129637	484	457	131	70	494	19	171	99	1.89155e-10	2.96087e-08	0.681,0.791	0.938	-0.202	DAP3_KYSE180	SE	513	0.202
25574	EMID1	EMID1	chr22	+	29621121	29621205	29611515	29611619	29627008	29627129	38	86	8	3	84	0	183	99	0.0005815	0.00754662	0.72,0.939	1	-0.171	DAP3_KYSE180	SE	46	0.171
25577	EMID1	EMID1	chr22	+	29622478	29622540	29611515	29611619	29627008	29627129	66	91	8	3	109	0	161	99	0.000860531	0.0102981	0.835,0.949	1	-0.108	DAP3_KYSE180	SE	74	0.108
25590	GTF2H2C	GTF2H2C	chr5	+	68863530	68863604	68862793	68862880	68863979	68864034	3	12	38	27	25	8	173	99	6.92793e-08	4.84062e-06	0.043,0.203	0.641	-0.518	DAP3_KYSE180	SE	33	0.518
25594	TTC39C	TTC39C	chr18	+	21698088	21698196	21694517	21694611	21703797	21703907	68	65	6	2	91	0	198	99	0.00314656	0.0281488	0.85,0.942	1	-0.104	DAP3_KYSE180	SE	67	0.104
25723	IFT122	IFT122	chr3	+	129180070	129180147	129170756	129170841	129182402	129182469	23	64	26	57	73	30	176	99	0.00292917	0.0266326	0.332,0.387	0.578	-0.218	DAP3_KYSE180	SE	49	0.218
25760	ARHGEF10	ARHGEF10	chr8	+	1874542	1874629	1873448	1873570	1876592	1876816	132	316	17	16	185	1	186	99	2.34544e-05	0.000581209	0.805,0.913	0.99	-0.131	DAP3_KYSE180	SE	149	0.131
25813	LINC00673	LINC00673	chr17	-	70427268	70427365	70424376	70424439	70588341	70588943	327	650	622	342	772	297	196	99	0.00475544	0.0387153	0.21,0.49	0.568	-0.218	DAP3_KYSE180	SE	949	0.218
25834	NXT2	NXT2	chrX	+	108781273	108781360	108780072	108780250	108784703	108784848	116	111	13	3	101	0	186	99	0.000464357	0.00632057	0.826,0.952	1	-0.111	DAP3_KYSE180	SE	101	0.111
25864	MRPL18	MRPL18	chr6	+	160211699	160211819	160210898	160211092	160211971	160212158	68	72	106	71	33	223	198	99	1.52128e-11	3.19574e-09	0.243,0.336	0.069	0.22	DAP3_KYSE180	SE	143	0.22
25880	SEPTIN10	SEPTIN10	chr2	-	110350623	110350696	110325391	110325553	110371374	110371543	120	263	27	16	186	6	172	99	0.0028794	0.0262801	0.719,0.904	0.947	-0.135	DAP3_KYSE180	SE	147	0.135
25883	SEPTIN10	SEPTIN10	chr2	-	110350627	110350696	110325391	110325553	110371374	110371543	125	266	27	16	182	6	168	99	0.00367265	0.0317774	0.732,0.907	0.947	-0.127	DAP3_KYSE180	SE	152	0.127
25889	FAM193A	FAM193A	chr4	+	2656784	2656856	2648411	2648559	2659529	2659607	1	4	85	54	19	47	171	99	1.177e-07	7.46735e-06	0.007,0.041	0.19	-0.166	DAP3_KYSE180	SE	58	0.166
25901	ZBTB48	ZBTB48	chr1	+	6642117	6642359	6640053	6640130	6645978	6646090	51	42	0	0	54	4	198	99	0.0026308	0.0245302	1.0,1.0	0.871	0.129	DAP3_KYSE180	SE	42	0.129
25912	BBS9	BBS9	chr7	+	33390830	33390935	33388679	33388782	33397466	33397607	17	21	12	4	37	1	198	99	0.000602374	0.00776255	0.415,0.724	0.949	-0.379	DAP3_KYSE180	SE	25	0.379
25965	HMCN1	HMCN1	chr1	+	186147547	186147898	186143645	186143774	186151299	186151419	23	18	22	19	82	34	198	99	0.0049501	0.039922	0.343,0.321	0.547	-0.215	DAP3_KYSE180	SE	37	0.215
26005	ATXN2L	ATXN2L	chr16	+	28847646	28847811	28847253	28847443	28848071	28848558	18	15	280	195	103	215	198	99	1.11022e-16	7.57666e-14	0.031,0.037	0.193	-0.159	DAP3_KYSE180	SE	210	0.159
26006	ATXN2L	ATXN2L	chr16	+	28847646	28847811	28847253	28847497	28848048	28848558	47	38	118	84	69	51	198	99	4.01424e-06	0.000138737	0.166,0.184	0.404	-0.229	DAP3_KYSE180	SE	120	0.229
26007	ATXN2L	ATXN2L	chr16	+	28847646	28847811	28847253	28847497	28848071	28848558	9	4	75	56	30	57	198	99	2.88482e-06	0.00010589	0.057,0.034	0.208	-0.162	DAP3_KYSE180	SE	60	0.162
26048	ASCC2	ASCC2	chr22	-	30221610	30221696	30221075	30221246	30228233	30228331	216	188	31	14	300	10	185	99	0.000667714	0.00843186	0.789,0.878	0.941	-0.107	DAP3_KYSE180	SE	202	0.107
26078	CRYZ	CRYZ	chr1	-	75172786	75172888	75172582	75172678	75175781	75175931	160	239	100	115	166	27	198	99	5.2503e-07	2.55641e-05	0.444,0.51	0.755	-0.278	DAP3_KYSE180	SE	193	0.278
26101	ADAMTS13	ADAMTS13	chr9	+	136303365	136303486	136302868	136303017	136309983	136310173	67	81	8	5	125	0	198	99	7.26057e-05	0.00143964	0.807,0.89	1	-0.151	DAP3_KYSE180	SE	75	0.151
26111	FAM122B	FAM122B	chrX	-	133923609	133923666	133923252	133923296	133927844	133927887	129	132	107	143	162	52	156	99	3.55189e-07	1.85553e-05	0.433,0.369	0.664	-0.263	DAP3_KYSE180	SE	214	0.263
26112	WDR20	WDR20	chr14	+	102606389	102606509	102605759	102606066	102661274	102661457	45	52	0	0	57	4	198	99	0.00299095	0.027042	1.0,1.0	0.877	0.123	DAP3_KYSE180	SE	45	0.123
26122	WDR20	WDR20	chr14	+	102661274	102661457	102606188	102606509	102689166	102690010	50	58	59	15	59	4	198	99	0.000359211	0.00516749	0.298,0.659	0.881	-0.402	DAP3_KYSE180	SE	63	0.402
26123	WDR20	WDR20	chr14	+	102661274	102661457	102606233	102606324	102674939	102676199	48	52	7	3	62	0	198	99	0.000801193	0.00974166	0.774,0.897	1	-0.164	DAP3_KYSE180	SE	55	0.164
26143	WDR20	WDR20	chr14	+	102687893	102687995	102674939	102676199	102689166	102690010	0	6	28	60	10	13	198	99	2.31282e-05	0.000574988	0.0,0.048	0.278	-0.254	DAP3_KYSE180	SE	23	0.254
26159	HSD17B8	HSD17B8	chr6	+	33173910	33173953	33173416	33173502	33174151	33174226	91	124	15	2	173	0	142	99	6.25852e-05	0.00127599	0.809,0.977	1	-0.107	DAP3_KYSE180	SE	106	0.107
26165	ALS2CL	ALS2CL	chr3	-	46724619	46724816	46723518	46723584	46725271	46725338	237	240	4	10	193	21	198	99	0.000246204	0.0038478	0.967,0.923	0.821	0.124	DAP3_KYSE180	SE	214	0.124
26192	TNFSF10	TNFSF10	chr3	-	172227006	172227111	172223297	172224709	172232650	172232788	194	557	147	84	345	18	198	99	9.96878e-05	0.00185996	0.398,0.768	0.906	-0.323	DAP3_KYSE180	SE	341	0.323
26194	TNFSF10	TNFSF10	chr3	-	172229406	172229449	172223297	172224709	172232650	172232788	86	242	147	84	104	18	142	99	0.00265738	0.024703	0.29,0.668	0.801	-0.322	DAP3_KYSE180	SE	122	0.322
26224	NDUFC1	NDUFC1	chr4	-	140218538	140218597	140216885	140217114	140221755	140222364	0	0	36	40	14	16	158	99	4.50606e-11	8.43543e-09	0.0,0.0	0.354	-0.354	DAP3_KYSE180	SE	30	0.354
26297	XAF1	XAF1	chr17	+	6665204	6665356	6663724	6663920	6665473	6665559	127	248	14	38	167	65	198	99	1.24514e-05	0.000351499	0.819,0.765	0.562	0.23	DAP3_KYSE180	SE	141	0.23
26298	XAF1	XAF1	chr17	+	6665204	6665360	6663724	6663920	6665473	6665559	55	176	14	38	105	65	198	99	5.60704e-05	0.00116797	0.663,0.698	0.447	0.233	DAP3_KYSE180	SE	69	0.233
26299	XAF1	XAF1	chr17	+	6665473	6665559	6663724	6663920	6673961	6674303	59	168	5	6	221	0	185	99	0.000525474	0.00696073	0.863,0.937	1	-0.1	DAP3_KYSE180	SE	64	0.1
26311	SLC35D2	SLC35D2	chr9	-	99107580	99107683	99106185	99106278	99122435	99122503	188	103	6	11	175	0	198	99	9.58215e-05	0.00179928	0.94,0.824	1	-0.118	DAP3_KYSE180	SE	114	0.118
26314	SLC35D2	SLC35D2	chr9	-	99113384	99113453	99107580	99107683	99122435	99122503	97	94	29	10	179	7	168	99	0.000234616	0.00370485	0.663,0.847	0.938	-0.183	DAP3_KYSE180	SE	104	0.183
26346	RPL17	RPL17	chr18	-	47018105	47018203	47017901	47017954	47018644	47018834	368	232	132	141	167	184	197	99	8.06459e-05	0.00156749	0.584,0.453	0.313	0.205	DAP3_KYSE180	SE	351	0.205
26377	ZBTB8OS	ZBTB8OS	chr1	-	33093377	33093466	33093108	33093145	33099245	33099328	45	14	49	65	8	74	188	99	0.000926813	0.0108893	0.326,0.102	0.054	0.16	DAP3_KYSE180	SE	79	0.16
26393	ZBTB8OS	ZBTB8OS	chr1	-	33099245	33099328	33093108	33093145	33116033	33116533	45	60	2	1	72	10	182	99	0.0022214	0.0215122	0.924,0.97	0.797	0.15	DAP3_KYSE180	SE	47	0.15
26404	ZBTB8OS	ZBTB8OS	chr1	-	33099551	33099711	33093108	33093145	33116033	33116533	26	31	2	1	11	10	198	99	3.3582e-06	0.000120118	0.867,0.939	0.355	0.548	DAP3_KYSE180	SE	21	0.548
26407	ZBTB8OS	ZBTB8OS	chr1	-	33100302	33100393	33099551	33099673	33116033	33116533	134	297	41	20	262	7	190	99	0.000176703	0.00295075	0.63,0.886	0.951	-0.193	DAP3_KYSE180	SE	175	0.193
26409	ZBTB8OS	ZBTB8OS	chr1	-	33100302	33100393	33099551	33099711	33116033	33116533	120	241	26	26	239	11	190	99	0.000794985	0.00967825	0.706,0.828	0.919	-0.152	DAP3_KYSE180	SE	146	0.152
26417	ZBTB8OS	ZBTB8OS	chr1	-	33100368	33100393	33099551	33099673	33116033	33116151	217	410	41	20	441	7	124	99	8.56971e-07	3.85673e-05	0.809,0.942	0.981	-0.106	DAP3_KYSE180	SE	258	0.106
26420	ZBTB8OS	ZBTB8OS	chr1	-	33100368	33100393	33099551	33099711	33116033	33116151	133	241	26	26	232	11	124	99	0.00111034	0.012556	0.803,0.881	0.944	-0.102	DAP3_KYSE180	SE	159	0.102
26483	BCAP29	BCAP29	chr7	+	107254098	107254177	107253776	107253877	107258772	107260923	4	5	51	40	30	60	178	99	1.78484e-05	0.000465452	0.042,0.065	0.218	-0.164	DAP3_KYSE180	SE	45	0.164
26484	BCAP29	BCAP29	chr7	+	107256705	107256834	107253776	107253877	107258772	107260923	0	3	51	40	20	60	198	99	1.35516e-06	5.65738e-05	0.0,0.036	0.143	-0.125	DAP3_KYSE180	SE	43	0.125
26485	BCAP29	BCAP29	chr7	+	107256705	107256834	107253776	107253877	107262074	107263762	0	3	29	27	19	23	198	99	1.04517e-07	6.77427e-06	0.0,0.053	0.292	-0.265	DAP3_KYSE180	SE	29	0.265
26504	RAP1B	RAP1B	chr12	+	69044179	69044248	69042478	69042561	69047891	69048032	510	264	64	9	463	4	168	99	4.9917e-08	3.62931e-06	0.824,0.945	0.986	-0.102	DAP3_KYSE180	SE	273	0.102
26511	HPS1	HPS1	chr10	-	100195028	100195171	100193696	100193848	100195391	100195529	229	206	5	16	258	37	198	99	0.00029619	0.00444171	0.958,0.866	0.777	0.135	DAP3_KYSE180	SE	222	0.135
26544	TENT2	TENT2	chr5	+	78938654	78938808	78936927	78937019	78940945	78941015	89	120	24	2	89	0	198	99	0.000254824	0.00394814	0.65,0.968	1	-0.191	DAP3_KYSE180	SE	89	0.191
26546	TENT2	TENT2	chr5	+	78938666	78938808	78936927	78937019	78940945	78941015	46	85	24	2	80	0	198	99	0.000265103	0.00407156	0.489,0.955	1	-0.278	DAP3_KYSE180	SE	70	0.278
26554	USP6NL	USP6NL	chr10	-	11639629	11639716	11569498	11569566	11653441	11653649	146	145	26	9	276	11	186	99	0.00536439	0.0423368	0.749,0.896	0.93	-0.108	DAP3_KYSE180	SE	154	0.108
26556	BCL2L12	BCL2L12	chr19	+	50170275	50170418	50169941	50170056	50172107	50172194	525	464	212	194	631	119	198	99	3.00775e-06	0.000109404	0.553,0.545	0.726	-0.177	DAP3_KYSE180	SE	658	0.177
26558	BCL2L12	BCL2L12	chr19	+	50170278	50170418	50169941	50170056	50172107	50172194	246	210	212	194	309	119	198	99	1.64119e-06	6.67563e-05	0.367,0.351	0.565	-0.206	DAP3_KYSE180	SE	404	0.206
26627	OSBPL10	OSBPL10	chr3	-	31871531	31871723	31789401	31789612	32022390	32023342	92	80	0	0	83	8	198	99	7.56061e-06	0.000232076	1.0,1.0	0.838	0.162	DAP3_KYSE180	SE	80	0.162
26636	MBNL1	MBNL1	chr3	+	152017993	152018156	151986717	151986881	152132729	152132900	528	511	69	11	428	64	198	99	0.00294349	0.0267327	0.793,0.959	0.77	0.106	DAP3_KYSE180	SE	492	0.106
26650	MBNL1	MBNL1	chr3	+	152164492	152164546	152163070	152163328	152165408	152165562	1085	893	127	132	533	206	153	99	2.47576e-11	4.94317e-09	0.847,0.814	0.626	0.205	DAP3_KYSE180	SE	739	0.205
26656	MBNL1	MBNL1	chr3	+	152173330	152173366	152165408	152165562	152174055	152174150	384	303	580	406	415	233	135	99	1.70902e-09	2.04294e-07	0.327,0.354	0.566	-0.225	DAP3_KYSE180	SE	648	0.225
26667	JKAMP	JKAMP	chr14	+	59951707	59951834	59951160	59951311	59954391	59954546	15	2	239	61	6	16	198	99	0.00529653	0.0419526	0.03,0.016	0.158	-0.135	DAP3_KYSE180	SE	22	0.135
26668	JKAMP	JKAMP	chr14	+	59953398	59953522	59951160	59951311	59954391	59954546	612	658	239	61	487	16	198	99	1.06075e-05	0.000307871	0.561,0.844	0.938	-0.235	DAP3_KYSE180	SE	503	0.235
26669	JKAMP	JKAMP	chr14	+	59953430	59953522	59951160	59951311	59954391	59954546	861	1030	239	61	720	16	191	99	1.6107e-06	6.56401e-05	0.651,0.897	0.959	-0.185	DAP3_KYSE180	SE	736	0.185
26671	JKAMP	JKAMP	chr14	+	59953448	59953522	59951160	59951311	59954391	59954546	563	642	239	61	421	16	173	99	3.16213e-05	0.00074075	0.574,0.858	0.938	-0.222	DAP3_KYSE180	SE	437	0.222
26674	JKAMP	JKAMP	chr14	+	59967908	59967985	59965444	59965626	59970571	59972124	547	837	193	41	602	18	176	99	0.000318997	0.00470442	0.615,0.92	0.95	-0.182	DAP3_KYSE180	SE	620	0.182
26694	DGUOK	DGUOK	chr2	+	74159724	74159810	74154006	74154179	74166036	74166149	12	17	310	358	89	292	185	99	3.33067e-16	2.08542e-13	0.02,0.025	0.14	-0.118	DAP3_KYSE180	SE	322	0.118
26696	DGUOK	DGUOK	chr2	+	74159724	74159810	74154006	74154179	74184251	74184367	12	16	22	17	80	12	185	99	1.15962e-08	1.06079e-06	0.226,0.335	0.781	-0.5	DAP3_KYSE180	SE	33	0.5
26700	DGUOK	DGUOK	chr2	+	74166036	74166149	74159724	74159810	74173845	74174015	342	286	1	28	384	65	198	99	3.52593e-06	0.000124711	0.994,0.836	0.747	0.168	DAP3_KYSE180	SE	314	0.168
26704	DGUOK	DGUOK	chr2	+	74173845	74174015	74154006	74154179	74185272	74185372	1136	1106	238	76	914	47	198	99	0.00109976	0.0124583	0.705,0.879	0.907	-0.115	DAP3_KYSE180	SE	961	0.115
26715	DGUOK	DGUOK	chr2	+	74177711	74177859	74154006	74154179	74185272	74185372	32	37	238	76	62	47	198	99	8.47793e-09	8.13195e-07	0.063,0.196	0.397	-0.268	DAP3_KYSE180	SE	109	0.268
26717	DGUOK	DGUOK	chr2	+	74177711	74177859	74173845	74174015	74185272	74185372	35	42	39	23	70	21	198	99	0.00645374	0.0487794	0.31,0.477	0.625	-0.232	DAP3_KYSE180	SE	65	0.232
26719	DGUOK	DGUOK	chr2	+	74177711	74177859	74173845	74174033	74185272	74185372	229	371	752	685	557	454	198	99	2.47846e-12	6.51073e-10	0.132,0.213	0.38	-0.208	DAP3_KYSE180	SE	981	0.208
26721	DGUOK	DGUOK	chr2	+	74184251	74184367	74154006	74154179	74185272	74185372	294	351	238	76	602	47	198	99	2.3819e-05	0.000588548	0.382,0.698	0.865	-0.325	DAP3_KYSE180	SE	427	0.325
26723	DGUOK	DGUOK	chr2	+	74184251	74184367	74173845	74174015	74185272	74185372	273	334	39	23	590	21	198	99	0.000251099	0.00390232	0.778,0.879	0.934	-0.106	DAP3_KYSE180	SE	312	0.106
26724	DGUOK	DGUOK	chr2	+	74184251	74184367	74173845	74174033	74185272	74185372	277	347	752	685	636	454	198	99	5.55112e-16	3.26938e-13	0.156,0.202	0.412	-0.233	DAP3_KYSE180	SE	1029	0.233
26728	SETD4	SETD4	chr21	-	37420605	37420694	37417879	37418309	37425880	37425918	207	173	35	17	217	3	188	99	3.57435e-07	1.86273e-05	0.757,0.843	0.974	-0.174	DAP3_KYSE180	SE	190	0.174
26750	TRIM6	TRIM6	chr11	+	5624475	5624965	5617340	5617411	5625763	5625859	38	32	0	0	39	4	198	99	0.00122181	0.0134912	1.0,1.0	0.83	0.17	DAP3_KYSE180	SE	32	0.17
26756	FBXL2	FBXL2	chr3	+	33339360	33339454	33339155	33339217	33400458	33400513	24	27	12	22	9	34	193	99	4.74055e-05	0.00102214	0.506,0.386	0.12	0.326	DAP3_KYSE180	SE	36	0.326
26783	WNK2	WNK2	chr9	+	96069058	96069103	96062332	96062431	96070609	96070866	16	14	8	14	24	2	144	99	0.000705021	0.00880044	0.579,0.407	0.892	-0.399	DAP3_KYSE180	SE	24	0.399
26798	HDAC11	HDAC11	chr3	+	13542212	13542289	13522745	13522894	13543370	13543433	38	29	8	2	56	0	176	99	0.000331075	0.00484982	0.728,0.891	1	-0.191	DAP3_KYSE180	SE	31	0.191
26818	EFNA3	EFNA3	chr1	+	155057566	155057880	155051312	155051545	155058352	155058418	209	325	0	2	132	10	198	99	1.9039e-06	7.51666e-05	1.0,0.988	0.868	0.126	DAP3_KYSE180	SE	142	0.126
26843	DNAJA3	DNAJA3	chr16	+	4504811	4504928	4500400	4500498	4505546	4506775	496	255	700	580	484	478	198	99	0.000198932	0.00323564	0.262,0.18	0.336	-0.115	DAP3_KYSE180	SE	835	0.115
26907	PEX5	PEX5	chr12	+	7354836	7354947	7354346	7354437	7355207	7355300	745	476	134	155	385	184	198	99	0.0010676	0.012159	0.735,0.606	0.511	0.159	DAP3_KYSE180	SE	569	0.159
26920	CUEDC1	CUEDC1	chr17	-	55946482	55946554	55943834	55943905	55948646	55948730	121	97	29	0	174	0	171	99	5.212e-05	0.00110385	0.707,1.0	1	-0.147	DAP3_KYSE180	SE	97	0.147
26926	NMT2	NMT2	chr10	-	15182985	15183028	15177272	15177417	15183420	15183556	10	7	148	100	48	130	142	99	1.8494e-08	1.57973e-06	0.045,0.047	0.205	-0.159	DAP3_KYSE180	SE	107	0.159
26933	APH1A	APH1A	chr1	-	150240356	150240391	150240115	150240189	150241097	150241609	829	657	159	196	592	254	134	99	0.000439584	0.00604977	0.794,0.712	0.633	0.12	DAP3_KYSE180	SE	846	0.12
26947	WAPL	WAPL	chr10	-	88256957	88257058	88233634	88233730	88259474	88260500	138	188	28	4	174	0	198	99	1.19584e-05	0.000339816	0.711,0.959	1	-0.165	DAP3_KYSE180	SE	166	0.165
26948	WAPL	WAPL	chr10	-	88256957	88257076	88233634	88233730	88259474	88260500	253	343	28	4	341	0	198	99	3.10381e-06	0.000112422	0.819,0.977	1	-0.102	DAP3_KYSE180	SE	281	0.102
26982	ZNF155	ZNF155	chr19	+	44494175	44494264	44492610	44492710	44495699	44495826	0	0	20	24	11	26	188	99	1.52506e-06	6.27048e-05	0.0,0.0	0.182	-0.182	DAP3_KYSE180	SE	20	0.182
27010	NUBP2	NUBP2	chr16	+	1836757	1836956	1836537	1836656	1837677	1837832	705	638	185	242	783	151	198	99	0.00431244	0.0359715	0.656,0.569	0.722	-0.109	DAP3_KYSE180	SE	880	0.109
27065	CCSER2	CCSER2	chr10	+	86198267	86198463	86185486	86185649	86273204	86278271	76	51	11	2	85	1	198	99	0.00361936	0.03139	0.776,0.927	0.977	-0.125	DAP3_KYSE180	SE	53	0.125
27081	DEDD2	DEDD2	chr19	-	42720831	42721197	42719284	42719404	42721783	42721829	301	174	59	66	107	99	198	99	2.06377e-06	8.05657e-05	0.718,0.569	0.351	0.292	DAP3_KYSE180	SE	206	0.292
27082	DEDD2	DEDD2	chr19	-	42720831	42721197	42719284	42719404	42724225	42724286	184	111	0	6	75	18	198	99	4.19207e-08	3.15094e-06	1.0,0.902	0.676	0.275	DAP3_KYSE180	SE	93	0.275
27189	CEP63	CEP63	chr3	+	134251601	134251742	134250686	134250782	134255996	134256110	316	341	33	6	413	0	198	99	1.28822e-07	8.02691e-06	0.827,0.966	1	-0.104	DAP3_KYSE180	SE	347	0.104
27244	OXCT1	OXCT1	chr5	-	41794778	41794851	41794104	41794180	41801123	41801172	142	97	18	32	268	10	172	99	9.71034e-06	0.000286015	0.82,0.636	0.939	-0.211	DAP3_KYSE180	SE	129	0.211
27247	CCDC142	CCDC142	chr2	-	74708578	74708665	74708349	74708499	74708943	74710125	41	51	7	31	165	8	186	99	8.5268e-05	0.00163881	0.757,0.467	0.917	-0.305	DAP3_KYSE180	SE	48	0.305
27292	IGFLR1	IGFLR1	chr19	-	36230610	36230670	36229702	36230527	36231280	36231465	27	30	3	4	47	20	159	99	0.00387959	0.0331399	0.849,0.824	0.594	0.243	DAP3_KYSE180	SE	30	0.243
27294	IGFLR1	IGFLR1	chr19	-	36230610	36230987	36229702	36230527	36231280	36231465	61	51	3	4	84	20	198	99	0.00114437	0.012844	0.91,0.864	0.677	0.21	DAP3_KYSE180	SE	55	0.21
27295	IGFLR1	IGFLR1	chr19	-	36230610	36230989	36229702	36230527	36231280	36231465	79	61	3	4	137	20	198	99	0.0066531	0.0499145	0.929,0.884	0.774	0.133	DAP3_KYSE180	SE	65	0.133
27326	FBXO32	FBXO32	chr8	-	124525437	124525622	124518631	124518814	124544137	124544230	384	213	105	22	184	5	198	99	9.35954e-06	0.00027682	0.646,0.829	0.948	-0.21	DAP3_KYSE180	SE	189	0.21
27364	MAPT	MAPT	chr17	+	44067243	44067441	44064405	44064461	44068825	44068952	23	27	129	124	49	91	198	99	0.000135262	0.00238403	0.082,0.098	0.212	-0.122	DAP3_KYSE180	SE	140	0.122
27407	PIKFYVE	PIKFYVE	chr2	+	209163364	209163503	209153452	209153542	209165660	209165818	106	91	0	0	81	10	198	99	2.82709e-07	1.5451e-05	1.0,1.0	0.802	0.198	DAP3_KYSE180	SE	91	0.198
27417	PIKFYVE	PIKFYVE	chr2	+	209212582	209212747	209210773	209210871	209214747	209214807	71	87	19	8	101	0	198	99	1.09697e-06	4.74002e-05	0.651,0.845	1	-0.252	DAP3_KYSE180	SE	90	0.252
27463	CCDC25	CCDC25	chr8	-	27606011	27606115	27605593	27605796	27610028	27610104	727	753	19	39	568	87	198	99	9.07325e-11	1.55623e-08	0.95,0.906	0.765	0.163	DAP3_KYSE180	SE	655	0.163
27492	EIF4H	EIF4H	chr7	+	73604576	73604636	73604151	73604248	73609070	73609208	139	85	2548	2199	557	1955	159	99	0	0	0.033,0.024	0.151	-0.122	DAP3_KYSE180	SE	2284	0.122
27518	CIDEB	CIDEB	chr14	-	24775152	24775343	24774301	24774971	24775579	24775729	22	95	0	0	63	4	198	99	0.00349665	0.0305435	1.0,1.0	0.887	0.113	DAP3_KYSE180	SE	22	0.113
27530	ADHFE1	ADHFE1	chr8	+	67352396	67352434	67344738	67344810	67356601	67356655	11	16	30	31	20	7	137	99	6.59851e-05	0.00133148	0.209,0.272	0.674	-0.434	DAP3_KYSE180	SE	27	0.434
27531	ADHFE1	ADHFE1	chr8	+	67355032	67355079	67344738	67344810	67356601	67356655	2	1	30	31	13	7	146	99	2.83047e-09	3.17737e-07	0.043,0.021	0.557	-0.525	DAP3_KYSE180	SE	20	0.525
27534	ADHFE1	ADHFE1	chr8	+	67357452	67357649	67356828	67356983	67359498	67359576	91	74	0	3	80	7	198	99	0.00598523	0.0460338	1.0,0.925	0.851	0.112	DAP3_KYSE180	SE	77	0.112
27536	RIF1	RIF1	chr2	+	152279463	152279556	152276703	152276893	152285297	152285436	65	152	17	10	151	2	192	99	9.80337e-05	0.00183361	0.663,0.887	0.975	-0.2	DAP3_KYSE180	SE	82	0.2
27541	RIF1	RIF1	chr2	+	152324987	152325065	152324513	152324660	152325154	152325270	74	138	81	84	180	41	177	99	2.48504e-06	9.36387e-05	0.338,0.479	0.711	-0.302	DAP3_KYSE180	SE	155	0.302
27544	LUZP1	LUZP1	chr1	-	23436077	23436143	23435514	23435620	23495258	23495349	0	20	38	96	23	46	165	99	0.000714078	0.00888427	0.0,0.111	0.231	-0.176	DAP3_KYSE180	SE	38	0.176
27551	CYB5RL	CYB5RL	chr1	-	54656420	54656569	54653324	54653412	54661091	54661388	38	69	7	4	94	1	198	99	0.00258138	0.0241444	0.731,0.896	0.979	-0.165	DAP3_KYSE180	SE	45	0.165
27555	MTX3	MTX3	chr5	-	79281393	79281482	79272538	79279617	79282772	79282930	32	85	195	162	66	88	188	99	0.00104183	0.0119316	0.08,0.216	0.283	-0.135	DAP3_KYSE180	SE	154	0.135
27593	ARHGAP12	ARHGAP12	chr10	-	32128232	32128247	32120666	32120728	32128564	32128639	32	115	0	3	94	16	114	99	1.28916e-05	0.000360692	1.0,0.971	0.836	0.15	DAP3_KYSE180	SE	32	0.15
27594	ARHGAP12	ARHGAP12	chr10	-	32128564	32128639	32120666	32120728	32132388	32132514	34	108	79	72	148	37	174	99	2.53158e-05	0.00061755	0.197,0.46	0.695	-0.366	DAP3_KYSE180	SE	113	0.366
27640	UBP1	UBP1	chr3	-	33450181	33450289	33444292	33444396	33450727	33450838	425	430	224	191	357	277	198	99	0.00286997	0.0262163	0.487,0.53	0.392	0.116	DAP3_KYSE180	SE	621	0.116
27655	CDK7	CDK7	chr5	+	68548244	68548278	68531220	68531280	68553869	68553980	120	119	75	7	99	1	133	99	4.18604e-05	0.000924844	0.544,0.927	0.987	-0.251	DAP3_KYSE180	SE	100	0.251
27759	DGKA	DGKA	chr12	+	56337080	56337202	56335957	56336047	56345406	56345567	146	78	203	302	13	185	198	99	9.54048e-09	8.98212e-07	0.264,0.114	0.034	0.155	DAP3_KYSE180	SE	198	0.155
27828	RPTOR	RPTOR	chr17	+	78854214	78854289	78831589	78831700	78865519	78865637	114	205	35	15	161	5	174	99	0.000768601	0.00942265	0.65,0.886	0.948	-0.18	DAP3_KYSE180	SE	149	0.18
27844	PXK	PXK	chr3	+	58351600	58351651	58318616	58318817	58368240	58368427	35	35	13	3	73	0	150	99	1.44753e-05	0.000396151	0.64,0.885	1	-0.238	DAP3_KYSE180	SE	38	0.238
27845	PXK	PXK	chr3	+	58355157	58355205	58318616	58318817	58368240	58368427	23	28	13	3	57	0	147	99	1.91652e-05	0.000493208	0.544,0.863	1	-0.296	DAP3_KYSE180	SE	31	0.296
27858	PXK	PXK	chr3	+	58398630	58398690	58395816	58395886	58410478	58411854	90	39	53	16	151	29	159	99	0.00040452	0.00567313	0.514,0.603	0.764	-0.206	DAP3_KYSE180	SE	55	0.206
27944	PNPT1	PNPT1	chr2	-	55914779	55914840	55912077	55912183	55920797	55920979	160	222	16	15	166	1	160	99	3.12271e-05	0.000734183	0.861,0.902	0.99	-0.109	DAP3_KYSE180	SE	167	0.109
27949	MR1	MR1	chr1	+	181022708	181022813	181019146	181019422	181024360	181031074	364	190	27	10	301	0	198	99	9.87923e-08	6.46905e-06	0.871,0.905	1	-0.112	DAP3_KYSE180	SE	200	0.112
27957	SNX4	SNX4	chr3	-	125208251	125208307	125199090	125199163	125216184	125216232	246	676	62	3	526	5	155	99	0.000457895	0.00625306	0.717,0.993	0.985	-0.13	DAP3_KYSE180	SE	308	0.13
27966	ZCCHC10	ZCCHC10	chr5	-	132335823	132335865	132332676	132334542	132342450	132342612	221	191	82	27	191	16	141	99	0.00193609	0.0193178	0.654,0.832	0.893	-0.15	DAP3_KYSE180	SE	207	0.15
27967	ZCCHC10	ZCCHC10	chr5	-	132335823	132335865	132332676	132334542	132362188	132362241	49	33	41	0	26	0	141	99	0.00311844	0.027971	0.456,1.0	1	-0.272	DAP3_KYSE180	SE	26	0.272
27970	ZCCHC10	ZCCHC10	chr5	-	132342450	132342612	132332676	132334542	132362188	132362241	290	160	41	0	141	0	198	99	0.000163034	0.00276286	0.78,1.0	1	-0.11	DAP3_KYSE180	SE	141	0.11
27975	ZCCHC10	ZCCHC10	chr5	-	132358502	132358598	132342450	132342612	132362188	132362241	11	17	208	133	73	125	195	99	3.93019e-14	1.61441e-11	0.026,0.061	0.229	-0.185	DAP3_KYSE180	SE	150	0.185
27978	ZCCHC10	ZCCHC10	chr5	-	132358532	132358598	132342450	132342612	132362188	132362241	40	28	208	133	113	125	165	99	3.93363e-12	9.7011e-10	0.103,0.112	0.352	-0.244	DAP3_KYSE180	SE	161	0.244
27999	UST	UST	chr6	+	149275007	149275087	149262414	149262570	149340274	149340372	67	61	11	2	49	0	179	99	0.00139256	0.0149157	0.771,0.944	1	-0.143	DAP3_KYSE180	SE	49	0.143
28033	MLXIP	MLXIP	chr12	+	122616838	122616930	122615390	122615480	122617894	122618534	324	315	48	31	280	14	191	99	0.00222516	0.021543	0.778,0.84	0.912	-0.103	DAP3_KYSE180	SE	294	0.103
28058	NCAPG2	NCAPG2	chr7	-	158454885	158455059	158451029	158451100	158456875	158456988	216	477	39	38	317	6	198	99	1.59844e-06	6.52436e-05	0.735,0.863	0.964	-0.165	DAP3_KYSE180	SE	255	0.165
28094	TM7SF3	TM7SF3	chr12	-	27129192	27129290	27128428	27128591	27148169	27148341	260	335	39	3	456	5	197	99	0.000425427	0.00589582	0.77,0.982	0.979	-0.103	DAP3_KYSE180	SE	299	0.103
28165	UBE3A	UBE3A	chr15	-	25652213	25652284	25650607	25650649	25654234	25654354	110	163	62	89	97	139	170	99	3.46377e-06	0.00012294	0.508,0.516	0.289	0.223	DAP3_KYSE180	SE	172	0.223
28167	UBE3A	UBE3A	chr15	-	25652213	25652359	25650607	25650649	25654234	25654354	157	220	62	89	123	139	198	99	1.46906e-07	8.97592e-06	0.559,0.553	0.307	0.249	DAP3_KYSE180	SE	219	0.249
28169	UBE3A	UBE3A	chr15	-	25652213	25652375	25650607	25650649	25654234	25654354	157	222	62	89	129	139	198	99	4.14285e-07	2.09468e-05	0.559,0.555	0.317	0.24	DAP3_KYSE180	SE	219	0.24
28170	UBE3A	UBE3A	chr15	-	25652213	25652379	25650607	25650649	25654234	25654354	157	220	62	89	123	139	198	99	1.46906e-07	8.97592e-06	0.559,0.553	0.307	0.249	DAP3_KYSE180	SE	219	0.249
28172	UBE3A	UBE3A	chr15	-	25652213	25652409	25650607	25650649	25654234	25654354	222	255	62	89	141	139	198	99	3.80873e-09	4.09722e-07	0.642,0.589	0.337	0.278	DAP3_KYSE180	SE	280	0.278
28177	UBE3A	UBE3A	chr15	-	25653766	25653831	25650607	25650649	25654234	25654354	68	55	62	89	55	139	164	99	0.00553408	0.0433893	0.398,0.272	0.193	0.142	DAP3_KYSE180	SE	130	0.142
28180	UBE3A	UBE3A	chr15	-	25653766	25653831	25652213	25652375	25654234	25654354	64	52	0	2	49	6	164	99	0.00197802	0.019648	1.0,0.94	0.831	0.139	DAP3_KYSE180	SE	54	0.139
28181	UBE3A	UBE3A	chr15	-	25653766	25653831	25652213	25652409	25654234	25654354	85	80	65	35	84	18	164	99	0.00191217	0.0191428	0.441,0.58	0.738	-0.228	DAP3_KYSE180	SE	102	0.228
28183	UBE3A	UBE3A	chr15	-	25654234	25654354	25650607	25650649	25683635	25684171	66	90	203	143	153	182	198	99	0.00295935	0.0268427	0.14,0.239	0.296	-0.106	DAP3_KYSE180	SE	233	0.106
28198	UBTF	UBTF	chr17	-	42289711	42289822	42289240	42289374	42290186	42290307	274	221	385	398	331	310	198	99	0.000751602	0.0092571	0.262,0.217	0.348	-0.108	DAP3_KYSE180	SE	619	0.108
28208	SVIL-AS1	SVIL-AS1	chr10	+	29747202	29747449	29704285	29704341	29756168	29758059	33	33	0	0	18	10	198	99	2.04337e-09	2.37923e-07	1.0,1.0	0.474	0.526	DAP3_KYSE180	SE	28	0.526
28218	DHRS4L1	DHRS4L1	chr14	+	24506951	24507216	24505653	24505837	24507532	24507793	22	9	1	15	5	24	198	99	0.00422242	0.0353647	0.917,0.231	0.094	0.48	DAP3_KYSE180	SE	23	0.48
28247	LCMT1	LCMT1	chr16	+	25172422	25172525	25151491	25151568	25175918	25176039	356	414	88	37	495	18	198	99	8.22345e-06	0.00024881	0.669,0.848	0.932	-0.174	DAP3_KYSE180	SE	444	0.174
28400	GAB1	GAB1	chr4	+	144378832	144378922	144361231	144361535	144380537	144380631	24	45	7	17	32	37	189	99	0.000532163	0.00703417	0.642,0.581	0.312	0.299	DAP3_KYSE180	SE	31	0.299
28417	PSD4	PSD4	chr2	+	113956316	113956461	113955323	113955490	113956659	113956803	114	171	18	45	222	10	198	99	5.02745e-06	0.00016704	0.76,0.655	0.917	-0.21	DAP3_KYSE180	SE	132	0.21
28430	CNPY3	CNPY3	chr6	+	42903149	42903211	42896867	42897459	42903311	42903408	60	84	11	24	278	28	161	99	0.00552688	0.0433412	0.77,0.683	0.859	-0.132	DAP3_KYSE180	SE	71	0.132
28432	CNPY3	CNPY3	chr6	+	42903149	42903211	42902212	42902336	42903311	42903408	129	204	1511	1215	544	889	161	99	0	0	0.05,0.094	0.273	-0.201	DAP3_KYSE180	SE	1419	0.201
28446	C7orf31	C7orf31	chr7	-	25219280	25219419	25218793	25218951	25219589	25219973	16	11	20	35	17	111	198	99	0.0039494	0.0335552	0.286,0.136	0.071	0.14	DAP3_KYSE180	SE	36	0.14
28534	USP33	USP33	chr1	-	78180298	78180468	78178884	78178966	78183551	78183732	114	204	22	24	206	6	198	99	3.76226e-05	0.000849404	0.722,0.81	0.945	-0.179	DAP3_KYSE180	SE	136	0.179
28599	ZNF720	ZNF720	chr16	+	31734578	31734674	31724549	31724756	31765086	31765221	140	92	18	21	92	36	195	99	0.0056604	0.0441302	0.798,0.69	0.565	0.179	DAP3_KYSE180	SE	113	0.179
28633	HIRIP3	HIRIP3	chr16	-	30005226	30006164	30004960	30005129	30006423	30006538	460	452	35	47	475	88	198	99	0.00034151	0.00496826	0.868,0.828	0.73	0.118	DAP3_KYSE180	SE	495	0.118
28640	KXD1	KXD1	chr19	+	18671229	18671360	18668571	18668759	18672845	18672967	282	197	0	6	166	14	198	99	2.99137e-05	0.00070847	1.0,0.943	0.856	0.116	DAP3_KYSE180	SE	180	0.116
28698	FAM214A	FAM214A	chr15	-	52879252	52879416	52876941	52877141	52885774	52885933	30	25	16	1	77	1	198	99	0.00142453	0.0151875	0.484,0.926	0.975	-0.27	DAP3_KYSE180	SE	26	0.27
28699	FAM214A	FAM214A	chr15	-	52879347	52879416	52876941	52877141	52885774	52885933	25	50	16	1	143	1	168	99	0.000440073	0.00605585	0.479,0.967	0.988	-0.265	DAP3_KYSE180	SE	41	0.265
28701	FAM214A	FAM214A	chr15	-	52893282	52893362	52885774	52885933	52897329	52897443	47	66	35	5	77	0	179	99	1.36688e-05	0.000377928	0.426,0.88	1	-0.347	DAP3_KYSE180	SE	71	0.347
28722	INF2	INF2	chr14	+	105181620	105181677	105180539	105181193	105185131	105188872	222	256	99	67	167	14	156	99	3.50446e-06	0.000124077	0.587,0.708	0.883	-0.236	DAP3_KYSE180	SE	181	0.236
28739	ANKRD9	ANKRD9	chr14	-	102974977	102975183	102974811	102974886	102975865	102976113	372	363	0	3	198	14	198	99	7.81969e-08	5.33341e-06	1.0,0.984	0.876	0.116	DAP3_KYSE180	SE	212	0.116
28740	ANKRD9	ANKRD9	chr14	-	102974977	102975189	102974811	102974886	102975865	102976113	365	358	0	3	195	14	198	99	7.54414e-08	5.17339e-06	1.0,0.984	0.874	0.118	DAP3_KYSE180	SE	209	0.118
28797	OPA1	OPA1	chr3	+	193343880	193343991	193336657	193336725	193349400	193349454	219	358	506	472	644	191	198	99	0	0	0.178,0.275	0.628	-0.401	DAP3_KYSE180	SE	725	0.401
28808	SLC39A11	SLC39A11	chr17	-	71080946	71080985	71027694	71027853	71084795	71084914	316	242	37	14	498	2	138	99	4.96581e-11	9.14999e-09	0.86,0.925	0.994	-0.101	DAP3_KYSE180	SE	256	0.101
28823	WDPCP	WDPCP	chr2	-	63713675	63713720	63712050	63712121	63714580	63714628	22	56	0	0	42	8	144	99	4.34257e-06	0.000148061	1.0,1.0	0.783	0.217	DAP3_KYSE180	SE	22	0.217
28824	WDPCP	WDPCP	chr2	-	63798508	63798760	63719989	63720074	63815330	63815611	10	8	28	56	18	26	198	99	0.00506838	0.0406548	0.152,0.067	0.257	-0.148	DAP3_KYSE180	SE	38	0.148
28832	SLC29A2	SLC29A2	chr11	-	66133901	66134035	66133596	66133702	66134934	66135019	551	662	131	115	1127	75	198	99	6.23917e-10	8.41778e-08	0.678,0.742	0.883	-0.173	DAP3_KYSE180	SE	682	0.173
28892	TMEM134	TMEM134	chr11	-	67232526	67232738	67232273	67232327	67234782	67234859	1391	1157	232	133	1292	52	198	99	1.57568e-11	3.29392e-09	0.75,0.813	0.926	-0.145	DAP3_KYSE180	SE	1290	0.145
28900	RNASE4	RNASE4	chr14	+	21161705	21161809	21152718	21152917	21167513	21169374	138	143	275	319	113	131	198	99	0.00185651	0.0187102	0.201,0.183	0.301	-0.109	DAP3_KYSE180	SE	244	0.109
28915	SFXN5	SFXN5	chr2	-	73249650	73249705	73247367	73247393	73250316	73250343	34	113	0	0	69	8	154	99	1.01889e-05	0.000297529	1.0,1.0	0.847	0.153	DAP3_KYSE180	SE	34	0.153
28922	LMLN	LMLN	chr3	+	197729885	197729996	197726136	197726213	197746123	197746256	74	85	18	28	161	18	198	99	0.00250785	0.0236286	0.673,0.603	0.817	-0.179	DAP3_KYSE180	SE	92	0.179
28955	PPP4R1	PPP4R1	chr18	-	9562919	9563044	9561977	9562073	9563375	9563548	316	333	116	131	113	239	198	99	0	0	0.577,0.56	0.191	0.378	DAP3_KYSE180	SE	352	0.378
28981	RCAN3	RCAN3	chr1	+	24840803	24841057	24829325	24829640	24857707	24857881	202	103	0	0	102	6	198	99	0.000257006	0.00397329	1.0,1.0	0.895	0.105	DAP3_KYSE180	SE	103	0.105
29053	CTBP2	CTBP2	chr10	-	126822080	126822181	126727565	126727724	126848887	126849132	5	9	48	20	29	44	198	99	0.0033148	0.0293183	0.05,0.184	0.248	-0.131	DAP3_KYSE180	SE	29	0.131
29054	CTBP2	CTBP2	chr10	-	126822080	126822181	126727565	126727724	126849395	126849599	5	10	52	26	23	34	198	99	0.00188739	0.0189491	0.046,0.161	0.253	-0.149	DAP3_KYSE180	SE	36	0.149
29056	CTBP2	CTBP2	chr10	-	126822080	126822181	126799558	126799662	126848887	126849132	11	20	132	139	58	137	198	99	6.27739e-07	2.98112e-05	0.04,0.067	0.175	-0.121	DAP3_KYSE180	SE	143	0.121
29068	DPY19L3	DPY19L3	chr19	+	32945844	32945946	32944050	32944182	32949005	32949079	26	23	5	3	38	0	198	99	0.000556111	0.00728724	0.722,0.793	1	-0.242	DAP3_KYSE180	SE	26	0.242
29106	PRPF4B	PRPF4B	chr6	+	4062790	4062867	4062446	4062533	4063307	4063353	117	404	10	50	228	6	176	99	0.000105237	0.00194243	0.868,0.82	0.955	-0.111	DAP3_KYSE180	SE	127	0.111
29193	REV1	REV1	chr2	-	100052295	100052403	100050793	100050910	100055062	100055772	199	225	23	11	197	3	198	99	0.000656079	0.00832081	0.812,0.911	0.97	-0.108	DAP3_KYSE180	SE	200	0.108
29206	CRAT	CRAT	chr9	-	131871177	131871556	131870092	131870356	131872761	131873072	66	60	425	339	106	226	198	99	9.36962e-08	6.20068e-06	0.072,0.081	0.19	-0.114	DAP3_KYSE180	SE	332	0.114
29207	CRAT	CRAT	chr9	-	131871381	131871556	131870092	131870356	131872761	131873072	61	59	425	339	104	226	198	99	5.08565e-08	3.6893e-06	0.067,0.08	0.187	-0.113	DAP3_KYSE180	SE	330	0.113
29208	CRAT	CRAT	chr9	-	131871457	131871556	131870092	131870356	131872761	131873072	93	118	425	339	181	226	198	99	1.49086e-09	1.80388e-07	0.099,0.148	0.286	-0.162	DAP3_KYSE180	SE	407	0.162
29274	SETD9	SETD9	chr5	+	56206995	56207363	56205422	56205570	56208837	56208961	31	59	1	9	30	13	198	99	0.00391789	0.0333605	0.939,0.766	0.536	0.317	DAP3_KYSE180	SE	32	0.317
29276	SETD9	SETD9	chr5	+	56207135	56207363	56205888	56206221	56208837	56208961	22	23	0	1	18	5	198	99	0.000202223	0.00327718	1.0,0.92	0.643	0.317	DAP3_KYSE180	SE	22	0.317
29278	NEURL1B	NEURL1B	chr5	+	172096787	172097333	172068265	172068440	172113173	172113299	35	57	73	71	73	47	198	99	0.000773461	0.00946604	0.193,0.286	0.437	-0.198	DAP3_KYSE180	SE	108	0.198
29290	MORF4L2	MORF4L2	chrX	-	102939608	102939657	102930425	102931979	102940098	102940188	114	303	76	63	354	40	148	99	0.000981498	0.0113933	0.501,0.763	0.855	-0.223	DAP3_KYSE180	SE	190	0.223
29291	MORF4L2	MORF4L2	chrX	-	102939608	102939657	102933426	102933528	102940098	102940188	234	501	1354	1501	618	1165	148	99	1.87583e-07	1.10327e-05	0.104,0.183	0.262	-0.119	DAP3_KYSE180	SE	1588	0.119
29292	MORF4L2	MORF4L2	chrX	-	102939608	102939657	102933426	102933548	102940098	102940188	119	336	95	133	380	92	148	99	0.00141091	0.0150697	0.456,0.628	0.734	-0.192	DAP3_KYSE180	SE	214	0.192
29293	MORF4L2	MORF4L2	chrX	-	102939608	102939657	102933426	102933579	102940098	102940188	148	437	601	894	449	317	148	99	8.43769e-15	4.04576e-12	0.141,0.246	0.487	-0.293	DAP3_KYSE180	SE	749	0.293
29301	PICALM	PICALM	chr11	-	85689112	85689136	85687665	85687725	85692171	85692271	561	664	152	44	598	16	123	99	1.97007e-07	1.14667e-05	0.748,0.924	0.968	-0.132	DAP3_KYSE180	SE	614	0.132
29336	CHAC2	CHAC2	chr2	+	53999043	53999079	53994940	53995158	54001278	54002333	29	57	13	2	143	0	135	99	1.80313e-05	0.000469272	0.621,0.954	1	-0.213	DAP3_KYSE180	SE	42	0.213
29337	CHAC2	CHAC2	chr2	+	53999043	53999084	53994919	53995158	54001278	54002333	19	34	13	2	43	0	140	99	0.000262373	0.00403643	0.508,0.923	1	-0.284	DAP3_KYSE180	SE	32	0.284
29351	GINS1	GINS1	chr20	+	25394425	25394490	25388308	25388531	25422337	25422412	48	133	14	6	86	0	164	99	8.28334e-05	0.00159988	0.674,0.93	1	-0.198	DAP3_KYSE180	SE	62	0.198
29353	GINS1	GINS1	chr20	+	25398740	25398831	25388308	25388531	25405846	25405963	51	134	12	2	64	0	190	99	0.0017579	0.017931	0.689,0.972	1	-0.169	DAP3_KYSE180	SE	63	0.169
29356	GINS1	GINS1	chr20	+	25405846	25405963	25388308	25388531	25422337	25422412	64	119	14	6	84	0	198	99	7.43335e-05	0.00146623	0.696,0.908	1	-0.198	DAP3_KYSE180	SE	78	0.198
29365	ZNF485	ZNF485	chr10	+	44104702	44104798	44102444	44102522	44111738	44113352	19	23	3	4	43	0	195	99	0.000853101	0.0102225	0.763,0.745	1	-0.246	DAP3_KYSE180	SE	22	0.246
29377	ABHD12	ABHD12	chr20	-	25297683	25297714	25290081	25290211	25300834	25300954	132	85	8	10	206	0	130	99	8.10441e-06	0.000245901	0.926,0.866	1	-0.104	DAP3_KYSE180	SE	95	0.104
29401	RSRP1	RSRP1	chr1	-	25570671	25570989	25570040	25570124	25571640	25571792	28	93	577	80	51	27	198	99	1.51764e-05	0.000411408	0.024,0.368	0.486	-0.29	DAP3_KYSE180	SE	78	0.29
29402	RSRP1	RSRP1	chr1	-	25570944	25570989	25570040	25570124	25571640	25571792	11	37	577	80	29	27	144	99	1.92772e-08	1.62723e-06	0.013,0.241	0.425	-0.298	DAP3_KYSE180	SE	56	0.298
29452	SREK1IP1	SREK1IP1	chr5	-	64050141	64050189	64036883	64037027	64064331	64064518	464	411	101	9	338	3	147	99	3.60057e-06	0.000126957	0.756,0.969	0.987	-0.124	DAP3_KYSE180	SE	341	0.124
29485	ZNF207	ZNF207	chr17	+	30688486	30688534	30687910	30687986	30689932	30690003	1465	1593	365	47	1239	28	147	99	2.5361e-05	0.000618474	0.73,0.958	0.968	-0.124	DAP3_KYSE180	SE	1267	0.124
29490	IDE	IDE	chr10	-	94238401	94238546	94235640	94235751	94239033	94239178	24	32	78	40	8	69	198	99	0.000396761	0.00558314	0.133,0.286	0.055	0.154	DAP3_KYSE180	SE	72	0.154
29492	IDE	IDE	chr10	-	94239033	94239178	94238401	94238546	94243011	94243094	62	84	7	24	89	0	198	99	4.56933e-07	2.27641e-05	0.816,0.636	1	-0.274	DAP3_KYSE180	SE	69	0.274
29494	IDE	IDE	chr10	-	94240549	94240673	94239033	94239178	94243011	94243094	21	25	62	83	6	89	198	99	0.000111394	0.0020315	0.145,0.131	0.033	0.105	DAP3_KYSE180	SE	83	0.105
29497	IDE	IDE	chr10	-	94318790	94318972	94297122	94297307	94333678	94333852	7	4	143	64	31	87	198	99	8.44126e-08	5.68252e-06	0.024,0.03	0.151	-0.124	DAP3_KYSE180	SE	68	0.124
29498	IKBIP	IKBIP	chr12	-	99028073	99028191	99007201	99008118	99038300	99038566	234	185	156	130	435	82	198	99	2.37099e-12	6.26004e-10	0.429,0.416	0.726	-0.303	DAP3_KYSE180	SE	315	0.303
29508	TXNDC11	TXNDC11	chr16	-	11815432	11815526	11791980	11792181	11829872	11830089	110	63	24	3	73	0	193	99	4.66539e-05	0.00100914	0.702,0.915	1	-0.192	DAP3_KYSE180	SE	66	0.192
29514	TXNDC11	TXNDC11	chr16	-	11824500	11824630	11815432	11815526	11829872	11830089	106	155	40	4	251	2	198	99	7.14246e-05	0.00142058	0.57,0.951	0.984	-0.224	DAP3_KYSE180	SE	146	0.224
29516	TXNDC11	TXNDC11	chr16	-	11827837	11827935	11815432	11815526	11829872	11830089	288	305	40	4	528	2	197	99	3.78539e-07	1.95394e-05	0.783,0.975	0.993	-0.114	DAP3_KYSE180	SE	309	0.114
29536	ATXN1	ATXN1	chr6	-	16753463	16753578	16658006	16658132	16761528	16761691	123	122	76	28	218	7	198	99	7.65555e-09	7.4692e-07	0.447,0.685	0.94	-0.374	DAP3_KYSE180	SE	150	0.374
29538	ATXN1	ATXN1	chr6	-	16753463	16753578	16735225	16740149	16761528	16761691	116	98	14	7	178	3	198	99	0.000671992	0.00847145	0.806,0.875	0.967	-0.126	DAP3_KYSE180	SE	105	0.126
29567	PPP6C	PPP6C	chr9	-	127920519	127920661	127916184	127916264	127933363	127933459	386	402	75	16	333	11	198	99	0.00456444	0.037525	0.72,0.926	0.938	-0.115	DAP3_KYSE180	SE	344	0.115
29568	PPP6C	PPP6C	chr9	-	127923119	127923185	127916184	127916264	127933363	127933459	165	230	75	16	254	11	165	99	0.00216451	0.0210832	0.569,0.896	0.933	-0.201	DAP3_KYSE180	SE	240	0.201
29569	PPP6C	PPP6C	chr9	-	127923119	127923185	127920519	127920661	127933363	127933459	409	545	73	34	587	18	165	99	1.55091e-05	0.00041893	0.771,0.906	0.951	-0.112	DAP3_KYSE180	SE	482	0.112
29605	SH3GLB2	SH3GLB2	chr9	-	131772948	131772972	131772398	131772488	131774514	131774577	513	682	143	190	1129	99	123	99	9.07274e-12	2.04264e-09	0.743,0.743	0.902	-0.159	DAP3_KYSE180	SE	656	0.159
29606	SH3GLB2	SH3GLB2	chr9	-	131772948	131772972	131772398	131772488	131776689	131776782	71	104	43	19	179	15	123	99	0.000539448	0.0071057	0.571,0.815	0.906	-0.213	DAP3_KYSE180	SE	114	0.213
29618	ATP6V0E2	ATP6V0E2	chr7	+	149575514	149575879	149572686	149572734	149576423	149577784	131	137	3	1	182	28	198	99	2.51709e-08	2.05221e-06	0.956,0.986	0.765	0.206	DAP3_KYSE180	SE	134	0.206
29619	ATP6V0E2	ATP6V0E2	chr7	+	149575766	149575835	149572686	149572734	149576423	149577784	191	126	3	1	150	28	168	99	1.2888e-10	2.10954e-08	0.974,0.987	0.759	0.221	DAP3_KYSE180	SE	127	0.221
29620	ATP6V0E2	ATP6V0E2	chr7	+	149575766	149575879	149572686	149572734	149576423	149577784	325	281	3	1	351	28	198	99	1.59483e-09	1.91353e-07	0.982,0.993	0.862	0.126	DAP3_KYSE180	SE	282	0.126
29629	STRADA	STRADA	chr17	-	61803997	61804055	61791365	61791468	61805693	61805773	36	101	88	57	111	8	157	99	1.69717e-08	1.46131e-06	0.205,0.528	0.897	-0.53	DAP3_KYSE180	SE	119	0.53
29630	STRADA	STRADA	chr17	-	61803997	61804055	61791365	61791468	61805717	61805773	11	41	62	47	48	28	157	99	0.000751671	0.0092571	0.101,0.355	0.519	-0.291	DAP3_KYSE180	SE	73	0.291
29642	VDR	VDR	chr12	-	48293619	48293741	48276476	48276557	48298737	48298777	0	0	22	30	8	17	198	99	4.57885e-06	0.000154271	0.0,0.0	0.19	-0.19	DAP3_KYSE180	SE	22	0.19
29657	INPP1	INPP1	chr2	+	191227352	191227413	191224764	191225032	191231420	191231621	71	170	28	5	252	0	160	99	1.09189e-06	4.7228e-05	0.611,0.955	1	-0.217	DAP3_KYSE180	SE	99	0.217
29682	STAMBP	STAMBP	chr2	+	74056531	74056637	74056037	74056123	74057971	74058186	102	105	90	90	131	54	198	99	0.000818824	0.00990375	0.362,0.368	0.548	-0.183	DAP3_KYSE180	SE	185	0.183
29700	SLC30A6	SLC30A6	chr2	+	32409341	32409407	32396355	32396442	32417404	32417485	47	55	12	8	128	7	165	99	0.00526325	0.0417787	0.701,0.805	0.916	-0.163	DAP3_KYSE180	SE	59	0.163
29706	SLC30A6	SLC30A6	chr2	+	32422386	32422461	32418957	32419052	32422775	32422895	25	34	41	27	78	27	174	99	0.000436685	0.00601821	0.258,0.417	0.622	-0.284	DAP3_KYSE180	SE	61	0.284
29708	SLC30A6	SLC30A6	chr2	+	32422412	32422461	32418957	32419052	32422775	32422895	71	119	41	27	296	27	148	99	6.79378e-05	0.00136449	0.537,0.747	0.88	-0.238	DAP3_KYSE180	SE	112	0.238
29735	MEIS2	MEIS2	chr15	-	37186917	37187013	37181405	37184660	37187351	37187441	387	523	33	153	342	163	195	99	0.000372516	0.00531183	0.856,0.634	0.516	0.229	DAP3_KYSE180	SE	420	0.229
29736	MEIS2	MEIS2	chr15	-	37242524	37242601	37188828	37188887	37329014	37329160	340	658	57	20	631	5	176	99	4.76648e-08	3.49909e-06	0.77,0.949	0.986	-0.127	DAP3_KYSE180	SE	397	0.127
29772	ZDHHC21	ZDHHC21	chr9	-	14658746	14658885	14639893	14640010	14662212	14662324	65	56	7	2	144	1	198	99	0.00264033	0.0246012	0.823,0.933	0.986	-0.108	DAP3_KYSE180	SE	58	0.108
29776	ZDHHC21	ZDHHC21	chr9	-	14677295	14677402	14674184	14674383	14680030	14680160	0	11	23	10	33	22	198	99	0.00320259	0.0285452	0.0,0.355	0.429	-0.252	DAP3_KYSE180	SE	21	0.252
29786	ST6GALNAC6	ST6GALNAC6	chr9	-	130660234	130660289	130658520	130658611	130661781	130661927	386	219	263	96	249	37	154	99	1.99569e-08	1.67584e-06	0.485,0.595	0.812	-0.272	DAP3_KYSE180	SE	286	0.272
29806	AFDN	AFDN	chr6	+	168314082	168314103	168311963	168312169	168314847	168314993	52	128	29	23	184	5	120	99	1.61884e-07	9.72982e-06	0.597,0.821	0.968	-0.259	DAP3_KYSE180	SE	81	0.259
29818	PANX2	PANX2	chr22	+	50613860	50613911	50609159	50609385	50615367	50616831	172	195	473	336	175	188	150	99	0.000115011	0.00208847	0.194,0.277	0.381	-0.145	DAP3_KYSE180	SE	363	0.145
29830	MCM3	MCM3	chr6	-	52130032	52130183	52128812	52129584	52130872	52130942	662	1453	127	529	432	570	198	99	1.32117e-14	6.00023e-12	0.723,0.579	0.275	0.376	DAP3_KYSE180	SE	789	0.376
29831	MCM3	MCM3	chr6	-	52130032	52130206	52128812	52129584	52130872	52130942	302	610	127	529	169	570	198	99	3.4126e-12	8.63068e-10	0.543,0.366	0.129	0.326	DAP3_KYSE180	SE	429	0.326
29849	SENP8	SENP8	chr15	+	72431652	72431776	72410743	72410805	72431917	72433311	0	0	24	26	10	22	198	99	1.21701e-06	5.17378e-05	0.0,0.0	0.185	-0.185	DAP3_KYSE180	SE	24	0.185
29866	METTL8	METTL8	chr2	-	172195693	172196064	172188313	172188377	172216931	172217023	79	88	0	0	107	8	198	99	3.08591e-05	0.000727256	1.0,1.0	0.87	0.13	DAP3_KYSE180	SE	79	0.13
29878	METTL8	METTL8	chr2	-	172248552	172248707	172216931	172217023	172289535	172289729	36	69	0	0	66	5	198	99	0.000818342	0.00989924	1.0,1.0	0.868	0.132	DAP3_KYSE180	SE	36	0.132
29883	METTL8	METTL8	chr2	-	172271112	172271236	172216931	172217023	172290392	172290500	11	16	34	32	45	29	198	99	6.59948e-05	0.00133148	0.139,0.2	0.437	-0.267	DAP3_KYSE180	SE	45	0.267
29884	METTL8	METTL8	chr2	-	172271112	172271236	172216931	172217023	172291183	172291282	3	12	19	8	26	9	198	99	0.00534543	0.0422128	0.073,0.429	0.591	-0.34	DAP3_KYSE180	SE	20	0.34
29886	METTL8	METTL8	chr2	-	172271112	172271236	172248552	172248707	172290392	172290500	16	17	23	32	50	25	198	99	0.000333822	0.00488065	0.258,0.21	0.5	-0.266	DAP3_KYSE180	SE	39	0.266
29892	LRRC27	LRRC27	chr10	+	134155716	134155775	134151068	134151199	134158001	134158154	28	35	53	22	58	3	158	99	1.28762e-08	1.15414e-06	0.249,0.499	0.924	-0.55	DAP3_KYSE180	SE	57	0.55
29936	NUDT2	NUDT2	chr9	+	34336226	34336339	34329566	34329597	34338710	34338845	14	16	124	96	83	44	198	99	0	0	0.053,0.077	0.485	-0.42	DAP3_KYSE180	SE	112	0.42
29937	NUDT2	NUDT2	chr9	+	34336297	34336339	34329566	34329597	34338710	34338845	6	13	124	96	33	44	141	99	1.93636e-10	3.02001e-08	0.033,0.087	0.345	-0.285	DAP3_KYSE180	SE	77	0.285
29989	DGKH	DGKH	chr13	+	42795399	42795530	42793821	42793930	42803234	42817031	0	2	50	57	6	17	198	99	0.000148324	0.00256277	0.0,0.017	0.15	-0.141	DAP3_KYSE180	SE	23	0.141
30043	LRRFIP1	LRRFIP1	chr2	+	238617186	238617273	238600806	238601164	238657006	238657042	295	268	31	17	242	3	186	99	2.1778e-05	0.000547238	0.835,0.894	0.977	-0.112	DAP3_KYSE180	SE	245	0.112
30074	RIC8B	RIC8B	chr12	+	107219503	107219598	107208473	107209082	107236366	107236595	156	111	5	3	98	14	194	99	0.000383927	0.00544291	0.941,0.95	0.781	0.164	DAP3_KYSE180	SE	112	0.164
30097	HINFP	HINFP	chr11	+	118994277	118994394	118992232	118992349	118997644	118997835	53	86	89	87	88	45	198	99	0.000383609	0.00543901	0.229,0.331	0.494	-0.214	DAP3_KYSE180	SE	133	0.214
30102	HINFP	HINFP	chr11	+	119002952	119003007	119002539	119002692	119003205	119003283	17	40	294	239	47	106	154	99	3.74044e-08	2.84799e-06	0.036,0.097	0.222	-0.155	DAP3_KYSE180	SE	153	0.155
30134	CAMKK1	CAMKK1	chr17	-	3784920	3784942	3783639	3783728	3785550	3785664	18	29	2	4	18	12	121	99	0.00146918	0.0155696	0.88,0.856	0.551	0.317	DAP3_KYSE180	SE	20	0.317
30144	DGKQ	DGKQ	chr4	-	959278	959317	958963	959079	959715	959866	55	67	11	21	78	2	138	99	1.83812e-05	0.000476838	0.782,0.696	0.965	-0.226	DAP3_KYSE180	SE	66	0.226
30170	MAEA	MAEA	chr4	+	1316168	1316291	1309184	1309388	1321414	1321491	182	369	40	62	532	21	198	99	8.14207e-10	1.06079e-07	0.695,0.748	0.927	-0.206	DAP3_KYSE180	SE	222	0.206
30210	RMI1	RMI1	chr9	+	86603243	86603319	86595719	86595919	86614623	86614712	15	18	11	31	14	61	175	99	0.00323535	0.0287695	0.435,0.247	0.115	0.226	DAP3_KYSE180	SE	26	0.226
30245	MBD6	MBD6	chr12	+	57920348	57921010	57919130	57920171	57921289	57921443	409	354	51	10	532	0	198	99	1.28746e-10	2.10954e-08	0.8,0.947	1	-0.127	DAP3_KYSE180	SE	364	0.127
30402	LRRC42	LRRC42	chr1	+	54413460	54413494	54412022	54412222	54417658	54418145	248	147	324	191	199	146	133	99	0.00114877	0.0128788	0.363,0.364	0.504	-0.141	DAP3_KYSE180	SE	338	0.141
30415	GAPVD1	GAPVD1	chr9	+	128025829	128025979	128024104	128024238	128031214	128031263	4	4	44	46	17	46	198	99	0.000887599	0.0105399	0.043,0.042	0.156	-0.114	DAP3_KYSE180	SE	48	0.114
30419	GAPVD1	GAPVD1	chr9	+	128031214	128031263	128024104	128024238	128061168	128061385	50	47	219	156	54	97	148	99	0.0015302	0.0160623	0.132,0.168	0.271	-0.121	DAP3_KYSE180	SE	151	0.121
30444	C1orf112	C1orf112	chr1	+	169770023	169770112	169767997	169768099	169771761	169771866	15	73	36	40	71	19	188	99	0.0024397	0.0231551	0.18,0.49	0.663	-0.328	DAP3_KYSE180	SE	51	0.328
30473	MRRF	MRRF	chr9	+	125048058	125048225	125047447	125047566	125048317	125048445	195	149	6	6	172	40	198	99	4.42446e-09	4.67383e-07	0.942,0.925	0.683	0.25	DAP3_KYSE180	SE	155	0.25
30475	MRRF	MRRF	chr9	+	125048317	125048445	125047447	125047566	125075505	125075665	9	6	23	15	47	10	198	99	5.22056e-09	5.35261e-07	0.164,0.167	0.701	-0.535	DAP3_KYSE180	SE	21	0.535
30539	FBXW11	FBXW11	chr5	-	171341346	171341409	171337575	171337801	171384600	171384702	52	87	11	5	111	2	162	99	0.00273826	0.0252701	0.743,0.914	0.971	-0.142	DAP3_KYSE180	SE	63	0.142
30540	FBXW11	FBXW11	chr5	-	171341346	171341409	171337575	171337801	171433461	171433877	102	127	294	189	182	117	162	99	5.92325e-08	4.21629e-06	0.175,0.291	0.487	-0.254	DAP3_KYSE180	SE	299	0.254
30559	NEK4	NEK4	chr3	-	52777367	52777477	52773444	52773650	52778254	52778321	85	108	11	0	153	0	198	99	0.00116496	0.0130218	0.794,1.0	1	-0.103	DAP3_KYSE180	SE	96	0.103
30567	UCHL5	UCHL5	chr1	-	192989436	192989511	192986853	192987950	192990226	192990325	9	22	32	52	55	55	174	99	0.000679489	0.00854095	0.138,0.194	0.363	-0.197	DAP3_KYSE180	SE	41	0.197
30595	ATE1	ATE1	chr10	-	123658355	123658484	123629520	123629553	123659380	123659509	41	123	168	98	155	83	198	99	0.00105246	0.0120259	0.109,0.386	0.483	-0.235	DAP3_KYSE180	SE	209	0.235
30608	ATE1	ATE1	chr10	-	123683780	123683844	123673304	123673408	123687358	123687546	65	155	30	1	126	0	163	99	0.00035373	0.00511063	0.568,0.989	1	-0.222	DAP3_KYSE180	SE	95	0.222
30637	ODR4	ODR4	chr1	+	186355119	186355215	186352153	186352288	186359842	186359983	190	132	34	0	165	1	195	99	0.00055137	0.00724203	0.739,1.0	0.988	-0.119	DAP3_KYSE180	SE	132	0.119
30737	ZC3H14	ZC3H14	chr14	+	89063077	89063152	89044328	89044484	89068267	89068427	324	415	85	64	451	38	174	99	0.000210641	0.0033906	0.684,0.787	0.871	-0.135	DAP3_KYSE180	SE	409	0.135
30738	ZC3H14	ZC3H14	chr14	+	89063077	89063152	89044328	89044484	89073586	89073707	120	198	45	54	251	21	174	99	6.5403e-07	3.08665e-05	0.603,0.676	0.872	-0.233	DAP3_KYSE180	SE	165	0.233
30740	ZC3H14	ZC3H14	chr14	+	89069171	89069404	89063077	89063152	89073586	89073707	468	391	15	29	385	50	198	99	0.000162653	0.0027579	0.94,0.871	0.794	0.111	DAP3_KYSE180	SE	420	0.111
30797	MDC1	MDC1	chr6	-	30675342	30676134	30675160	30675231	30679188	30679281	99	131	163	96	130	61	198	99	0.00224962	0.02173	0.233,0.406	0.516	-0.197	DAP3_KYSE180	SE	191	0.197
30800	TSPAN14	TSPAN14	chr10	+	82222843	82222883	82214020	82214127	82228302	82228443	0	0	82	73	23	47	139	99	3.44169e-14	1.42281e-11	0.0,0.0	0.258	-0.258	DAP3_KYSE180	SE	70	0.258
30808	TSPAN14	TSPAN14	chr10	+	82228302	82228443	82222843	82222883	82248972	82249070	88	61	0	0	59	13	198	99	2.25808e-09	2.59351e-07	1.0,1.0	0.694	0.306	DAP3_KYSE180	SE	61	0.306
30871	FCHO2	FCHO2	chr5	+	72311452	72311551	72302271	72302376	72313038	72313135	68	80	14	1	33	0	198	99	0.00397747	0.0337448	0.708,0.976	1	-0.158	DAP3_KYSE180	SE	33	0.158
30888	SLC25A40	SLC25A40	chr7	-	87466044	87466125	87462882	87465676	87470947	87471029	61	91	10	0	56	0	180	99	0.00660518	0.0496329	0.77,1.0	1	-0.115	DAP3_KYSE180	SE	56	0.115
30897	CDK8	CDK8	chr13	+	26911703	26911779	26828265	26828906	26923208	26923319	142	119	21	5	164	3	175	99	0.00150638	0.0158739	0.793,0.931	0.969	-0.107	DAP3_KYSE180	SE	124	0.107
30946	ZZZ3	ZZZ3	chr1	-	78107206	78107340	78050201	78050340	78148946	78149083	35	44	6	1	66	0	198	99	0.00291826	0.0265635	0.745,0.957	1	-0.149	DAP3_KYSE180	SE	41	0.149
30991	MAST4	MAST4	chr5	+	66445216	66445417	66440971	66441207	66448464	66448694	1	1	22	58	7	20	198	99	0.000135648	0.00238822	0.022,0.009	0.149	-0.134	DAP3_KYSE180	SE	23	0.134
30995	ADGRL3	ADGRL3	chr4	+	62778436	62778475	62775277	62775463	62800557	62800741	10	21	15	21	31	9	138	99	0.00149883	0.0158111	0.324,0.418	0.712	-0.341	DAP3_KYSE180	SE	25	0.341
31025	MPRIP	MPRIP	chr17	+	17083920	17083983	17083316	17083402	17088136	17095957	48	46	261	228	164	113	162	99	0	0	0.101,0.11	0.47	-0.364	DAP3_KYSE180	SE	274	0.364
31054	NXPE3	NXPE3	chr3	+	101498577	101498744	101498054	101498168	101500953	101501134	21	14	35	46	42	40	198	99	0.00600581	0.0461591	0.231,0.132	0.344	-0.162	DAP3_KYSE180	SE	56	0.162
31065	FER	FER	chr5	+	108103793	108103939	108083597	108083701	108133824	108134090	22	21	2	0	39	15	198	99	7.44523e-05	0.0014679	0.846,1.0	0.565	0.358	DAP3_KYSE180	SE	21	0.358
31124	MIPEP	MIPEP	chr13	-	24380088	24380208	24334234	24334356	24410378	24410488	55	67	0	0	61	5	198	99	0.000543138	0.00714629	1.0,1.0	0.859	0.141	DAP3_KYSE180	SE	55	0.141
31140	PBX1	PBX1	chr1	+	164789308	164789421	164781226	164781386	164790773	164790863	103	174	387	372	341	450	198	99	4.42968e-06	0.000150355	0.117,0.19	0.275	-0.122	DAP3_KYSE180	SE	490	0.122
31146	RAD54L2	RAD54L2	chr3	+	51575604	51575666	51572734	51572931	51624382	51624575	9	17	55	24	32	10	161	99	1.59773e-06	6.52353e-05	0.091,0.303	0.663	-0.466	DAP3_KYSE180	SE	41	0.466
31170	DNMT3B	DNMT3B	chr20	+	31393143	31393213	31390190	31390276	31395567	31397162	16	23	20	39	45	7	169	99	2.58087e-08	2.09626e-06	0.319,0.257	0.79	-0.502	DAP3_KYSE180	SE	36	0.502
31171	DNMT3B	DNMT3B	chr20	+	31394014	31394133	31390190	31390276	31395567	31397162	34	54	20	39	96	7	198	99	2.48348e-09	2.81975e-07	0.459,0.409	0.873	-0.439	DAP3_KYSE180	SE	54	0.439
31174	NFYA	NFYA	chr6	+	41048549	41048636	41046767	41046903	41051784	41051931	39	46	122	90	76	46	186	99	2.59345e-08	2.10382e-06	0.145,0.214	0.468	-0.289	DAP3_KYSE180	SE	122	0.289
31202	EPB41L1	EPB41L1	chr20	+	34700347	34700402	34680631	34680735	34763472	34763637	50	33	15	11	111	7	154	99	0.000157329	0.0026867	0.682,0.659	0.911	-0.24	DAP3_KYSE180	SE	44	0.24
31222	EPB41L1	EPB41L1	chr20	+	34802278	34802362	34800193	34800298	34806797	34806884	179	170	181	216	350	191	183	99	1.24598e-05	0.000351583	0.349,0.299	0.498	-0.174	DAP3_KYSE180	SE	360	0.174
31225	EPB41L1	EPB41L1	chr20	+	34802281	34802362	34800193	34800298	34806797	34806884	224	161	181	216	326	191	180	99	0.00392816	0.0334254	0.405,0.291	0.484	-0.136	DAP3_KYSE180	SE	377	0.136
31348	CWF19L1	CWF19L1	chr10	-	102019974	102020076	102016018	102016233	102027327	102027395	120	164	9	22	168	1	198	99	2.22089e-06	8.55599e-05	0.87,0.788	0.988	-0.159	DAP3_KYSE180	SE	129	0.159
31352	CWF19L1	CWF19L1	chr10	-	102021735	102021820	102016018	102016233	102027327	102027395	33	86	9	22	64	1	184	99	7.46526e-06	0.00022986	0.664,0.678	0.972	-0.301	DAP3_KYSE180	SE	42	0.301
31424	RBM23	RBM23	chr14	-	23377541	23377589	23375403	23375577	23378691	23378804	81	341	736	667	420	432	147	99	3.39675e-08	2.62977e-06	0.069,0.256	0.396	-0.234	DAP3_KYSE180	SE	817	0.234
31425	RBM23	RBM23	chr14	-	23377541	23377589	23375403	23375577	23380536	23380612	29	110	21	14	103	5	147	99	0.00177355	0.0180393	0.482,0.841	0.933	-0.272	DAP3_KYSE180	SE	50	0.272
31442	RBM23	RBM23	chr14	-	23386236	23386375	23382932	23383054	23388207	23388358	0	16	32	66	22	31	198	99	0.000161982	0.002749	0.0,0.108	0.262	-0.208	DAP3_KYSE180	SE	32	0.208
31461	ENOSF1	ENOSF1	chr18	-	678695	678737	675320	675402	683245	683380	33	74	12	30	80	4	141	99	3.6491e-06	0.000128352	0.659,0.634	0.934	-0.287	DAP3_KYSE180	SE	45	0.287
31474	ENOSF1	ENOSF1	chr18	-	691203	691276	690548	690631	693881	693908	22	27	3	7	46	0	172	99	0.0001274	0.00227122	0.808,0.689	1	-0.252	DAP3_KYSE180	SE	25	0.252
31478	ENOSF1	ENOSF1	chr18	-	692769	693175	691203	691276	693881	693908	30	11	30	38	11	67	198	99	0.00437866	0.0363756	0.333,0.126	0.076	0.154	DAP3_KYSE180	SE	49	0.154
31498	SELENOI	SELENOI	chr2	+	26597907	26598016	26596234	26596497	26606166	26606215	68	123	18	11	257	9	198	99	0.000565279	0.00737366	0.654,0.848	0.935	-0.184	DAP3_KYSE180	SE	86	0.184
31499	SELENOI	SELENOI	chr2	+	26597907	26598016	26596234	26596497	26607918	26608007	56	92	12	3	156	0	198	99	2.47612e-05	0.000606607	0.7,0.939	1	-0.181	DAP3_KYSE180	SE	68	0.181
31519	MED15	MED15	chr22	+	20905722	20905774	20891403	20891491	20918736	20918975	193	157	38	6	102	2	151	99	0.00209157	0.0205355	0.769,0.945	0.971	-0.114	DAP3_KYSE180	SE	104	0.114
31526	MED15	MED15	chr22	+	20929399	20929519	20922807	20922918	20936897	20937034	189	230	441	288	199	157	198	99	0.000104898	0.00193867	0.176,0.285	0.388	-0.158	DAP3_KYSE180	SE	356	0.158
31527	MED15	MED15	chr22	+	20929399	20929519	20922807	20922918	20936948	20937034	98	131	13	17	112	1	198	99	1.5738e-05	0.000423892	0.79,0.794	0.982	-0.19	DAP3_KYSE180	SE	111	0.19
31538	ZDHHC7	ZDHHC7	chr16	-	85022368	85022479	85015475	85015600	85023909	85024241	171	249	589	464	399	278	198	99	2.09832e-14	9.11265e-12	0.127,0.212	0.418	-0.248	DAP3_KYSE180	SE	677	0.248
31583	MDM1	MDM1	chr12	-	68710360	68710390	68709857	68710033	68715126	68715226	5	23	49	37	42	32	129	99	0.000450855	0.00617654	0.073,0.323	0.502	-0.304	DAP3_KYSE180	SE	54	0.304
31605	EDRF1-DT	EDRF1-DT	chr10	-	127400042	127400157	127398066	127398136	127407990	127408062	6	7	15	38	20	26	198	99	0.00664067	0.0498347	0.167,0.084	0.278	-0.153	DAP3_KYSE180	SE	21	0.153
31621	SENP5	SENP5	chr3	+	196612021	196613565	196594726	196594944	196626536	196626642	740	396	44	43	412	9	198	99	7.85201e-05	0.00153415	0.894,0.822	0.958	-0.1	DAP3_KYSE180	SE	421	0.1
31622	SENP5	SENP5	chr3	+	196650284	196650422	196630403	196630481	196654666	196654750	118	325	18	19	300	9	198	99	0.00465299	0.038084	0.766,0.895	0.943	-0.112	DAP3_KYSE180	SE	136	0.112
31654	RNF144B	RNF144B	chr6	+	18439914	18439975	18399729	18399930	18457385	18457590	51	43	9	0	71	0	160	99	0.00246195	0.0233217	0.778,1.0	1	-0.111	DAP3_KYSE180	SE	43	0.111
31697	TATDN3	TATDN3	chr1	+	212976042	212976105	212970453	212970538	212981077	212981190	92	145	16	0	133	0	162	99	0.000681327	0.00855907	0.778,1.0	1	-0.111	DAP3_KYSE180	SE	108	0.111
31712	DTL	DTL	chr1	+	212216334	212216460	212209089	212209284	212218001	212218100	250	514	48	7	375	3	198	99	9.94914e-05	0.00185657	0.723,0.973	0.984	-0.136	DAP3_KYSE180	SE	298	0.136
31908	L3MBTL4	L3MBTL4	chr18	-	6080879	6080950	5954704	5956386	6093353	6093527	24	28	7	3	33	0	170	99	0.000498012	0.00666887	0.666,0.845	1	-0.244	DAP3_KYSE180	SE	31	0.244
31911	L3MBTL4	L3MBTL4	chr18	-	6080879	6080950	6029382	6032274	6093353	6093527	23	27	0	0	35	6	170	99	3.38121e-05	0.000779612	1.0,1.0	0.773	0.227	DAP3_KYSE180	SE	23	0.227
31921	TIMM8B	TIMM8B	chr11	-	111956690	111957034	111955554	111956186	111957363	111957480	371	293	160	236	253	492	198	99	8.44654e-08	5.68311e-06	0.537,0.383	0.205	0.255	DAP3_KYSE180	SE	529	0.255
31922	TIMM8B	TIMM8B	chr11	-	111956701	111957034	111955554	111956186	111957363	111957480	600	552	160	236	384	492	198	99	5.20028e-13	1.66026e-10	0.652,0.539	0.281	0.315	DAP3_KYSE180	SE	760	0.315
31937	SLX4IP	SLX4IP	chr20	+	10438823	10438879	10415952	10416101	10536878	10536968	31	37	7	2	50	0	155	99	0.0010211	0.0117477	0.739,0.922	1	-0.169	DAP3_KYSE180	SE	38	0.169
32066	MAPKAPK5	MAPKAPK5	chr12	+	112306556	112306665	112305375	112305473	112308074	112308164	554	516	18	9	274	46	198	99	2.97051e-12	7.66285e-10	0.939,0.966	0.749	0.203	DAP3_KYSE180	SE	320	0.203
32067	MAPKAPK5	MAPKAPK5	chr12	+	112306556	112306665	112305375	112305473	112308888	112308984	324	310	3	2	159	15	198	99	1.1514e-07	7.32656e-06	0.982,0.987	0.841	0.143	DAP3_KYSE180	SE	174	0.143
32076	GIGYF2	GIGYF2	chr2	+	233565294	233565364	233562040	233562102	233568133	233568199	33	65	67	56	60	30	169	99	0.00491633	0.0396993	0.224,0.405	0.54	-0.226	DAP3_KYSE180	SE	90	0.226
32107	EXO1	EXO1	chr1	+	242012413	242012518	242012032	242012329	242013710	242013888	52	64	50	48	83	11	198	99	1.31093e-08	1.17096e-06	0.342,0.4	0.79	-0.419	DAP3_KYSE180	SE	94	0.419
32115	TRPC1	TRPC1	chr3	+	142455220	142455375	142442875	142443573	142467099	142467302	45	30	3	0	30	12	198	99	2.4306e-05	0.000598062	0.882,1.0	0.556	0.385	DAP3_KYSE180	SE	30	0.385
32170	ATP11C	ATP11C	chrX	-	138869331	138869403	138867384	138867458	138870350	138870502	49	65	12	0	47	0	171	99	0.00357047	0.0310726	0.703,1.0	1	-0.149	DAP3_KYSE180	SE	47	0.149
32178	SH2B1	SH2B1	chr16	+	28877332	28878354	28875077	28875266	28878694	28878753	127	136	36	34	96	3	198	99	1.69418e-06	6.8501e-05	0.638,0.667	0.941	-0.288	DAP3_KYSE180	SE	99	0.288
32234	PPP6R2	PPP6R2	chr22	+	50827414	50827540	50810448	50810579	50832321	50832564	36	23	134	212	59	101	198	99	8.99626e-07	4.02064e-05	0.118,0.051	0.226	-0.142	DAP3_KYSE180	SE	160	0.142
32296	DUSP22	DUSP22	chr6	+	311879	311962	292056	292560	345853	345928	25	64	4	4	64	0	182	99	0.00187006	0.0188162	0.773,0.897	1	-0.165	DAP3_KYSE180	SE	29	0.165
32299	DUSP22	DUSP22	chr6	+	335113	335163	292056	292560	345853	345928	52	52	4	4	59	0	149	99	0.00620106	0.0472878	0.896,0.896	1	-0.104	DAP3_KYSE180	SE	56	0.104
32325	AGL	AGL	chr1	+	100345478	100345602	100343196	100343384	100346187	100346351	214	401	35	7	354	0	198	99	4.23954e-07	2.1352e-05	0.754,0.966	1	-0.14	DAP3_KYSE180	SE	249	0.14
32369	CBY1	CBY1	chr22	+	39061550	39061690	39052657	39052755	39064021	39064137	30	67	192	141	133	157	198	99	3.00753e-06	0.000109404	0.072,0.192	0.298	-0.166	DAP3_KYSE180	SE	208	0.166
32404	TCEAL4	TCEAL4	chrX	+	102840786	102841035	102840412	102840611	102841146	102841219	8	11	54	46	46	70	198	99	7.17036e-05	0.0014246	0.069,0.107	0.247	-0.159	DAP3_KYSE180	SE	57	0.159
32421	GTDC1	GTDC1	chr2	-	144764748	144765102	144710339	144710410	144899448	144899622	56	40	0	0	44	8	198	99	1.2571e-06	5.31095e-05	1.0,1.0	0.733	0.267	DAP3_KYSE180	SE	40	0.267
32455	WDR73	WDR73	chr15	-	85189203	85189316	85188701	85189067	85189414	85189579	133	108	10	40	188	101	198	99	0.00579914	0.0448997	0.869,0.574	0.482	0.24	DAP3_KYSE180	SE	143	0.24
32511	ARHGEF9	ARHGEF9	chrX	-	62944411	62944591	62926137	62926329	62974183	62974556	57	79	5	20	136	2	198	99	2.85783e-05	0.00068362	0.851,0.664	0.971	-0.213	DAP3_KYSE180	SE	62	0.213
32527	MGME1	MGME1	chr20	+	17953349	17953394	17950443	17951013	17956326	17956546	1	8	172	227	67	167	144	99	0	0	0.004,0.024	0.216	-0.202	DAP3_KYSE180	SE	173	0.202
32565	DYNLRB1	DYNLRB1	chr20	+	33107224	33107303	33104188	33104266	33114076	33114148	8	8	58	38	19	19	178	99	2.67687e-05	0.000647296	0.071,0.105	0.357	-0.269	DAP3_KYSE180	SE	38	0.269
32605	ZNF197	ZNF197	chr3	+	44672305	44672438	44670565	44671036	44672553	44672713	17	29	93	103	61	61	198	99	4.98521e-08	3.62663e-06	0.084,0.123	0.333	-0.23	DAP3_KYSE180	SE	110	0.23
32627	LINC00963	LINC00963	chr9	+	132264675	132265418	132250938	132251578	132265601	132265951	154	170	8	16	208	64	198	99	7.3161e-08	5.05705e-06	0.906,0.842	0.619	0.255	DAP3_KYSE180	SE	162	0.255
32629	LINC00963	LINC00963	chr9	+	132264675	132265418	132255756	132255874	132265601	132265951	274	341	89	205	382	574	198	99	4.02596e-08	3.04561e-06	0.606,0.454	0.25	0.28	DAP3_KYSE180	SE	363	0.28
32651	SEC31A	SEC31A	chr4	-	83782783	83782861	83778841	83778917	83783686	83783725	59	70	8	5	131	53	177	99	1.61976e-05	0.000431693	0.805,0.887	0.58	0.266	DAP3_KYSE180	SE	67	0.266
32653	SEC31A	SEC31A	chr4	-	83783686	83783725	83778841	83778917	83784470	83784545	11	13	332	296	73	197	138	99	0	0	0.023,0.031	0.21	-0.183	DAP3_KYSE180	SE	270	0.183
32665	DPH7	DPH7	chr9	-	140470160	140470346	140469203	140469295	140470531	140470619	103	203	3	31	108	64	198	99	2.1169e-08	1.75816e-06	0.945,0.766	0.458	0.397	DAP3_KYSE180	SE	106	0.397
32666	DPH7	DPH7	chr9	-	140470160	140470346	140469203	140469298	140470531	140470619	307	273	2	7	184	18	198	99	4.86247e-06	0.000162396	0.987,0.951	0.836	0.133	DAP3_KYSE180	SE	202	0.133
32670	DPH7	DPH7	chr9	-	140470760	140470854	140469203	140470619	140471921	140472055	528	694	12	33	334	66	193	99	4.5064e-13	1.46761e-10	0.958,0.915	0.722	0.215	DAP3_KYSE180	SE	400	0.215
32672	DPH7	DPH7	chr9	-	140470760	140470854	140469203	140470619	140473076	140473377	348	464	31	35	216	67	193	99	3.02557e-09	3.36708e-07	0.852,0.872	0.623	0.239	DAP3_KYSE180	SE	283	0.239
32676	DPH7	DPH7	chr9	-	140471921	140472055	140469203	140470619	140473076	140473377	377	375	31	35	231	67	198	99	9.98027e-08	6.51785e-06	0.859,0.843	0.633	0.218	DAP3_KYSE180	SE	298	0.218
32680	FAM114A2	FAM114A2	chr5	-	153390800	153390880	153382406	153382529	153405958	153406082	192	208	22	11	306	5	179	99	0.000146899	0.00254189	0.828,0.913	0.971	-0.1	DAP3_KYSE180	SE	214	0.1
32693	PPP1R21	PPP1R21	chr2	+	48732702	48732735	48725631	48725874	48734407	48734524	107	118	46	20	159	9	132	99	4.26142e-05	0.000937005	0.636,0.816	0.93	-0.204	DAP3_KYSE180	SE	138	0.204
32714	TIRAP	TIRAP	chr11	+	126159559	126159712	126152981	126153048	126160356	126160480	18	32	33	21	58	18	198	99	0.00216122	0.0210638	0.214,0.432	0.617	-0.294	DAP3_KYSE180	SE	51	0.294
32715	TIRAP	TIRAP	chr11	+	126159559	126159728	126152981	126153048	126160356	126160480	17	24	33	21	40	18	198	99	0.00625533	0.0476172	0.205,0.364	0.526	-0.242	DAP3_KYSE180	SE	45	0.242
32719	RDH13	RDH13	chr19	-	55559413	55559625	55558472	55558856	55559696	55559909	53	66	13	49	20	63	198	99	5.0943e-06	0.000169131	0.671,0.402	0.137	0.399	DAP3_KYSE180	SE	66	0.399
32738	PPCDC	PPCDC	chr15	+	75335781	75335877	75320587	75320794	75336726	75336855	63	57	10	4	206	2	195	99	6.64777e-05	0.00133975	0.762,0.879	0.981	-0.16	DAP3_KYSE180	SE	61	0.16
32765	RPL7L1	RPL7L1	chr6	+	42848598	42848820	42847353	42847689	42851188	42851352	511	605	111	93	570	33	198	99	1.18062e-07	7.47562e-06	0.697,0.765	0.896	-0.165	DAP3_KYSE180	SE	603	0.165
32768	PPP1R12B	PPP1R12B	chr1	+	202399858	202399938	202397982	202398057	202400607	202400747	35	68	9	3	32	0	179	99	0.00212286	0.020781	0.683,0.926	1	-0.196	DAP3_KYSE180	SE	32	0.196
32788	GATC	GATC	chr12	+	120892735	120892833	120884459	120884632	120894878	120894982	8	14	230	140	60	118	197	99	1.13243e-14	5.21653e-12	0.017,0.048	0.204	-0.171	DAP3_KYSE180	SE	154	0.171
32873	TMCO3	TMCO3	chr13	+	114157810	114157903	114156066	114156195	114164552	114164739	363	580	97	59	706	9	192	99	1.89404e-13	6.50107e-11	0.659,0.835	0.976	-0.229	DAP3_KYSE180	SE	460	0.229
32912	TMCO3	TMCO3	chr13	+	114193671	114193822	114188359	114188555	114203739	114204544	139	141	14	17	162	3	198	99	0.000217734	0.00348693	0.832,0.806	0.964	-0.145	DAP3_KYSE180	SE	153	0.145
32937	DLG4	DLG4	chr17	-	7095211	7095321	7094585	7094677	7096263	7096436	117	167	20	55	37	59	198	99	1.13852e-09	1.41746e-07	0.745,0.603	0.239	0.435	DAP3_KYSE180	SE	96	0.435
32955	RNF170	RNF170	chr8	-	42729073	42729149	42725146	42725255	42742870	42743014	150	199	23	9	235	4	175	99	0.00035292	0.00510088	0.787,0.926	0.971	-0.114	DAP3_KYSE180	SE	173	0.114
33014	GON4L	GON4L	chr1	-	155722994	155723205	155721750	155722378	155724165	155724279	227	207	2	6	146	12	198	99	0.00102423	0.0117711	0.983,0.945	0.859	0.105	DAP3_KYSE180	SE	158	0.105
33037	HNRNPH1	HNRNPH1	chr5	-	179046269	179046408	179045145	179045324	179047892	179048036	2701	2712	547	328	4512	151	198	99	0	0	0.712,0.805	0.937	-0.179	DAP3_KYSE180	SE	3040	0.179
33087	ZBTB25	ZBTB25	chr14	-	64961960	64962277	64957078	64957258	64966158	64967171	166	182	55	61	58	52	198	99	7.52009e-05	0.00147995	0.601,0.599	0.358	0.242	DAP3_KYSE180	SE	110	0.242
33091	ZBTB25	ZBTB25	chr14	-	64961960	64962277	64957078	64957258	64970378	64970556	140	159	210	194	36	108	198	99	0.000537705	0.0070901	0.25,0.291	0.143	0.127	DAP3_KYSE180	SE	144	0.127
33093	ZBTB25	ZBTB25	chr14	-	64966158	64966281	64957078	64957258	64969618	64969845	56	67	18	35	52	6	198	99	0.00251781	0.023682	0.609,0.489	0.812	-0.263	DAP3_KYSE180	SE	58	0.263
33104	ZBTB25	ZBTB25	chr14	-	64969618	64969845	64966158	64966281	64970378	64970556	58	57	1	3	31	7	198	99	0.00210522	0.0206443	0.967,0.905	0.689	0.247	DAP3_KYSE180	SE	38	0.247
33127	UEVLD	UEVLD	chr11	-	18591760	18591924	18587893	18588029	18596893	18596959	78	124	2	2	89	10	198	99	0.000870234	0.0103786	0.951,0.969	0.817	0.143	DAP3_KYSE180	SE	80	0.143
33128	UEVLD	UEVLD	chr11	-	18591760	18591924	18587893	18588029	18600270	18600355	61	80	1	1	60	6	198	99	0.0019561	0.0194707	0.968,0.976	0.833	0.139	DAP3_KYSE180	SE	62	0.139
33196	STAU2	STAU2	chr8	-	74621266	74621397	74600888	74601048	74650518	74650584	48	108	272	243	188	217	198	99	7.51477e-08	5.16393e-06	0.081,0.182	0.302	-0.17	DAP3_KYSE180	SE	320	0.17
33210	TNNT1	TNNT1	chr19	-	55657801	55657834	55656911	55656933	55658048	55658075	96	96	314	371	200	314	132	99	1.87302e-06	7.43172e-05	0.187,0.163	0.323	-0.148	DAP3_KYSE180	SE	410	0.148
33213	AGGF1	AGGF1	chr5	+	76344760	76344812	76343985	76344097	76349789	76349955	46	69	11	0	90	0	151	99	0.00132577	0.0143722	0.733,1.0	1	-0.133	DAP3_KYSE180	SE	57	0.133
33214	AGGF1	AGGF1	chr5	+	76348530	76348632	76343985	76344097	76349789	76349955	77	244	11	0	159	0	198	99	0.00398775	0.0338142	0.778,1.0	1	-0.111	DAP3_KYSE180	SE	88	0.111
33294	HAP1	HAP1	chr17	-	39881017	39881406	39873990	39874278	39882110	39882149	504	435	14	20	296	36	198	99	1.1629e-05	0.000332357	0.947,0.916	0.804	0.127	DAP3_KYSE180	SE	332	0.127
33304	HDAC10	HDAC10	chr22	-	50686120	50686205	50685303	50685395	50686318	50686574	309	263	71	42	371	11	184	99	1.16971e-10	1.93673e-08	0.701,0.771	0.948	-0.212	DAP3_KYSE180	SE	305	0.212
33332	NME6	NME6	chr3	-	48337608	48337648	48336564	48336725	48338216	48338319	138	108	1	7	157	20	139	99	0.000517747	0.00688028	0.99,0.917	0.848	0.106	DAP3_KYSE180	SE	115	0.106
33349	DOT1L	DOT1L	chr19	+	2202698	2202778	2199882	2199938	2208933	2208975	117	124	22	0	102	0	179	99	0.000631309	0.00806133	0.746,1.0	1	-0.127	DAP3_KYSE180	SE	102	0.127
33352	DOT1L	DOT1L	chr19	+	2207572	2207679	2199882	2199938	2208933	2208975	144	169	22	0	165	0	198	99	0.000262142	0.00403384	0.766,1.0	1	-0.117	DAP3_KYSE180	SE	165	0.117
33393	SOX2-OT	SOX2-OT	chr3	+	181417385	181417671	181328648	181328717	181432972	181433080	161	133	6	10	225	36	198	99	0.000482978	0.00651285	0.931,0.869	0.758	0.142	DAP3_KYSE180	SE	143	0.142
33395	SOX2-OT	SOX2-OT	chr3	+	181432972	181433080	181328648	181328717	181457356	181460013	187	113	82	40	218	44	198	99	0.0023638	0.022591	0.533,0.585	0.712	-0.153	DAP3_KYSE180	SE	153	0.153
33399	FAM126A	FAM126A	chr7	-	22986570	22986866	22973850	22985782	22999874	23000034	180	188	223	287	115	404	198	99	7.40914e-08	5.10494e-06	0.288,0.247	0.125	0.142	DAP3_KYSE180	SE	403	0.142
33429	TARS2	TARS2	chr1	+	150477107	150477209	150476810	150476911	150477381	150477454	542	497	86	75	447	6	198	99	2.44249e-14	1.05012e-11	0.759,0.768	0.974	-0.21	DAP3_KYSE180	SE	453	0.21
33460	ANAPC10	ANAPC10	chr4	-	145985723	145985844	145915726	145916755	146002811	146002902	230	248	136	56	247	26	198	99	0.00026898	0.00412135	0.458,0.689	0.826	-0.252	DAP3_KYSE180	SE	273	0.252
33461	ANAPC10	ANAPC10	chr4	-	145985723	145985844	145915726	145916755	146017136	146017263	109	119	13	6	107	1	198	99	0.00118601	0.0132034	0.807,0.908	0.982	-0.124	DAP3_KYSE180	SE	108	0.124
33479	HSD17B4	HSD17B4	chr5	+	118807330	118807395	118792009	118792063	118809602	118809710	0	11	352	352	109	408	164	99	0	0	0.0,0.019	0.139	-0.13	DAP3_KYSE180	SE	352	0.13
33503	ECSIT	ECSIT	chr19	-	11624618	11625036	11618805	11618863	11639876	11639949	149	60	19	3	37	0	198	99	0.00121987	0.0134772	0.797,0.909	1	-0.147	DAP3_KYSE180	SE	37	0.147
33530	SPG21	SPG21	chr15	-	65275844	65275931	65273201	65273363	65282002	65282252	827	591	119	53	691	21	186	99	2.01343e-08	1.68743e-06	0.787,0.856	0.946	-0.124	DAP3_KYSE180	SE	644	0.124
33538	PARP3	PARP3	chr3	+	51976945	51977062	51976378	51976724	51977364	51977554	13	13	9	8	54	9	198	99	0.00330662	0.0292659	0.419,0.448	0.75	-0.317	DAP3_KYSE180	SE	21	0.317
33550	IFT81	IFT81	chr12	+	110598966	110599088	110584757	110584853	110600723	110600870	28	47	62	83	24	121	198	99	0.000724746	0.00898666	0.184,0.221	0.09	0.113	DAP3_KYSE180	SE	90	0.113
33569	KIF13A	KIF13A	chr6	-	17771344	17771449	17763923	17765177	17772138	17772290	314	614	234	130	515	67	198	99	0.00297646	0.0269478	0.402,0.703	0.794	-0.242	DAP3_KYSE180	SE	548	0.242
33574	KIF13A	KIF13A	chr6	-	17790102	17790141	17788006	17788106	17794479	17794626	75	221	363	281	235	142	138	99	4.83182e-06	0.000161455	0.129,0.361	0.543	-0.298	DAP3_KYSE180	SE	377	0.298
33604	SLC38A7	SLC38A7	chr16	-	58704773	58705148	58704016	58704071	58705999	58706147	39	27	0	0	67	5	198	99	0.00115772	0.0129566	1.0,1.0	0.87	0.13	DAP3_KYSE180	SE	27	0.13
33618	MND1	MND1	chr4	+	154271215	154271281	154265800	154265892	154315413	154315488	32	25	9	3	31	0	165	99	0.000328348	0.00481968	0.681,0.833	1	-0.243	DAP3_KYSE180	SE	28	0.243
33667	FIG4	FIG4	chr6	+	110062646	110062747	110056352	110056501	110064312	110064475	29	32	27	2	74	2	198	99	0.00477968	0.0388489	0.349,0.889	0.949	-0.33	DAP3_KYSE180	SE	34	0.33
33732	TRIM2	TRIM2	chr4	+	154202616	154202717	154197044	154197282	154214133	154214285	1	7	102	164	39	150	198	99	7.07474e-10	9.40736e-08	0.005,0.021	0.115	-0.102	DAP3_KYSE180	SE	103	0.102
33755	HSF4	HSF4	chr16	+	67201363	67201502	67201022	67201125	67201726	67201850	290	317	38	25	194	6	198	99	0.00140625	0.0150312	0.792,0.864	0.942	-0.114	DAP3_KYSE180	SE	200	0.114
33801	RBMXL1	RBMXL1	chr1	-	89453934	89454034	89445138	89449749	89458267	89458312	88	156	63	38	180	19	198	99	0.000473674	0.00641556	0.411,0.672	0.826	-0.284	DAP3_KYSE180	SE	151	0.284
33814	DFFB	DFFB	chr1	+	3782847	3782962	3782375	3782564	3784537	3784617	33	31	20	46	9	44	198	99	0.000238236	0.00374688	0.452,0.252	0.093	0.259	DAP3_KYSE180	SE	53	0.259
33855	ZNF41	ZNF41	chrX	-	47326808	47327069	47315670	47315797	47341857	47342345	32	32	0	0	19	9	198	99	1.32173e-08	1.17816e-06	1.0,1.0	0.514	0.486	DAP3_KYSE180	SE	28	0.486
33861	ZNF41	ZNF41	chrX	-	47326808	47327159	47315670	47315797	47341857	47342345	47	41	0	0	18	9	198	99	2.11327e-09	2.45121e-07	1.0,1.0	0.5	0.5	DAP3_KYSE180	SE	27	0.5
33906	AGTRAP	AGTRAP	chr1	+	11806183	11806280	11805859	11805894	11807496	11807602	75	49	420	391	172	395	196	99	4.07896e-09	4.33728e-07	0.083,0.06	0.18	-0.108	DAP3_KYSE180	SE	440	0.108
33940	MEMO1	MEMO1	chr2	-	32108454	32108531	32094916	32095021	32117060	32117203	256	461	60	53	445	32	176	99	0.00174212	0.0178108	0.706,0.83	0.887	-0.119	DAP3_KYSE180	SE	316	0.119
33962	HERC5	HERC5	chr4	+	89407265	89407379	89400503	89400658	89410316	89410487	111	221	55	17	114	2	198	99	0.000171328	0.00287625	0.502,0.867	0.966	-0.281	DAP3_KYSE180	SE	116	0.281
33967	ZNF213-AS1	ZNF213-AS1	chr16	-	3182850	3182943	3182019	3182104	3184630	3184883	77	65	11	5	59	29	192	99	3.05904e-05	0.000721582	0.783,0.87	0.512	0.315	DAP3_KYSE180	SE	70	0.315
33981	SH2D4A	SH2D4A	chr8	+	19214713	19214794	19192196	19192368	19218713	19218825	57	51	89	54	95	49	180	99	0.000204263	0.0033037	0.26,0.342	0.516	-0.215	DAP3_KYSE180	SE	105	0.215
34065	RHBDF2	RHBDF2	chr17	-	74484055	74484214	74483793	74483933	74497434	74497505	35	48	0	1	46	6	198	99	0.000280387	0.0042532	1.0,0.96	0.793	0.187	DAP3_KYSE180	SE	35	0.187
34076	ANKS6	ANKS6	chr9	-	101530362	101530532	101518701	101518885	101536158	101536362	51	104	0	0	87	6	198	99	0.000311654	0.00461565	1.0,1.0	0.879	0.121	DAP3_KYSE180	SE	51	0.121
34077	ANKS6	ANKS6	chr9	-	101533177	101533328	101518701	101518885	101536158	101536362	82	158	0	0	99	6	198	99	0.000307256	0.00456678	1.0,1.0	0.892	0.108	DAP3_KYSE180	SE	82	0.108
34091	TAF6	TAF6	chr7	-	99716140	99716272	99711676	99711891	99716502	99716981	109	80	40	54	34	55	198	99	0.00016676	0.00281605	0.577,0.426	0.236	0.265	DAP3_KYSE180	SE	89	0.265
34100	ZNF717	ZNF717	chr3	-	75786607	75788496	75781210	75781272	75790426	75790519	19	37	44	44	10	64	198	99	0.000275537	0.00419333	0.178,0.296	0.072	0.165	DAP3_KYSE180	SE	63	0.165
34101	ZNF717	ZNF717	chr3	-	75833934	75834153	75832456	75832515	75834534	75834700	18	34	15	34	14	38	198	99	0.0044951	0.0371159	0.375,0.333	0.156	0.198	DAP3_KYSE180	SE	33	0.198
34174	STAG3L4	STAG3L4	chr7	+	66773563	66773639	66770973	66771070	66773921	66774126	16	26	229	197	81	236	175	99	7.28094e-08	5.04016e-06	0.038,0.069	0.163	-0.11	DAP3_KYSE180	SE	223	0.11
34188	EYA3	EYA3	chr1	-	28369081	28369161	28365349	28365416	28374893	28374937	259	158	27	18	152	1	179	99	2.29572e-06	8.79697e-05	0.841,0.829	0.988	-0.153	DAP3_KYSE180	SE	153	0.153
34243	OARD1	OARD1	chr6	-	41036579	41036692	41032510	41035176	41038870	41039015	310	359	47	33	343	13	198	99	0.000134388	0.00237058	0.767,0.845	0.93	-0.124	DAP3_KYSE180	SE	356	0.124
34244	OARD1	OARD1	chr6	-	41037814	41037873	41034526	41035176	41038870	41039015	220	246	47	33	268	13	158	99	3.03559e-05	0.000716836	0.746,0.824	0.928	-0.143	DAP3_KYSE180	SE	267	0.143
34263	MANEA	MANEA	chr6	+	96052702	96052779	96044612	96044722	96053623	96057328	98	98	15	0	72	0	176	99	0.00225781	0.0217923	0.786,1.0	1	-0.107	DAP3_KYSE180	SE	72	0.107
34272	ASPH	ASPH	chr8	-	62531536	62531578	62496502	62496588	62550505	62550562	112	128	6	17	145	0	141	99	8.37908e-06	0.000252512	0.929,0.841	1	-0.115	DAP3_KYSE180	SE	118	0.115
34287	AHNAK	AHNAK	chr11	-	62259203	62259303	62201015	62201363	62302474	62302662	63	45	18	8	53	2	198	99	0.00137608	0.0147945	0.636,0.738	0.93	-0.243	DAP3_KYSE180	SE	53	0.243
34289	SKA3	SKA3	chr13	-	21732060	21732264	21729831	21729950	21734040	21734126	78	138	0	1	109	9	198	99	2.17479e-05	0.000546694	1.0,0.986	0.858	0.135	DAP3_KYSE180	SE	78	0.135
34340	PREPL	PREPL	chr2	-	44548965	44549039	44544745	44548584	44549869	44549993	309	606	54	9	830	10	173	99	2.92827e-05	0.000696854	0.766,0.975	0.979	-0.108	DAP3_KYSE180	SE	363	0.108
34345	PREPL	PREPL	chr2	-	44586635	44586889	44573406	44573529	44588518	44588633	72	159	208	151	327	199	198	99	0.00026441	0.00406195	0.148,0.345	0.451	-0.205	DAP3_KYSE180	SE	280	0.205
34347	PREPL	PREPL	chr2	-	44586635	44586889	44573406	44573529	44588662	44589001	63	126	48	81	248	63	198	99	3.99456e-06	0.000138316	0.396,0.438	0.663	-0.246	DAP3_KYSE180	SE	111	0.246
34348	PREPL	PREPL	chr2	-	44586635	44587177	44573406	44573529	44588518	44588700	122	181	208	151	334	199	198	99	0.00218718	0.0212587	0.227,0.375	0.456	-0.155	DAP3_KYSE180	SE	330	0.155
34349	PREPL	PREPL	chr2	-	44586635	44587177	44573406	44573529	44588555	44588633	60	128	23	99	253	63	198	99	0.00339173	0.0298514	0.566,0.393	0.668	-0.189	DAP3_KYSE180	SE	83	0.189
34350	PREPL	PREPL	chr2	-	44586635	44587177	44573406	44573529	44588662	44589001	61	122	48	81	242	63	198	99	3.56472e-06	0.000125796	0.389,0.43	0.658	-0.249	DAP3_KYSE180	SE	109	0.249
34374	TMEM126B	TMEM126B	chr11	+	85340175	85340306	85339616	85339732	85342730	85342852	2	0	157	115	28	113	198	99	7.83673e-12	1.78902e-09	0.006,0.0	0.11	-0.107	DAP3_KYSE180	SE	115	0.107
34376	TMEM126B	TMEM126B	chr11	+	85342188	85342360	85340175	85340306	85342730	85342852	77	123	0	0	137	9	198	99	2.37917e-05	0.000587987	1.0,1.0	0.884	0.116	DAP3_KYSE180	SE	77	0.116
34384	CUTC	CUTC	chr10	+	101510125	101510153	101507013	101507147	101515381	101515891	69	76	28	5	63	2	127	99	0.00364737	0.0315995	0.658,0.922	0.961	-0.171	DAP3_KYSE180	SE	65	0.171
34391	MTHFSD	MTHFSD	chr16	-	86581640	86581717	86575706	86575819	86582069	86582183	21	20	6	1	34	0	176	99	0.00182907	0.018489	0.663,0.918	1	-0.21	DAP3_KYSE180	SE	21	0.21
34392	MTHFSD	MTHFSD	chr16	-	86581640	86581717	86580164	86580255	86582069	86582183	28	29	85	165	68	127	176	99	0.000469417	0.00637265	0.156,0.09	0.231	-0.108	DAP3_KYSE180	SE	113	0.108
34550	SERPINB6	SERPINB6	chr6	-	2969012	2969147	2959401	2959576	2971350	2971510	6	5	81	116	64	149	198	99	4.6998e-11	8.73471e-09	0.036,0.021	0.177	-0.148	DAP3_KYSE180	SE	87	0.148
34551	SERPINB6	SERPINB6	chr6	-	2969012	2969147	2959401	2959576	2971481	2971801	9	2	17	37	47	39	198	99	2.07017e-05	0.000524896	0.209,0.026	0.376	-0.259	DAP3_KYSE180	SE	26	0.259
34553	SERPINB6	SERPINB6	chr6	-	2969012	2969147	2959401	2959576	2971766	2971801	9	4	118	187	63	189	198	99	3.92808e-12	9.7011e-10	0.037,0.011	0.143	-0.119	DAP3_KYSE180	SE	127	0.119
34568	GNAS	GNAS	chr20	+	57473995	57474040	57470666	57470739	57478585	57478640	2780	2120	3022	2740	3359	1970	144	99	3.29428e-08	2.57205e-06	0.387,0.347	0.54	-0.173	DAP3_KYSE180	SE	4860	0.173
34600	PEX1	PEX1	chr7	-	92138642	92138725	92136307	92136440	92140257	92140361	12	46	25	25	108	12	182	99	3.46294e-06	0.00012294	0.207,0.5	0.83	-0.476	DAP3_KYSE180	SE	37	0.476
34626	ALPK1	ALPK1	chr4	+	113236956	113237008	113218498	113218625	113298833	113299054	52	70	14	18	33	0	151	99	1.96094e-05	0.00050259	0.709,0.718	1	-0.286	DAP3_KYSE180	SE	33	0.286
34657	PRMT5	PRMT5	chr14	-	23396734	23396823	23394087	23394249	23397334	23397420	4	8	70	38	13	10	188	99	2.79334e-06	0.000103167	0.029,0.1	0.406	-0.342	DAP3_KYSE180	SE	23	0.342
34676	CREM	CREM	chr10	+	35437295	35437419	35415768	35416121	35495822	35495979	47	111	18	17	114	7	198	99	0.0028127	0.0258304	0.566,0.766	0.891	-0.225	DAP3_KYSE180	SE	65	0.225
34688	CREM	CREM	chr10	+	35490378	35490414	35468061	35468204	35495822	35495979	0	1	29	33	8	38	135	99	0.000157231	0.00268541	0.0,0.022	0.134	-0.123	DAP3_KYSE180	SE	29	0.123
34698	LINC00847	LINC00847	chr5	+	180258735	180258941	180257956	180258229	180261311	180262726	40	20	144	71	37	50	198	99	0.000812678	0.00984973	0.122,0.123	0.27	-0.148	DAP3_KYSE180	SE	87	0.148
34700	LINC00847	LINC00847	chr5	+	180258758	180258941	180257956	180258229	180261311	180262726	39	18	144	71	37	50	198	99	0.000433752	0.00598961	0.119,0.113	0.27	-0.154	DAP3_KYSE180	SE	87	0.154
34702	LINC00847	LINC00847	chr5	+	180259672	180259860	180258758	180258941	180261311	180262726	8	9	39	18	2	37	198	99	0.00558149	0.0436765	0.093,0.2	0.026	0.121	DAP3_KYSE180	SE	27	0.121
34705	IQSEC2	IQSEC2	chrX	-	53308745	53308841	53284981	53285243	53310677	53310766	30	24	31	19	36	9	195	99	0.00123451	0.0136	0.329,0.391	0.67	-0.31	DAP3_KYSE180	SE	43	0.31
34737	IL15	IL15	chr4	+	142577338	142577460	142557735	142557901	142609974	142610188	42	21	6	1	28	0	198	99	0.00453379	0.0373302	0.778,0.913	1	-0.154	DAP3_KYSE180	SE	22	0.154
34773	ACAD10	ACAD10	chr12	+	112148076	112148169	112147329	112147488	112150301	112150461	80	84	151	235	79	91	192	99	0.00126731	0.0138867	0.215,0.156	0.309	-0.123	DAP3_KYSE180	SE	170	0.123
34792	ACAD10	ACAD10	chr12	+	112183947	112184088	112182446	112182847	112184852	112184990	374	612	56	36	378	1	198	99	9.30762e-11	1.58589e-08	0.77,0.895	0.995	-0.162	DAP3_KYSE180	SE	379	0.162
34796	ENTPD6	ENTPD6	chr20	+	25187157	25187226	25176305	25176503	25187711	25188033	124	109	260	188	181	170	168	99	8.21773e-05	0.00159054	0.219,0.255	0.386	-0.149	DAP3_KYSE180	SE	297	0.149
34812	NRM	NRM	chr6	-	30657052	30657229	30655823	30656719	30657801	30658020	129	183	20	20	190	9	198	99	0.00600015	0.0461293	0.763,0.821	0.913	-0.121	DAP3_KYSE180	SE	149	0.121
34813	NRM	NRM	chr6	-	30657052	30657229	30655823	30656719	30657823	30658020	258	382	129	191	350	89	198	99	0.000194615	0.00317786	0.5,0.5	0.663	-0.163	DAP3_KYSE180	SE	387	0.163
34815	NRM	NRM	chr6	-	30657052	30657247	30655825	30656719	30657823	30658020	120	181	129	191	176	89	198	99	0.000127333	0.00227097	0.317,0.321	0.497	-0.178	DAP3_KYSE180	SE	249	0.178
34849	EPN1	EPN1	chr19	+	56188915	56189100	56187990	56188584	56189892	56190221	30	18	176	154	47	98	198	99	5.92891e-06	0.000190752	0.079,0.055	0.193	-0.126	DAP3_KYSE180	SE	145	0.126
34902	BCL2L13	BCL2L13	chr22	+	18178906	18178976	18165979	18166087	18209442	18213621	5	26	15	8	28	3	169	99	0.00530233	0.0419909	0.163,0.656	0.845	-0.435	DAP3_KYSE180	SE	20	0.435
34904	BCL2L13	BCL2L13	chr22	+	18178906	18178976	18171751	18171908	18209442	18213621	222	446	161	95	489	48	169	99	0.000180588	0.00300084	0.447,0.733	0.856	-0.266	DAP3_KYSE180	SE	383	0.266
34907	BCL2L13	BCL2L13	chr22	+	18185008	18185152	18171751	18171908	18209442	18213621	589	723	161	95	738	48	198	99	1.10818e-05	0.000319265	0.647,0.792	0.885	-0.165	DAP3_KYSE180	SE	750	0.165
34918	TVP23B	TVP23B	chr17	+	18694208	18694273	18692665	18692748	18700891	18700981	143	98	0	3	100	13	164	99	4.98432e-06	0.000165778	1.0,0.952	0.823	0.153	DAP3_KYSE180	SE	101	0.153
34950	TMEM241	TMEM241	chr18	-	20979529	20979611	20957609	20957635	21001330	21001408	29	31	6	0	135	0	181	99	0.00223755	0.0216361	0.726,1.0	1	-0.137	DAP3_KYSE180	SE	31	0.137
34952	TMEM241	TMEM241	chr18	-	20979529	20979611	20964953	20965031	21001330	21001408	47	65	23	22	228	16	181	99	7.14835e-08	4.97039e-06	0.528,0.618	0.886	-0.313	DAP3_KYSE180	SE	70	0.313
34962	TMEM241	TMEM241	chr18	-	21010594	21010641	21001330	21001408	21017744	21017925	39	91	13	11	191	8	146	99	0.000720109	0.00894292	0.67,0.849	0.942	-0.182	DAP3_KYSE180	SE	52	0.182
34975	CROCCP3	CROCCP3	chr1	-	16811317	16811401	16810727	16810959	16812063	16812160	22	45	13	21	22	2	183	99	0.00384476	0.0329024	0.478,0.537	0.856	-0.348	DAP3_KYSE180	SE	24	0.348
35024	IL17RC	IL17RC	chr3	+	9962608	9962653	9962174	9962286	9965564	9965665	16	19	70	131	58	112	144	99	4.028e-05	0.00089653	0.136,0.091	0.263	-0.15	DAP3_KYSE180	SE	86	0.15
35027	IL17RC	IL17RC	chr3	+	9970263	9970314	9969988	9970170	9971535	9971581	102	108	17	20	154	4	150	99	1.29056e-05	0.000360926	0.798,0.781	0.962	-0.172	DAP3_KYSE180	SE	119	0.172
35110	MTSS1	MTSS1	chr8	-	125569921	125570116	125568472	125568646	125575022	125575230	118	85	12	23	76	1	198	99	9.31892e-05	0.0017601	0.831,0.649	0.974	-0.234	DAP3_KYSE180	SE	77	0.234
35112	MTSS1	MTSS1	chr8	-	125592791	125592803	125580619	125580777	125597327	125597402	4	4	55	35	19	14	111	99	8.34487e-09	8.02041e-07	0.061,0.093	0.548	-0.471	DAP3_KYSE180	SE	33	0.471
35135	SUMO1	SUMO1	chr2	-	203084754	203084826	203079079	203079157	203103162	203103320	689	834	164	36	668	28	171	99	0.00458055	0.0376287	0.709,0.931	0.932	-0.112	DAP3_KYSE180	SE	696	0.112
35152	XPNPEP1	XPNPEP1	chr10	-	111667448	111667573	111651479	111651584	111683159	111683269	103	96	0	12	55	0	198	99	0.00663029	0.049781	1.0,0.8	1	-0.1	DAP3_KYSE180	SE	55	0.1
35154	XPNPEP1	XPNPEP1	chr10	-	111674768	111674857	111667448	111667573	111683159	111683269	608	715	98	86	652	41	188	99	0.000133615	0.00235967	0.766,0.814	0.893	-0.103	DAP3_KYSE180	SE	693	0.103
35228	LMO7	LMO7	chr13	+	76383289	76383319	76378424	76378677	76391296	76391414	142	180	34	8	97	1	129	99	0.000140784	0.00245918	0.762,0.945	0.987	-0.134	DAP3_KYSE180	SE	98	0.134
35242	ITGB5	ITGB5	chr3	-	124536467	124536557	124515234	124515664	124540159	124540321	30	28	2	5	22	0	189	99	0.00498054	0.0401099	0.887,0.746	1	-0.183	DAP3_KYSE180	SE	22	0.183
35304	TTLL4	TTLL4	chr2	+	219591991	219592070	219575557	219575760	219602301	219603886	115	144	27	30	128	10	178	99	0.00246092	0.023317	0.703,0.727	0.877	-0.162	DAP3_KYSE180	SE	138	0.162
35336	CHAF1A	CHAF1A	chr19	+	4418016	4418073	4408899	4409756	4422562	4422792	220	444	47	57	462	21	156	99	1.46733e-06	6.06407e-05	0.748,0.832	0.933	-0.143	DAP3_KYSE180	SE	267	0.143
35398	CAPRIN2	CAPRIN2	chr12	-	30886562	30886645	30884276	30884444	30887901	30888140	19	29	82	140	37	49	182	99	2.60116e-05	0.000631832	0.112,0.101	0.291	-0.184	DAP3_KYSE180	SE	86	0.184
35415	TMPRSS4	TMPRSS4	chr11	+	117969699	117969749	117965536	117965570	117973815	117973968	92	128	0	1	67	7	149	99	6.38917e-05	0.00129818	1.0,0.988	0.864	0.13	DAP3_KYSE180	SE	74	0.13
35431	TM2D1	TM2D1	chr1	-	62152463	62152567	62149088	62149218	62160368	62160442	65	82	158	228	142	191	198	99	0.00046429	0.00632033	0.171,0.152	0.271	-0.11	DAP3_KYSE180	SE	223	0.11
35432	TM2D1	TM2D1	chr1	-	62152463	62152593	62149088	62149218	62160368	62160442	114	122	158	228	223	191	198	99	0.00029131	0.00438544	0.265,0.211	0.369	-0.131	DAP3_KYSE180	SE	272	0.131
35495	TP53I11	TP53I11	chr11	-	44960716	44960832	44959757	44959917	44972227	44972434	18	50	234	250	98	224	198	99	5.93857e-08	4.22487e-06	0.037,0.091	0.179	-0.115	DAP3_KYSE180	SE	252	0.115
35504	PPIP5K2	PPIP5K2	chr5	+	102522020	102522140	102520372	102520445	102526542	102526683	14	21	50	48	63	59	198	99	9.97591e-05	0.00186079	0.123,0.179	0.348	-0.197	DAP3_KYSE180	SE	64	0.197
35524	POLR2H	POLR2H	chr3	+	184080660	184081362	184079504	184079934	184082753	184082837	99	110	18	20	141	9	198	99	0.00476614	0.0387803	0.733,0.733	0.887	-0.154	DAP3_KYSE180	SE	117	0.154
35545	UBAP2	UBAP2	chr9	-	33963723	33963789	33960823	33960876	33971648	33971752	94	189	21	14	133	3	165	99	0.000604572	0.00778388	0.729,0.89	0.964	-0.154	DAP3_KYSE180	SE	115	0.154
35547	UBAP2	UBAP2	chr9	-	33963723	33963789	33960823	33960876	33986757	33986835	78	102	9	3	63	0	165	99	0.00313483	0.0280789	0.839,0.953	1	-0.104	DAP3_KYSE180	SE	63	0.104
35550	UBAP2	UBAP2	chr9	-	33973180	33973235	33960823	33960876	33986757	33986835	26	44	9	3	56	0	154	99	0.000190823	0.00313002	0.65,0.904	1	-0.223	DAP3_KYSE180	SE	35	0.223
35551	UBAP2	UBAP2	chr9	-	33973180	33973235	33963723	33963789	33986757	33986835	31	44	40	19	59	6	154	99	5.83297e-05	0.00120588	0.333,0.598	0.863	-0.397	DAP3_KYSE180	SE	63	0.397
35563	SOCS4	SOCS4	chr14	+	55498580	55498709	55493953	55494189	55509669	55516206	29	102	308	267	144	129	198	99	1.35891e-13	4.82852e-11	0.045,0.16	0.358	-0.255	DAP3_KYSE180	SE	273	0.255
35582	MTHFD2L	MTHFD2L	chr4	+	75025771	75025805	75023834	75023998	75040222	75040407	34	60	39	17	52	5	133	99	0.00137765	0.0148077	0.394,0.724	0.886	-0.327	DAP3_KYSE180	SE	57	0.327
35634	ANAPC11	ANAPC11	chr17	+	79851427	79851490	79849588	79849717	79852342	79852462	2740	2377	634	454	1589	536	162	99	0.000575813	0.00748621	0.725,0.762	0.644	0.1	DAP3_KYSE180	SE	2125	0.1
35669	VEGFA	VEGFA	chr6	+	43749692	43749824	43746625	43746655	43752277	43754223	2168	1237	1386	673	1667	634	198	99	0.000978943	0.0113671	0.439,0.479	0.568	-0.109	DAP3_KYSE180	SE	1910	0.109
35694	PDPR	PDPR	chr16	+	70148723	70148833	70148234	70148343	70154363	70154622	15	36	230	118	73	125	198	99	1.10244e-07	7.08143e-06	0.032,0.132	0.226	-0.144	DAP3_KYSE180	SE	154	0.144
35776	CLCN2	CLCN2	chr3	-	184075407	184075486	184075149	184075275	184075749	184075883	124	117	42	22	187	2	178	99	3.22264e-11	6.2789e-09	0.622,0.747	0.981	-0.296	DAP3_KYSE180	SE	139	0.296
35810	ZNF44	ZNF44	chr19	-	12404046	12404190	12386770	12386897	12405506	12405698	2	9	82	50	28	27	198	99	2.09215e-10	3.23173e-08	0.012,0.083	0.341	-0.294	DAP3_KYSE180	SE	55	0.294
35822	TP63	TP63	chr3	+	189608577	189608671	189607128	189607273	189611994	189615064	5177	4875	402	432	2457	526	193	99	3.88189e-12	9.61026e-10	0.869,0.853	0.706	0.155	DAP3_KYSE180	SE	2983	0.155
35823	DUS2	DUS2	chr16	+	68059317	68059397	68057186	68057254	68071908	68072052	77	221	95	86	184	33	179	99	0.000440842	0.00606361	0.31,0.587	0.755	-0.306	DAP3_KYSE180	SE	172	0.306
35842	TPRA1	TPRA1	chr3	-	127294027	127294108	127290074	127292631	127295459	127295539	580	518	456	246	642	139	180	99	1.91639e-07	1.12202e-05	0.412,0.537	0.718	-0.243	DAP3_KYSE180	SE	764	0.243
35856	TPRA1	TPRA1	chr3	-	127294782	127294893	127290074	127292631	127295459	127295539	695	600	456	246	833	139	198	99	3.33249e-09	3.66125e-07	0.432,0.549	0.75	-0.259	DAP3_KYSE180	SE	846	0.259
35881	TPRA1	TPRA1	chr3	-	127306826	127307003	127303158	127303288	127309252	127309576	52	33	11	1	41	0	198	99	0.00111284	0.0125743	0.703,0.943	1	-0.177	DAP3_KYSE180	SE	34	0.177
36147	PRKRA	PRKRA	chr2	-	179300871	179301046	179296140	179296981	179306336	179306431	329	412	53	4	444	4	198	99	0.000130783	0.00231903	0.756,0.981	0.982	-0.113	DAP3_KYSE180	SE	382	0.113
36149	PRKRA	PRKRA	chr2	-	179300871	179301046	179296140	179296981	179312231	179312313	197	242	34	0	238	0	198	99	6.57533e-05	0.00132785	0.743,1.0	1	-0.129	DAP3_KYSE180	SE	231	0.129
36154	MRPL2	MRPL2	chr6	-	43023282	43023356	43021766	43022224	43023634	43023745	1354	1288	431	158	1366	124	173	99	0.00147554	0.0156204	0.643,0.823	0.863	-0.13	DAP3_KYSE180	SE	1446	0.13
36195	SAP30BP	SAP30BP	chr17	+	73667895	73667943	73664595	73664705	73689519	73689562	299	379	211	76	448	5	147	99	3.44169e-14	1.42281e-11	0.488,0.771	0.984	-0.355	DAP3_KYSE180	SE	453	0.355
36279	ZNF37A	ZNF37A	chr10	+	38383858	38384152	38383263	38383418	38384465	38384557	159	191	40	37	203	94	198	99	0.000479926	0.00648323	0.665,0.721	0.519	0.174	DAP3_KYSE180	SE	199	0.174
36320	IDI1	IDI1	chr10	-	1089938	1090111	1089240	1089333	1094803	1095306	299	263	134	64	202	24	198	99	0.000279663	0.00424297	0.527,0.673	0.808	-0.208	DAP3_KYSE180	SE	226	0.208
36341	PPP6R3	PPP6R3	chr11	+	68272612	68272717	68228219	68228295	68286968	68287119	124	189	765	986	434	968	198	99	4.01251e-10	5.70608e-08	0.075,0.087	0.183	-0.102	DAP3_KYSE180	SE	889	0.102
36343	PPP6R3	PPP6R3	chr11	+	68272612	68272739	68228219	68228295	68286968	68287119	156	303	765	986	650	968	198	99	1.15127e-11	2.49568e-09	0.093,0.133	0.251	-0.138	DAP3_KYSE180	SE	921	0.138
36354	PPP6R3	PPP6R3	chr11	+	68289961	68290157	68286968	68287119	68312305	68312492	60	83	81	87	34	104	198	99	0.000138331	0.00242455	0.27,0.323	0.14	0.156	DAP3_KYSE180	SE	138	0.156
36355	PPP6R3	PPP6R3	chr11	+	68289961	68290157	68286968	68287119	68315534	68315672	60	80	7	4	34	11	198	99	0.00333889	0.0294991	0.811,0.909	0.607	0.253	DAP3_KYSE180	SE	45	0.253
36387	PPP6R3	PPP6R3	chr11	+	68318457	68318654	68315534	68315672	68331770	68331900	204	104	3	0	49	9	198	99	9.5181e-07	4.21877e-05	0.971,1.0	0.731	0.255	DAP3_KYSE180	SE	58	0.255
36464	SRPK2	SRPK2	chr7	-	104767439	104767509	104756820	104758469	104773237	104773345	150	200	54	3	106	0	169	99	0.000148031	0.00255862	0.619,0.975	1	-0.203	DAP3_KYSE180	SE	106	0.203
36520	ECHDC2	ECHDC2	chr1	-	53370705	53370762	53370317	53370505	53373539	53373626	57	49	20	41	67	7	156	99	0.00020031	0.00325067	0.644,0.431	0.859	-0.322	DAP3_KYSE180	SE	74	0.322
36625	RUBCN	RUBCN	chr3	-	197423824	197423920	197422736	197422852	197427483	197428017	221	293	50	2	223	1	195	99	0.000165663	0.00280083	0.692,0.987	0.991	-0.152	DAP3_KYSE180	SE	224	0.152
36636	LACC1	LACC1	chr13	+	44464249	44464410	44462892	44463118	44465584	44468068	45	44	11	9	98	4	198	99	0.000642221	0.00818043	0.672,0.71	0.925	-0.234	DAP3_KYSE180	SE	53	0.234
36640	GPBP1	GPBP1	chr5	+	56532939	56532999	56531792	56531859	56542126	56542311	10	66	341	446	198	284	159	99	0	0	0.018,0.084	0.303	-0.252	DAP3_KYSE180	SE	351	0.252
36646	USP32	USP32	chr17	-	58289384	58289459	58288736	58288875	58290941	58291023	143	275	135	7	207	0	174	99	2.43492e-05	0.00059901	0.376,0.957	1	-0.334	DAP3_KYSE180	SE	207	0.334
36684	SLMAP	SLMAP	chr3	+	57850533	57850584	57850274	57850443	57875767	57875827	100	110	96	88	127	43	150	99	3.78367e-05	0.000852745	0.407,0.452	0.661	-0.232	DAP3_KYSE180	SE	170	0.232
36685	SLMAP	SLMAP	chr3	+	57850533	57850584	57850274	57850443	57882237	57882318	56	62	8	2	62	0	150	99	0.00233166	0.022355	0.822,0.953	1	-0.113	DAP3_KYSE180	SE	62	0.113
36696	SLMAP	SLMAP	chr3	+	57911571	57911661	57908615	57908750	57913022	57915741	118	151	88	108	286	31	189	99	0	0	0.413,0.423	0.829	-0.411	DAP3_KYSE180	SE	206	0.411
36704	BCAS4	BCAS4	chr20	+	49492533	49492630	49446815	49446917	49493022	49493714	31	14	142	39	42	50	196	99	3.9761e-05	0.00088707	0.099,0.153	0.298	-0.172	DAP3_KYSE180	SE	53	0.172
36771	NCOR2	NCOR2	chr12	-	124858958	124859009	124856567	124857156	124862782	124862930	25	65	283	162	134	100	150	99	5.10814e-13	1.63895e-10	0.055,0.209	0.469	-0.337	DAP3_KYSE180	SE	227	0.337
36799	DENND1B	DENND1B	chr1	-	197581060	197581106	197576202	197576304	197586788	197586889	22	52	11	9	45	0	145	99	1.14631e-05	0.000328636	0.577,0.798	1	-0.312	DAP3_KYSE180	SE	33	0.312
36842	MCPH1	MCPH1	chr8	+	6482416	6482558	6478974	6479212	6500514	6506029	7	9	22	57	21	34	198	99	0.00449925	0.0371384	0.137,0.073	0.236	-0.131	DAP3_KYSE180	SE	29	0.131
36858	FKTN	FKTN	chr9	+	108336478	108336559	108335935	108336027	108337225	108337418	21	47	7	12	13	41	180	99	5.43798e-10	7.46967e-08	0.623,0.683	0.148	0.505	DAP3_KYSE180	SE	28	0.505
36859	FKTN	FKTN	chr9	+	108336478	108336613	108335935	108336027	108337225	108337418	30	39	7	12	23	41	198	99	2.86972e-07	1.56376e-05	0.682,0.619	0.219	0.432	DAP3_KYSE180	SE	37	0.432
36906	SLC38A6	SLC38A6	chr14	+	61503776	61503859	61497162	61497241	61504342	61504401	19	59	1	1	59	18	182	99	1.98233e-06	7.78341e-05	0.912,0.97	0.641	0.3	DAP3_KYSE180	SE	20	0.3
36980	EPS15L1	EPS15L1	chr19	-	16472589	16472795	16466054	16466662	16503114	16503251	31	25	22	4	36	0	198	99	1.43931e-05	0.000394067	0.413,0.758	1	-0.414	DAP3_KYSE180	SE	29	0.414
36986	EPS15L1	EPS15L1	chr19	-	16496981	16497042	16466054	16466662	16503114	16503251	135	162	22	4	125	0	160	99	5.56068e-05	0.00116056	0.792,0.962	1	-0.123	DAP3_KYSE180	SE	125	0.123
36996	MAPK11	MAPK11	chr22	-	50705997	50706056	50705799	50705911	50706248	50706378	136	175	24	27	145	8	158	99	0.00264278	0.0246089	0.78,0.802	0.919	-0.128	DAP3_KYSE180	SE	153	0.128
37017	KNOP1	KNOP1	chr16	-	19722693	19722762	19721830	19721908	19725439	19726359	326	562	60	49	480	11	168	99	3.68456e-08	2.81375e-06	0.762,0.871	0.963	-0.146	DAP3_KYSE180	SE	386	0.146
37033	ENC1	ENC1	chr5	-	73933318	73933443	73930508	73932323	73936131	73937249	9	2	73	29	26	54	198	99	6.57317e-05	0.00132768	0.058,0.033	0.194	-0.149	DAP3_KYSE180	SE	31	0.149
37034	ENC1	ENC1	chr5	-	73933389	73933526	73930508	73932323	73936131	73937249	10	16	73	29	41	54	198	99	0.00273157	0.0252179	0.064,0.216	0.275	-0.135	DAP3_KYSE180	SE	45	0.135
37041	TCF7L2	TCF7L2	chr10	+	114918425	114918476	114917779	114917828	114920377	114920450	1	1	70	81	11	41	150	99	9.35866e-07	4.15524e-05	0.009,0.008	0.15	-0.141	DAP3_KYSE180	SE	52	0.141
37123	PLPP5	PLPP5	chr8	-	38125888	38125925	38125414	38125478	38126399	38126508	62	39	17	5	145	5	136	99	0.000171683	0.00288183	0.726,0.85	0.955	-0.167	DAP3_KYSE180	SE	44	0.167
37127	DLEU1	DLEU1	chr13	+	50657277	50657330	50656304	50656693	50678839	50681354	20	36	112	137	54	58	152	99	8.78939e-08	5.88615e-06	0.104,0.146	0.377	-0.252	DAP3_KYSE180	SE	112	0.252
37150	DBR1	DBR1	chr3	-	137882619	137882700	137882190	137882336	137885922	137886147	114	449	195	54	453	13	180	99	7.20968e-05	0.00143131	0.243,0.821	0.95	-0.418	DAP3_KYSE180	SE	309	0.418
37192	CLCN6	CLCN6	chr1	+	11888514	11888681	11888162	11888276	11889252	11889379	218	156	7	7	111	14	198	99	0.00308129	0.0277168	0.94,0.918	0.799	0.13	DAP3_KYSE180	SE	125	0.13
37212	TLE4	TLE4	chr9	+	82320803	82320857	82319697	82319817	82323032	82323165	56	67	15	2	49	0	153	99	0.000668235	0.00843514	0.707,0.956	1	-0.169	DAP3_KYSE180	SE	49	0.169
37225	HAUS6	HAUS6	chr9	-	19063511	19063578	19063005	19063191	19070216	19070298	83	159	11	7	115	0	166	99	0.000160728	0.00273136	0.818,0.931	1	-0.125	DAP3_KYSE180	SE	94	0.125
37284	CENPU	CENPU	chr4	-	185621973	185622035	185618800	185618957	185623242	185623290	36	73	24	30	220	28	161	99	5.40478e-06	0.000177579	0.48,0.599	0.829	-0.289	DAP3_KYSE180	SE	60	0.289
37296	PTPRE	PTPRE	chr10	+	129854386	129854477	129847793	129847930	129859202	129859279	22	37	13	3	45	0	190	99	0.000109694	0.00200632	0.469,0.865	1	-0.333	DAP3_KYSE180	SE	35	0.333
37328	PPP1R12A	PPP1R12A	chr12	-	80199945	80200113	80199371	80199548	80202262	80202357	107	147	15	0	90	0	198	99	0.00251218	0.0236498	0.781,1.0	1	-0.109	DAP3_KYSE180	SE	90	0.109
37348	NFAT5	NFAT5	chr16	+	69680419	69680481	69660305	69660431	69680930	69681489	33	57	233	86	113	38	161	99	7.16571e-12	1.66232e-09	0.08,0.29	0.646	-0.461	DAP3_KYSE180	SE	143	0.461
37370	SKA2	SKA2	chr17	-	57196679	57196856	57187217	57189706	57232316	57232547	465	635	154	64	309	10	198	99	7.5235e-06	0.000231322	0.602,0.832	0.939	-0.222	DAP3_KYSE180	SE	319	0.222
37371	SKA2	SKA2	chr17	-	57196679	57196856	57187217	57189706	57232491	57232547	462	648	134	91	320	18	198	99	1.33334e-05	0.000370003	0.633,0.781	0.899	-0.192	DAP3_KYSE180	SE	338	0.192
37372	SKA2	SKA2	chr17	-	57208641	57208728	57187217	57189706	57232316	57232547	313	415	154	64	206	10	186	99	2.25475e-05	0.000563281	0.52,0.775	0.916	-0.269	DAP3_KYSE180	SE	216	0.269
37373	SKA2	SKA2	chr17	-	57208641	57208728	57187217	57189706	57232491	57232547	482	697	134	91	342	18	186	99	1.0244e-05	0.000298868	0.657,0.803	0.91	-0.18	DAP3_KYSE180	SE	360	0.18
37384	LYPLAL1	LYPLAL1	chr1	+	219366423	219366593	219352488	219352588	219383873	219383989	209	361	7	16	324	43	198	99	1.87061e-05	0.000484001	0.937,0.919	0.79	0.138	DAP3_KYSE180	SE	216	0.138
37387	LYPLAL1	LYPLAL1	chr1	+	219366471	219366593	219352488	219352588	219383873	219383989	110	189	7	16	203	43	198	99	0.000339544	0.00494524	0.887,0.855	0.702	0.169	DAP3_KYSE180	SE	117	0.169
37389	LOC728715	LOC728715	chr12	-	9555022	9555149	9554342	9554455	9558903	9558994	43	106	10	0	71	0	198	99	0.00441121	0.0365942	0.683,1.0	1	-0.158	DAP3_KYSE180	SE	53	0.158
37450	DSN1	DSN1	chr20	-	35399827	35399876	35399275	35399596	35401796	35402154	23	82	1	0	36	4	148	99	0.00261783	0.0244234	0.939,1.0	0.858	0.112	DAP3_KYSE180	SE	24	0.112
37465	ZCCHC8	ZCCHC8	chr12	-	122975008	122975114	122973932	122974010	122977261	122977336	55	124	36	9	224	7	198	99	0.00131572	0.0142904	0.433,0.873	0.941	-0.288	DAP3_KYSE180	SE	91	0.288
37471	PSME3IP1	PSME3IP1	chr16	-	57208080	57208198	57207639	57207781	57212413	57212764	149	167	5	17	110	20	198	99	0.00666656	0.0499893	0.937,0.831	0.733	0.151	DAP3_KYSE180	SE	130	0.151
37476	PSME3IP1	PSME3IP1	chr16	-	57208080	57208198	57207639	57207781	57219942	57220028	144	152	10	22	102	30	198	99	0.00130156	0.0141645	0.878,0.776	0.63	0.197	DAP3_KYSE180	SE	132	0.197
37481	PSME3IP1	PSME3IP1	chr16	-	57208531	57208600	57207639	57207781	57212413	57212764	77	64	5	17	24	20	168	99	0.00012736	0.00227113	0.901,0.689	0.414	0.381	DAP3_KYSE180	SE	44	0.381
37484	PSME3IP1	PSME3IP1	chr16	-	57208531	57208600	57207639	57207781	57219732	57219951	70	85	136	126	27	136	168	99	1.23783e-05	0.000349821	0.233,0.284	0.105	0.154	DAP3_KYSE180	SE	163	0.154
37486	PSME3IP1	PSME3IP1	chr16	-	57208531	57208600	57207639	57207781	57219942	57220028	54	64	10	22	21	30	168	99	7.83079e-06	0.00023906	0.761,0.632	0.292	0.405	DAP3_KYSE180	SE	51	0.405
37504	PSME3IP1	PSME3IP1	chr16	-	57212413	57212764	57208531	57208600	57215465	57216462	53	65	7	4	30	0	198	99	0.00366956	0.0317571	0.791,0.89	1	-0.159	DAP3_KYSE180	SE	30	0.159
37512	DYRK2	DYRK2	chr12	+	68043576	68043725	68042524	68042962	68050885	68059186	242	202	149	138	153	45	198	99	0.000267857	0.00410561	0.448,0.423	0.63	-0.195	DAP3_KYSE180	SE	198	0.195
37570	SLC39A6	SLC39A6	chr18	-	33706181	33706979	33704482	33704663	33709076	33709303	544	333	69	10	590	7	198	99	8.51298e-07	3.83924e-05	0.798,0.943	0.977	-0.106	DAP3_KYSE180	SE	343	0.106
37573	SPINK5	SPINK5	chr5	+	147505086	147505176	147504327	147504400	147505285	147505413	20	19	0	5	12	10	189	99	0.00250233	0.0235915	1.0,0.666	0.386	0.447	DAP3_KYSE180	SE	20	0.447
37577	TNRC6B	TNRC6B	chr22	+	40660691	40663040	40657835	40658177	40669428	40669604	79	97	14	6	98	2	198	99	0.00414699	0.034862	0.738,0.89	0.961	-0.147	DAP3_KYSE180	SE	93	0.147
37614	TMEM161B	TMEM161B	chr5	-	87521585	87521683	87516379	87516536	87524261	87524345	139	141	42	30	226	16	197	99	1.30984e-05	0.000364815	0.625,0.703	0.877	-0.213	DAP3_KYSE180	SE	171	0.213
37617	TMEM161B	TMEM161B	chr5	-	87524261	87524345	87516379	87516536	87564537	87564696	49	41	7	2	26	0	183	99	0.00524548	0.0416891	0.791,0.917	1	-0.146	DAP3_KYSE180	SE	26	0.146
37634	TTF2	TTF2	chr1	+	117629038	117629144	117624449	117624569	117631422	117631604	54	113	33	6	65	1	198	99	0.00161461	0.0167758	0.45,0.904	0.97	-0.293	DAP3_KYSE180	SE	66	0.293
37690	PAPOLA	PAPOLA	chr14	+	97026985	97027048	97022511	97022750	97029155	97029230	91	297	54	64	574	25	162	99	2.38126e-09	2.72045e-07	0.507,0.739	0.933	-0.31	DAP3_KYSE180	SE	145	0.31
37691	PAPOLA	PAPOLA	chr14	+	97026985	97027048	97022511	97022750	97031291	97033432	33	137	57	50	268	43	162	99	0.000665767	0.00841305	0.261,0.626	0.792	-0.349	DAP3_KYSE180	SE	90	0.349
37692	PAPOLA	PAPOLA	chr14	+	97029155	97029230	97022511	97022750	97031291	97033432	147	304	57	50	380	43	174	99	0.0066204	0.049727	0.595,0.776	0.834	-0.148	DAP3_KYSE180	SE	204	0.148
37699	PPRC1	PPRC1	chr10	+	103902801	103902855	103898856	103901761	103906428	103907149	85	126	23	0	109	0	153	99	0.000460015	0.00627272	0.705,1.0	1	-0.147	DAP3_KYSE180	SE	108	0.147
37703	PPRC1	PPRC1	chr10	+	103904006	103904064	103902801	103902855	103906428	103907149	46	77	22	3	73	0	157	99	9.5303e-05	0.00179087	0.569,0.942	1	-0.245	DAP3_KYSE180	SE	68	0.245
37704	PPRC1	PPRC1	chr10	+	103904776	103904847	103898856	103901761	103906428	103907149	104	179	23	0	146	0	170	99	0.000358405	0.00515823	0.725,1.0	1	-0.137	DAP3_KYSE180	SE	127	0.137
37705	PPRC1	PPRC1	chr10	+	103904776	103904847	103902801	103902855	103906428	103907149	104	179	22	3	149	0	170	99	5.02108e-05	0.00107104	0.734,0.972	1	-0.147	DAP3_KYSE180	SE	126	0.147
37716	RAB11FIP5	RAB11FIP5	chr2	-	73306778	73308791	73303120	73303310	73315177	73315877	87	109	188	137	96	73	198	99	0.000827024	0.00998421	0.188,0.285	0.397	-0.161	DAP3_KYSE180	SE	169	0.161
37717	STPG1	STPG1	chr1	-	24710391	24710493	24706142	24706313	24727808	24727946	58	122	15	0	105	0	198	99	0.00129839	0.0141419	0.659,1.0	1	-0.17	DAP3_KYSE180	SE	73	0.17
37736	SSBP3	SSBP3	chr1	-	54723741	54723822	54722799	54722859	54747110	54747200	135	89	175	147	209	115	180	99	2.65804e-07	1.46826e-05	0.298,0.25	0.5	-0.226	DAP3_KYSE180	SE	236	0.226
37760	TLK2	TLK2	chr17	+	60600494	60600538	60599564	60599634	60613530	60613698	221	264	52	28	216	12	143	99	0.00106291	0.0121196	0.746,0.867	0.926	-0.12	DAP3_KYSE180	SE	228	0.12
37761	TLK2	TLK2	chr17	+	60601596	60601692	60600494	60600538	60613530	60613698	133	207	126	162	283	96	195	99	6.76351e-07	3.16264e-05	0.349,0.393	0.599	-0.228	DAP3_KYSE180	SE	259	0.228
37803	PAM	PAM	chr5	+	102363885	102363942	102360834	102361038	102364590	102366808	190	277	34	36	148	8	156	99	0.00338534	0.0298114	0.78,0.83	0.922	-0.117	DAP3_KYSE180	SE	156	0.117
37805	PAM	PAM	chr5	+	102363888	102363942	102360834	102361038	102364590	102366808	212	354	34	36	169	8	153	99	0.00524862	0.0417089	0.801,0.864	0.932	-0.1	DAP3_KYSE180	SE	177	0.1
37854	COA1	COA1	chr7	-	43695631	43695752	43688198	43688251	43705256	43705321	25	11	23	13	26	6	198	99	0.0018459	0.0186297	0.352,0.297	0.684	-0.36	DAP3_KYSE180	SE	24	0.36
37859	COA1	COA1	chr7	-	43696814	43696868	43688198	43688251	43705256	43705321	6	14	23	13	38	6	153	99	7.54351e-06	0.000231827	0.144,0.411	0.804	-0.527	DAP3_KYSE180	SE	27	0.527
37866	COA1	COA1	chr7	-	43696814	43696868	43695631	43695752	43769027	43769122	29	43	149	169	98	106	153	99	2.64077e-10	3.92862e-08	0.112,0.141	0.374	-0.247	DAP3_KYSE180	SE	178	0.247
37872	COA1	COA1	chr7	-	43705256	43705321	43690091	43690311	43769027	43769122	37	47	378	464	105	221	164	99	1.76525e-14	7.74442e-12	0.056,0.058	0.223	-0.166	DAP3_KYSE180	SE	326	0.166
37873	COA1	COA1	chr7	-	43705256	43705321	43695631	43695752	43769027	43769122	30	38	149	169	93	106	164	99	4.06518e-10	5.77461e-08	0.108,0.12	0.346	-0.232	DAP3_KYSE180	SE	179	0.232
37899	ATP9B	ATP9B	chr18	+	76973961	76974038	76966936	76967012	77013380	77013541	25	43	2	7	63	0	176	99	0.000379691	0.00539413	0.875,0.776	1	-0.174	DAP3_KYSE180	SE	27	0.174
37911	TRAPPC6B	TRAPPC6B	chr14	-	39623414	39623498	39620949	39621043	39627488	39627606	246	299	60	41	434	27	183	99	3.51647e-05	0.000805614	0.689,0.798	0.897	-0.153	DAP3_KYSE180	SE	306	0.153
37912	TRAPPC6B	TRAPPC6B	chr14	-	39623414	39623498	39620949	39621043	39628686	39628754	120	164	15	3	228	1	183	99	0.000150347	0.00259022	0.812,0.967	0.992	-0.103	DAP3_KYSE180	SE	135	0.103
38011	CBLB	CBLB	chr3	-	105400322	105400454	105397274	105397415	105400567	105400662	186	123	1	9	76	27	198	99	7.40088e-10	9.79057e-08	0.989,0.872	0.585	0.346	DAP3_KYSE180	SE	103	0.346
38027	NOL8	NOL8	chr9	-	95085517	95085633	95083949	95084028	95085722	95085785	33	43	67	125	82	105	198	99	0.00367711	0.0318088	0.198,0.147	0.281	-0.109	DAP3_KYSE180	SE	100	0.109
38069	R3HCC1L	R3HCC1L	chr10	+	99922639	99922732	99894413	99894463	99923049	99923154	116	63	17	3	46	0	192	99	0.00065357	0.00829548	0.779,0.915	1	-0.153	DAP3_KYSE180	SE	46	0.153
38072	R3HCC1L	R3HCC1L	chr10	+	99946223	99946320	99923049	99923154	99967857	99969656	4	4	68	66	17	28	196	99	3.76045e-07	1.94401e-05	0.029,0.03	0.235	-0.205	DAP3_KYSE180	SE	45	0.205
38077	ODF2	ODF2	chr9	+	131219476	131219716	131218430	131218534	131221845	131221936	101	87	557	495	129	282	198	99	2.10683e-07	1.21422e-05	0.083,0.081	0.186	-0.104	DAP3_KYSE180	SE	411	0.104
38085	ODF2	ODF2	chr9	+	131231461	131231632	131223220	131223346	131233586	131233747	688	561	23	10	378	35	198	99	5.95783e-06	0.000191586	0.937,0.966	0.844	0.108	DAP3_KYSE180	SE	413	0.108
38139	UCHL1	UCHL1	chr4	+	41259131	41259143	41258944	41259026	41262663	41262814	56	41	37	79	23	112	111	99	0.000237272	0.00373537	0.574,0.316	0.155	0.29	DAP3_KYSE180	SE	93	0.29
38145	ZNF708	ZNF708	chr19	-	21493302	21493429	21492047	21492143	21512011	21512212	19	31	23	51	37	4	198	99	8.52393e-09	8.15603e-07	0.292,0.233	0.822	-0.559	DAP3_KYSE180	SE	41	0.559
38166	PARD3	PARD3	chr10	-	34625126	34625171	34620044	34620272	34626202	34626354	566	537	109	19	475	7	144	99	1.0508e-06	4.57268e-05	0.781,0.951	0.979	-0.113	DAP3_KYSE180	SE	482	0.113
38167	PARD3	PARD3	chr10	-	34661425	34661464	34648998	34649187	34663801	34663930	196	235	792	638	436	531	138	99	1.82209e-11	3.73635e-09	0.151,0.209	0.371	-0.191	DAP3_KYSE180	SE	873	0.191
38183	TEX10	TEX10	chr9	-	103111465	103111651	103108975	103109688	103115053	103115224	126	142	21	0	165	0	198	99	0.000215013	0.00345149	0.75,1.0	1	-0.125	DAP3_KYSE180	SE	142	0.125
38249	TCEAL8	TCEAL8	chrX	-	102509532	102509605	102507922	102508945	102510005	102510083	361	349	20	28	261	40	172	99	0.00144485	0.0153648	0.912,0.878	0.79	0.105	DAP3_KYSE180	SE	301	0.105
38250	SUGP2	SUGP2	chr19	-	19104446	19104549	19101701	19101958	19105174	19105295	126	304	114	136	241	18	198	99	7.2492e-12	1.67867e-09	0.356,0.528	0.87	-0.428	DAP3_KYSE180	SE	240	0.428
38261	NEPRO	NEPRO	chr3	-	112729489	112729551	112727017	112727277	112729891	112730012	139	131	31	13	262	1	161	99	1.23621e-10	2.03899e-08	0.734,0.861	0.994	-0.197	DAP3_KYSE180	SE	144	0.197
38267	NEPRO	NEPRO	chr3	-	112732799	112732879	112727017	112727277	112738388	112738518	107	69	34	2	55	0	179	99	0.000254511	0.00394512	0.635,0.95	1	-0.208	DAP3_KYSE180	SE	55	0.208
38268	NEPRO	NEPRO	chr3	-	112736294	112736449	112732799	112732879	112738388	112738518	255	249	131	84	366	58	198	99	8.5761e-06	0.000256775	0.493,0.597	0.759	-0.214	DAP3_KYSE180	SE	333	0.214
38318	BIN1	BIN1	chr2	-	127815048	127815177	127808729	127808819	127816586	127816731	10	5	28	36	18	11	198	99	3.71228e-05	0.000840768	0.152,0.065	0.45	-0.342	DAP3_KYSE180	SE	29	0.342
38337	ZFP1	ZFP1	chr16	+	75186806	75186864	75182948	75183165	75200667	75200794	89	68	0	0	54	4	157	99	0.00429515	0.035862	1.0,1.0	0.895	0.105	DAP3_KYSE180	SE	58	0.105
38354	FAM86C2P	FAM86C2P	chr11	-	67564154	67564304	67559237	67560764	67570472	67570535	37	81	23	62	167	51	198	99	0.000482595	0.00650837	0.446,0.395	0.621	-0.201	DAP3_KYSE180	SE	60	0.201
38422	TDG	TDG	chr12	+	104376913	104376996	104376576	104376712	104377072	104377167	249	251	33	3	319	1	182	99	5.60379e-06	0.000182522	0.804,0.978	0.994	-0.103	DAP3_KYSE180	SE	254	0.103
38446	UNK	UNK	chr17	+	73787840	73788100	73780919	73781065	73805840	73806050	46	97	196	214	95	141	198	99	0.00132386	0.0143576	0.105,0.185	0.252	-0.107	DAP3_KYSE180	SE	236	0.107
38472	CARD8	CARD8	chr19	-	48741639	48741789	48737659	48737800	48744218	48744320	25	58	19	21	36	2	198	99	0.000192087	0.00314653	0.397,0.58	0.9	-0.412	DAP3_KYSE180	SE	38	0.412
38524	UQCRH	UQCRH	chr1	+	46775568	46775716	46774772	46774799	46775826	46775988	933	598	2273	2238	1284	1862	198	99	2.85918e-08	2.28915e-06	0.17,0.118	0.256	-0.112	DAP3_KYSE180	SE	2836	0.112
38536	PTCD2	PTCD2	chr5	+	71630844	71630923	71627084	71627202	71631620	71631712	32	69	2	4	58	16	178	99	0.000615445	0.00788844	0.899,0.906	0.668	0.235	DAP3_KYSE180	SE	34	0.235
38537	PTCD2	PTCD2	chr5	+	71648467	71648581	71638788	71638863	71654029	71655180	89	82	7	5	124	0	198	99	0.000338039	0.00492722	0.864,0.891	1	-0.123	DAP3_KYSE180	SE	87	0.123
38581	BRDT	BRDT	chr1	+	92415446	92415515	92414927	92415239	92428274	92428503	13	42	57	74	66	56	168	99	0.000242091	0.00379733	0.118,0.251	0.41	-0.225	DAP3_KYSE180	SE	70	0.225
38582	BRDT	BRDT	chr1	+	92415446	92416031	92414927	92415239	92428274	92428503	96	117	57	74	257	56	198	99	1.74692e-06	7.03471e-05	0.457,0.442	0.696	-0.246	DAP3_KYSE180	SE	153	0.246
38624	ASNS	ASNS	chr7	-	97501030	97501308	97498219	97498491	97501662	97501854	656	258	200	90	411	64	198	99	0.000140517	0.00245586	0.621,0.589	0.763	-0.158	DAP3_KYSE180	SE	348	0.158
38662	SLC25A17	SLC25A17	chr22	-	41195026	41195087	41175012	41175129	41215198	41215350	113	141	117	29	192	20	160	99	0.00218948	0.0212765	0.374,0.751	0.856	-0.293	DAP3_KYSE180	SE	170	0.293
38670	PPIL3	PPIL3	chr2	-	201747064	201747158	201746143	201746211	201750420	201750495	110	184	52	22	221	14	193	99	0.00209762	0.0205851	0.52,0.811	0.89	-0.225	DAP3_KYSE180	SE	162	0.225
38676	BTRC	BTRC	chr10	+	103221737	103221815	103113921	103113985	103239124	103239214	86	106	17	18	111	5	177	99	0.00111882	0.0126309	0.739,0.767	0.925	-0.172	DAP3_KYSE180	SE	103	0.172
38677	BTRC	BTRC	chr10	+	103221737	103221815	103190101	103190209	103239124	103239214	84	100	17	17	122	0	177	99	9.4291e-09	8.90325e-07	0.734,0.767	1	-0.25	DAP3_KYSE180	SE	101	0.25
38678	BTRC	BTRC	chr10	+	103290993	103291090	103285769	103285956	103292051	103292189	147	163	24	11	167	5	196	99	0.00292883	0.0266314	0.756,0.882	0.944	-0.125	DAP3_KYSE180	SE	171	0.125
38679	ATAD2B	ATAD2B	chr2	-	23980287	23980971	23977516	23977644	23985078	23985216	115	134	0	0	77	5	198	99	0.000664904	0.00840543	1.0,1.0	0.885	0.115	DAP3_KYSE180	SE	82	0.115
38747	BAHCC1	BAHCC1	chr17	+	79413763	79413856	79412379	79412707	79414061	79414874	268	371	30	55	239	66	192	99	0.000730721	0.00904596	0.822,0.777	0.651	0.148	DAP3_KYSE180	SE	298	0.148
38815	ITGB3BP	ITGB3BP	chr1	-	63913235	63913285	63912476	63912527	63919588	63919645	12	8	35	127	39	68	149	99	3.83619e-05	0.000861269	0.186,0.04	0.276	-0.163	DAP3_KYSE180	SE	47	0.163
38821	ITGB3BP	ITGB3BP	chr1	-	63974198	63974241	63955753	63955889	63988799	63988944	70	120	1	3	84	12	142	99	0.000126005	0.00225164	0.98,0.965	0.83	0.142	DAP3_KYSE180	SE	71	0.142
38822	ITGB3BP	ITGB3BP	chr1	-	63975735	63975852	63974198	63974241	63988799	63988944	90	62	58	90	6	80	198	99	1.43771e-10	2.30646e-08	0.437,0.256	0.036	0.311	DAP3_KYSE180	SE	86	0.311
38832	ARHGAP17	ARHGAP17	chr16	-	24950684	24950918	24946790	24946960	24953307	24953464	12	2	142	101	22	71	198	99	6.23761e-06	0.000198799	0.041,0.01	0.134	-0.109	DAP3_KYSE180	SE	93	0.109
38861	ACSL1	ACSL1	chr4	-	185691408	185691486	185689469	185689604	185694234	185694308	35	66	10	5	73	0	177	99	5.21278e-05	0.00110385	0.662,0.881	1	-0.228	DAP3_KYSE180	SE	45	0.228
38880	ADD1	ADD1	chr4	+	2928368	2928402	2927740	2927839	2929897	2931789	33	32	780	566	106	481	133	99	8.04912e-14	2.98331e-11	0.031,0.04	0.141	-0.105	DAP3_KYSE180	SE	587	0.105
38932	ARHGEF10L	ARHGEF10L	chr1	+	17965732	17966476	17965056	17965184	17966696	17966797	134	89	21	33	29	89	198	99	4.60743e-14	1.82293e-11	0.761,0.574	0.14	0.527	DAP3_KYSE180	SE	118	0.527
38934	ARHGEF10L	ARHGEF10L	chr1	+	17990941	17991090	17983048	17983203	18014067	18014242	158	130	0	0	181	12	198	99	1.69541e-06	6.85081e-05	1.0,1.0	0.883	0.117	DAP3_KYSE180	SE	130	0.117
38942	SMG7	SMG7	chr1	+	183516237	183516387	183515100	183515472	183518342	183518423	314	130	377	282	89	407	198	99	1.45962e-07	8.93518e-06	0.294,0.187	0.099	0.141	DAP3_KYSE180	SE	412	0.141
38943	SMG7	SMG7	chr1	+	183516237	183516387	183515100	183515472	183518898	183519058	182	66	33	1	49	0	198	99	0.000757444	0.00931242	0.734,0.971	1	-0.147	DAP3_KYSE180	SE	49	0.147
38960	PPFIBP1	PPFIBP1	chr12	+	27827124	27827154	27826699	27826760	27829360	27829532	1750	1410	365	175	1629	66	129	99	6.55032e-15	3.20028e-12	0.786,0.861	0.95	-0.126	DAP3_KYSE180	SE	1585	0.126
38961	PPFIBP1	PPFIBP1	chr12	+	27829996	27830029	27829360	27829532	27832421	27832572	307	192	1331	1102	787	666	132	99	0	0	0.147,0.116	0.47	-0.338	DAP3_KYSE180	SE	1294	0.338
39020	VWA1	VWA1	chr1	+	1372306	1372864	1371069	1371201	1374460	1378262	518	471	57	43	366	10	198	99	2.315e-05	0.000575324	0.82,0.846	0.948	-0.115	DAP3_KYSE180	SE	376	0.115
39021	VWA1	VWA1	chr1	+	1372701	1372864	1371069	1371201	1374460	1378262	351	297	57	43	287	10	198	99	1.45721e-06	6.02608e-05	0.755,0.775	0.935	-0.17	DAP3_KYSE180	SE	297	0.17
39056	CCNT2	CCNT2	chr2	+	135700181	135700244	135696571	135696632	135703670	135703716	131	212	49	6	143	2	162	99	0.000725812	0.00899555	0.62,0.956	0.978	-0.19	DAP3_KYSE180	SE	145	0.19
39109	TMEM44	TMEM44	chr3	-	194346625	194346719	194344257	194344424	194349111	194349238	398	506	34	44	469	10	193	99	8.25598e-06	0.00024956	0.857,0.855	0.96	-0.104	DAP3_KYSE180	SE	432	0.104
39149	ANKRD28	ANKRD28	chr3	-	15836729	15836813	15793256	15793327	15900883	15901321	62	41	0	0	58	7	183	99	1.90343e-05	0.000490794	1.0,1.0	0.818	0.182	DAP3_KYSE180	SE	41	0.182
39164	SMIM29	SMIM29	chr6	-	34215243	34215269	34214820	34214926	34215457	34215641	224	108	16	12	116	25	125	99	0.00353985	0.0308373	0.917,0.877	0.786	0.111	DAP3_KYSE180	SE	120	0.111
39205	MVK	MVK	chr12	+	110017606	110017751	110013802	110013950	110023826	110023930	119	108	0	1	93	7	198	99	0.000138134	0.00242143	1.0,0.982	0.869	0.122	DAP3_KYSE180	SE	100	0.122
39226	RNF13	RNF13	chr3	+	149619858	149619949	149613259	149613357	149629764	149629870	331	349	64	14	604	20	190	99	0.00159393	0.0166	0.729,0.929	0.94	-0.111	DAP3_KYSE180	SE	363	0.111
39242	KRIT1	KRIT1	chr7	-	91873315	91873463	91871347	91871451	91874740	91874990	47	140	127	103	103	50	198	99	0.00312549	0.0280178	0.156,0.405	0.507	-0.226	DAP3_KYSE180	SE	153	0.226
39244	KRIT1	KRIT1	chr7	-	91874215	91874448	91871347	91871451	91874740	91874888	37	30	127	103	52	50	198	99	2.26718e-06	8.71093e-05	0.127,0.127	0.342	-0.215	DAP3_KYSE180	SE	102	0.215
39250	KRIT1	KRIT1	chr7	-	91874215	91874485	91871347	91871451	91874740	91874909	27	25	127	103	32	50	198	99	0.000615964	0.0078943	0.096,0.108	0.242	-0.14	DAP3_KYSE180	SE	82	0.14
39273	KRIT1	KRIT1	chr7	-	91874778	91874990	91874215	91874448	91875103	91875414	54	36	3	9	13	13	198	99	0.000200629	0.00325504	0.9,0.667	0.333	0.451	DAP3_KYSE180	SE	26	0.451
39297	RACGAP1	RACGAP1	chr12	-	50412298	50412372	50410413	50410502	50419110	50419340	11	9	119	104	20	62	173	99	0.000503145	0.00672504	0.05,0.047	0.156	-0.107	DAP3_KYSE180	SE	82	0.107
39316	USP19	USP19	chr3	-	49154641	49154794	49154159	49154376	49154869	49155003	173	175	0	6	144	15	198	99	4.89761e-05	0.00104917	1.0,0.936	0.828	0.14	DAP3_KYSE180	SE	159	0.14
39319	CBWD2	CBWD2	chr2	+	114196596	114196694	114195267	114195599	114198927	114199014	42	34	142	94	98	51	197	99	1.58207e-13	5.51509e-11	0.129,0.154	0.491	-0.349	DAP3_KYSE180	SE	128	0.349
39326	CBWD2	CBWD2	chr2	+	114224059	114224143	114222705	114222750	114228609	114228666	6	14	29	72	22	36	183	99	0.00268519	0.0249112	0.101,0.095	0.248	-0.15	DAP3_KYSE180	SE	35	0.15
39394	TMEM161A	TMEM161A	chr19	-	19245592	19245696	19243465	19243563	19249234	19249287	177	197	8	13	289	0	198	99	4.68589e-06	0.000157212	0.917,0.883	1	-0.1	DAP3_KYSE180	SE	185	0.1
39450	AKAP13	AKAP13	chr15	+	86201767	86201821	86198647	86199018	86207793	86207986	26	42	83	66	66	45	153	99	5.43573e-05	0.00114113	0.169,0.292	0.487	-0.257	DAP3_KYSE180	SE	108	0.257
39451	AKAP13	AKAP13	chr15	+	86205618	86205684	86198647	86199018	86207793	86207986	23	30	83	66	43	45	165	99	0.000730885	0.00904626	0.143,0.214	0.364	-0.185	DAP3_KYSE180	SE	88	0.185
39466	TMEM59	TMEM59	chr1	-	54511364	54511459	54509045	54509198	54518672	54518877	2003	1802	340	155	1809	61	194	99	1.38384e-10	2.2409e-08	0.75,0.856	0.938	-0.135	DAP3_KYSE180	SE	1870	0.135
39468	TMEM59	TMEM59	chr1	-	54512939	54513045	54509045	54509198	54518672	54518877	1869	1703	340	155	1878	61	198	99	1.53535e-11	3.22004e-09	0.733,0.846	0.939	-0.149	DAP3_KYSE180	SE	1858	0.149
39469	TMEM59	TMEM59	chr1	-	54512939	54513045	54509045	54509198	54519028	54519246	57	78	16	12	35	1	198	99	0.00348861	0.0304898	0.64,0.765	0.946	-0.243	DAP3_KYSE180	SE	36	0.243
39491	SBF1	SBF1	chr22	-	50895462	50895540	50894920	50895102	50897683	50897821	307	398	363	371	452	208	177	99	1.55985e-07	9.44121e-06	0.321,0.375	0.549	-0.201	DAP3_KYSE180	SE	660	0.201
39595	NRSN2	NRSN2	chr20	+	328077	328156	327754	327786	329892	330007	12	33	47	56	3	51	178	99	8.48727e-05	0.0016334	0.124,0.247	0.032	0.153	DAP3_KYSE180	SE	54	0.153
39628	SMARCA1	SMARCA1	chrX	-	128627016	128627052	128625917	128626070	128630726	128630848	308	350	53	64	204	84	135	99	4.10321e-05	0.000910417	0.81,0.8	0.64	0.165	DAP3_KYSE180	SE	288	0.165
39648	SCARB1	SCARB1	chr12	-	125267228	125267354	125261402	125263132	125270902	125271049	349	255	59	35	269	19	198	99	0.00373491	0.0321574	0.747,0.785	0.876	-0.11	DAP3_KYSE180	SE	288	0.11
39691	FBXL3	FBXL3	chr13	-	77595647	77595996	77592734	77592857	77600961	77601294	601	425	21	19	422	50	198	99	7.61349e-06	0.000233421	0.935,0.918	0.808	0.119	DAP3_KYSE180	SE	444	0.119
39773	LIAS	LIAS	chr4	+	39469137	39469266	39465144	39465225	39471638	39471784	46	30	10	2	56	1	198	99	0.00480561	0.0390154	0.697,0.882	0.966	-0.176	DAP3_KYSE180	SE	32	0.176
39783	UBE2J2	UBE2J2	chr1	-	1203112	1203372	1198725	1198766	1209045	1209234	205	283	147	40	407	21	198	99	0.000119118	0.00214973	0.411,0.78	0.906	-0.31	DAP3_KYSE180	SE	323	0.31
39784	UBE2J2	UBE2J2	chr1	-	1203241	1203372	1198725	1198766	1209045	1209234	443	524	147	40	816	21	198	99	1.1542e-06	4.95574e-05	0.601,0.868	0.951	-0.217	DAP3_KYSE180	SE	564	0.217
39811	COL16A1	COL16A1	chr1	-	32163506	32163773	32162820	32162901	32165413	32165531	83	30	0	0	60	7	198	99	1.4808e-05	0.000403286	1.0,1.0	0.811	0.189	DAP3_KYSE180	SE	30	0.189
39851	CLTCL1	CLTCL1	chr22	-	19212975	19213156	19211413	19211577	19213741	19213906	32	61	0	1	47	4	198	99	0.00433278	0.0360828	1.0,0.968	0.855	0.129	DAP3_KYSE180	SE	32	0.129
39865	POC5	POC5	chr5	-	75003561	75003700	75001528	75001612	75013130	75013262	40	38	10	5	39	1	198	99	0.00529439	0.0419457	0.667,0.792	0.951	-0.221	DAP3_KYSE180	SE	40	0.221
39907	TFDP1	TFDP1	chr13	+	114292132	114292199	114290848	114291015	114294434	114295788	983	1780	199	207	1513	80	166	99	1.19179e-08	1.08789e-06	0.747,0.837	0.919	-0.127	DAP3_KYSE180	SE	1182	0.127
39981	TRIQK	TRIQK	chr8	-	93933730	93933888	93929156	93929235	93966633	93966792	37	24	49	23	53	15	198	99	3.15703e-05	0.000740363	0.274,0.343	0.639	-0.331	DAP3_KYSE180	SE	47	0.331
40000	CENPJ	CENPJ	chr13	-	25460406	25460523	25459743	25459808	25463453	25463538	6	21	39	101	33	50	198	99	0.000127729	0.00227582	0.071,0.094	0.248	-0.166	DAP3_KYSE180	SE	45	0.166
40006	CCDC34	CCDC34	chr11	-	27371878	27371986	27362938	27363097	27378949	27379088	198	254	43	23	196	4	198	99	8.36206e-06	0.000252117	0.697,0.847	0.961	-0.189	DAP3_KYSE180	SE	200	0.189
40022	EP300	EP300	chr22	+	41542742	41542820	41537051	41537226	41543840	41543950	282	261	0	5	251	20	177	99	4.26271e-07	2.14331e-05	1.0,0.967	0.875	0.109	DAP3_KYSE180	SE	266	0.109
40057	DUOX1	DUOX1	chr15	+	45445577	45445677	45444483	45444714	45446148	45446198	104	172	9	13	204	2	198	99	0.000154877	0.00265113	0.852,0.869	0.981	-0.12	DAP3_KYSE180	SE	113	0.12
40077	IFI44	IFI44	chr1	+	79115870	79116337	79115473	79115590	79119927	79119964	581	1618	13	22	410	43	198	99	2.38765e-12	6.28497e-10	0.957,0.974	0.827	0.139	DAP3_KYSE180	SE	453	0.139
40079	IFI44	IFI44	chr1	+	79126238	79126339	79124996	79125168	79129449	79129758	108	455	154	416	201	49	198	99	4.64551e-12	1.12841e-09	0.26,0.354	0.672	-0.365	DAP3_KYSE180	SE	250	0.365
40080	IFI44	IFI44	chr1	+	79128388	79128563	79124996	79125168	79129449	79129758	85	189	154	416	94	49	198	99	1.03667e-09	1.30451e-07	0.216,0.185	0.49	-0.289	DAP3_KYSE180	SE	143	0.289
40099	ZNF133	ZNF133	chr20	+	18278628	18278706	18268871	18269248	18286324	18286451	0	16	23	39	35	6	177	99	6.41015e-11	1.14514e-08	0.0,0.187	0.765	-0.671	DAP3_KYSE180	SE	23	0.671
40157	ZNF326	ZNF326	chr1	+	90472903	90473309	90470561	90470651	90475646	90475845	119	175	37	13	300	15	198	99	0.00502921	0.040411	0.617,0.871	0.909	-0.165	DAP3_KYSE180	SE	156	0.165
40168	EPM2A	EPM2A	chr6	-	145956380	145956622	145946440	145948829	146007257	146007432	34	46	0	0	35	6	198	99	1.33015e-05	0.000369514	1.0,1.0	0.745	0.255	DAP3_KYSE180	SE	34	0.255
40176	C1RL-AS1	C1RL-AS1	chr12	+	7262659	7262743	7261268	7261543	7262893	7263168	23	17	10	18	15	39	183	99	0.00370187	0.0319467	0.554,0.338	0.172	0.274	DAP3_KYSE180	SE	33	0.274
40177	C1RL-AS1	C1RL-AS1	chr12	+	7267981	7271273	7267725	7267815	7271494	7271622	17	47	3	6	103	0	198	99	5.51498e-05	0.0011539	0.739,0.797	1	-0.232	DAP3_KYSE180	SE	20	0.232
40208	ULK3	ULK3	chr15	-	75130492	75130514	75130091	75130139	75130606	75130685	23	17	6	5	33	1	121	99	0.00363825	0.0315284	0.758,0.736	0.964	-0.217	DAP3_KYSE180	SE	22	0.217
40226	MICOS10-NBL1	MICOS10-NBL1	chr1	+	19927280	19927465	19923472	19923603	19981504	19981693	29	16	18	4	43	0	198	99	6.28236e-07	2.98128e-05	0.446,0.667	1	-0.444	DAP3_KYSE180	SE	20	0.444
40374	ESYT2	ESYT2	chr7	-	158545471	158545534	158542339	158542414	158552176	158552272	229	665	767	445	813	217	162	99	7.58742e-06	0.000232733	0.154,0.477	0.696	-0.38	DAP3_KYSE180	SE	996	0.38
40384	MFSD13A	MFSD13A	chr10	+	104225738	104225844	104221151	104221207	104228711	104228954	28	35	7	0	32	18	198	99	0.00210261	0.0206219	0.667,1.0	0.471	0.363	DAP3_KYSE180	SE	35	0.363
40426	ITPR1	ITPR1	chr3	+	4695525	4695570	4693806	4693902	4699807	4699962	11	20	25	3	33	0	144	99	4.1038e-05	0.000910417	0.232,0.821	1	-0.474	DAP3_KYSE180	SE	23	0.474
40455	E2F6	E2F6	chr2	-	11597304	11597359	11593707	11593924	11605897	11606287	156	162	104	73	180	47	154	99	0.00138985	0.0148954	0.491,0.588	0.711	-0.171	DAP3_KYSE180	SE	227	0.171
40456	E2F6	E2F6	chr2	-	11598406	11598477	11597304	11597359	11605897	11606303	22	24	106	128	75	108	170	99	2.59538e-07	1.44417e-05	0.108,0.098	0.288	-0.185	DAP3_KYSE180	SE	128	0.185
40462	BTF3L4	BTF3L4	chr1	+	52525506	52525573	52521856	52522051	52530496	52530610	601	730	187	110	782	66	166	99	4.09419e-05	0.000908754	0.657,0.798	0.876	-0.148	DAP3_KYSE180	SE	788	0.148
40474	SIRT2	SIRT2	chr19	-	39389018	39389065	39384458	39384507	39390145	39390258	6	22	196	257	43	146	146	99	2.26525e-08	1.86218e-06	0.02,0.055	0.166	-0.129	DAP3_KYSE180	SE	189	0.129
40493	LIG1	LIG1	chr19	-	48637237	48637323	48636238	48636354	48638936	48639036	304	499	47	19	276	7	185	99	0.00273142	0.0252179	0.776,0.934	0.955	-0.1	DAP3_KYSE180	SE	283	0.1
40512	PRKCZ	PRKCZ	chr1	+	1987922	1988012	1986879	1987001	2066700	2066786	190	152	44	21	291	9	189	99	1.3314e-07	8.26005e-06	0.693,0.791	0.944	-0.202	DAP3_KYSE180	SE	173	0.202
40513	PRKCZ	PRKCZ	chr1	+	1990979	1991030	1986879	1987001	2066700	2066786	103	123	44	21	154	9	150	99	8.1453e-05	0.00157913	0.607,0.794	0.919	-0.219	DAP3_KYSE180	SE	144	0.219
40542	UTRN	UTRN	chr6	+	145148483	145148522	145142017	145142154	145148746	145148812	30	45	18	15	91	11	138	99	0.00118706	0.0132128	0.545,0.683	0.856	-0.242	DAP3_KYSE180	SE	48	0.242
40578	CERS5	CERS5	chr12	-	50535835	50535893	50532349	50532400	50536856	50536987	180	161	73	34	184	24	157	99	0.00457867	0.0376225	0.609,0.749	0.829	-0.15	DAP3_KYSE180	SE	195	0.15
40603	RREB1	RREB1	chr6	+	7240670	7240835	7229229	7232140	7246656	7247454	55	121	228	149	137	99	198	99	4.98373e-05	0.00106461	0.108,0.289	0.409	-0.21	DAP3_KYSE180	SE	236	0.21
40727	APBB1	APBB1	chr11	-	6431856	6432591	6424876	6425052	6440575	6440683	79	45	12	0	77	0	198	99	0.00124588	0.013699	0.767,1.0	1	-0.117	DAP3_KYSE180	SE	45	0.117
40728	RAPGEF2	RAPGEF2	chr4	+	160164925	160164943	160162352	160162520	160225493	160225625	2	4	28	16	16	26	117	99	0.00182869	0.018489	0.057,0.175	0.342	-0.226	DAP3_KYSE180	SE	20	0.226
40744	IQCK	IQCK	chr16	+	19746674	19746772	19745019	19745149	19800159	19800244	34	20	62	35	69	32	197	99	2.73676e-06	0.000101464	0.216,0.223	0.52	-0.3	DAP3_KYSE180	SE	55	0.3
40761	BHLHB9	BHLHB9	chrX	+	102002760	102002839	101975884	101976019	102003626	102008468	7	14	16	16	2	22	178	99	0.00196554	0.0195496	0.196,0.327	0.048	0.214	DAP3_KYSE180	SE	23	0.214
40769	RUFY1	RUFY1	chr5	+	179007947	179008013	179004075	179004137	179012796	179012866	168	342	56	17	310	1	165	99	2.09088e-08	1.74103e-06	0.643,0.923	0.995	-0.212	DAP3_KYSE180	SE	224	0.212
40796	TFDP2	TFDP2	chr3	-	141724282	141724386	141697361	141697524	141747420	141747468	160	203	19	3	121	0	198	99	0.000379237	0.00539006	0.808,0.971	1	-0.111	DAP3_KYSE180	SE	121	0.111
40853	ZFAND1	ZFAND1	chr8	-	82629483	82629523	82627221	82627349	82630416	82630459	83	153	518	505	407	478	139	99	4.44089e-16	2.68918e-13	0.102,0.177	0.378	-0.239	DAP3_KYSE180	SE	601	0.239
40881	CRCP	CRCP	chr7	+	65595730	65595829	65579804	65579957	65610429	65610487	5	3	28	34	12	23	198	99	0.00474857	0.0386819	0.082,0.042	0.207	-0.145	DAP3_KYSE180	SE	33	0.145
40985	LETMD1	LETMD1	chr12	+	51449926	51450028	51442109	51442261	51450132	51450285	298	231	53	33	352	27	198	99	0.00303242	0.0273535	0.738,0.778	0.867	-0.109	DAP3_KYSE180	SE	264	0.109
41035	FAM49B	FAM49B	chr8	-	130892621	130892704	130883620	130883742	130915557	130915596	9	12	115	59	18	30	182	99	7.43945e-05	0.00146699	0.041,0.1	0.246	-0.175	DAP3_KYSE180	SE	48	0.175
41054	FAM49B	FAM49B	chr8	-	130915557	130915596	130883620	130883742	131028852	131028943	49	27	0	0	18	3	138	99	0.0043234	0.0360373	1.0,1.0	0.811	0.189	DAP3_KYSE180	SE	21	0.189
41100	KYAT3	KYAT3	chr1	-	89453934	89454034	89435091	89435150	89458267	89458312	160	284	153	192	292	137	198	99	0.00434109	0.0361381	0.343,0.425	0.516	-0.132	DAP3_KYSE180	SE	313	0.132
41138	GBP3	GBP3	chr1	-	89485808	89485894	89480969	89481097	89486214	89486426	5	16	22	31	13	8	185	99	0.00645438	0.0487794	0.108,0.216	0.465	-0.303	DAP3_KYSE180	SE	21	0.303
41205	PCMTD2	PCMTD2	chr20	+	62899320	62899363	62896610	62896782	62904573	62907579	54	88	12	3	93	1	142	99	0.00151411	0.0159383	0.758,0.953	0.985	-0.13	DAP3_KYSE180	SE	66	0.13
41276	USP53	USP53	chr4	+	120156444	120156566	120138704	120138828	120166491	120166584	23	33	7	2	11	13	198	99	0.000559694	0.00731709	0.622,0.892	0.297	0.46	DAP3_KYSE180	SE	24	0.46
41287	USP53	USP53	chr4	+	120182869	120183019	120180974	120181080	120188474	120188637	42	57	9	0	98	0	198	99	0.00162376	0.016855	0.7,1.0	1	-0.15	DAP3_KYSE180	SE	51	0.15
41338	NLRX1	NLRX1	chr11	+	119043064	119043134	119042064	119042182	119043609	119043698	213	285	62	62	519	19	169	99	1.74305e-14	7.69939e-12	0.668,0.729	0.941	-0.242	DAP3_KYSE180	SE	275	0.242
41342	CRACR2B	CRACR2B	chr11	+	830865	831032	830620	830713	831223	831295	44	24	27	14	46	6	198	99	0.000384624	0.00545069	0.449,0.462	0.793	-0.338	DAP3_KYSE180	SE	38	0.338
41361	MAD1L1	MAD1L1	chr7	-	2041699	2041756	2020087	2020176	2054136	2054277	233	203	42	10	329	7	156	99	3.62714e-05	0.000825399	0.779,0.928	0.968	-0.114	DAP3_KYSE180	SE	213	0.114
41386	NDUFB5	NDUFB5	chr3	+	179332758	179332847	179322574	179322727	179334770	179334832	3360	3073	918	581	2717	313	188	99	3.63875e-06	0.000128044	0.658,0.736	0.821	-0.124	DAP3_KYSE180	SE	3030	0.124
41389	NDUFB5	NDUFB5	chr3	+	179333770	179333837	179322574	179322727	179334770	179334832	1305	1203	918	581	1042	313	166	99	3.79158e-05	0.000853781	0.459,0.553	0.665	-0.159	DAP3_KYSE180	SE	1355	0.159
41413	CCNL2	CCNL2	chr1	-	1324005	1324123	1323333	1323445	1325609	1325751	320	252	488	788	76	801	198	99	2.9976e-15	1.54655e-12	0.247,0.138	0.045	0.148	DAP3_KYSE180	SE	808	0.148
41494	SFT2D2	SFT2D2	chr1	+	168200751	168200838	168195241	168195380	168208368	168208398	93	155	15	1	136	0	186	99	0.000483898	0.00652054	0.767,0.988	1	-0.123	DAP3_KYSE180	SE	108	0.123
41512	SIN3B	SIN3B	chr19	+	16973694	16973790	16973162	16973370	16974490	16974607	212	205	80	129	136	154	195	99	0.000215374	0.00345686	0.574,0.447	0.31	0.2	DAP3_KYSE180	SE	290	0.2
41516	ADGRE5	ADGRE5	chr19	+	14507153	14507285	14501735	14501891	14508469	14508616	20	72	289	320	111	246	198	99	2.6006e-08	2.10698e-06	0.033,0.101	0.184	-0.117	DAP3_KYSE180	SE	309	0.117
41559	BANP	BANP	chr16	+	88098872	88098938	88071578	88071617	88105674	88105818	31	48	222	202	138	143	165	99	1.11022e-15	6.14587e-13	0.077,0.125	0.367	-0.266	DAP3_KYSE180	SE	250	0.266
41567	PALM	PALM	chr19	+	736018	736078	734172	734194	746284	748329	235	317	40	11	271	0	159	99	4.77954e-08	3.50668e-06	0.785,0.947	1	-0.134	DAP3_KYSE180	SE	271	0.134
41568	PALM	PALM	chr19	+	740351	740483	736018	736078	746284	748329	185	421	88	80	448	48	198	99	0.000821455	0.00992719	0.512,0.725	0.824	-0.205	DAP3_KYSE180	SE	273	0.205
41569	UBXN8	UBXN8	chr8	+	30608912	30609035	30601680	30601794	30610551	30610622	59	97	9	8	115	0	198	99	1.31249e-05	0.000365396	0.766,0.858	1	-0.188	DAP3_KYSE180	SE	68	0.188
41579	PI4KA	PI4KA	chr22	-	21098915	21099008	21096895	21097052	21101870	21101990	189	257	33	11	217	0	192	99	1.63233e-07	9.79913e-06	0.747,0.923	1	-0.165	DAP3_KYSE180	SE	217	0.165
41598	ZNF195	ZNF195	chr11	-	3381949	3382018	3379156	3381795	3392204	3392300	1	14	85	32	24	38	168	99	0.000335565	0.00490057	0.007,0.205	0.271	-0.165	DAP3_KYSE180	SE	46	0.165
41607	ZNF195	ZNF195	chr11	-	3394806	3394886	3392806	3392933	3400267	3400376	9	14	66	87	79	84	179	99	3.34306e-11	6.49389e-09	0.07,0.082	0.342	-0.266	DAP3_KYSE180	SE	75	0.266
41608	ZNF195	ZNF195	chr11	-	3394806	3394905	3392806	3392933	3400267	3400452	4	12	66	87	45	84	198	99	1.9183e-07	1.12263e-05	0.029,0.065	0.211	-0.164	DAP3_KYSE180	SE	70	0.164
41616	CASP3	CASP3	chr4	-	185569618	185569785	185559554	185559622	185570548	185570601	22	41	109	81	52	44	198	99	1.43224e-05	0.000392382	0.092,0.202	0.371	-0.224	DAP3_KYSE180	SE	96	0.224
41617	CASP3	CASP3	chr4	-	185569656	185569785	185559554	185559622	185570548	185570629	9	21	109	81	33	44	198	99	1.73741e-06	7.00076e-05	0.04,0.115	0.273	-0.196	DAP3_KYSE180	SE	77	0.196
41647	TRNAU1AP	TRNAU1AP	chr1	+	28887624	28887772	28887144	28887244	28887857	28887910	97	112	37	51	50	73	198	99	6.06448e-07	2.88851e-05	0.567,0.523	0.255	0.29	DAP3_KYSE180	SE	123	0.29
41650	PACSIN2	PACSIN2	chr22	-	43272893	43273016	43272142	43272339	43275053	43275172	530	508	341	393	1268	67	198	99	0	0	0.437,0.393	0.904	-0.489	DAP3_KYSE180	SE	871	0.489
41661	VIPR1	VIPR1	chr3	+	42568884	42568988	42567378	42567485	42572270	42572424	40	30	0	14	38	0	198	99	0.00334168	0.0295075	1.0,0.517	1	-0.242	DAP3_KYSE180	SE	38	0.242
41679	VIPR1	VIPR1	chr3	+	42576466	42576596	42573733	42573825	42577581	42579060	47	24	12	2	83	0	198	99	1.15524e-05	0.000330609	0.662,0.857	1	-0.24	DAP3_KYSE180	SE	26	0.24
41711	MINDY1	MINDY1	chr1	-	150974640	150974787	150974200	150974258	150978787	150979378	106	75	1	6	101	17	198	99	0.000713795	0.00888261	0.981,0.862	0.748	0.173	DAP3_KYSE180	SE	81	0.173
41712	MINDY1	MINDY1	chr1	-	150974640	150974799	150974200	150974258	150978787	150979378	114	77	1	6	105	17	198	99	0.00062767	0.00802042	0.983,0.865	0.755	0.169	DAP3_KYSE180	SE	83	0.169
41713	MINDY1	MINDY1	chr1	-	150974640	150974876	150974200	150974258	150978787	150979378	106	75	1	6	100	17	198	99	0.000665548	0.00841111	0.981,0.862	0.746	0.175	DAP3_KYSE180	SE	81	0.175
41714	MINDY1	MINDY1	chr1	-	150974640	150975182	150974200	150974258	150978787	150979378	145	100	1	6	154	17	198	99	0.00123693	0.0136174	0.986,0.893	0.819	0.121	DAP3_KYSE180	SE	106	0.121
41715	MINDY1	MINDY1	chr1	-	150974640	150975444	150974200	150974258	150978787	150979273	113	78	1	6	110	17	198	99	0.000869321	0.0103706	0.983,0.867	0.764	0.161	DAP3_KYSE180	SE	84	0.161
41754	ACADM	ACADM	chr1	+	76194073	76194173	76190031	76190502	76198328	76198426	64	148	98	89	230	71	198	99	0.000203986	0.00330036	0.246,0.454	0.618	-0.268	DAP3_KYSE180	SE	162	0.268
41755	ACADM	ACADM	chr1	+	76194085	76194173	76190031	76190502	76198328	76198426	139	318	98	89	456	71	187	99	0.000758298	0.00932026	0.429,0.654	0.773	-0.232	DAP3_KYSE180	SE	237	0.232
41757	ACADM	ACADM	chr1	+	76199212	76199313	76198537	76198607	76200475	76200556	172	458	53	35	481	9	198	99	4.69156e-07	2.32831e-05	0.619,0.867	0.964	-0.221	DAP3_KYSE180	SE	225	0.221
41777	BLM	BLM	chr15	+	91267264	91267374	91260576	91260671	91290618	91290720	8	8	17	43	16	13	198	99	0.00147539	0.0156201	0.19,0.085	0.381	-0.243	DAP3_KYSE180	SE	25	0.243
41779	BLM	BLM	chr15	+	91303376	91303509	91298040	91298168	91303823	91304485	30	88	2	5	82	0	198	99	0.00661781	0.0497134	0.882,0.898	1	-0.11	DAP3_KYSE180	SE	32	0.11
41792	GPX8	GPX8	chr5	+	54456157	54456224	54455998	54456071	54456821	54457083	407	263	14	12	270	35	166	99	2.96599e-05	0.000703881	0.945,0.929	0.821	0.116	DAP3_KYSE180	SE	275	0.116
41815	SLC22A5	SLC22A5	chr5	+	131713855	131713927	131705400	131706057	131714069	131714173	4	9	39	45	22	48	171	99	0.00406814	0.0343289	0.056,0.104	0.21	-0.13	DAP3_KYSE180	SE	43	0.13
41828	REPS1	REPS1	chr6	-	139238691	139238761	139236994	139237113	139241351	139241453	66	132	18	13	190	1	169	99	5.24467e-08	3.79399e-06	0.682,0.856	0.991	-0.222	DAP3_KYSE180	SE	84	0.222
41830	REPS1	REPS1	chr6	-	139238691	139238764	139236994	139237113	139241351	139241453	90	207	18	13	310	1	172	99	1.89654e-08	1.60904e-06	0.742,0.902	0.994	-0.172	DAP3_KYSE180	SE	108	0.172
41832	REPS1	REPS1	chr6	-	139264649	139264713	139262471	139262626	139264989	139265152	47	105	9	1	167	0	163	99	0.000643132	0.00818799	0.76,0.985	1	-0.127	DAP3_KYSE180	SE	56	0.127
41848	SLC35B3	SLC35B3	chr6	-	8417634	8417727	8417116	8417228	8420953	8421061	43	90	5	10	111	2	192	99	0.00256769	0.0240356	0.816,0.823	0.966	-0.147	DAP3_KYSE180	SE	48	0.147
41850	SLC35B3	SLC35B3	chr6	-	8419812	8419910	8417116	8417228	8420953	8421061	51	69	5	10	121	2	197	99	0.000875025	0.0104222	0.837,0.776	0.968	-0.161	DAP3_KYSE180	SE	56	0.161
41854	SLC35B3	SLC35B3	chr6	-	8434617	8434663	8430096	8430390	8435309	8435800	21	30	0	0	48	7	145	99	5.73504e-05	0.00118983	1.0,1.0	0.824	0.176	DAP3_KYSE180	SE	21	0.176
41856	SLC35B3	SLC35B3	chr6	-	8434617	8434663	8430096	8430390	8435575	8435778	36	71	67	57	137	59	145	99	0.000863181	0.0103155	0.268,0.46	0.613	-0.249	DAP3_KYSE180	SE	103	0.249
41859	KIAA1841	KIAA1841	chr2	+	61300592	61300686	61298740	61298927	61304054	61304293	37	63	61	28	110	12	193	99	6.77987e-06	0.000212821	0.237,0.536	0.825	-0.438	DAP3_KYSE180	SE	91	0.438
41867	ANKRD13C	ANKRD13C	chr1	-	70736538	70736639	70724681	70728530	70742447	70742527	110	85	13	7	108	2	198	99	0.00277572	0.0255609	0.809,0.859	0.964	-0.13	DAP3_KYSE180	SE	92	0.13
41895	IVD	IVD	chr15	+	40716333	40716415	40708488	40708561	40727615	40728146	5	9	43	28	16	15	181	99	0.000304827	0.00454075	0.06,0.15	0.368	-0.263	DAP3_KYSE180	SE	31	0.263
41909	PIGF	PIGF	chr2	-	46840832	46840924	46839366	46839483	46844108	46844180	86	156	10	9	71	0	191	99	0.00051509	0.00685132	0.817,0.9	1	-0.141	DAP3_KYSE180	SE	71	0.141
41935	MELK	MELK	chr9	+	36583623	36583709	36581640	36581736	36589532	36589649	135	328	38	57	339	26	185	99	0.000119725	0.00215887	0.655,0.755	0.875	-0.17	DAP3_KYSE180	SE	173	0.17
41938	MELK	MELK	chr9	+	36589532	36589649	36572858	36573004	36599390	36599483	57	41	18	5	31	0	198	99	0.000114761	0.00208452	0.613,0.804	1	-0.291	DAP3_KYSE180	SE	31	0.291
41945	MELK	MELK	chr9	+	36594624	36594768	36589532	36589649	36597218	36597287	106	356	61	96	345	21	198	99	6.23746e-09	6.24143e-07	0.465,0.65	0.891	-0.334	DAP3_KYSE180	SE	167	0.334
41947	MELK	MELK	chr9	+	36597218	36597287	36572858	36573004	36599390	36599483	139	202	18	5	183	0	168	99	2.86135e-05	0.000684082	0.82,0.96	1	-0.11	DAP3_KYSE180	SE	157	0.11
41969	CASP8	CASP8	chr2	+	202137620	202137665	202137360	202137499	202139611	202139676	14	39	46	45	96	30	144	99	6.30596e-07	2.99028e-05	0.173,0.373	0.687	-0.414	DAP3_KYSE180	SE	60	0.414
41970	CASP8	CASP8	chr2	+	202137620	202137665	202137360	202137499	202141549	202141691	8	17	26	38	41	24	144	99	2.40248e-05	0.000592951	0.175,0.235	0.54	-0.335	DAP3_KYSE180	SE	34	0.335
41993	DCAF6	DCAF6	chr1	+	167992225	167992285	167973770	167974031	168012262	168012378	51	106	86	40	111	13	159	99	0.000101606	0.00188947	0.27,0.623	0.842	-0.395	DAP3_KYSE180	SE	124	0.395
41995	DCAF6	DCAF6	chr1	+	168007608	168007726	167973770	167974031	168012262	168012378	388	717	86	40	816	13	198	99	3.38855e-08	2.62974e-06	0.693,0.9	0.969	-0.172	DAP3_KYSE180	SE	474	0.172
42003	GNE	GNE	chr9	-	36236828	36236981	36233916	36234129	36246027	36246479	117	96	6	12	114	0	198	99	6.49724e-05	0.00131525	0.907,0.8	1	-0.146	DAP3_KYSE180	SE	108	0.146
42018	YME1L1	YME1L1	chr10	-	27425204	27425314	27423759	27423910	27437834	27437969	728	721	97	28	599	7	198	99	1.07984e-07	6.96596e-06	0.79,0.928	0.977	-0.118	DAP3_KYSE180	SE	606	0.118
42019	YME1L1	YME1L1	chr10	-	27431315	27431414	27425204	27425314	27434356	27434519	554	720	121	92	715	34	198	99	4.14571e-08	3.12762e-06	0.696,0.796	0.913	-0.167	DAP3_KYSE180	SE	675	0.167
42020	YME1L1	YME1L1	chr10	-	27434356	27434519	27423759	27423910	27437834	27437969	430	456	97	28	506	7	198	99	3.36462e-08	2.61441e-06	0.689,0.891	0.973	-0.183	DAP3_KYSE180	SE	484	0.183
42039	PLA2G6	PLA2G6	chr22	-	38524275	38524437	38522377	38522456	38525460	38525569	89	102	21	35	64	5	198	99	0.00206752	0.0203412	0.679,0.593	0.865	-0.229	DAP3_KYSE180	SE	69	0.229
42050	RABGAP1L	RABGAP1L	chr1	+	174927027	174927310	174926593	174926686	174938413	174938524	47	66	80	126	104	65	198	99	2.88644e-06	0.00010589	0.227,0.208	0.444	-0.227	DAP3_KYSE180	SE	127	0.227
42069	DYNC2H1	DYNC2H1	chr11	+	103158261	103158334	103156983	103157115	103173821	103173982	17	66	24	16	76	2	172	99	1.19567e-05	0.000339816	0.29,0.704	0.956	-0.459	DAP3_KYSE180	SE	41	0.459
42085	PPM1K	PPM1K	chr4	-	89199295	89199794	89198294	89198395	89205557	89205713	102	71	0	8	68	15	198	99	0.000854516	0.0102375	1.0,0.816	0.694	0.214	DAP3_KYSE180	SE	79	0.214
42160	WWC3	WWC3	chrX	+	10046838	10046915	10035326	10035530	10058810	10058940	70	84	14	2	74	0	176	99	0.000445273	0.00611762	0.738,0.959	1	-0.151	DAP3_KYSE180	SE	74	0.151
42182	ZNF707	ZNF707	chr8	+	144770163	144770237	144766648	144766712	144770831	144771471	28	39	0	0	39	7	173	99	8.65942e-06	0.000258964	1.0,1.0	0.761	0.239	DAP3_KYSE180	SE	28	0.239
42184	ZNF707	ZNF707	chr8	+	144770831	144771471	144766648	144766712	144772226	144772293	29	18	47	39	74	21	198	99	1.55378e-09	1.87298e-07	0.236,0.188	0.638	-0.426	DAP3_KYSE180	SE	57	0.426
42185	ZNF707	ZNF707	chr8	+	144771373	144771471	144766648	144766712	144772226	144772293	30	35	47	39	87	21	197	99	1.3799e-08	1.22325e-06	0.243,0.311	0.676	-0.399	DAP3_KYSE180	SE	74	0.399
[truncated: 4,141 more rows]

## Sheet: MXE
ID	GeneID	geneSymbol	chr	strand	X1stExonStart_0base	X1stExonEnd	X2ndExonStart_0base	X2ndExonEnd	upstreamES	upstreamEE	downstreamES	downstreamEE	IJC_KD_sh1	IJC_KD_sh2	SJC_KD_sh1	SJC_KD_sh2	IJC_scr	SJC_scr	IncFormLen	SkipFormLen	PValue	FDR	IncLevel1	IncLevel2	IncLevelDifference	target_gene	type	reads	abs psi
139	MAP3K14	MAP3K14	chr17	-	43362178	43362316	43363797	43364411	43351830	43351960	43364519	43364730	147	78	49	45	49	57	198	198	0.000375585	0.00481993	0.75,0.634	0.462	0.23	DAP3_KYSE180	MXE	106	0.23
142	MFSD14B	MFSD14B	chr9	+	97200682	97200810	97203266	97203381	97191470	97191533	97207245	97207464	415	405	441	714	322	764	198	198	0.00355982	0.0270588	0.485,0.362	0.297	0.127	DAP3_KYSE180	MXE	856	0.127
157	ACTR5	ACTR5	chr20	+	37378652	37378882	37380773	37380943	37377102	37377496	37383599	37383817	53	82	103	102	96	73	198	198	0.00388397	0.0288305	0.34,0.446	0.568	-0.175	DAP3_KYSE180	MXE	156	0.175
209	TPST1	TPST1	chr7	+	65751497	65751696	65817491	65817542	65705311	65706257	65821811	65821858	666	314	137	95	280	157	198	150	3.19233e-06	0.000109204	0.786,0.715	0.575	0.175	DAP3_KYSE180	MXE	409	0.175
210	TPST1	TPST1	chr7	+	65751497	65751696	65821811	65821858	65705311	65706257	65824881	65825430	701	298	156	74	273	106	198	146	0.00547866	0.0371572	0.768,0.748	0.655	0.103	DAP3_KYSE180	MXE	372	0.103
228	LPP	LPP	chr3	+	187943192	187943315	188123899	188124101	187925987	187926106	188202379	188202492	29	13	319	158	31	100	198	198	1.90326e-05	0.000445801	0.083,0.076	0.237	-0.157	DAP3_KYSE180	MXE	131	0.157
233	SBF2	SBF2	chr11	-	9838386	9838571	9853770	9853967	9834078	9834255	9861044	9861243	152	254	93	125	138	152	198	198	0.000169978	0.00256982	0.62,0.67	0.476	0.169	DAP3_KYSE180	MXE	245	0.169
234	SBF2	SBF2	chr11	-	9850902	9851043	9853770	9853967	9838386	9838571	9861044	9861243	154	252	94	142	139	139	198	198	0.00447829	0.0320334	0.621,0.64	0.5	0.131	DAP3_KYSE180	MXE	248	0.131
251	ETNK1	ETNK1	chr12	+	22824205	22824289	22826433	22826594	22813996	22814139	22837416	22837490	159	81	273	174	48	160	183	198	0.00804049	0.0494636	0.387,0.335	0.245	0.116	DAP3_KYSE180	MXE	208	0.116
286	SMIM7	SMIM7	chr19	-	16764845	16764936	16770205	16770258	16756958	16758072	16770769	16770811	1445	1327	774	1058	961	1218	152	190	1.17896e-05	0.000308538	0.7,0.611	0.497	0.158	DAP3_KYSE180	MXE	2179	0.158
301	ZNF815P	ZNF815P	chr7	+	5873157	5873199	5879579	5879706	5862790	5863157	5880320	5880487	2	4	94	68	25	100	141	198	2.42339e-06	8.64189e-05	0.029,0.076	0.26	-0.208	DAP3_KYSE180	MXE	72	0.208
303	LOC101927021	LOC101927021	chr7	+	1201987	1202179	1203087	1203131	1200009	1200259	1203796	1205594	105	77	5	20	81	49	198	143	2.50866e-05	0.000549509	0.938,0.735	0.544	0.292	DAP3_KYSE180	MXE	97	0.292
328	HSDL2	HSDL2	chr9	+	115181139	115181238	115200710	115200905	115167903	115168002	115203978	115204050	77	33	153	226	8	167	198	198	1.21963e-05	0.000316568	0.335,0.127	0.046	0.185	DAP3_KYSE180	MXE	175	0.185
338	ST3GAL1	ST3GAL1	chr8	-	134511377	134511432	134558016	134558169	134487961	134488843	134583935	134584130	778	244	114	83	384	179	198	154	0.000776729	0.00850179	0.841,0.696	0.625	0.143	DAP3_KYSE180	MXE	327	0.143
361	UBXN11	UBXN11	chr1	-	26620695	26620822	26623409	26623486	26612313	26612528	26623917	26623972	87	106	122	109	155	83	176	198	0.000132931	0.00212476	0.445,0.522	0.678	-0.195	DAP3_KYSE180	MXE	209	0.195
408	WDHD1	WDHD1	chr14	-	55480202	55480314	55493428	55493521	55477026	55477178	55493745	55493817	83	126	202	308	139	191	192	198	0.0018755	0.0166998	0.298,0.297	0.429	-0.132	DAP3_KYSE180	MXE	285	0.132
419	ARVCF	ARVCF	chr22	-	19978107	19978335	19997977	19998031	19969455	19969614	20004111	20004346	6	1	29	34	24	56	153	198	0.00206561	0.0179249	0.211,0.037	0.357	-0.233	DAP3_KYSE180	MXE	35	0.233
443	LINC00680-GUSBP4	LINC00680-GUSBP4	chr6	-	58252703	58252788	58256381	58256569	58250694	58250869	58285305	58285389	49	62	30	49	12	26	198	184	0.00302531	0.0238762	0.603,0.54	0.3	0.272	DAP3_KYSE180	MXE	38	0.272
444	LINC00680-GUSBP4	LINC00680-GUSBP4	chr6	-	58256381	58256569	58285305	58285389	58252703	58252788	58287429	58287502	83	92	55	42	124	24	183	198	0.000152608	0.0023699	0.62,0.703	0.848	-0.186	DAP3_KYSE180	MXE	134	0.186
445	LINC00680-GUSBP4	LINC00680-GUSBP4	chr6	-	58285305	58285389	58287429	58287502	58256381	58256569	58287598	58287724	89	55	48	48	101	12	172	183	1.75553e-07	1.10829e-05	0.664,0.549	0.9	-0.293	DAP3_KYSE180	MXE	103	0.293
479	ATP6V1G2-DDX39B	ATP6V1G2-DDX39B	chr6	-	31506539	31506632	31508098	31508441	31504276	31504460	31509726	31509925	1030	1034	2001	1804	478	1573	198	192	1.86957e-05	0.000440539	0.333,0.357	0.228	0.117	DAP3_KYSE180	MXE	2051	0.117
520	FANCM	FANCM	chr14	+	45618039	45618198	45620599	45620731	45606271	45606444	45623122	45623255	32	23	45	57	4	51	198	198	3.39679e-05	0.000698046	0.416,0.287	0.073	0.278	DAP3_KYSE180	MXE	55	0.278
554	LYPD6	LYPD6	chr2	+	150294151	150294340	150305562	150305661	150187100	150187236	150325158	150325289	190	146	120	97	92	141	198	198	1.49679e-05	0.000371	0.613,0.601	0.395	0.212	DAP3_KYSE180	MXE	233	0.212
560	TRMT2B	TRMT2B	chrX	-	100290601	100290672	100306239	100306722	100278458	100278605	100306805	100307100	40	46	73	154	79	101	198	170	0.00664565	0.0427742	0.32,0.204	0.402	-0.14	DAP3_KYSE180	MXE	113	0.14
639	NFATC3	NFATC3	chr16	+	68248231	68248335	68255098	68255187	68224670	68225678	68260252	68263162	44	70	0	2	138	23	198	188	3.34213e-06	0.000113001	1.0,0.971	0.851	0.135	DAP3_KYSE180	MXE	44	0.135
655	DZIP1	DZIP1	chr13	-	96258256	96258313	96261710	96261767	96246197	96246340	96263698	96263747	159	202	121	101	175	27	156	156	4.12887e-08	3.53095e-06	0.568,0.667	0.866	-0.249	DAP3_KYSE180	MXE	202	0.249
662	GNB1L	GNB1L	chr22	-	19799807	19799970	19808120	19808246	19794181	19794280	19808750	19808898	26	47	66	116	52	64	198	198	0.00676345	0.0434237	0.283,0.288	0.448	-0.163	DAP3_KYSE180	MXE	92	0.163
667	CLMN	CLMN	chr14	-	95690096	95690192	95696408	95696470	95688027	95688111	95786047	95786245	28	24	17	32	8	46	161	195	4.22713e-05	0.000839354	0.666,0.476	0.174	0.397	DAP3_KYSE180	MXE	45	0.397
677	SPRYD3	SPRYD3	chr12	-	53467069	53467255	53468432	53468568	53461938	53462088	53468878	53469003	300	298	253	201	150	195	198	198	0.00190941	0.0169293	0.542,0.597	0.435	0.135	DAP3_KYSE180	MXE	345	0.135
690	THAP9-AS1	THAP9-AS1	chr4	-	83819141	83819215	83820865	83820890	83816844	83816927	83821229	83821376	21	18	36	127	11	225	124	173	0.00018373	0.00274208	0.449,0.165	0.064	0.243	DAP3_KYSE180	MXE	57	0.243
696	PCSK4	PCSK4	chr19	-	1484025	1484126	1486851	1487064	1483836	1483940	1487139	1487312	25	37	122	121	84	81	198	198	4.11907e-09	5.45834e-07	0.17,0.234	0.509	-0.307	DAP3_KYSE180	MXE	147	0.307
708	GUF1	GUF1	chr4	+	44692733	44692877	44693682	44693816	44691859	44691992	44696428	44696530	45	101	28	53	90	106	198	198	0.00124352	0.0122236	0.616,0.656	0.459	0.177	DAP3_KYSE180	MXE	73	0.177
795	ZCCHC7	ZCCHC7	chr9	+	37126308	37126939	37302184	37302228	37120468	37120620	37304184	37304310	51	59	50	57	88	43	198	143	0.00715502	0.0452461	0.424,0.428	0.596	-0.17	DAP3_KYSE180	MXE	101	0.17
797	ZCCHC7	ZCCHC7	chr9	+	37126308	37126939	37302184	37302228	37120468	37120624	37304184	37304310	37	21	49	60	58	37	198	143	0.000718267	0.00799612	0.353,0.202	0.531	-0.254	DAP3_KYSE180	MXE	81	0.254
798	ZCCHC7	ZCCHC7	chr9	+	37126308	37126939	37304184	37304310	37120468	37120624	37305540	37305711	37	17	153	138	51	138	198	198	0.00636783	0.0414984	0.195,0.11	0.27	-0.118	DAP3_KYSE180	MXE	155	0.118
817	RNASET2	RNASET2	chr6	-	167344531	167344606	167347578	167347624	167335600	167343279	167352382	167352496	142	157	431	428	194	358	145	174	0.00740457	0.0464343	0.283,0.306	0.394	-0.1	DAP3_KYSE180	MXE	552	0.1
827	WNK1	WNK1	chr12	+	977031	978270	980430	980514	971248	971436	987377	987527	71	65	139	234	58	321	198	183	0.00217679	0.0186672	0.321,0.204	0.143	0.12	DAP3_KYSE180	MXE	210	0.12
838	YEATS2	YEATS2	chr3	+	183465459	183465504	183469860	183470041	183454505	183454617	183471910	183472153	297	298	137	230	260	302	144	198	0.000542581	0.00646186	0.749,0.64	0.542	0.152	DAP3_KYSE180	MXE	434	0.152
842	YEATS2	YEATS2	chr3	+	183471910	183472153	183474315	183474477	183469860	183470041	183476649	183476753	130	230	546	610	303	489	198	198	1.6388e-05	0.000399048	0.192,0.274	0.383	-0.15	DAP3_KYSE180	MXE	676	0.15
846	WDTC1	WDTC1	chr1	+	27630111	27630286	27631491	27631684	27627716	27627952	27632676	27635127	229	204	260	385	90	235	198	198	0.00770356	0.0478083	0.468,0.346	0.277	0.13	DAP3_KYSE180	MXE	325	0.13
847	ZFPM2-AS1	ZFPM2-AS1	chr8	-	106799294	106799449	106799676	106799824	106797289	106797445	106810552	106810670	11	29	32	58	28	22	198	198	0.00306538	0.0240842	0.256,0.333	0.56	-0.266	DAP3_KYSE180	MXE	43	0.266
858	BCL7A	BCL7A	chr12	+	122468605	122468687	122473236	122473333	122459789	122460089	122481791	122481959	293	141	262	154	81	135	181	196	0.00636755	0.0414984	0.548,0.498	0.394	0.129	DAP3_KYSE180	MXE	216	0.129
861	ROBO3	ROBO3	chr11	+	124747832	124748027	124748479	124748692	124747414	124747554	124749085	124749237	18	22	33	18	16	62	198	198	0.00605349	0.0399628	0.353,0.55	0.205	0.247	DAP3_KYSE180	MXE	40	0.247
873	MAP2K7	MAP2K7	chr19	+	7974639	7974781	7974947	7975014	7968761	7968953	7975144	7975258	632	388	298	269	166	235	198	166	6.28665e-07	3.02785e-05	0.64,0.547	0.372	0.222	DAP3_KYSE180	MXE	401	0.222
912	TRAIP	TRAIP	chr3	-	49877716	49877806	49878417	49878505	49877204	49877293	49879258	49879372	8	58	50	76	90	62	187	189	0.00166125	0.0152234	0.139,0.435	0.595	-0.308	DAP3_KYSE180	MXE	58	0.308
915	LGR4	LGR4	chr11	-	27412640	27412712	27434335	27434407	27406799	27407015	27493664	27494337	172	165	316	278	161	173	171	171	0.00541702	0.0368599	0.352,0.372	0.482	-0.12	DAP3_KYSE180	MXE	334	0.12
926	AMOTL1	AMOTL1	chr11	+	94532555	94533477	94554695	94554987	94501521	94501726	94563215	94563360	67	59	201	324	19	187	198	198	0.0015732	0.014587	0.25,0.154	0.092	0.11	DAP3_KYSE180	MXE	206	0.11
987	PTCD3	PTCD3	chr2	+	86352577	86352638	86352917	86353003	86352117	86352205	86354283	86354428	291	452	140	210	226	179	160	185	0.00248718	0.0205815	0.706,0.713	0.593	0.117	DAP3_KYSE180	MXE	405	0.117
1001	KIF13B	KIF13B	chr8	-	28932797	28932860	28950261	28950395	28929136	28929833	28956649	28956758	62	57	12	9	68	38	198	162	0.000275838	0.00379321	0.809,0.838	0.594	0.23	DAP3_KYSE180	MXE	66	0.23
1014	ACAA1	ACAA1	chr3	-	38170780	38170879	38173086	38173129	38169276	38169357	38173416	38173496	82	63	337	284	70	166	142	198	0.00491429	0.0342659	0.253,0.236	0.37	-0.126	DAP3_KYSE180	MXE	236	0.126
1036	RIC1	RIC1	chr9	+	5656582	5656690	5689958	5690038	5629106	5629453	5713895	5714003	106	140	118	105	112	44	198	179	0.000565953	0.00666391	0.448,0.547	0.697	-0.199	DAP3_KYSE180	MXE	156	0.199
1064	LINC00630	LINC00630	chrX	+	102100784	102100948	102119969	102120080	102094728	102094900	102152501	102152692	37	77	8	11	36	24	198	198	0.000188144	0.00279269	0.822,0.875	0.6	0.249	DAP3_KYSE180	MXE	45	0.249
1067	LINC00630	LINC00630	chrX	+	102139070	102139736	102152501	102152692	102119969	102120080	102155677	102155760	36	37	43	52	25	76	198	198	0.00395234	0.0292336	0.456,0.416	0.248	0.188	DAP3_KYSE180	MXE	79	0.188
1083	SLC66A3	SLC66A3	chr2	+	11304329	11304387	11312050	11312171	11300750	11300820	11317862	11318998	154	173	134	140	230	85	157	198	1.93405e-05	0.000450504	0.592,0.609	0.773	-0.172	DAP3_KYSE180	MXE	288	0.172
1088	ACAD8	ACAD8	chr11	+	134126981	134127151	134128408	134128518	134126441	134126542	134128901	134128978	123	143	166	144	164	111	198	198	0.00541064	0.0368331	0.426,0.498	0.596	-0.134	DAP3_KYSE180	MXE	275	0.134
1112	SNHG17	SNHG17	chr20	-	37050738	37050888	37055061	37055146	37049652	37049745	37059683	37059755	423	251	65	35	721	220	184	198	4.00728e-05	0.000803001	0.875,0.885	0.779	0.101	DAP3_KYSE180	MXE	286	0.101
1138	ENTR1	ENTR1	chr9	-	139303450	139303519	139304541	139304691	139302277	139302390	139304779	139305066	319	252	137	180	220	325	198	168	1.14411e-06	4.71059e-05	0.664,0.543	0.365	0.239	DAP3_KYSE180	MXE	432	0.239
1146	ANKRD11	ANKRD11	chr16	-	89341500	89341599	89345479	89352057	89341221	89341365	89352446	89352594	317	335	809	600	481	640	198	198	0.00179153	0.0161397	0.282,0.358	0.429	-0.109	DAP3_KYSE180	MXE	935	0.109
1161	STRN3	STRN3	chr14	-	31388171	31388312	31398406	31398517	31382729	31382863	31404368	31404510	38	134	7	45	67	88	198	198	1.81189e-08	1.81955e-06	0.844,0.749	0.432	0.364	DAP3_KYSE180	MXE	45	0.364
1165	GOLGA2	GOLGA2	chr9	-	131028565	131028604	131029472	131029553	131028248	131028299	131029736	131029796	276	255	1217	877	269	567	180	138	4.6699e-05	0.000909496	0.148,0.182	0.267	-0.102	DAP3_KYSE180	MXE	836	0.102
1175	TRIM11	TRIM11	chr1	-	228584843	228584866	228588664	228588895	228584647	228584748	228589766	228589862	197	165	60	42	144	102	198	122	9.47502e-06	0.000261305	0.669,0.708	0.465	0.223	DAP3_KYSE180	MXE	207	0.223
1182	MTERF4	MTERF4	chr2	-	242029394	242029459	242033691	242033847	242026508	242028780	242036657	242036842	16	8	35	49	31	40	198	164	0.00741791	0.0464887	0.275,0.119	0.391	-0.194	DAP3_KYSE180	MXE	51	0.194
1183	MTERF4	MTERF4	chr2	-	242029394	242029459	242033691	242033847	242026508	242028780	242041667	242041747	9	2	35	48	0	36	198	164	0.0033645	0.0258986	0.176,0.033	0	0.104	DAP3_KYSE180	MXE	36	0.104
1191	MTERF4	MTERF4	chr2	-	242036657	242036842	242038810	242039309	242033691	242033847	242041667	242041747	69	99	28	14	75	53	198	198	0.00106494	0.0107962	0.711,0.876	0.586	0.208	DAP3_KYSE180	MXE	97	0.208
1203	POMT2	POMT2	chr14	-	77765797	77765904	77769177	77769286	77765031	77765114	77771034	77771143	168	104	122	71	137	164	198	198	0.00624828	0.0409098	0.579,0.594	0.455	0.132	DAP3_KYSE180	MXE	175	0.132
1219	ZBTB38	ZBTB38	chr3	+	141122768	141122873	141157109	141157207	141105711	141105779	141161230	141168632	127	78	19	19	154	63	198	197	0.00188338	0.0167495	0.869,0.803	0.709	0.127	DAP3_KYSE180	MXE	97	0.127
1252	RHBDD2	RHBDD2	chr7	+	75510682	75510804	75511153	75511554	75508309	75508578	75513015	75513166	255	164	853	531	390	449	198	198	3.51652e-12	1.26955e-09	0.23,0.236	0.465	-0.232	DAP3_KYSE180	MXE	695	0.232
1253	RHBDD2	RHBDD2	chr7	+	75510682	75510804	75513015	75513166	75508309	75508578	75517309	75518244	250	164	1099	668	391	744	198	198	5.8125e-08	4.6934e-06	0.185,0.197	0.344	-0.153	DAP3_KYSE180	MXE	832	0.153
1254	RHBDD2	RHBDD2	chr7	+	75510682	75510804	75513051	75513166	75508309	75508578	75517309	75518244	250	164	1104	659	391	747	198	198	7.76831e-08	5.91737e-06	0.185,0.199	0.344	-0.152	DAP3_KYSE180	MXE	823	0.152
1258	AP3S2	AP3S2	chr15	-	90414706	90414778	90420537	90420656	90380846	90380954	90431752	90431864	34	25	463	409	78	356	198	171	6.387e-08	5.08596e-06	0.06,0.05	0.159	-0.104	DAP3_KYSE180	MXE	434	0.104
1267	POLDIP3	POLDIP3	chr22	-	42995703	42995799	42997975	42998062	42992191	42992371	42998775	42999166	247	474	1156	880	360	360	186	195	6.46229e-06	0.000191779	0.183,0.361	0.512	-0.24	DAP3_KYSE180	MXE	720	0.24
1273	ERBB2	ERBB2	chr17	+	37851240	37851434	37855789	37855840	37849513	37849578	37863242	37863394	24	30	0	0	61	9	198	150	3.45756e-05	0.000708442	1.0,1.0	0.837	0.163	DAP3_KYSE180	MXE	24	0.163
1359	SIRT5	SIRT5	chr6	+	13597194	13597248	13599263	13599387	13595708	13595796	13601065	13601181	98	163	146	205	252	199	153	198	0.00202443	0.017677	0.465,0.507	0.621	-0.135	DAP3_KYSE180	MXE	244	0.135
1400	PLAA	PLAA	chr9	-	26910335	26910437	26913876	26913945	26907831	26907996	26919307	26919527	78	58	183	162	30	150	168	198	0.00584428	0.0388843	0.334,0.297	0.191	0.124	DAP3_KYSE180	MXE	180	0.124
1403	RBBP9	RBBP9	chr20	-	18474601	18474707	18476481	18476524	18471038	18471124	18477712	18477869	11	28	185	205	46	183	142	198	0.000473593	0.00578536	0.077,0.16	0.26	-0.142	DAP3_KYSE180	MXE	196	0.142
1412	FAM169A	FAM169A	chr5	-	74109664	74109844	74134789	74134875	74100980	74101109	74135898	74135998	34	81	63	100	83	55	185	198	0.00217118	0.0186364	0.366,0.464	0.618	-0.203	DAP3_KYSE180	MXE	97	0.203
1428	TASP1	TASP1	chr20	-	13581189	13581264	13597503	13597770	13567896	13568017	13604092	13604161	41	33	0	1	25	8	198	174	4.78689e-06	0.000150982	1.0,0.967	0.733	0.251	DAP3_KYSE180	MXE	33	0.251
1430	PCBP1-AS1	PCBP1-AS1	chr2	-	70259264	70259387	70278334	70278437	70223817	70224020	70286774	70286812	28	37	4	16	26	1	198	198	0.00474388	0.033446	0.875,0.698	0.963	-0.176	DAP3_KYSE180	MXE	27	0.176
1442	PTAR1	PTAR1	chr9	-	72356707	72356774	72365696	72365866	72349065	72349170	72374768	72374927	180	181	158	188	58	99	198	166	0.00720956	0.0455316	0.489,0.447	0.329	0.139	DAP3_KYSE180	MXE	157	0.139
1476	FERMT1	FERMT1	chr20	-	6069611	6069736	6075585	6075635	6068423	6068530	6077548	6077680	68	83	29	79	83	155	149	198	0.000283025	0.00387449	0.757,0.583	0.416	0.254	DAP3_KYSE180	MXE	97	0.254
1477	FERMT1	FERMT1	chr20	-	6088178	6088281	6090944	6091158	6078170	6078278	6093123	6093270	86	125	83	175	211	132	198	198	0.00158285	0.0146494	0.509,0.417	0.615	-0.152	DAP3_KYSE180	MXE	169	0.152
1508	SELENOO	SELENOO	chr22	+	50644745	50644949	50646964	50647145	50639439	50640019	50648609	50648740	276	281	284	339	72	149	198	198	0.00148107	0.0139557	0.493,0.453	0.326	0.147	DAP3_KYSE180	MXE	221	0.147
1517	ALMS1	ALMS1	chr2	+	73761950	73762076	73777393	73777564	73746901	73747143	73784346	73784481	32	29	25	39	59	21	198	198	0.00205612	0.017871	0.561,0.426	0.737	-0.243	DAP3_KYSE180	MXE	57	0.243
1518	DSTYK	DSTYK	chr1	-	205117332	205117467	205119807	205119922	205111632	205116873	205126400	205126514	141	128	87	93	158	58	198	198	0.00522674	0.0359171	0.618,0.579	0.731	-0.132	DAP3_KYSE180	MXE	216	0.132
1519	DSTYK	DSTYK	chr1	-	205117332	205117467	205119807	205119922	205111632	205116873	205128674	205128807	18	20	83	93	39	55	198	198	6.04488e-05	0.00112512	0.178,0.177	0.415	-0.237	DAP3_KYSE180	MXE	94	0.237
1554	EYA2	EYA2	chr20	+	45725723	45725807	45771697	45771787	45717877	45718020	45797786	45797845	123	83	62	56	146	148	183	189	0.00565402	0.0380571	0.672,0.605	0.505	0.134	DAP3_KYSE180	MXE	139	0.134
1610	GYS1	GYS1	chr19	-	49490450	49490642	49494558	49494740	49489106	49489292	49496251	49496566	254	215	154	169	128	201	198	198	5.03397e-06	0.000156849	0.623,0.56	0.389	0.203	DAP3_KYSE180	MXE	329	0.203
1644	ZBTB7B	ZBTB7B	chr1	+	154982733	154982873	154986490	154986569	154975318	154975419	154987130	154988290	5	5	17	29	60	78	198	178	0.000426426	0.0053309	0.209,0.134	0.409	-0.237	DAP3_KYSE180	MXE	22	0.237
1656	NMNAT3	NMNAT3	chr3	-	139297713	139297897	139346457	139346606	139279024	139280234	139356804	139356904	59	19	102	40	105	60	198	198	1.65362e-06	6.25426e-05	0.366,0.322	0.636	-0.292	DAP3_KYSE180	MXE	59	0.292
1688	CPNE1	CPNE1	chr20	-	34243123	34243266	34246851	34246904	34220716	34220845	34252681	34252822	69	125	67	128	105	226	152	198	0.000104655	0.0017591	0.573,0.56	0.377	0.19	DAP3_KYSE180	MXE	136	0.19
1689	CPNE1	CPNE1	chr20	-	34243123	34243266	34246851	34246936	34220716	34220845	34252681	34252822	278	262	67	128	147	226	184	198	1.7254e-11	5.09272e-09	0.817,0.688	0.412	0.34	DAP3_KYSE180	MXE	345	0.34
1712	LHPP	LHPP	chr10	+	126176990	126177144	126186604	126186697	126172707	126172895	126301832	126302710	1089	1129	392	277	934	68	198	192	8.88178e-16	9.02307e-13	0.729,0.798	0.93	-0.166	DAP3_KYSE180	MXE	1002	0.166
1743	ZNF695	ZNF695	chr1	-	247130996	247131094	247151422	247151557	247108847	247109129	247162649	247162742	116	95	34	70	70	109	198	197	0.00011314	0.00187425	0.772,0.575	0.39	0.283	DAP3_KYSE180	MXE	150	0.283
1791	CAMTA2	CAMTA2	chr17	-	4884972	4885126	4885383	4885455	4884519	4884654	4886051	4886187	80	64	382	280	73	189	171	198	0.00586502	0.0389847	0.195,0.209	0.309	-0.107	DAP3_KYSE180	MXE	262	0.107
1814	ROGDI	ROGDI	chr16	-	4851503	4851586	4852382	4852454	4850498	4850579	4852527	4852951	99	128	43	46	379	42	171	182	6.64673e-08	5.22223e-06	0.71,0.748	0.906	-0.177	DAP3_KYSE180	MXE	142	0.177
1881	FGD6	FGD6	chr12	-	95528514	95528602	95531297	95531454	95507426	95507477	95535163	95535315	299	301	233	268	100	159	198	187	0.0004954	0.00599144	0.548,0.515	0.373	0.159	DAP3_KYSE180	MXE	259	0.159
1947	POLR2J4	POLR2J4	chr7	-	44053191	44053278	44054204	44054382	44027684	44027846	44056032	44056122	88	128	104	130	154	69	198	186	2.11228e-05	0.000482091	0.443,0.481	0.677	-0.215	DAP3_KYSE180	MXE	192	0.215
1950	FBXL4	FBXL4	chr6	-	99328428	99328500	99347143	99347357	99323290	99323603	99353301	99353546	197	170	47	94	142	143	198	171	0.000170061	0.00256982	0.784,0.61	0.462	0.235	DAP3_KYSE180	MXE	244	0.235
1965	TMC6	TMC6	chr17	-	76113882	76114016	76115051	76115127	76113548	76113725	76115377	76115473	242	275	196	154	222	275	175	198	0.000687217	0.00773124	0.583,0.669	0.477	0.149	DAP3_KYSE180	MXE	429	0.149
1976	FGGY	FGGY	chr1	+	59805629	59805741	59844420	59844509	59762484	59762579	59922632	59922748	0	1	22	24	5	19	198	188	0.000714973	0.00796961	0.0,0.038	0.2	-0.181	DAP3_KYSE180	MXE	22	0.181
1977	FGGY	FGGY	chr1	+	59805629	59805741	59811918	59812070	59787207	59787422	59844420	59844509	15	31	24	14	10	39	198	198	0.00318037	0.0248092	0.385,0.689	0.204	0.333	DAP3_KYSE180	MXE	39	0.333
1985	FGGY	FGGY	chr1	+	60139710	60139805	60223602	60223664	60132954	60133075	60228174	60228399	58	74	61	49	85	18	194	161	1.14781e-05	0.000302711	0.441,0.556	0.797	-0.298	DAP3_KYSE180	MXE	103	0.298
1999	VPS13B	VPS13B	chr8	+	100515063	100515178	100519997	100520139	100513914	100514086	100523331	100523740	66	51	27	16	34	1	198	198	7.50237e-05	0.00134317	0.71,0.761	0.971	-0.235	DAP3_KYSE180	MXE	35	0.235
2000	VPS13B	VPS13B	chr8	+	100519364	100519431	100519997	100520139	100515063	100515178	100523331	100523740	36	47	30	27	46	4	166	198	5.04791e-06	0.000156949	0.589,0.675	0.932	-0.3	DAP3_KYSE180	MXE	50	0.3
2002	NFATC4	NFATC4	chr14	+	24843531	24843672	24844865	24844921	24842900	24843073	24845180	24845307	178	210	231	248	170	115	198	155	0.00104889	0.0106704	0.376,0.399	0.536	-0.149	DAP3_KYSE180	MXE	285	0.149
2004	NFATC4	NFATC4	chr14	+	24845180	24845307	24845499	24845760	24844865	24844921	24846843	24848807	358	412	75	66	191	81	198	198	3.95205e-05	0.000794119	0.827,0.862	0.702	0.143	DAP3_KYSE180	MXE	272	0.143
2005	NFATC4	NFATC4	chr14	+	24845180	24845307	24845499	24846084	24844865	24844921	24846843	24848807	358	412	26	80	191	88	198	198	1.39561e-08	1.49313e-06	0.932,0.837	0.685	0.2	DAP3_KYSE180	MXE	279	0.2
2010	ZNF266	ZNF266	chr19	-	9544368	9544462	9544740	9544911	9530740	9530894	9545473	9545535	24	35	2	9	47	27	198	193	0.00416605	0.0303114	0.921,0.791	0.629	0.227	DAP3_KYSE180	MXE	26	0.227
2011	ZNF266	ZNF266	chr19	-	9544368	9544462	9544750	9544911	9530740	9530894	9545473	9545535	25	36	2	9	49	27	198	193	0.00422348	0.0306069	0.924,0.796	0.639	0.221	DAP3_KYSE180	MXE	27	0.221
2012	ZNF266	ZNF266	chr19	-	9544750	9544911	9545473	9545535	9544343	9544462	9545783	9545869	48	67	10	8	49	21	161	198	0.00663139	0.0426887	0.855,0.912	0.742	0.141	DAP3_KYSE180	MXE	58	0.141
2023	POMT1	POMT1	chr9	+	134379575	134379727	134381500	134381607	134378304	134378460	134381789	134381840	347	341	299	209	261	302	198	198	0.00693762	0.0442428	0.537,0.62	0.464	0.114	DAP3_KYSE180	MXE	550	0.114
2032	MTF2	MTF2	chr1	+	93586105	93586229	93592788	93592856	93584889	93584958	93599259	93599365	47	185	33	25	138	11	198	167	0.00519669	0.0357556	0.546,0.862	0.914	-0.21	DAP3_KYSE180	MXE	80	0.21
2058	TMEM40	TMEM40	chr3	-	12780051	12780087	12783952	12784006	12779634	12779667	12790153	12790291	12	11	29	18	30	16	153	135	0.000836954	0.00899865	0.267,0.35	0.623	-0.315	DAP3_KYSE180	MXE	29	0.315
2066	MRPS18C	MRPS18C	chr4	+	84379498	84379582	84380892	84380950	84378061	84378111	84382125	84382185	83	233	519	446	318	428	183	157	0.000272676	0.00376116	0.121,0.309	0.389	-0.174	DAP3_KYSE180	MXE	602	0.174
2095	TUBD1	TUBD1	chr17	-	57941024	57941208	57943956	57944110	57936840	57937785	57951899	57952064	30	53	107	137	74	89	198	198	0.000121116	0.0019801	0.219,0.279	0.454	-0.205	DAP3_KYSE180	MXE	137	0.205
2096	TUBD1	TUBD1	chr17	-	57941024	57941208	57943969	57944110	57936840	57937785	57951899	57952064	33	54	107	137	75	89	198	198	0.000202081	0.00295312	0.236,0.283	0.457	-0.198	DAP3_KYSE180	MXE	140	0.198
2097	TUBD1	TUBD1	chr17	-	57941024	57941208	57943969	57944110	57936840	57937785	57955463	57955695	49	48	113	146	8	82	198	198	0.000118041	0.00193781	0.302,0.247	0.089	0.185	DAP3_KYSE180	MXE	90	0.185
2100	TUBD1	TUBD1	chr17	-	57943969	57944110	57955463	57955695	57941024	57941208	57963443	57963591	18	38	131	159	5	103	198	198	0.000808468	0.00877662	0.121,0.193	0.046	0.111	DAP3_KYSE180	MXE	108	0.111
2101	TUBD1	TUBD1	chr17	-	57951899	57952064	57955463	57955695	57943969	57944110	57963443	57963591	52	67	30	60	8	74	198	198	2.17049e-12	8.61959e-10	0.634,0.528	0.098	0.483	DAP3_KYSE180	MXE	82	0.483
2117	IFTAP	IFTAP	chr11	+	36631630	36631789	36654833	36654988	36616042	36616191	36657600	36657667	94	97	14	56	70	81	198	198	0.000249154	0.00350307	0.87,0.634	0.464	0.288	DAP3_KYSE180	MXE	108	0.288
2119	IFTAP	IFTAP	chr11	+	36657600	36657667	36669565	36669705	36654833	36654988	36680568	36680841	9	34	118	117	64	108	166	198	6.14656e-05	0.0011387	0.083,0.257	0.414	-0.244	DAP3_KYSE180	MXE	127	0.244
2129	ADAP2	ADAP2	chr17	+	29276304	29276388	29280305	29280368	29271924	29272071	29281495	29281573	76	55	32	18	80	102	183	162	1.05191e-06	4.40995e-05	0.678,0.73	0.41	0.294	DAP3_KYSE180	MXE	73	0.294
2136	NUP98	NUP98	chr11	-	3793004	3793158	3794861	3794969	3789810	3789974	3797111	3797251	257	278	15	20	327	89	198	198	7.18872e-10	1.2315e-07	0.945,0.933	0.786	0.153	DAP3_KYSE180	MXE	272	0.153
2143	ZMYM1	ZMYM1	chr1	+	35559514	35559684	35561419	35561492	35544963	35545043	35562917	35563167	51	33	38	67	9	46	198	172	0.00148971	0.0140119	0.538,0.3	0.145	0.274	DAP3_KYSE180	MXE	55	0.274
2178	KCTD20	KCTD20	chr6	+	36437828	36438034	36449338	36449536	36410776	36410888	36452490	36452601	402	385	305	378	324	475	198	198	0.000494911	0.00598718	0.569,0.505	0.406	0.131	DAP3_KYSE180	MXE	707	0.131
2205	GDA	GDA	chr9	+	74842858	74842956	74856067	74856214	74840592	74840700	74860063	74860194	399	356	601	558	128	309	197	198	0.00657137	0.0424313	0.4,0.391	0.294	0.102	DAP3_KYSE180	MXE	437	0.102
2206	GDA	GDA	chr9	+	74862321	74862349	74863187	74863254	74860063	74860194	74865665	74865757	166	151	29	32	77	65	127	166	2.42864e-09	3.4899e-07	0.882,0.86	0.608	0.263	DAP3_KYSE180	MXE	142	0.263
2207	GDA	GDA	chr9	+	74862321	74862349	74863187	74863322	74860063	74860194	74865665	74865757	166	151	16	41	77	42	127	198	6.09201e-05	0.00113196	0.942,0.852	0.741	0.156	DAP3_KYSE180	MXE	119	0.156
2236	POU6F1	POU6F1	chr12	-	51593529	51593651	51597955	51598151	51592332	51592469	51611425	51611846	13	15	43	19	2	34	198	198	0.000737416	0.00815526	0.232,0.441	0.056	0.281	DAP3_KYSE180	MXE	34	0.281
2246	CDC27	CDC27	chr17	-	45232037	45232152	45234278	45234490	45229171	45229284	45234595	45234750	149	197	342	414	284	337	198	198	0.00012596	0.00203869	0.303,0.322	0.457	-0.145	DAP3_KYSE180	MXE	491	0.145
2257	SPNS2	SPNS2	chr17	+	4428351	4428488	4433926	4434078	4416541	4416607	4434347	4434414	120	41	149	94	17	8	198	198	0.00646248	0.04196	0.446,0.304	0.68	-0.305	DAP3_KYSE180	MXE	25	0.305
2270	TTLL11	TTLL11	chr9	-	124751473	124752049	124794001	124794135	124737162	124737258	124801550	124801647	8	8	14	16	58	19	198	198	1.3801e-05	0.000348287	0.364,0.333	0.753	-0.404	DAP3_KYSE180	MXE	22	0.404
2276	DDX58	DDX58	chr9	-	32481337	32481495	32485172	32485277	32480216	32480352	32487468	32487631	133	254	39	175	97	98	198	198	0.00685111	0.0438447	0.773,0.592	0.497	0.185	DAP3_KYSE180	MXE	172	0.185
2310	TTPAL	TTPAL	chr20	+	43112976	43113170	43115235	43115346	43108624	43109084	43117903	43123244	64	81	34	35	137	125	198	198	0.003527	0.0268804	0.653,0.698	0.523	0.152	DAP3_KYSE180	MXE	98	0.152
2321	TCOF1	TCOF1	chr5	+	149769449	149769586	149771106	149771220	149759094	149759295	149771519	149771739	53	98	540	540	132	344	198	198	2.1783e-08	2.08677e-06	0.089,0.154	0.277	-0.156	DAP3_KYSE180	MXE	476	0.156
2323	TCOF1	TCOF1	chr5	+	149771106	149771220	149771519	149771739	149769449	149769586	149775844	149776405	610	614	57	98	382	131	198	198	2.65052e-08	2.43758e-06	0.915,0.862	0.745	0.144	DAP3_KYSE180	MXE	513	0.144
2342	C3orf67	C3orf67	chr3	-	58870270	58870435	58899433	58899590	58855898	58856035	58923373	58923488	19	28	3	7	19	18	198	198	0.000943064	0.00982279	0.864,0.8	0.514	0.318	DAP3_KYSE180	MXE	22	0.318
2355	TMEM143	TMEM143	chr19	-	48848416	48848611	48863328	48863433	48846577	48846708	48866547	48866788	20	31	105	87	50	68	198	198	0.000322276	0.00427744	0.16,0.263	0.424	-0.212	DAP3_KYSE180	MXE	118	0.212
2366	MAPKBP1	MAPKBP1	chr15	+	42106747	42106937	42107456	42107603	42105818	42105979	42107821	42107997	109	207	70	111	63	72	198	198	0.00306801	0.0241005	0.609,0.651	0.467	0.163	DAP3_KYSE180	MXE	135	0.163
2374	PARPBP	PARPBP	chr12	+	102517663	102517819	102542007	102542241	102513948	102514064	102547646	102547754	152	172	18	46	108	53	198	198	0.000394857	0.00502885	0.894,0.789	0.671	0.17	DAP3_KYSE180	MXE	161	0.17
2375	PARPBP	PARPBP	chr12	+	102517663	102517819	102542012	102542241	102513948	102514064	102547646	102547754	152	172	12	44	108	52	198	198	0.000126579	0.00204644	0.927,0.796	0.675	0.186	DAP3_KYSE180	MXE	160	0.186
2377	PARPBP	PARPBP	chr12	+	102517663	102517819	102547646	102547754	102513948	102514064	102558215	102558386	145	169	58	89	106	101	198	198	0.00062248	0.00715779	0.714,0.655	0.512	0.172	DAP3_KYSE180	MXE	203	0.172
2380	PARPBP	PARPBP	chr12	+	102542007	102542241	102558215	102558386	102517663	102517819	102559506	102559661	107	119	45	113	77	149	198	198	0.000171718	0.00259024	0.704,0.513	0.341	0.268	DAP3_KYSE180	MXE	152	0.268
2385	RFC5	RFC5	chr12	+	118455494	118455620	118455799	118455858	118454465	118454697	118456876	118456941	266	318	32	45	152	41	198	158	0.00416027	0.0302811	0.869,0.849	0.747	0.112	DAP3_KYSE180	MXE	193	0.112
2390	NPEPPSP1	NPEPPSP1	chr17	-	36357157	36357272	36358124	36358158	36353600	36353765	36358298	36358395	13	36	159	221	43	149	133	198	0.00201789	0.0176381	0.109,0.195	0.301	-0.149	DAP3_KYSE180	MXE	172	0.149
2392	NPEPPSP1	NPEPPSP1	chr17	-	36361696	36361804	36365110	36365176	36358796	36359042	36375099	36375177	18	34	186	165	26	76	165	198	0.00757225	0.0471945	0.104,0.198	0.291	-0.14	DAP3_KYSE180	MXE	102	0.14
2436	U2SURP	U2SURP	chr3	+	142741694	142741906	142742816	142742860	142741338	142741504	142745990	142746095	425	679	78	234	590	299	198	143	0.000543459	0.00646487	0.797,0.677	0.588	0.149	DAP3_KYSE180	MXE	503	0.149
2449	ZNF584	ZNF584	chr19	+	58921372	58921458	58926890	58927013	58920015	58920532	58928177	58929692	0	5	33	63	12	40	185	198	0.000401319	0.00508446	0.0,0.078	0.243	-0.204	DAP3_KYSE180	MXE	33	0.204
2454	LPGAT1	LPGAT1	chr1	-	211956570	211956844	211960973	211961069	211952259	211952386	211966413	211966532	245	209	284	227	268	186	195	198	0.00402608	0.0295738	0.467,0.483	0.594	-0.119	DAP3_KYSE180	MXE	436	0.119
2460	GTPBP10	GTPBP10	chr7	+	89983771	89983863	89984399	89984544	89982129	89982323	90001468	90001542	57	109	8	63	159	150	191	198	0.00227332	0.0192719	0.881,0.642	0.524	0.238	DAP3_KYSE180	MXE	65	0.238
2462	GTPBP10	GTPBP10	chr7	+	89984399	89984544	90001468	90001542	89983771	89983863	90003615	90003668	25	26	81	141	96	201	198	173	0.00166313	0.0152374	0.212,0.139	0.294	-0.118	DAP3_KYSE180	MXE	106	0.118
2463	GTPBP10	GTPBP10	chr7	+	90001468	90001542	90003615	90003668	89982129	89982323	90006820	90006928	55	29	101	116	28	172	173	152	0.00476658	0.0335492	0.324,0.18	0.125	0.127	DAP3_KYSE180	MXE	145	0.127
2464	GTPBP10	GTPBP10	chr7	+	90001468	90001542	90003615	90003668	89984399	89984544	90006820	90006928	9	41	98	111	100	171	173	152	0.000582665	0.00681136	0.075,0.245	0.339	-0.179	DAP3_KYSE180	MXE	107	0.179
2500	TEAD4	TEAD4	chr12	+	3120169	3120234	3121335	3121398	3103903	3104158	3126563	3126692	256	307	174	178	259	260	164	162	0.00424804	0.0307492	0.592,0.63	0.496	0.115	DAP3_KYSE180	MXE	430	0.115
2501	TEAD4	TEAD4	chr12	+	3121335	3121398	3126563	3126692	3120169	3120234	3127710	3127754	257	298	279	231	213	369	162	198	0.000212694	0.00307049	0.53,0.612	0.414	0.157	DAP3_KYSE180	MXE	529	0.157
2544	HACE1	HACE1	chr6	-	105280916	105281048	105297016	105297121	105244803	105244900	105298781	105298871	38	60	13	13	34	25	198	198	0.00472712	0.0333602	0.745,0.822	0.576	0.208	DAP3_KYSE180	MXE	51	0.208
2547	HACE1	HACE1	chr6	-	105280916	105281048	105297016	105297121	105272688	105272782	105298781	105298871	38	52	2	5	33	10	198	198	0.00752495	0.0469801	0.95,0.912	0.767	0.164	DAP3_KYSE180	MXE	40	0.164
2556	MFF	MFF	chr2	+	228207460	228207535	228212058	228212100	228205007	228205096	228217229	228217289	16	24	56	134	80	152	174	141	0.000208489	0.00302378	0.188,0.127	0.299	-0.141	DAP3_KYSE180	MXE	72	0.141
2557	MFF	MFF	chr2	+	228207460	228207535	228211941	228212100	228205007	228205096	228220392	228220477	22	22	213	315	88	317	174	198	9.17054e-08	6.69815e-06	0.105,0.074	0.24	-0.15	DAP3_KYSE180	MXE	235	0.15
2558	MFF	MFF	chr2	+	228207460	228207535	228217229	228217289	228205007	228205096	228220392	228220477	22	22	222	287	88	304	174	159	7.76752e-08	5.91737e-06	0.083,0.065	0.209	-0.135	DAP3_KYSE180	MXE	244	0.135
2570	DHX35	DHX35	chr20	+	37617435	37617560	37620998	37621068	37612341	37612419	37623463	37623523	19	30	130	145	53	79	198	169	4.10039e-07	2.1529e-05	0.111,0.15	0.364	-0.233	DAP3_KYSE180	MXE	132	0.233
2573	NRG1	NRG1	chr8	+	32585466	32585596	32600192	32600251	32463079	32463201	32611889	32611992	8	11	17	30	1	74	198	158	2.96047e-07	1.69495e-05	0.273,0.226	0.011	0.238	DAP3_KYSE180	MXE	25	0.238
2580	PIBF1	PIBF1	chr13	+	73539411	73539542	73547728	73547813	73505302	73505405	73572959	73573133	110	209	22	86	94	71	198	184	0.000724909	0.00805569	0.823,0.693	0.552	0.206	DAP3_KYSE180	MXE	132	0.206
2604	CASP8AP2	CASP8AP2	chr6	+	90566802	90566918	90571844	90574090	90565188	90565263	90575671	90578801	14	45	27	53	59	31	198	198	0.00218034	0.0186867	0.341,0.459	0.656	-0.256	DAP3_KYSE180	MXE	41	0.256
2624	PISD	PISD	chr22	-	32019669	32019835	32044086	32044262	32017634	32017871	32058129	32058201	596	292	90	35	193	183	198	198	0	0	0.869,0.893	0.513	0.368	DAP3_KYSE180	MXE	327	0.368
2633	CYBC1	CYBC1	chr17	-	80405455	80405497	80407045	80407168	80404498	80404572	80408575	80408628	132	203	39	66	212	133	198	141	0.000416479	0.00523704	0.707,0.687	0.532	0.165	DAP3_KYSE180	MXE	171	0.165
2649	PDPK1	PDPK1	chr16	+	2627425	2627501	2631295	2631364	2616356	2616454	2631607	2631704	32	99	47	97	114	56	175	168	0.000806831	0.00876498	0.395,0.495	0.662	-0.217	DAP3_KYSE180	MXE	79	0.217
2650	EVC2	EVC2	chr4	-	5664833	5664973	5667241	5667376	5642240	5642565	5682986	5683040	36	29	28	28	55	12	198	198	0.000128442	0.00206967	0.563,0.509	0.821	-0.285	DAP3_KYSE180	MXE	57	0.285
2670	RALGAPB	RALGAPB	chr20	+	37198530	37198639	37199411	37199490	37195738	37195875	37202792	37202941	107	127	133	186	205	140	198	178	0.000193865	0.00285529	0.42,0.38	0.568	-0.168	DAP3_KYSE180	MXE	240	0.168
2674	EGF	EGF	chr4	+	110914402	110914525	110915888	110916036	110909739	110909865	110920834	110921002	8	20	13	15	4	22	198	198	0.00334547	0.025808	0.381,0.571	0.154	0.322	DAP3_KYSE180	MXE	21	0.322
2675	ADAP1	ADAP1	chr7	-	944696	944809	959604	959687	943762	943909	966188	966280	263	157	374	199	312	259	182	198	0.00256787	0.0211332	0.433,0.462	0.567	-0.119	DAP3_KYSE180	MXE	356	0.119
2676	ADAP1	ADAP1	chr7	-	959604	959687	966188	966280	944696	944809	975010	975141	244	200	334	212	377	291	191	182	0.00413967	0.0301899	0.41,0.473	0.552	-0.111	DAP3_KYSE180	MXE	412	0.111
2739	LMBR1L	LMBR1L	chr12	-	49498230	49498334	49498528	49498668	49497469	49497596	49499706	49499740	56	92	77	117	94	63	198	198	0.00323553	0.0251355	0.421,0.44	0.599	-0.168	DAP3_KYSE180	MXE	133	0.168
2794	TPP2	TPP2	chr13	+	103303708	103303747	103315997	103316094	103301757	103301836	103317144	103317275	11	12	160	239	53	285	138	196	1.51777e-05	0.000375013	0.089,0.067	0.209	-0.131	DAP3_KYSE180	MXE	171	0.131
2809	MRPL55	MRPL55	chr1	-	228296137	228296175	228296655	228296722	228295935	228296019	228296849	228297013	355	385	202	118	449	71	166	137	2.05312e-05	0.000471548	0.592,0.729	0.839	-0.178	DAP3_KYSE180	MXE	503	0.178
2810	MRPL55	MRPL55	chr1	-	228296137	228296175	228296655	228296722	228295935	228296019	228296961	228297013	42	104	188	89	137	68	166	137	0.00135283	0.0130313	0.156,0.491	0.624	-0.3	DAP3_KYSE180	MXE	193	0.3
2838	ABCA7	ABCA7	chr19	+	1056905	1057083	1058144	1058268	1056328	1056498	1058616	1058746	260	244	124	118	173	138	198	198	0.00592019	0.039232	0.677,0.674	0.556	0.119	DAP3_KYSE180	MXE	311	0.119
2864	P2RX5	P2RX5	chr17	-	3591305	3591399	3592785	3592924	3585189	3585272	3593363	3593444	43	55	62	55	53	131	198	193	0.00412242	0.0301244	0.403,0.494	0.283	0.166	DAP3_KYSE180	MXE	105	0.166
2865	P2RX5	P2RX5	chr17	-	3591919	3592053	3592785	3592921	3591305	3591399	3593363	3593444	21	20	80	63	46	52	198	198	9.75167e-05	0.00166143	0.208,0.241	0.469	-0.244	DAP3_KYSE180	MXE	83	0.244
2879	CPT1B	CPT1B	chr22	-	51014964	51015066	51015285	51015463	51014626	51014764	51015752	51015892	70	118	382	406	152	287	198	198	7.72256e-06	0.000221542	0.155,0.225	0.346	-0.156	DAP3_KYSE180	MXE	439	0.156
2910	MARCHF7	MARCHF7	chr2	+	160619390	160619504	160621136	160621185	160615736	160615846	160623794	160625084	739	564	29	123	410	103	198	148	0.00057391	0.00673559	0.95,0.774	0.748	0.114	DAP3_KYSE180	MXE	513	0.114
2913	SENP1	SENP1	chr12	-	48491776	48491907	48495251	48495299	48490125	48490210	48499184	48499775	9	10	139	156	26	137	147	198	0.000978516	0.0101101	0.08,0.079	0.204	-0.124	DAP3_KYSE180	MXE	148	0.124
2932	RING1	RING1	chr6	+	33177691	33177907	33178934	33179324	33177402	33177563	33179505	33179779	852	1028	153	391	1418	652	198	198	0.00284587	0.0228632	0.848,0.724	0.685	0.101	DAP3_KYSE180	MXE	1005	0.101
2969	PTK2	PTK2	chr8	-	141874410	141874498	141900641	141900868	141856697	141856777	142011223	142011381	966	466	568	472	303	582	198	187	3.48067e-06	0.000116781	0.616,0.483	0.33	0.219	DAP3_KYSE180	MXE	885	0.219
2972	PTK2	PTK2	chr8	-	141889569	141889736	141900641	141900868	141874410	141874498	142011223	142011381	1032	514	524	377	388	448	198	198	6.19449e-05	0.00114494	0.663,0.577	0.464	0.156	DAP3_KYSE180	MXE	836	0.156
2975	PTK2	PTK2	chr8	-	141900641	141900868	141935759	141935848	141813641	141813749	141958764	141958822	14	10	65	32	50	27	188	198	1.25353e-09	1.98624e-07	0.185,0.248	0.661	-0.445	DAP3_KYSE180	MXE	42	0.445
2978	PTK2	PTK2	chr8	-	141900641	141900868	141935759	141935848	141813641	141813749	142011223	142011381	372	239	960	466	414	301	188	198	6.07292e-14	3.93698e-11	0.29,0.351	0.592	-0.271	DAP3_KYSE180	MXE	705	0.271
2979	PTK2	PTK2	chr8	-	141900641	141900868	141935759	141935848	141856697	141856777	141958764	141958822	14	10	71	32	50	29	188	198	1.65382e-09	2.47416e-07	0.172,0.248	0.645	-0.435	DAP3_KYSE180	MXE	42	0.435
2982	PTK2	PTK2	chr8	-	141900641	141900868	141935759	141935848	141856697	141856777	142011223	142011381	372	239	966	466	414	303	188	198	6.95e-14	4.40005e-11	0.289,0.351	0.59	-0.27	DAP3_KYSE180	MXE	705	0.27
2983	PTK2	PTK2	chr8	-	141900641	141900868	141935759	141935848	141874410	141874498	141958764	141958822	14	10	137	80	50	114	188	198	1.32768e-06	5.27434e-05	0.097,0.116	0.316	-0.209	DAP3_KYSE180	MXE	90	0.209
2986	PTK2	PTK2	chr8	-	141900641	141900868	141935759	141935848	141874410	141874498	142011223	142011381	372	239	1032	514	414	388	188	198	8.71736e-11	2.10392e-08	0.275,0.329	0.529	-0.227	DAP3_KYSE180	MXE	753	0.227
[truncated: 2,017 more rows]

## Sheet: A5SS
ID	GeneID	geneSymbol	chr	strand	longExonStart_0base	longExonEnd	shortES	shortEE	flankingES	flankingEE	IJC_KD_sh1	IJC_KD_sh2	SJC_KD_sh1	SJC_KD_sh2	IJC_scr	SJC_scr	IncFormLen	SkipFormLen	PValue	FDR	IncLevel1	IncLevel2	IncLevelDifference	target_gene	type	read	abs psi
[truncated: 1,145 more rows]

[truncated: 3 more sheets: A3SS, IR, GO-nonredundant]
