# Supplementary material for: Multilayered control of splicing regulatory networks by DAP3 leads to widespread alternative splicing changes in cancer
Source: Nat Commun. 2022 Apr 4;13:1793. doi: 10.1038/s41467-022-29400-7 (PMC8980049; doi:10.1038/s41467-022-29400-7)
Supplement: Supplementary file 7 — Supplementary Data 4 [file 41467_2022_29400_MOESM7_ESM.xlsx]

## Sheet: Sheet1
Protein names	Gene names	Number of proteins	Peptides	Unique peptides	Peptides for	Peptides rev	Unique peptides for	Unique peptides rev	Sequence coverage [%]	Mol. weight [kDa]	Sequence length	Ratio H/L for	Ratio H/L normalized for	Ratio H/L rev	Ratio H/L normalized rev	Intensity	Intensity L for	Intensity H for	Intensity L rev	Intensity H rev
SWI/SNF-related matrix-associated actin-dependent regulator of chromatin subfamily E member 1	SMARCE1	24	6	6	5	3	5	3	25.8	33.304	287	98.206	958.68	6.5259	1.568	4174800000	207890000	3575600000	198780000	192480000
28S ribosomal protein S29, mitochondrial	DAP3	15	17	17	13	15	13	15	64.1	41.044	357	8.9461	42.298	0.014923	0.0016813	10732000000	326890000	3259200000	6855800000	289900000
Lysine-rich nucleolar protein 1	KNOP1	4	24	24	16	17	16	17	51.3	51.588	458	0.11295	24.753	6.6003	1.4783	5979200000	2486900000	622860000	399060000	2470400000
Glyceraldehyde-3-phosphate dehydrogenase	GAPDH	4	12	12	11	9	11	9	68.6	31.548	293	1.327	9.6242	1.7041	0.25117	9334400000	2527400000	3469100000	1180700000	2157200000
Splicing factor, proline- and glutamine-rich	SFPQ	4	16	15	14	12	13	11	26.7	76.149	707	1.1385	8.4328	1.2791	0.15746	12432000000	3483500000	3715500000	2370200000	2863300000
28S ribosomal protein S35, mitochondrial	MRPS35	3	2	2	2	2	2	2	7.1	36.844	323	2.6759	8.2085	0.44011	0.23659	223550000	38641000	107360000	50941000	26615000
Zinc finger protein 787	ZNF787	1	2	2	1	2	1	2	6.8	40.428	382	1.3203	7.9635	1.2412	0.29913	604450000	215040000	197280000	81274000	110860000
L-lactate dehydrogenase A chain	LDHA	15	9	9	8	5	8	5	27.1	36.688	332	1.0235	7.5401	2.2424	0.88413	2543100000	1049600000	1063700000	115710000	314020000
Protein-L-isoaspartate O-methyltransferase;Protein-L-isoaspartate(D-aspartate) O-methyltransferase	PCMT1	10	6	6	4	4	4	4	31.2	30.315	285	0.89045	6.298	0.89432	0.2696	895720000	280470000	172940000	269980000	172340000
4F2 cell-surface antigen heavy chain	SLC3A2	11	9	9	8	8	8	8	20.2	64.872	599	1.3153	5.7663	1.3323	0.37377	1890500000	498540000	645020000	284320000	462600000
Transgelin-2	TAGLN2	3	4	4	3	4	3	4	26.2	21.086	187	1.4049	5.4908	1.8704	0.63094	449280000	111830000	154640000	59078000	123730000
Complement component 1 Q subcomponent-binding protein, mitochondrial	C1QBP	3	5	5	5	4	5	4	22	31.362	282	0.78149	5.1725	1.3386	0.31588	4735700000	1495300000	1127300000	872860000	1240200000
DnaJ homolog subfamily A member 3, mitochondrial	DNAJA3	3	6	6	6	4	6	4	14.6	49.611	453	0.21087	5.1691	5.7369	1.6259	1865100000	825780000	346230000	144910000	548170000
Alkaline phosphatase, placental type;Alkaline phosphatase, placental-like	ALPP;ALPPL2	2	6	5	5	5	4	4	15.1	57.953	535	0.91912	4.8287	1.7367	0.56296	892590000	237980000	249420000	144920000	260280000
60 kDa heat shock protein, mitochondrial	HSPD1	8	15	15	14	10	14	10	38.6	61.054	573	0.81821	4.8201	2.2494	0.56853	4131700000	1341300000	1105300000	610810000	1074300000
Moesin;Ezrin	MSN;EZR	6	10	4	8	5	2	2	15.8	67.819	577	0.68641	4.5473	2.1073	0.44075	1605900000	577470000	405510000	180120000	442760000
Non-POU domain-containing octamer-binding protein	NONO	9	16	15	12	15	11	14	41	54.231	471	0.88956	4.4323	1.2006	0.25784	6904600000	1904000000	1336700000	1355500000	2308400000
L-lactate dehydrogenase B chain;L-lactate dehydrogenase	LDHB	5	6	6	5	5	5	5	22.2	36.638	334	0.94128	4.396	2.9584	0.43804	1453500000	347920000	340910000	215560000	549140000
General transcription factor IIH subunit 4	GTF2H4	3	5	5	3	3	3	3	15.6	52.186	462	0.723	4.3909	4.9046	1.3835	654310000	210730000	134220000	28476000	280880000
Putative elongation factor 1-alpha-like 3;Elongation factor 1-alpha 1	EEF1A1P5;EEF1A1	7	12	5	12	8	5	3	31.2	50.184	462	0.52206	4.3835	2.47	0.29969	28423000000	10691000000	5722400000	3253100000	8756100000
ATPase family AAA domain-containing protein 3A;ATPase family AAA domain-containing protein 3B	ATAD3A;ATAD3B	9	9	9	6	8	6	8	15.5	66.217	586	1.0326	4.3704	1.1657	0.44029	1423200000	234120000	344030000	446070000	398940000
Splicing factor 3B subunit 6	SF3B6	1	2	2	2	2	2	2	20.8	14.585	125	0.61929	4.3305	4.1407	0.66943	775350000	222850000	195840000	57749000	298910000
X-ray repair cross-complementing protein 5	XRCC5	2	8	8	7	5	7	5	11.2	82.704	732	1.4189	4.1936	1.3497	0.34821	905810000	239230000	279970000	211360000	175240000
Ras-related protein Rab-10	RAB10	1	3	2	3	3	2	2	17	22.541	200	0.62558	4.0734	1.925	0.42378	884350000	229790000	122960000	317790000	213800000
Elongation factor 1-gamma	EEF1G	2	11	11	10	7	10	7	28.1	50.118	437	0.73908	4.0229	2.4019	0.71846	3009700000	1042200000	768070000	364610000	834780000
Carbamoyl-phosphate synthase [ammonia], mitochondrial	CPS1	6	36	35	34	18	33	18	29.4	164.94	1500	0.6714	3.9705	2.6955	0.40602	11051000000	3967000000	4473000000	736010000	1875200000
Cleavage and polyadenylation specificity factor subunit 5	NUDT21	3	10	10	8	10	8	10	41	26.227	227	0.52585	3.8803	1.7655	0.2329	4077600000	1294600000	683730000	812570000	1286700000
14-3-3 protein zeta/delta	YWHAZ	11	12	8	12	10	8	6	53.9	27.745	245	0.87138	3.8322	1.8437	0.58405	1714500000	634740000	523610000	188850000	367310000
ATP synthase subunit alpha, mitochondrial	ATP5A1	9	20	20	20	13	20	13	43	59.75	553	0.48033	3.7176	2.7021	0.43476	8779900000	3620300000	2168500000	790740000	2200300000
Voltage-dependent anion-selective channel protein 1	VDAC1	2	7	7	4	6	4	6	32.5	30.772	283	0.88308	3.6642	2.9661	0.76975	835500000	265690000	215800000	97142000	256870000
Phosphate carrier protein, mitochondrial	SLC25A3	6	5	5	3	4	3	4	18.3	39.958	361	0.44253	3.5973	2.5397	0.53001	1007900000	333760000	123620000	135960000	414600000
Dolichyl-diphosphooligosaccharide--protein glycosyltransferase 48 kDa subunit	DDOST	5	4	4	4	2	4	2	8.7	48.799	439	1.0393	3.5799	2.2782	1.2983	317210000	125620000	132780000	19495000	39312000
Leucine-rich repeat-containing protein 59	LRRC59	2	9	9	7	8	7	8	42.7	34.93	307	0.66169	3.551	1.7853	0.20343	8500100000	2556000000	1708400000	1944300000	2291400000
Exosome complex component RRP45	EXOSC9	9	10	10	8	7	8	7	33.5	48.948	439	0.68179	3.4481	7.2266	1.0227	2152500000	970680000	213610000	98920000	869330000
Heat shock protein HSP 90-beta	HSP90AB1	4	23	12	23	20	12	11	35.6	83.263	724	0.5098	3.4074	3.363	0.43926	12601000000	4140700000	3070800000	1437900000	3951300000
Ras-related protein Rab-5A;Ras-related protein Rab-5B	RAB5A;RAB5C;RAB5B	16	3	1	2	3	0	1	16.9	22.178	201	0.63424	3.3931	3.2934	0.63874	579600000	193620000	105640000	59296000	221040000
Alkaline phosphatase, tissue-nonspecific isozyme	ALPL	3	7	7	6	5	6	5	17.1	51.045	469	0.65778	3.3849	2.1272	0.49849	834820000	247040000	141860000	150690000	295230000
40S ribosomal protein S10;Putative 40S ribosomal protein S10-like	RPS10;RPS10-NUDT3;RPS10P5	8	8	8	8	7	8	7	47.9	18.898	165	0.45486	3.378	2.6886	0.39234	14848000000	6149000000	2873400000	1545000000	4280500000
78 kDa glucose-regulated protein	HSPA5	1	20	18	18	16	17	14	34.3	72.332	654	0.71172	3.3337	2.262	0.5221	4064700000	1343800000	941430000	524780000	1254800000
ATP synthase subunit beta, mitochondrial;ATP synthase subunit beta	ATP5B	5	12	12	9	11	9	11	35.2	56.559	529	0.60506	3.3282	2.5122	0.4445	4051200000	1266300000	858930000	588680000	1337300000
28S ribosomal protein S23, mitochondrial	MRPS23	2	3	3	2	3	2	3	23.7	17.517	152	0.99707	3.3138	0.88206	0.25718	362910000	72096000	98834000	118150000	73839000
Heat shock protein HSP 90-alpha	HSP90AA1	5	20	12	20	17	12	10	31.7	84.659	732	0.81068	3.262	2.4787	0.54501	3055900000	1020500000	774270000	472480000	788690000
14-3-3 protein sigma	SFN	2	4	2	4	3	2	1	17.1	24.336	216	0.51972	3.2508	2.157	0.28262	2097700000	678190000	358350000	270180000	790950000
14-3-3 protein epsilon	YWHAE	7	9	7	8	8	6	6	43.9	29.174	255	0.5869	3.2464	2.6739	0.54909	1982200000	635650000	352750000	256180000	737650000
Keratin, type I cytoskeletal 18	KRT18	25	24	22	22	20	20	19	60	48.057	430	0.44018	3.2189	2.9888	0.53335	13473000000	4854900000	3224100000	1347600000	4046200000
Alpha-enolase;Enolase	ENO1	22	13	13	8	10	8	10	35.7	47.168	434	0.74358	3.2106	2.7741	0.63792	3034800000	932560000	635490000	244050000	1222700000
Heterogeneous nuclear ribonucleoprotein D0	HNRNPD	10	13	12	10	10	9	9	43.1	32.834	306	0.45825	3.2083	3.2168	0.55058	6845900000	2810800000	1297200000	588490000	2149400000
Zinc finger protein 556	ZNF556	2	3	3	2	2	2	2	6.2	51.494	455	1.3106	3.2052	7.3766	2.8503	172680000	24188000	45781000	9299100	93409000
Endoribonuclease Dicer	DICER1	2	3	3	2	3	2	3	1.7	208.45	1829	1.5503	3.1847	2.607	1.6279	145720000	35976000	35771000	14385000	59590000
X-ray repair cross-complementing protein 6	XRCC6	3	11	11	7	9	7	9	25	64.283	559	1.2338	3.1803	1.6864	0.98458	905860000	200430000	234510000	172800000	298120000
Heat shock cognate 71 kDa protein	HSPA8	16	28	23	25	27	21	22	47.4	70.897	646	0.39733	3.1396	2.9171	0.35253	34868000000	12946000000	5219800000	4389400000	12313000000
Cytoskeleton-associated protein 4	CKAP4	9	11	11	10	7	10	7	23.6	66.022	602	0.9919	3.1357	1.1658	0.33171	1670800000	550920000	616860000	221230000	281840000
Ras-related protein Rab-14	RAB14	2	5	5	3	4	3	4	27.9	23.897	215	0.46114	3.0526	2.0276	0.41882	963150000	335960000	89831000	231560000	305790000
Ras-related protein Rab-1B;Putative Ras-related protein Rab-1C	RAB1B;RAB1C	3	4	1	4	4	1	1	30.8	18.483	169	0.57998	3.0489	1.9958	0.23707	2134800000	717360000	393050000	336600000	687770000
Pinin	PNN	3	10	10	8	5	8	5	14.2	81.627	717	0.27529	3.0335	2.9974	1.1885	775490000	432150000	160340000	33715000	149290000
Serine/threonine-protein phosphatase PGAM5, mitochondrial	PGAM5	3	23	23	23	21	23	21	79.6	32.004	289	0.40048	3.026	2.3489	0.31738	58500000000	22267000000	9580700000	8118800000	18533000000
Zinc finger CCCH domain-containing protein 15	ZC3H15	2	6	6	4	4	4	4	14.6	48.602	426	0.62002	3.0259	5.0704	4.1141	523510000	180950000	47301000	46815000	248450000
Folate receptor alpha	FOLR1	1	3	3	3	2	3	2	10.1	29.819	257	0.60016	3.0121	4.0407	0.59842	923340000	278280000	169950000	90581000	384530000
Fructose-bisphosphate aldolase A	ALDOA	9	3	3	2	2	2	2	9	39.817	368	1.1271	3.0036	2.2457	1.0313	260460000	56855000	59461000	37751000	106390000
Lysine--tRNA ligase	KARS	6	23	23	18	18	18	18	42.2	68.047	597	0.38093	2.9692	3.093	0.42242	9841300000	3920800000	1484500000	1241500000	3194500000
40S ribosomal protein S17	RPS17	6	7	7	7	5	7	5	13	64.532	584	0.47309	2.9454	2.9415	0.45932	8909000000	3473000000	1700000000	963510000	2772500000
Death-associated protein kinase 3	DAPK3	7	6	6	3	5	3	5	15.6	52.535	454	0.69075	2.9234	1.1972	0.314	967330000	194700000	139350000	291290000	341990000
Eukaryotic translation elongation factor 1 epsilon-1	EEF1E1;EEF1E1-BLOC1S5	7	7	7	6	7	6	7	50	19.81	174	0.38588	2.9102	2.9526	0.4801	5764200000	2154200000	789370000	766460000	2054200000
Caprin-1	CAPRIN1	4	11	11	9	9	9	9	16.1	76.861	694	0.35866	2.8963	2.8984	0.40209	10218000000	4071700000	1595600000	1158900000	3391600000
Cofilin-1	CFL1	7	11	9	9	8	7	6	69.3	18.502	166	0.34438	2.8862	4.1389	0.84568	5660200000	2178000000	847110000	504120000	2131000000
Spermidine synthase	SRM	4	4	4	4	2	4	2	17.5	33.824	302	0.74676	2.8717	3.8463	1.2921	356810000	184260000	68719000	27445000	76386000
Galectin-1	LGALS1	1	2	2	2	2	2	2	17.8	14.716	135	0.87137	2.8645	2.1518	0.80052	297580000	78329000	81433000	36309000	101510000
T-complex protein 1 subunit eta	CCT7	5	6	6	4	2	4	2	17.4	54.804	499	0.95103	2.863	2.3842	1.0008	300090000	65690000	126870000	24247000	83282000
Polyadenylate-binding protein 4	PABPC4	10	12	6	8	11	5	5	26.3	67.97	615	0.51269	2.8488	2.4785	0.74505	1295400000	414010000	232460000	181500000	467450000
14-3-3 protein theta	YWHAQ	2	13	9	13	10	9	6	50.2	27.764	245	0.49072	2.8386	2.3237	0.52989	9627800000	2072200000	5169700000	663710000	1722200000
Single-stranded DNA-binding protein, mitochondrial	SSBP1	4	2	2	2	2	2	2	19.8	14.131	121	1.2851	2.8209	1.5392	1.0413	206120000	53518000	61689000	31414000	59493000
Pyruvate kinase PKM;Pyruvate kinase	PKM	15	28	28	23	20	23	20	66.9	57.936	531	0.49626	2.7922	2.2682	0.48624	13749000000	4937400000	3363100000	1571500000	3876800000
Peptidyl-prolyl cis-trans isomerase A;Peptidyl-prolyl cis-trans isomerase A, N-terminally processed;Peptidyl-prolyl cis-trans isomerase	PPIA	13	7	7	7	4	7	4	44.8	18.012	165	0.95053	2.7918	2.036	0.74517	1185600000	364720000	365680000	166580000	288600000
Leucine zipper protein 1	LUZP1	5	46	46	35	38	35	38	50.8	120.27	1076	0.69556	2.7877	1.0753	0.24875	14787000000	3266500000	2652900000	5555200000	3312400000
tRNA (cytosine(34)-C(5))-methyltransferase	NSUN2	4	15	15	14	10	14	10	25	86.47	767	0.39528	2.7809	3.3136	0.64521	3040400000	1269900000	584910000	291240000	894350000
ADP/ATP translocase 2;ADP/ATP translocase 2, N-terminally processed	SLC25A5	2	12	5	11	9	4	4	37.2	32.852	298	0.3118	2.7583	4.116	0.83559	3118200000	1432800000	430570000	246620000	1008200000
Polyadenylate-binding protein 1;Polyadenylate-binding protein 3	PABPC1;PABPC3	27	20	14	16	16	13	10	34.4	70.67	636	0.40421	2.7515	2.8088	0.47614	7684000000	2822200000	1170600000	1055600000	2635600000
Ribosome biogenesis protein BOP1	BOP1	3	10	10	6	7	6	7	24.6	71.929	634	0.90129	2.7508	5.9266	1.9942	956860000	240860000	123920000	119400000	472690000
F-actin-capping protein subunit beta	CAPZB	5	8	8	7	4	7	4	29.8	30.628	272	0.37472	2.7175	3.1281	0.65192	1105800000	466860000	170970000	112230000	355790000
Elongation factor 1-delta	EEF1D	22	5	5	4	4	4	4	54.6	14.18	130	0.40363	2.712	3.7259	0.6428	1350900000	455970000	208320000	129950000	556670000
Histone deacetylase complex subunit SAP18	SAP18	5	6	6	5	4	5	4	47.1	17.561	153	0.44561	2.6957	2.9365	0.53061	1337900000	404920000	214120000	216120000	502790000
Importin subunit beta-1	KPNB1	6	11	11	7	8	7	8	16.1	97.169	876	0.51785	2.66	2.6868	0.77494	1493000000	528090000	250860000	192610000	521440000
Lamina-associated polypeptide 2, isoforms beta/gamma;Thymopoietin;Thymopentin;Lamina-associated polypeptide 2, isoform alpha;Thymopoietin;Thymopentin	TMPO	6	10	10	8	5	8	5	28.4	50.67	454	0.58913	2.6527	2.8753	0.91935	1095100000	308540000	282100000	299090000	205390000
Argininosuccinate synthase	ASS1	3	24	24	22	22	22	22	67.7	46.53	412	0.32386	2.6442	4.8966	0.58077	25196000000	9903300000	3278700000	2392900000	9620800000
F-actin-capping protein subunit alpha-1	CAPZA1	2	8	6	6	7	5	5	45.8	32.922	286	0.37241	2.6366	2.5277	0.4167	2439200000	628450000	280020000	507510000	1023300000
GTP-binding nuclear protein Ran	RAN	7	12	12	12	11	12	11	44.6	26.224	233	0.34449	2.6329	3.6162	0.38571	12604000000	4898600000	1800100000	1272000000	4633100000
Annexin A2;Annexin;Putative annexin A2-like protein	ANXA2;ANXA2P2	25	19	19	17	18	17	18	56.3	38.604	339	0.38514	2.632	4.1961	0.5528	15719000000	5910100000	2489100000	1459300000	5860600000
Filamin-A	FLNA	7	53	49	48	31	45	28	25.5	280.01	2639	0.74142	2.629	2.2677	0.66965	12086000000	2519800000	1986700000	5694200000	1885400000
3-hydroxyacyl-CoA dehydrogenase type-2	HSD17B10	3	6	6	5	3	5	3	38.3	26.923	261	0.62694	2.6193	2.0217	0.71366	379430000	166620000	88795000	36507000	87515000
Peroxiredoxin-1	PRDX1	3	13	10	11	11	9	9	73.4	22.11	199	0.31126	2.616	3.6318	0.38119	23127000000	9916500000	3247000000	2109500000	7853600000
Flap endonuclease 1	FEN1	6	10	10	9	8	9	8	37.1	42.592	380	0.40396	2.61	3.2947	0.44006	4220100000	1627700000	622030000	495960000	1474400000
Elongation factor 1-alpha 2	EEF1A2	5	10	3	10	8	3	3	27.6	54.34	496	0.4232	2.6005	2.6004	0.82988	2195400000	800830000	362540000	274060000	758030000
Ras-related protein Rab-11A;Ras-related protein Rab-11B	RAB11A;RAB11B	7	3	3	3	2	3	2	20.6	17.668	155	0.79031	2.5902	2.7009	0.83269	286150000	88343000	67370000	39743000	90693000
Tubulin alpha-1B chain	TUBA1B	2	25	0	24	23	0	0	72.9	50.151	451	0.30179	2.5745	4.6695	0.51614	78785000000	33069000000	10028000000	6430700000	29258000000
Isocitrate dehydrogenase [NADP] cytoplasmic	IDH1	4	2	2	1	2	1	2	4.8	46.659	414	1.1485	2.5495	1.4717	0.8009	153620000	48370000	48554000	19257000	37434000
Catalase	CAT	1	4	4	2	3	2	3	9.1	59.755	527	0.76947	2.5301	0.86959	0.5239	2724800000	77805000	65384000	2514400000	67184000
Tubulin beta chain	TUBB	3	21	4	21	20	4	3	64.1	47.766	426	0.31678	2.5148	3.7551	0.42398	11582000000	3686800000	1246300000	1283600000	5365300000
	HSPA1A	5	24	11	20	20	9	8	47.7	70.051	641	0.37133	2.4992	3.6169	0.70617	10362000000	3640300000	1591600000	1328700000	3801500000
40S ribosomal protein S13	RPS13	3	8	8	8	6	8	6	48.3	17.222	151	0.3059	2.4985	3.2711	0.47399	24366000000	10967000000	3650000000	2397900000	7351400000
Ataxin-10	ATXN10	5	6	6	4	3	4	3	19.2	46.286	411	1.0376	2.4864	2.943	0.52966	489510000	145540000	47269000	82201000	214490000
Ras GTPase-activating protein-binding protein 1	G3BP1	10	17	16	17	13	16	12	50	52.164	466	0.31266	2.4648	2.6031	0.41085	10402000000	4722500000	1487300000	1083900000	3107900000
T-complex protein 1 subunit beta	CCT2	4	11	11	8	8	8	8	31.2	57.488	535	0.67917	2.4489	1.9005	0.51334	1314200000	461760000	329080000	163730000	359680000
Eukaryotic translation initiation factor 2 subunit 3;Putative eukaryotic translation initiation factor 2 subunit 3-like protein	EIF2S3;EIF2S3L	4	22	22	21	18	21	18	55.7	51.109	472	0.31474	2.4271	4.177	0.64435	16024000000	6892400000	2248600000	1294500000	5588200000
Ras-related protein Rab-7a	RAB7A	7	8	8	6	4	6	4	51.7	23.489	207	0.40286	2.4257	2.4023	0.67046	976670000	449230000	231700000	84233000	211510000
ADP/ATP translocase 3;ADP/ATP translocase 3, N-terminally processed;ADP/ATP translocase 1	SLC25A6;SLC25A4	3	12	5	12	9	5	4	44.6	32.866	298	0.29319	2.4214	4.3697	0.57009	19218000000	7790400000	2354100000	1661700000	7412300000
Aspartate--tRNA ligase, cytoplasmic	DARS	7	24	24	19	21	19	21	55.1	57.136	501	0.35401	2.4214	2.4433	0.38155	13835000000	5304700000	3252600000	1663300000	3614800000
Peroxiredoxin-6	PRDX6	1	9	9	6	4	6	4	42.4	25.035	224	0.76555	2.4142	2.1827	0.84725	613460000	222690000	173680000	62450000	154640000
Thioredoxin	TXN	2	5	5	5	4	5	4	42.9	11.737	105	0.39186	2.3831	2.8854	0.33581	1950700000	594310000	273320000	248550000	834490000
Glutamine--tRNA ligase	QARS	23	37	36	32	33	31	33	56.1	87.798	775	0.40292	2.3779	2.2232	0.42794	14386000000	5139200000	2203300000	2480200000	4563100000
D-3-phosphoglycerate dehydrogenase	PHGDH	14	10	10	8	9	8	9	21.9	55.938	526	0.46128	2.366	3.7426	0.69057	2168000000	785820000	378380000	236250000	767570000
Magnesium transporter protein 1	MAGT1	3	5	5	4	5	4	5	13.4	41.531	367	0.37798	2.356	4.0886	1.2941	1219100000	500970000	228850000	109690000	379540000
Ubiquitin-like modifier-activating enzyme 1	UBA1	6	4	4	2	3	2	3	5.6	113.8	1018	0.74853	2.3533	2.0731	1.2656	291590000	77702000	56426000	45589000	111870000
Prohibitin-2	PHB2	8	11	11	7	9	7	9	44.3	33.239	298	0.50076	2.3533	2.2992	0.43774	2813600000	798290000	381430000	774490000	859440000
Nucleoside diphosphate kinase;Nucleoside diphosphate kinase B;Putative nucleoside diphosphate kinase	NME1-NME2;NME2;NME2P1	6	5	2	3	3	0	2	30.1	32.642	292	0.76288	2.3263	2.1392	0.8682	828590000	197160000	210550000	164260000	256620000
40S ribosomal protein S25	RPS25	1	7	7	6	7	6	7	36.8	13.742	125	0.25323	2.3071	4.8916	0.46374	32073000000	14879000000	3844800000	2211400000	11138000000
40S ribosomal protein S7	RPS7	3	16	16	14	13	14	13	74.2	22.127	194	0.30136	2.3047	4.0705	0.46425	45547000000	20527000000	5859700000	3699800000	15460000000
Translocon-associated protein subunit delta	SSR4	2	3	3	2	3	2	3	24.9	18.998	173	0.56534	2.3038	2.5344	0.52995	504630000	139280000	71249000	90520000	203580000
Heterogeneous nuclear ribonucleoprotein D-like	HNRNPDL	4	8	7	6	7	5	6	22	40.04	363	0.40692	2.302	1.4107	1.2687	1039700000	498010000	227000000	89151000	225570000
Drebrin	DBN1	7	13	13	10	11	10	11	22.8	71.428	649	0.43685	2.2992	1.8946	0.39834	7269200000	517440000	319420000	5441700000	990610000
Actin, cytoplasmic 2;Actin, cytoplasmic 2, N-terminally processed	ACTG1	12	26	1	25	24	1	1	73.9	41.792	375	0.27779	2.2909	3.6155	0.34117	3274300000	1019500000	284240000	423120000	1547500000
Clathrin heavy chain 1	CLTC	7	7	7	7	4	7	4	5.2	192.06	1679	0.65474	2.2583	1.7797	0.59674	785910000	301750000	237540000	85583000	161030000
Actin, alpha skeletal muscle;Actin, alpha cardiac muscle 1;Actin, gamma-enteric smooth muscle;Actin, aortic smooth muscle	ACTA1;ACTC1;ACTG2;ACTA2	11	16	2	15	14	1	2	38.2	42.051	377	0.27204	2.2569	2.8513	0.28184	10890000000	4513600000	1260500000	1297100000	3818900000
Metastasis-associated protein MTA2	MTA2	3	17	15	10	12	9	11	28.9	75.022	668	0.49514	2.2469	1.897	0.48242	2190500000	673400000	503400000	380770000	632970000
Actin, cytoplasmic 1;Actin, cytoplasmic 1, N-terminally processed	ACTB	1	26	0	25	24	0	0	73.9	41.736	375	0.25723	2.2439	2.5809	0.29045	269740000000	106040000000	28143000000	36430000000	99129000000
Tubulin beta-4B chain;Tubulin beta-4A chain	TUBB4B;TUBB4A	12	22	3	22	22	3	3	65.2	49.83	445	0.27166	2.2415	4.4245	0.5401	70187000000	28691000000	10682000000	6126300000	24688000000
Inorganic pyrophosphatase	PPA1	2	6	6	5	4	5	4	29.8	32.66	289	0.57004	2.2308	2.1996	1.0524	463300000	199180000	117230000	41702000	105190000
Plakophilin-3	PKP3	4	5	5	4	2	4	2	6.8	87.081	797	0.84917	2.2279	1.1664	0.32687	274540000	70285000	50917000	80775000	72565000
Histone-binding protein RBBP7	RBBP7	7	13	7	12	8	7	5	48	47.82	425	0.42533	2.2163	2.1376	0.49736	4386300000	1580200000	698220000	837970000	1270000000
Arginine--tRNA ligase, cytoplasmic	RARS	5	33	33	27	28	27	28	55.5	75.378	660	0.35903	2.2139	2.8126	0.54952	18792000000	7068200000	2738500000	2559800000	6425700000
Eukaryotic translation initiation factor 2 subunit 1	EIF2S1	3	17	17	15	9	15	9	61	36.112	315	0.29013	2.2118	3.6556	0.504	11884000000	2342600000	6468200000	832370000	2241200000
Tyrosine--tRNA ligase, cytoplasmic;Tyrosine--tRNA ligase, cytoplasmic, N-terminally processed	YARS	2	7	7	4	3	4	3	15.9	59.143	528	0.64844	2.205	6.4435	1.995	672790000	134920000	327840000	28268000	181760000
Heterogeneous nuclear ribonucleoprotein A/B	HNRNPAB	7	8	8	7	7	7	7	31.8	30.302	280	0.27906	2.1897	4.9298	1.0744	3689900000	1389100000	424730000	386400000	1489700000
Stress-70 protein, mitochondrial	HSPA9	7	23	23	17	19	17	19	42.9	73.68	679	0.44732	2.1756	1.8322	0.30528	9960200000	3985100000	1701100000	1592100000	2681900000
T-complex protein 1 subunit theta	CCT8	5	9	9	7	5	7	5	20.8	57.645	529	0.80911	2.1614	1.9265	0.8544	527380000	144040000	182610000	59163000	141560000
Protein disulfide-isomerase A6	PDIA6	5	5	5	3	4	3	4	14.2	47.837	437	0.54405	2.1584	3.2586	0.57203	935070000	354490000	205820000	98702000	276060000
Melanoma-associated antigen D2	MAGED2	6	10	10	8	6	8	6	22.6	64.953	606	1.4299	2.1445	2.1065	0.64798	1239400000	420450000	257060000	132120000	429740000
14-3-3 protein gamma;14-3-3 protein gamma, N-terminally processed	YWHAG	1	7	5	6	6	4	4	32.8	28.302	247	0.48883	2.1242	2.351	0.65227	1084600000	368280000	183470000	143630000	389200000
Ras-related protein Rab-2A;Ras-related protein Rab-2B	RAB2A;RAB2B	9	7	7	7	3	7	3	41.5	23.545	212	0.63036	2.0945	3.2667	1.3971	543540000	241270000	202330000	22939000	77002000
T-complex protein 1 subunit gamma	CCT3	9	10	10	6	7	6	7	28.4	55.674	500	0.59824	2.0926	2.893	0.72057	1019700000	302110000	168920000	134210000	414450000
Ras GTPase-activating-like protein IQGAP1	IQGAP1	14	48	48	38	38	38	38	36.5	189.25	1657	0.44102	2.09	2.986	0.52964	10257000000	3506100000	2241600000	1249000000	3259900000
Cleavage and polyadenylation specificity factor subunit 6	CPSF6	6	8	8	7	2	7	2	25.7	52.269	478	0.41388	2.0889	1.5682	0.60297	1056700000	611760000	335240000	44499000	65166000
Aminoacyl tRNA synthase complex-interacting multifunctional protein 2	AIMP2	3	7	7	6	6	6	6	41.2	35.348	320	0.36977	2.0833	2.8222	0.33548	6093600000	2613600000	1029300000	636830000	1813900000
UDP-glucose 6-dehydrogenase	UGDH	9	14	14	14	9	14	9	40.9	55.023	494	0.38777	2.0611	3.7852	0.6956	4006400000	1818200000	724110000	289670000	1174400000
Voltage-dependent anion-selective channel protein 2	VDAC2	7	10	10	9	7	9	7	50	30.348	282	0.42895	2.0578	4.5231	0.62998	2063300000	855700000	349710000	188450000	669440000
Dolichyl-diphosphooligosaccharide--protein glycosyltransferase subunit 1	RPN1	3	31	31	28	26	28	26	62.9	68.569	607	0.29836	2.0545	4.6162	0.77092	21252000000	6761900000	2106800000	4706500000	7676500000
ATP synthase subunit O, mitochondrial	ATP5O	4	5	5	3	3	3	3	28.6	23.277	213	0.4077	2.0471	3.1111	0.57881	1904900000	381490000	169670000	1012100000	341690000
Bifunctional glutamate/proline--tRNA ligase;Glutamate--tRNA ligase;Proline--tRNA ligase	EPRS	3	60	59	53	50	52	50	55.4	170.59	1512	0.36583	2.0456	3.0594	0.5042	26678000000	10428000000	4511900000	2904600000	8833400000
Elongation factor 2	EEF2	1	32	31	26	25	26	24	43.1	95.337	858	0.32325	2.0374	4.6736	0.74184	10823000000	4451500000	1702700000	894820000	3773500000
Serine/arginine repetitive matrix protein 2	SRRM2	11	74	74	72	62	72	62	36.1	299.61	2752	0.30505	2.0339	2.2848	0.36648	74394000000	34056000000	11005000000	9138400000	20194000000
Tubulin alpha-4A chain	TUBA4A	7	21	3	21	18	3	2	61.2	48.328	433	0.46776	2.0295	3.4749	0.65637	1317000000	493610000	282070000	126860000	414490000
Heterogeneous nuclear ribonucleoprotein U-like protein 2	HNRNPUL2-BSCL2;HNRNPUL2	2	8	8	6	6	6	6	14.5	84.69	746	0.90295	2.0214	3.3589	1.1084	662730000	270560000	71565000	64729000	255870000
Pre-mRNA-processing factor 19	PRPF19	5	20	20	20	18	20	18	62.3	55.18	504	0.22358	2.0116	4.6578	0.54176	36526000000	16430000000	3932500000	3138700000	13025000000
Serine/threonine-protein phosphatase 2A 55 kDa regulatory subunit B alpha isoform;Serine/threonine-protein phosphatase 2A 55 kDa regulatory subunit B delta isoform	PPP2R2A;PPP2R2D	18	6	6	4	5	4	5	17.4	51.691	447	0.30536	1.997	11.629	2.8579	909790000	229800000	92806000	270790000	316390000
DNA mismatch repair protein Msh6	MSH6	11	8	8	6	4	6	4	7	152.78	1360	0.26188	1.982	1.3028	0.68135	1100600000	329200000	560320000	80233000	130890000
T-complex protein 1 subunit delta	CCT4	2	8	8	7	4	7	4	18.2	57.924	539	0.44938	1.9502	2.7998	0.8854	792350000	364970000	164370000	69462000	193550000
Mitotic checkpoint protein BUB3	BUB3	4	12	12	12	7	12	7	55.4	31.703	278	0.26575	1.9447	3.7047	0.66427	4512500000	2032000000	933170000	297480000	1249900000
Eukaryotic translation initiation factor 2 subunit 2	EIF2S2	1	13	13	11	12	11	12	44.1	38.388	333	0.30456	1.9445	5.4008	1.0876	6439700000	2676200000	794130000	437910000	2531400000
Tubulin alpha chain-like 3	TUBAL3	2	4	1	4	4	1	1	9.1	45.517	406	0.39855	1.9284	3.0434	0.68409	433930000	168250000	55522000	46120000	164030000
TFIIH basal transcription factor complex helicase XPB subunit	ERCC3	3	3	3	2	2	2	2	3.5	91.957	807	0.46725	1.9181	8.0898	4.5123	302740000	102440000	135550000	8707100	56044000
40S ribosomal protein S19	RPS19	6	13	13	11	12	11	12	62.8	16.06	145	0.21634	1.9005	6.2263	0.64539	34838000000	13910000000	2910500000	3271300000	14746000000
Heterogeneous nuclear ribonucleoprotein K	HNRNPK	6	23	23	23	19	23	19	58.7	50.976	463	0.23902	1.8987	4.2128	0.4662	74617000000	33511000000	8246500000	6145500000	26714000000
Serine/arginine-rich splicing factor 6	SRSF6	4	12	7	12	10	7	6	31.6	38.418	335	0.23607	1.8965	4.3063	0.51098	29715000000	13862000000	3031200000	2175200000	10647000000
Signal recognition particle 14 kDa protein	SRP14	3	8	8	7	6	7	6	62.5	14.57	136	0.26847	1.8957	4.5889	0.54651	13040000000	5744900000	1673100000	1022700000	4599400000
40S ribosomal protein S4, X isoform	RPS4X	4	18	18	18	16	18	16	62.7	29.597	263	0.22601	1.8917	5.2436	0.5771	97175000000	41459000000	17049000000	6357200000	32310000000
Tubulin beta-8 chain	TUBB8	4	10	1	10	10	1	1	24.3	49.775	444	0.33915	1.8854	6.3601	0.97098	730700000	280090000	81285000	21672000	347650000
Methionine aminopeptidase 1	METAP1	3	6	6	5	3	5	3	22	43.215	386	0.67485	1.8849	8.9199	3.7787	540400000	264910000	147190000	9890200	118410000
BUB3-interacting and GLEBS motif-containing protein ZNF207	ZNF207	12	5	5	4	5	4	5	10.8	52.541	493	0.23216	1.8826	4.3382	0.7515	2582200000	1169400000	306750000	207110000	898950000
General transcription factor 3C polypeptide 5	GTF3C5	8	6	6	4	4	4	4	16.1	58.266	509	0.40775	1.8807	7.1695	1.7055	1532300000	210920000	1072400000	37641000	211320000
Developmentally-regulated GTP-binding protein 1	DRG1	2	12	12	12	8	12	8	44.7	40.542	367	0.28863	1.88	3.7067	0.80053	2858700000	1351600000	476890000	223050000	807220000
Aspartyl/asparaginyl beta-hydroxylase	ASPH	4	15	15	15	11	15	11	23.5	83.267	729	0.45364	1.88	3.9798	1.165	4460700000	1865200000	1718800000	248060000	628660000
Eukaryotic translation initiation factor 5A-1;Eukaryotic translation initiation factor 5A-1-like	EIF5A;EIF5AL1	9	7	7	6	4	6	4	58.4	16.832	154	0.27563	1.8778	6.2903	1.3996	2307200000	1052300000	256450000	147590000	850880000
40S ribosomal protein SA	RPSA	4	9	9	8	7	8	7	47.1	29.404	263	0.34016	1.8721	4.3337	0.68699	2993400000	1106300000	397130000	644650000	845370000
Poly(rC)-binding protein 1	PCBP1	1	7	5	6	6	4	4	31.5	37.497	356	0.24531	1.8717	5.1623	0.77449	1821900000	780290000	222520000	140020000	679070000
DNA replication licensing factor MCM5	MCM5	4	6	6	3	4	3	4	10.5	82.285	734	0.7911	1.8651	4.2426	1.9185	326660000	106970000	63824000	29003000	126860000
Cleavage and polyadenylation specificity factor subunit 7	CPSF7	16	4	4	2	3	2	3	20.1	24.387	219	0.52381	1.8621	1.3813	0.39246	403880000	102520000	54549000	122710000	124100000
60S ribosomal protein L12	RPL12	2	15	15	13	10	13	10	70.9	17.818	165	0.22375	1.8474	5.9287	0.63656	73171000000	33834000000	7960400000	4694500000	26682000000
Casein kinase I isoform alpha	CSNK1A1	12	9	9	8	8	8	8	33.2	38.914	337	0.28797	1.843	2.4224	0.62519	3723900000	1564800000	506850000	469700000	1182600000
Serine--tRNA ligase, mitochondrial	SARS2	7	7	7	6	4	6	4	21.6	58.182	518	0.38093	1.8393	2.5467	0.72006	704710000	313390000	71489000	76614000	243220000
CAD protein;Glutamine-dependent carbamoyl-phosphate synthase;Aspartate carbamoyltransferase;Dihydroorotase	CAD	3	8	7	7	5	6	5	5.5	236.02	2162	0.25377	1.8367	3.1283	0.97598	511040000	304630000	76073000	24956000	105380000
Aminoacyl tRNA synthase complex-interacting multifunctional protein 1;Endothelial monocyte-activating polypeptide 2	AIMP1	3	9	9	9	8	9	8	47.1	34.352	312	0.33314	1.8228	2.0301	0.64044	4872500000	2174000000	817340000	543050000	1338100000
U4/U6 small nuclear ribonucleoprotein Prp4	PRPF4	2	8	8	4	7	4	7	18.8	58.32	521	0.53022	1.8103	1.5615	0.36331	801050000	173460000	154860000	199990000	272740000
Guanine nucleotide-binding protein subunit beta-2-like 1;Guanine nucleotide-binding protein subunit beta-2-like 1, N-terminally processed	GNB2L1	22	17	17	14	13	14	13	75.4	35.076	317	0.25492	1.8083	3.8772	0.61843	5942000000	2474700000	891170000	557370000	2018700000
Transcriptional repressor p66-beta	GATAD2B	6	11	11	10	7	10	7	29.6	63.461	577	0.49804	1.8037	1.1074	0.24534	1686300000	651700000	358190000	296880000	379510000
U2 small nuclear ribonucleoprotein B	SNRPB2	1	6	4	6	5	4	3	31.6	25.486	225	0.22873	1.8031	6.0258	0.88603	1425900000	530360000	187980000	152430000	555130000
FACT complex subunit SPT16	SUPT16H	1	4	4	3	2	3	2	4.7	119.91	1047	0.64894	1.7973	0.84525	0.29318	263020000	121050000	30792000	55218000	55961000
14-3-3 protein beta/alpha;14-3-3 protein beta/alpha, N-terminally processed	YWHAB	6	8	4	8	7	4	3	37.3	27.85	244	0.49958	1.7964	2.3529	0.39203	637540000	222680000	121600000	100810000	192450000
Cold-inducible RNA-binding protein	CIRBP	16	3	3	3	1	3	1	25	18.648	172	0.24062	1.7899	7.0945	1.5229	695380000	367110000	95240000	22070000	210960000
ADP-ribosylation factor 1;ADP-ribosylation factor 3	ARF1;ARF3;ARF5	6	5	2	5	5	2	2	35.9	20.697	181	0.36178	1.7847	3.3589	0.41064	2739600000	985650000	350230000	352820000	1050900000
40S ribosomal protein S29	RPS29	4	2	2	2	1	2	1	33.9	6.6767	56	0.39278	1.7819	2.4375	0.40883	1766300000	498630000	193310000	317220000	757150000
T-complex protein 1 subunit zeta	CCT6A	5	9	9	8	7	8	7	22	58.024	531	0.5594	1.7721	2.9688	0.55177	1971000000	606790000	362930000	175960000	825330000
Far upstream element-binding protein 3	FUBP3	2	5	4	5	2	4	2	9.4	61.64	572	0.65842	1.7691	3.0763	1.5822	364380000	139290000	167250000	15242000	42595000
60S acidic ribosomal protein P0;60S acidic ribosomal protein P0-like	RPLP0;RPLP0P6	14	18	18	16	17	16	17	69.4	34.273	317	0.20099	1.7633	6.8437	0.64659	150120000000	62852000000	13999000000	9700800000	63573000000
Isoleucine--tRNA ligase, cytoplasmic	IARS	6	44	44	39	37	39	37	44.5	144.5	1262	0.27638	1.751	3.7087	0.61439	25688000000	7271300000	7518800000	2068500000	8829600000
Eukaryotic initiation factor 4A-III;Eukaryotic initiation factor 4A-III, N-terminally processed	EIF4A3	5	14	11	13	12	10	9	40	44.511	390	0.30277	1.7498	3.8497	1.3705	2470800000	1233800000	302610000	166550000	767880000
Putative 60S ribosomal protein L39-like 5;60S ribosomal protein L39	RPL39P5;RPL39	2	2	2	2	2	2	2	19.6	6.3225	51	0.30428	1.7459	7.3115	2.4758	2434000000	1038700000	623240000	73615000	698480000
Polypyrimidine tract-binding protein 1	PTBP1	12	19	16	19	18	16	15	54.6	62.463	588	0.22339	1.7419	5.2429	0.5934	47869000000	20047000000	4577700000	3992700000	19252000000
Plectin	PLEC	12	8	5	7	5	4	3	2.7	512.6	4515	0.41715	1.7398	3.1738	0.99157	712670000	222290000	236020000	51328000	203030000
Adenine phosphoribosyltransferase	APRT	6	7	7	6	4	6	4	52.2	19.608	180	0.3661	1.7348	2.7179	0.67768	891280000	386010000	164650000	98964000	241660000
Calcium-binding mitochondrial carrier protein Aralar2	SLC25A13	5	10	10	8	8	8	8	19	74.175	675	0.25402	1.7299	3.2105	1.2022	1018700000	459860000	109770000	103870000	345160000
Acetyl-CoA acetyltransferase, mitochondrial	ACAT1	4	3	3	3	2	3	2	9.8	45.199	427	0.6202	1.7158	2.6219	0.9129	289250000	104870000	67405000	27855000	89121000
60S acidic ribosomal protein P2	RPLP2	3	11	10	11	10	10	9	94.8	11.665	115	0.20431	1.7095	5.2686	0.7025	29126000000	11631000000	3214300000	1924300000	12356000000
Neuroblast differentiation-associated protein AHNAK	AHNAK	1	8	8	7	4	7	4	7.2	629.09	5890	0.72986	1.7075	2.1973	1.4721	385100000	183990000	112310000	15550000	73244000
ATP synthase subunit g, mitochondrial	ATP5L	3	2	2	2	2	2	2	26.3	8.4518	76	0.39528	1.7063	4.1592	0.89793	433140000	143470000	59226000	52646000	177790000
Serpin H1	SERPINH1	12	7	7	5	5	5	5	23.7	46.44	418	0.43232	1.6996	2.4498	0.55966	1147600000	323550000	218280000	249020000	356730000
Sarcoplasmic/endoplasmic reticulum calcium ATPase 2	ATP2A2	18	10	10	8	5	8	5	13.3	109.73	997	0.48672	1.699	2.5303	0.69214	716000000	277050000	167620000	64818000	206520000
Actin-related protein 2/3 complex subunit 2	ARPC2	5	2	2	2	2	2	2	6.7	34.333	300	0.34188	1.6852	1.8502	0.39809	482700000	176880000	41997000	149750000	114080000
Thymidylate synthase	TYMS	3	9	9	6	8	6	8	39.6	35.716	313	0.74519	1.6807	0.6782	0.12272	2084700000	554110000	377540000	704220000	448780000
Elongation factor Tu, mitochondrial	TUFM	2	22	22	18	17	18	17	52.9	49.541	452	0.23693	1.6769	4.985	1.2044	10732000000	4373100000	1344600000	868500000	4145500000
Cyclin-dependent kinase 2;Cyclin-dependent kinase 3	CDK2;CDK3	37	8	6	6	5	4	3	30.3	39.178	346	0.43485	1.676	5.198	2.2367	365480000	183580000	81856000	14271000	85773000
Pleiotropic regulator 1	PLRG1	6	18	18	15	13	15	13	42.6	56.289	505	0.23965	1.6735	4.0994	1.0153	5613900000	2408700000	569620000	502440000	2133100000
Nucleolar and coiled-body phosphoprotein 1	NOLC1	7	6	6	5	3	5	3	9.3	74.543	708	0.11449	1.6708	3.5621	1.0679	890250000	602970000	59700000	77271000	150300000
Adenosylhomocysteinase	AHCY	2	3	3	2	2	2	2	7.2	44.658	404	0.59441	1.6639	1.4753	0.37854	304050000	77078000	51783000	70900000	104290000
Serine/threonine-protein phosphatase PP1-beta catalytic subunit;Serine/threonine-protein phosphatase	PPP1CB	4	16	5	14	13	4	3	64.8	37.186	327	0.28997	1.6564	3.5084	0.55641	1337100000	686910000	171920000	96819000	381420000
40S ribosomal protein S15a	RPS15A	8	9	9	8	7	8	7	71.5	14.839	130	0.19991	1.6227	5.0995	0.59237	7896200000	3340700000	696880000	613140000	3245500000
40S ribosomal protein S3a	RPS3A	12	28	28	23	25	23	25	77.3	29.945	264	0.19282	1.6218	6.8426	0.77897	110360000000	49857000000	10025000000	6787600000	43692000000
39S ribosomal protein L46, mitochondrial	MRPL46	1	3	3	3	3	3	3	12.2	31.705	279	0.5466	1.6198	2.5233	0.69782	324350000	109690000	64150000	42632000	107870000
Serine/arginine-rich splicing factor 1	SRSF1	7	20	19	19	19	18	18	51	28.329	253	0.20615	1.6179	5.8865	0.64015	53186000000	24258000000	5448400000	3635100000	19844000000
ATP-binding cassette sub-family E member 1	ABCE1	4	12	12	8	8	8	8	28.5	67.314	599	0.35455	1.6099	4.6133	1.6714	907280000	320580000	98284000	88272000	400140000
Methionine--tRNA ligase, cytoplasmic	MARS	14	25	25	21	18	21	18	39.4	101.11	900	0.2512	1.609	5.5498	0.78278	7778800000	3328600000	1419900000	575590000	2454800000
Heterogeneous nuclear ribonucleoprotein F;Heterogeneous nuclear ribonucleoprotein F, N-terminally processed	HNRNPF	2	13	11	12	10	10	9	49.9	45.671	415	0.22625	1.6074	6.5788	0.76346	13393000000	4169000000	889610000	1071600000	7262500000
Gem-associated protein 5	GEMIN5	1	15	15	13	9	13	9	12.5	168.59	1508	0.25782	1.6027	2.8678	1.352	1497000000	658560000	240980000	163320000	434160000
Phosphatidylserine synthase 1	PTDSS1	3	2	2	2	2	2	2	9	34.579	301	0.20868	1.6004	10.177	1.5893	1225200000	617810000	114320000	35714000	457390000
DNA replication licensing factor MCM4	MCM4	7	7	7	5	4	5	4	12.7	91.19	813	0.34586	1.5987	3.0131	0.7219	905180000	430720000	163820000	58894000	251740000
Histone-binding protein RBBP4	RBBP4	12	10	4	9	5	4	2	34.4	46.158	410	0.34117	1.5972	1.9926	0.64042	769720000	325230000	149780000	110120000	184580000
Spliceosome RNA helicase DDX39B;ATP-dependent RNA helicase DDX39A	DDX39B;DDX39A	35	5	5	5	4	5	4	13.3	48.991	428	0.30075	1.5937	5.3145	1.5945	876130000	326140000	116050000	61983000	371960000
Intestinal-type alkaline phosphatase	ALPI	1	5	4	3	4	2	3	12.5	56.811	528	0.58851	1.5864	4.542	1.3219	227300000	69070000	39893000	26983000	91354000
60S ribosomal protein L37a	RPL37A	8	6	6	5	6	5	6	75	7.624	68	0.17831	1.5861	7.8785	0.82361	16808000000	7304100000	1426600000	826710000	7250100000
60S ribosomal protein L9	RPL9	6	11	11	10	9	10	9	69.3	21.863	192	0.18746	1.5834	7.0069	0.79267	14819000000	6321900000	1342300000	840650000	6313800000
Microtubule-associated protein;Microtubule-associated protein 4	MAP4	14	28	28	23	16	23	16	15.9	245.44	2297	0.34805	1.581	3.1595	0.78425	4956100000	2280700000	814770000	513300000	1347300000
Coatomer subunit alpha;Xenin;Proxenin	COPA	12	23	23	22	12	22	12	26.8	138.34	1224	0.25964	1.5803	4.2857	0.65044	4728200000	2312500000	717820000	318590000	1379200000
Exosome complex component RRP41	EXOSC4	3	7	7	7	5	7	5	31.8	26.383	245	0.18881	1.579	8.0318	1.4975	4041500000	1910300000	439860000	262720000	1428600000
Kinectin	KTN1	11	16	16	12	14	12	14	15.9	149.61	1300	0.75193	1.5775	2.2619	1.338	1137000000	351930000	271120000	132590000	381350000
U1 small nuclear ribonucleoprotein A	SNRPA	7	6	4	6	3	4	1	26.6	31.279	282	0.21164	1.5735	6.3603	0.66369	2323000000	989600000	257640000	151430000	924330000
Matrin-3	MATR3	22	13	13	10	9	10	9	21.6	94.622	847	0.2707	1.5699	5.3739	1.192	5134300000	2095800000	729990000	404250000	1904200000
Ras GTPase-activating protein-binding protein 2	G3BP2	10	10	9	9	9	8	8	28.5	50.817	449	0.22158	1.5657	2.2374	0.58155	5159500000	2403000000	579830000	528820000	1647800000
Nuclear RNA export factor 1	NXF1	6	8	8	7	5	7	5	19.1	70.182	619	0.38228	1.5619	3.3286	0.69445	1336700000	466170000	557760000	56837000	255960000
Splicing factor 3B subunit 3	SF3B3	6	14	14	10	7	10	7	13.4	135.58	1217	0.30777	1.5595	2.7836	0.71495	1349100000	649140000	197360000	104880000	397760000
Signal recognition particle 9 kDa protein	SRP9	3	4	4	4	4	4	4	44.2	10.112	86	0.23906	1.5563	5.1383	0.83738	2349500000	987260000	232890000	178160000	951170000
Eukaryotic initiation factor 4A-I;Eukaryotic initiation factor 4A-II	EIF4A1;EIF4A2	20	19	16	16	18	13	15	49.5	46.153	406	0.21379	1.5557	4.5271	0.90894	14957000000	6194100000	1425000000	1531700000	5806300000
N-alpha-acetyltransferase 40	NAA40	4	4	4	4	2	4	2	22.7	24.752	216	0.20656	1.5557	10.296	1.5983	1635400000	760600000	475660000	41717000	357390000
Luc7-like protein 3	LUC7L3	10	10	10	10	7	10	7	23.1	58.22	489	0.22311	1.552	4.5767	0.93679	3811300000	1789400000	409030000	313520000	1299300000
Importin-7	IPO7	2	5	5	4	5	4	5	6.4	119.52	1038	0.39883	1.5337	3.1238	0.69148	662690000	227660000	94767000	90808000	249460000
DNA replication licensing factor MCM3	MCM3	4	7	7	7	2	7	2	11.8	90.98	808	0.44514	1.532	1.8282	0.41611	657540000	300050000	152480000	69229000	135780000
Chromodomain-helicase-DNA-binding protein 4	CHD4	26	19	9	16	12	7	7	14	215.49	1889	0.55044	1.5314	1.1047	0.40689	861360000	290220000	139330000	193240000	238570000
Putative pre-mRNA-splicing factor ATP-dependent RNA helicase DHX15	DHX15	1	38	37	33	28	32	28	50.6	90.932	795	0.1747	1.5006	8.853	0.92376	30285000000	13478000000	2955800000	1910000000	11941000000
T-complex protein 1 subunit alpha	TCP1	10	11	11	10	6	10	6	23.9	60.343	556	0.40854	1.4999	2.3742	0.42219	2164600000	1099100000	394810000	181410000	489240000
Heterogeneous nuclear ribonucleoprotein A1;Heterogeneous nuclear ribonucleoprotein A1, N-terminally processed;Heterogeneous nuclear ribonucleoprotein A1-like 2	HNRNPA1;HNRNPA1L2	11	20	17	18	18	16	16	56.7	33.155	307	0.18083	1.4988	6.7791	0.8976	58717000000	26127000000	4957700000	3978300000	23654000000
Prohibitin	PHB	7	8	8	6	5	6	5	39.7	29.804	272	0.49387	1.4986	2.3759	0.55929	1053700000	361940000	187060000	174770000	329980000
DNA-dependent protein kinase catalytic subunit	PRKDC	4	69	69	62	41	62	41	19.6	469.08	4128	0.31096	1.4933	3.2734	0.73906	13036000000	5731300000	3060800000	1136800000	3107500000
60S ribosomal protein L22	RPL22	7	6	6	5	6	5	6	50.8	14.787	128	0.16405	1.4914	7.132	0.78441	30929000000	14256000000	2709400000	1532100000	12432000000
ATP synthase subunit gamma, mitochondrial	ATP5C1	2	5	5	4	4	4	4	19.1	32.996	298	0.3118	1.487	4.1266	0.75113	939690000	362950000	94761000	98153000	383830000
Serine/arginine-rich splicing factor 9	SRSF9	3	12	11	11	9	10	8	50.7	25.542	221	0.1812	1.4721	4.6017	0.60802	7110300000	3213400000	776270000	848550000	2272100000
Nascent polypeptide-associated complex subunit alpha;Nascent polypeptide-associated complex subunit alpha, muscle-specific form	NACA	10	3	3	3	2	3	2	59.2	7.813	71	0.40003	1.4708	3.9406	3.0984	489510000	197550000	85946000	49945000	156080000
Ribose-phosphate pyrophosphokinase 1;Ribose-phosphate pyrophosphokinase 3	PRPS1;PRPS1L1	9	11	4	9	6	4	2	47	31.392	285	0.22495	1.4693	6.1062	1.1924	2849200000	1285400000	331210000	201040000	1031600000
Heterogeneous nuclear ribonucleoprotein H;Heterogeneous nuclear ribonucleoprotein H, N-terminally processed	HNRNPH1	24	16	10	16	12	10	8	43.9	51.229	472	0.17746	1.464	6.1248	0.85791	27025000000	13734000000	2653800000	1747300000	8890000000
Rho-related GTP-binding protein RhoC;Transforming protein RhoA	RHOC;RHOA	15	5	5	4	3	4	3	27.8	19.224	169	0.24983	1.4616	4.8342	1.1127	1262500000	593240000	218940000	74325000	376000000
Protein FAM98B	FAM98B	2	4	4	4	4	4	4	15.2	37.19	330	0.38068	1.459	2.7489	1.0009	565060000	193860000	63385000	160300000	147520000
Pre-mRNA-splicing regulator WTAP	WTAP	3	7	7	4	7	4	7	22.7	44.243	396	0.28972	1.4554	5.4224	1.1736	1137400000	318260000	87242000	104710000	627150000
LIM and calponin homology domains-containing protein 1	LIMCH1	14	11	11	5	7	5	7	14.2	118.95	1056	0.34307	1.4545	3.2733	2.058	520330000	297740000	67064000	32506000	123020000
Peroxiredoxin-2	PRDX2	2	4	3	3	2	2	2	22.7	21.892	198	0.37831	1.4491	3.1606	0.81189	331910000	117840000	46635000	36369000	131060000
Cell division control protein 42 homolog	CDC42	4	4	4	2	4	2	4	26.7	21.258	191	0.46463	1.4331	2.9455	1.2247	346100000	80500000	40136000	71180000	154290000
RNA methyltransferase-like protein 1	RNMTL1	3	5	5	4	2	4	2	12.6	47.019	420	0.72584	1.4268	3.9962	0.93513	1071600000	261470000	177830000	133690000	498580000
Cell division cycle 5-like protein	CDC5L	1	36	36	34	25	34	25	53	92.25	802	0.18985	1.4221	5.2217	0.71205	16043000000	7634600000	2637600000	1008700000	4761900000
KH domain-containing, RNA-binding, signal transduction-associated protein 1	KHDRBS1	6	7	7	7	6	7	6	16	45.86	418	0.16139	1.4119	6.4352	0.71527	9624300000	4713100000	836780000	537020000	3537400000
Heat shock protein beta-1	HSPB1	3	7	7	7	4	7	4	37.6	22.782	205	0.4193	1.4086	2.0466	0.54808	1541400000	574630000	253080000	225410000	488280000
Heterogeneous nuclear ribonucleoprotein Q	SYNCRIP	8	27	21	27	24	21	19	50.4	62.656	562	0.17426	1.4047	7.9057	1.1019	35095000000	16092000000	3014500000	2104000000	13885000000
Serine/arginine-rich splicing factor 11	SRSF11	6	5	5	5	5	5	5	19	42.316	389	0.20867	1.4043	4.2019	0.76225	2952100000	1395100000	329540000	266370000	961120000
UPF0568 protein C14orf166	C14orf166	4	10	10	10	7	10	7	51.6	28.068	244	0.18916	1.4023	7.5813	1.465	5738500000	2334900000	1003400000	448940000	1951200000
Probable ATP-dependent RNA helicase DDX46	DDX46	4	38	38	30	27	30	27	40.1	117.46	1032	0.19948	1.4013	5.0135	0.67851	14109000000	4282200000	1134200000	5119700000	3572900000
Glutathione S-transferase Mu 3	GSTM3	2	4	4	3	3	3	3	24.4	26.559	225	0.49782	1.3976	0.87054	0.28284	610930000	183620000	95675000	158810000	172830000
tRNA-splicing ligase RtcB homolog	RTCB	1	19	19	18	12	18	12	47.3	55.21	505	0.20588	1.3957	7.0582	1.0616	5828100000	3215100000	749450000	288450000	1575100000
Neutral amino acid transporter B(0)	SLC1A5	5	4	4	4	2	4	2	8.9	56.598	541	0.55316	1.3921	2.6473	1.0358	325850000	144420000	85244000	23526000	72666000
Protein FAM83G	FAM83G	3	6	6	3	6	3	6	10	90.834	823	0.52717	1.3863	0.51983	0.49239	322430000	57817000	36891000	122270000	105450000
Heterogeneous nuclear ribonucleoproteins A2/B1	HNRNPA2B1	3	18	17	17	12	16	11	50.4	37.429	353	0.16862	1.3837	5.9613	0.81982	22200000000	11176000000	2011300000	1315000000	7697600000
C-1-tetrahydrofolate synthase, cytoplasmic;Methylenetetrahydrofolate dehydrogenase;Methenyltetrahydrofolate cyclohydrolase;Formyltetrahydrofolate synthetase;C-1-tetrahydrofolate synthase, cytoplasmic, N-terminally processed	MTHFD1	3	8	8	6	4	6	4	9.4	110.61	1020	0.41079	1.373	3.349	1.2845	435330000	210120000	101630000	21597000	101990000
Probable ATP-dependent RNA helicase DDX17	DDX17	7	31	24	29	25	23	18	47.9	80.253	729	0.18677	1.3711	5.3983	0.61297	49823000000	21188000000	4816300000	4122300000	19697000000
60S ribosomal protein L10a	RPL10A	1	17	17	16	15	16	15	59.9	24.831	217	0.15605	1.3681	8.0184	0.7591	142720000000	64329000000	11246000000	9434200000	57715000000
60S ribosomal protein L30	RPL30	5	9	9	9	8	9	8	68.7	12.784	115	0.14533	1.3656	8.7074	0.90742	92626000000	44486000000	6661800000	4167800000	37310000000
Probable 28S rRNA (cytosine-C(5))-methyltransferase	NSUN5	10	5	5	3	3	3	3	11.7	46.691	429	0.49308	1.3616	3.2613	1.1142	240030000	81920000	44685000	26963000	86462000
60S acidic ribosomal protein P1	RPLP1	1	5	4	5	4	4	3	94.7	11.514	114	0.17255	1.361	6.0954	0.76172	28636000000	15329000000	2581300000	1383900000	9341900000
Double-stranded RNA-specific editase 1	ADARB1	6	7	7	5	4	5	4	12.8	80.762	741	0.19571	1.353	6.3813	1.9337	619330000	258340000	44679000	76228000	240080000
U4/U6.U5 tri-snRNP-associated protein 2	USP39	8	12	12	9	9	9	9	31.6	56.399	487	0.28644	1.3516	6.4821	1.7793	1618500000	596860000	201910000	105560000	714210000
Putative hexokinase HKDC1	HKDC1	7	7	7	3	5	3	5	8.2	102.54	917	0.39155	1.3503	4.2763	1.5397	1045900000	110580000	323050000	38710000	573550000
Cyclin-dependent kinase 1	CDK1;CDC2	5	11	9	8	8	6	6	37.7	34.095	297	0.27924	1.3492	2.8287	1.0794	1390600000	579970000	191520000	162270000	456800000
Exosome complex component RRP43	EXOSC8	2	7	7	6	6	6	6	37	30.039	276	0.19861	1.3486	7.087	1.0786	2773900000	1224900000	215370000	144110000	1189500000
Eukaryotic translation initiation factor 2A;Eukaryotic translation initiation factor 2A, N-terminally processed	EIF2A	10	16	16	13	13	13	13	37.3	62.288	560	0.35846	1.3468	3.6485	0.99016	2678800000	1130000000	426640000	304740000	817430000
TAR DNA-binding protein 43	TARDBP	18	6	6	5	3	5	3	30.9	26.743	243	0.30023	1.3457	3.7466	1.05	558030000	267150000	79547000	47919000	163410000
Splicing factor 3B subunit 5	SF3B5	1	3	3	3	3	3	3	38.4	10.135	86	0.47174	1.3367	10.22	6.5084	198950000	87802000	52832000	6052900	52268000
Cullin-associated NEDD8-dissociated protein 1	CAND1	5	8	8	6	4	6	4	14.9	85.408	770	0.29353	1.3168	4.1865	1.0598	538520000	213000000	80259000	53162000	192100000
Exosome complex component RRP4	EXOSC2	6	10	10	9	8	9	8	46.8	32.789	293	0.18749	1.3166	6.752	1.0548	5180000000	2539300000	425570000	324750000	1890400000
Replication factor C subunit 2	RFC2	10	8	8	5	5	5	5	26.3	39.157	354	0.20694	1.3122	3.9814	1.4028	1084500000	439330000	363850000	48809000	232550000
Heterogeneous nuclear ribonucleoprotein M	HNRNPM	11	48	23	42	40	20	18	77.7	73.62	691	0.17691	1.307	5.655	0.7677	94711000000	41743000000	9682000000	6783300000	36503000000
Poly(rC)-binding protein 2	PCBP2	5	10	1	8	8	1	0	43.9	38.221	362	0.24431	1.3066	3.9356	0.55151	3286900000	968300000	498190000	324210000	1496200000
Poly(U)-binding-splicing factor PUF60	PUF60	18	20	20	18	17	18	17	50.7	55.399	513	0.22051	1.3006	3.8653	0.60036	14025000000	6645200000	1578600000	1206800000	4594300000
Heterogeneous nuclear ribonucleoprotein A0	HNRNPA0	1	11	11	10	7	10	7	41	30.84	305	0.15341	1.2952	6.9193	0.88905	15074000000	7530200000	1315400000	820760000	5408100000
ATP-dependent 6-phosphofructokinase, platelet type	PFKP	8	7	6	4	4	3	3	10.2	85.595	784	0.30212	1.2949	2.3094	0.98387	469470000	191360000	74676000	56833000	146600000
Ankyrin repeat and zinc finger domain-containing protein 1	ANKZF1	3	7	7	7	3	7	3	15.7	80.926	726	0.2445	1.2947	6.0853	1.0926	1275200000	608110000	186930000	46856000	433310000
Alpha-actinin-4	ACTN4	14	6	3	3	5	1	3	9.3	104.85	911	0.55412	1.2871	4.0398	1.852	566460000	128330000	62841000	68446000	306840000
26S proteasome non-ATPase regulatory subunit 6	PSMD6	6	2	2	2	2	2	2	6.2	45.531	389	0.70753	1.2861	1.6973	0.92964	104790000	29075000	20926000	24021000	30766000
Pre-rRNA-processing protein TSR1 homolog	TSR1	3	21	21	17	17	17	17	33.8	91.809	804	0.19771	1.2852	7.2745	1.1992	7117800000	3024600000	846270000	581140000	2665700000
40S ribosomal protein S28	RPS28	1	3	3	2	3	2	3	46.4	7.8409	69	0.14086	1.2836	7.1121	1.1409	5034900000	2360100000	336500000	339000000	1999300000
Transducin beta-like protein 2	TBL2	6	16	16	15	12	15	12	43.8	45.935	411	0.18573	1.2825	7.3908	1.4514	4349900000	2037200000	442640000	365460000	1504600000
ATP-dependent RNA helicase DDX1	DDX1	5	24	24	21	15	21	15	41.1	82.431	740	0.16742	1.2753	7.3233	0.84539	10697000000	5334100000	951770000	831130000	3579600000
Ribose-phosphate pyrophosphokinase 2	PRPS2	5	9	2	7	6	2	2	35.5	34.769	318	0.29222	1.2699	5.5815	2.0067	292040000	136880000	40811000	20304000	94048000
60S ribosomal protein L23a	RPL23A	6	16	16	14	14	14	14	54.5	17.695	156	0.14493	1.2584	8.7442	1.0245	96835000000	47230000000	7660700000	4100000000	37844000000
Plasminogen activator inhibitor 1 RNA-binding protein	SERBP1	4	23	23	21	16	21	16	56.9	44.965	408	0.20713	1.2569	6.8055	0.95714	15240000000	8108400000	1954800000	820520000	4356700000
Nucleophosmin	NPM1	5	22	22	17	20	17	20	73.6	29.464	265	0.15875	1.2558	11.608	1.1242	270900000000	131990000000	20672000000	9052300000	109180000000
Importin subunit alpha-5;Importin subunit alpha-5, N-terminally processed	KPNA1	6	9	3	8	7	3	3	22.3	60.221	538	0.20129	1.2499	5.9807	0.92993	1971100000	895630000	186910000	128350000	760230000
Transcription intermediary factor 1-beta	TRIM28	4	7	7	6	3	6	3	12.7	79.473	753	0.30354	1.2468	4.3201	1.689	1688700000	249040000	1165700000	45791000	228080000
RNA-binding motif protein, X chromosome;RNA-binding motif protein, X chromosome, N-terminally processed	RBMX	10	10	3	9	7	3	3	26.6	42.331	391	0.15775	1.2463	7.6646	0.81737	8979400000	4307100000	781560000	539390000	3351400000
Transducin beta-like protein 3	TBL3	3	6	6	4	3	4	3	10	89.034	808	0.59297	1.2446	1.8472	0.386	431710000	147620000	44660000	90755000	148670000
60S ribosomal protein L26	RPL26;KRBA2	7	15	3	14	14	3	3	59.3	17.258	145	0.14849	1.2444	7.5242	0.81572	82612000000	38244000000	7163600000	4637400000	32567000000
Histone H2A type 2-C;Histone H2A type 2-A;Histone H2A type 1-J;Histone H2A type 1-H;Histone H2A.J;Histone H2A type 1-D;Histone H2A type 1;Histone H2A;Histone H2A type 1-C;Histone H2A type 3;Histone H2A type 1-B/E	HIST2H2AC;HIST2H2AA3;HIST1H2AJ;HIST1H2AH;H2AFJ;HIST1H2AD;HIST1H2AG;HIST1H2AC;HIST3H2A;HIST1H2AB	15	6	4	6	3	4	2	58.9	13.988	129	0.13457	1.2426	6.1992	0.63621	45040000000	28148000000	3767400000	1783500000	11342000000
tRNA (adenine(58)-N(1))-methyltransferase catalytic subunit TRMT61A	TRMT61A	2	6	6	5	5	5	5	30.4	31.381	289	0.32842	1.2417	4.4296	0.58378	1353500000	523140000	173630000	139380000	517350000
Guanine nucleotide-binding protein G(i) subunit alpha-2;Guanine nucleotide-binding protein G(i) subunit alpha-1;Guanine nucleotide-binding protein G(o) subunit alpha;Guanine nucleotide-binding protein G(k) subunit alpha	GNAI2;GNAI1;GNAO1;GNAI3	31	3	2	2	2	2	1	10.7	40.45	355	0.42208	1.2346	3.272	0.66583	396100000	101310000	48485000	65432000	180880000
40S ribosomal protein S5;40S ribosomal protein S5, N-terminally processed	RPS5	4	12	12	12	11	12	11	51.5	22.391	200	0.14769	1.234	8.2682	0.95842	30238000000	15223000000	2237100000	1428200000	11351000000
Probable rRNA-processing protein EBP2	EBNA1BP2	2	14	14	13	10	13	10	37.1	40.684	361	0.1417	1.2283	7.9178	1.3446	16527000000	8328900000	1484800000	895590000	5817600000
Protein syndesmos	NUDT16L1	7	6	6	5	4	5	4	41.4	21.809	198	0.26274	1.2274	2.7759	0.819	693920000	286840000	86828000	84735000	235510000
Ribosome biogenesis protein BRX1 homolog	BRIX1	1	24	24	22	18	22	18	65.2	41.401	353	0.16609	1.2254	7.0853	0.92813	44693000000	21064000000	3821800000	2492700000	17314000000
Coatomer subunit epsilon	COPE	5	6	6	4	5	4	5	27.2	36.923	331	0.34003	1.2168	2.7943	2.1088	889890000	237460000	93784000	120590000	438060000
Prelamin-A/C;Lamin-A/C	LMNA	10	15	14	7	13	6	12	26.2	74.139	664	0.40849	1.2166	2.7357	0.5831	1868500000	323630000	129550000	287550000	1127700000
ATP-dependent 6-phosphofructokinase, muscle type	PFKM	16	6	5	4	4	3	4	8.9	96.907	883	0.25785	1.2148	5.1539	1.1738	598820000	217500000	78268000	76836000	226210000
	DKFZp686J1372;TPM3	10	16	5	12	15	4	5	50.8	28.87	248	0.2042	1.2143	3.7173	0.95435	5810900000	2023600000	691090000	708960000	2387300000
mRNA turnover protein 4 homolog	MRTO4	1	12	12	12	11	12	11	55.6	27.56	239	0.16616	1.212	10.435	1.3891	7073100000	2905500000	722370000	418370000	3026900000
Replication factor C subunit 1	RFC1	4	8	8	7	6	7	6	9.5	128.18	1147	0.24396	1.211	6.5109	1.2239	1452800000	642880000	138280000	92946000	578700000
Exosome complex component RRP40	EXOSC3	2	12	12	11	11	11	11	66.2	29.572	275	0.14901	1.2075	9.6134	1.1224	5552500000	2581000000	434860000	296800000	2239800000
28S ribosomal protein S6, mitochondrial	MRPS6	1	3	3	2	2	2	2	23.2	14.226	125	0.20864	1.206	2.4827	0.41507	641540000	280720000	48282000	115990000	196550000
NHP2-like protein 1;NHP2-like protein 1, N-terminally processed	NHP2L1	4	4	4	3	4	3	4	34.1	14.627	132	0.16405	1.2012	8.1981	1.2307	1395000000	551130000	87931000	99764000	656210000
Eukaryotic translation initiation factor 4B	EIF4B	9	4	4	3	3	3	3	8.4	69.697	616	0.22977	1.2002	0.58281	0.16256	1114000000	346150000	80760000	405530000	281600000
Transcription termination factor 1	TTF1	2	14	14	9	10	9	10	20.7	103.05	905	0.30013	1.1991	5.7258	2.1924	1253700000	413440000	135350000	89942000	614980000
Lupus La protein	SSB	4	19	19	16	15	16	15	47.5	46.836	408	0.1601	1.1988	8.4297	1.3928	5908700000	2381400000	640810000	397820000	2488700000
28S ribosomal protein S25, mitochondrial	MRPS25	4	9	9	7	8	7	8	57.2	20.116	173	0.18219	1.193	4.2004	0.79883	3484000000	1410500000	716660000	216170000	1140700000
Nucleoplasmin-3	NPM3	1	4	4	4	2	4	2	33.7	19.343	178	0.18299	1.1927	6.9316	1.083	1585200000	748430000	139520000	149130000	548110000
Tight junction protein ZO-2	TJP2	20	20	20	19	13	19	13	20.8	126.95	1128	0.22586	1.1919	4.1645	0.87625	2370800000	1251700000	286230000	194910000	637980000
Histone-lysine N-methyltransferase NSD2	WHSC1	11	10	10	9	4	9	4	10.3	152.26	1365	0.31847	1.1912	7.8289	1.8707	679310000	369020000	66440000	25234000	218620000
60S ribosomal protein L23	RPL23	6	8	8	6	7	6	7	57.9	14.865	140	0.14568	1.1899	7.8674	0.75478	32559000000	16030000000	2361400000	1586900000	12580000000
SAP30-binding protein	SAP30BP	10	7	7	6	4	6	4	25.2	35.772	325	0.31282	1.1898	6.0021	1.2693	1084300000	489000000	109970000	40157000	445190000
Nicotinamide mononucleotide adenylyltransferase 1	NMNAT1	2	6	6	6	3	6	3	29.7	31.932	279	0.2705	1.1887	4.0766	1.3623	1099800000	544900000	198230000	55588000	301070000
RNA-binding protein 10	RBM10	5	6	6	4	4	4	4	10.6	94.369	852	0.4147	1.1872	2.3229	0.95758	434470000	172200000	46937000	44649000	170680000
High mobility group protein B1	HMGB1	4	5	5	5	4	5	4	33.5	18.311	158	0.66773	1.1867	3.0572	1.943	413140000	133370000	93747000	49562000	136460000
Protein FAM98A	FAM98A	4	4	4	3	3	3	3	20.8	34.431	312	0.17498	1.1857	6.0915	0.90235	1597900000	471000000	578710000	52673000	495560000
Casein kinase II subunit alpha 3;Casein kinase II subunit alpha	CSNK2A1;CSNK2A3	16	5	5	3	4	3	4	19.8	41.79	363	0.32614	1.1814	2.9899	0.93398	539900000	129590000	43969000	80806000	285540000
Phosphatidylglycerophosphatase and protein-tyrosine phosphatase 1	PTPMT1	4	2	2	2	2	2	2	14.9	18.215	168	0.35525	1.1794	3.8398	1.6834	204830000	87969000	39919000	18023000	58915000
Pre-mRNA-splicing factor 38B	PRPF38B	3	8	8	8	6	8	6	17.9	64.467	546	0.20884	1.1744	3.6568	0.94885	1258000000	609750000	114030000	126110000	408090000
Splicing factor 3B subunit 2	SF3B2	7	10	10	8	7	8	7	12.1	100.23	895	0.20096	1.1702	4.7198	0.82268	1848900000	877730000	237380000	173360000	560430000
Asparagine synthetase [glutamine-hydrolyzing]	ASNS	8	7	7	5	4	5	4	17	62.168	540	0.33816	1.1701	3.5989	0.93369	559130000	195280000	101920000	40993000	220940000
Serine/arginine-rich splicing factor 2	SRSF2	4	6	4	6	5	4	3	50.8	15.156	130	0.13762	1.17	6.9017	1.1734	18345000000	9148500000	1540400000	914510000	6741100000
Heterogeneous nuclear ribonucleoprotein U-like protein 1	HNRNPUL1	13	18	18	16	15	16	15	30	85.939	766	0.1541	1.1685	7.6852	1.0095	7917200000	3882200000	716560000	439080000	2879300000
Putative ATP-dependent RNA helicase DHX33	DHX33	5	12	12	11	6	11	6	19.4	78.873	707	0.36248	1.1682	8.053	2.297	1273500000	663490000	231800000	43456000	334740000
H/ACA ribonucleoprotein complex subunit 1	GAR1	2	6	6	6	5	6	5	31.7	20.834	199	0.15309	1.1663	8.9277	1.3287	5961100000	2858700000	546490000	296940000	2258900000
40S ribosomal protein S27	RPS27	2	5	3	5	5	3	3	40.5	9.461	84	0.14559	1.1638	6.9558	0.80165	9126400000	4254500000	597400000	514810000	3759700000
Nuclear factor 1 C-type	NFIC	45	7	7	3	6	3	6	26.4	45.412	406	0.35711	1.1613	3.8291	1.5377	541560000	141300000	26497000	61885000	311870000
Leucine-rich PPR motif-containing protein, mitochondrial	LRPPRC	4	8	8	8	3	8	3	7.7	157.9	1394	0.57	1.1594	2.1897	1.0173	379440000	159500000	132140000	20323000	67476000
Tropomyosin alpha-4 chain	TPM4	14	16	9	12	14	7	8	49.2	28.521	248	0.15169	1.1591	3.57	0.81526	7869500000	3003500000	578740000	951700000	3335600000
tRNA (adenine(58)-N(1))-methyltransferase non-catalytic subunit TRM6	TRMT6	4	12	12	9	11	9	11	30.4	55.799	497	0.34944	1.159	4.5196	1.1221	1901500000	666790000	235260000	237810000	761600000
Vimentin	VIM	16	19	16	16	12	13	11	47	53.651	466	0.25019	1.1559	5.6465	0.85734	3353400000	1125000000	694160000	249720000	1284500000
DNA replication licensing factor MCM7	MCM7	4	12	12	11	5	11	5	22.5	81.307	719	0.24652	1.1533	2.9055	0.78629	1494200000	885420000	318300000	69009000	221450000
Enhancer of rudimentary homolog	ERH	2	5	5	5	4	5	4	45.2	12.259	104	0.36729	1.1524	4.7787	0.75079	4494800000	1749800000	646880000	383870000	1714200000
60S ribosomal protein L35a	RPL35A	4	14	14	12	14	12	14	74.5	12.538	110	0.12493	1.1503	8.8544	0.96619	69280000000	27888000000	4134600000	3887300000	33370000000
ATP-dependent RNA helicase DDX3X;ATP-dependent RNA helicase DDX3Y	DDX3X;DDX3Y	36	34	33	29	31	28	30	63	70.839	640	0.14353	1.1496	7.1628	0.85041	54982000000	25573000000	3936800000	3712400000	21760000000
Activating signal cointegrator 1 complex subunit 2	ASCC2	5	4	4	3	2	3	2	7	86.359	757	0.37821	1.1494	7.0641	3.3799	249270000	102870000	66834000	7401700	72165000
Transportin-1	TNPO1	10	5	5	3	3	3	3	6.2	101.31	890	0.36421	1.1435	4.7963	2.4534	332640000	102230000	32864000	34380000	163160000
Serine beta-lactamase-like protein LACTB, mitochondrial	LACTB	3	15	15	13	12	13	12	40.6	60.693	547	0.15518	1.1389	6.7331	0.78953	6497700000	3034700000	530490000	383670000	2548800000
Tropomodulin-3	TMOD3	6	15	15	13	13	13	13	49.4	39.594	352	0.18681	1.1388	4.1469	1.2771	4793500000	1722800000	419590000	635760000	2015400000
E3 ubiquitin/ISG15 ligase TRIM25	TRIM25	2	8	8	6	6	6	6	16.2	70.973	630	0.20015	1.1372	4.4459	0.84844	1506800000	671960000	153640000	125340000	555850000
Staphylococcal nuclease domain-containing protein 1	SND1	2	34	34	28	27	28	27	51.6	102	910	0.15673	1.1351	7.0739	1.0824	9997900000	3992100000	763530000	1423000000	3819200000
Protein phosphatase 1 regulatory subunit 12A	PPP1R12A	14	5	5	3	4	3	4	7.3	105.64	943	0.35084	1.1333	2.3497	0.58303	470430000	84845000	153950000	62032000	169600000
Ubiquitin-associated protein 2-like	UBAP2L	9	4	4	4	4	4	4	5.7	113.63	1079	0.28547	1.1326	5.7179	0.97825	591130000	230510000	48794000	49646000	262190000
RNA-binding protein 39	RBM39	24	18	18	17	13	17	13	48.6	57.089	508	0.14427	1.1322	7.6991	0.86458	15393000000	7199500000	1927900000	699220000	5566200000
Ribosomal protein L19;60S ribosomal protein L19	RPL19	3	9	9	9	7	9	7	32.1	23.134	193	0.1262	1.132	10.697	1.0198	26732000000	13512000000	1745000000	955820000	10519000000
Replication factor C subunit 4	RFC4	5	4	4	2	3	2	3	16.5	39.681	363	0.26785	1.132	4.6677	1.3211	391280000	129670000	50161000	62235000	149220000
60S ribosomal protein L11	RPL11	1	12	1	11	9	1	1	58.4	20.252	178	0.14187	1.1304	8.5215	3.3682	20086000000	10400000000	2297900000	782350000	6605800000
Myosin regulatory light chain 12A;Myosin regulatory light chain 12B	MYL12A;MYL12B	4	9	3	8	9	3	3	60.5	20.457	177	0.13088	1.1288	3.7768	0.41419	35802000000	16450000000	2410100000	3677300000	13264000000
Protein kinase C and casein kinase substrate in neurons protein 3	PACSIN3	8	14	14	13	10	13	10	41.2	46.494	405	0.15596	1.1288	6.3921	0.82954	6913700000	3349400000	1090700000	538480000	1935200000
40S ribosomal protein S20	RPS20	5	5	5	4	3	4	3	29.4	13.373	119	0.12978	1.1264	6.7975	0.76079	14800000000	7918000000	1443300000	646970000	4791500000
DNA-directed RNA polymerase I subunit RPA34	CD3EAP	2	6	6	6	2	6	2	18	54.985	510	0.25031	1.124	4.8476	1.4013	796310000	555810000	107050000	29897000	103550000
THO complex subunit 2	THOC2	4	9	9	9	4	9	4	6.2	182.77	1593	0.21484	1.1205	5.8497	1.4696	1196400000	764900000	188840000	49013000	193600000
60S ribosomal protein L17	RPL17	14	14	14	13	11	13	11	66.9	19.586	169	0.12809	1.118	9.91	0.91608	78322000000	36686000000	6195900000	3577500000	31862000000
Ribosome production factor 2 homolog	RPF2	2	6	6	5	4	5	4	22.5	35.582	306	0.17504	1.1173	11.67	1.6571	2453600000	1186800000	179520000	88214000	999080000
Putative RNA-binding protein Luc7-like 2	LUC7L2	8	14	8	14	8	8	5	36.2	46.513	392	0.15301	1.117	7.5285	0.89889	9021100000	4535300000	1430500000	346520000	2708900000
28S ribosomal protein S18b, mitochondrial	MRPS18B	2	8	8	5	6	5	6	50	29.395	258	0.16761	1.1143	1.9174	0.13271	1333500000	518560000	145300000	282580000	387030000
Histone H4	HIST1H4A	1	9	9	9	7	9	7	53.4	11.367	103	0.12346	1.113	7.9847	0.79601	23384000000	12050000000	1614000000	1170900000	8549300000
Splicing regulatory glutamine/lysine-rich protein 1	SREK1	4	7	7	7	3	7	3	17.8	71.649	624	0.19374	1.1127	4.6067	1.4698	1174200000	775430000	153880000	35090000	209790000
28S ribosomal protein S34, mitochondrial	MRPS34	2	6	6	6	6	6	6	35.1	26.332	225	0.13195	1.1121	5.3777	0.82117	2845500000	1436200000	265710000	179380000	964240000
Histone H2B;Histone H2B type 1-L;Histone H2B type 1-M;Histone H2B type 1-N;Histone H2B type 1-H;Histone H2B type 2-F;Histone H2B type 1-C/E/F/G/I;Histone H2B type 1-D;Histone H2B type F-S;Histone H2B type 1-K;Histone H2B type 1-A	HIST1H2BN;HIST1H2BL;HIST1H2BM;HIST1H2BH;HIST2H2BF;HIST1H2BC;HIST1H2BD;H2BFS;HIST1H2BK;HIST1H2BA	13	9	2	7	8	1	2	40.4	18.804	166	0.12263	1.1108	8.5638	0.95205	58666000000	27566000000	3557800000	2945800000	24596000000
Exportin-2	CSE1L	4	6	6	3	6	3	6	7.4	103.88	915	0.48842	1.1099	3.066	0.79752	461580000	67511000	40719000	108360000	244990000
40S ribosomal protein S18	RPS18	4	14	14	13	13	13	13	59.2	17.718	152	0.14377	1.1065	7.2931	0.77962	43107000000	20030000000	3058400000	3004400000	17014000000
Ubiquitin-40S ribosomal protein S27a;Ubiquitin;40S ribosomal protein S27a	RPS27A	24	8	8	7	7	7	7	53.8	17.965	156	0.13145	1.102	4.933	0.55318	9295900000	3963800000	709080000	658970000	3964100000
Pachytene checkpoint protein 2 homolog	TRIP13	3	6	6	5	4	5	4	18.1	48.55	432	0.41795	1.1	2.4979	0.94461	407100000	187790000	68185000	39672000	111460000
Exportin-1	XPO1	10	21	21	14	16	14	16	25.8	123.38	1071	0.35315	1.0967	4.0103	0.91165	2855500000	848050000	560520000	341120000	1105800000
40S ribosomal protein S16	RPS16	6	12	12	11	11	11	11	60.3	16.445	146	0.12948	1.0958	6.4893	0.78197	53389000000	26136000000	4120700000	2920300000	20212000000
Ribosomal RNA small subunit methyltransferase NEP1	EMG1	4	10	10	8	7	8	7	52.5	26.72	244	0.20759	1.0922	7.0267	1.7108	2222500000	1129000000	285310000	152060000	656110000
Serine/threonine-protein phosphatase;Serine/threonine-protein phosphatase PP1-gamma catalytic subunit	PPP1CC	10	17	3	16	14	3	2	63.5	34.95	304	0.14077	1.0896	6.1976	1.3758	11816000000	5834900000	789290000	868260000	4323800000
60S ribosomal protein L24	RPL24	3	10	10	8	9	8	9	57.9	14.369	121	0.12331	1.0871	11.036	1.0287	100590000000	45678000000	6347000000	4393800000	44170000000
Zinc finger protein 622	ZNF622	1	7	7	7	6	7	6	22.6	54.271	477	0.17454	1.0853	4.4636	1.2453	1731800000	765230000	202920000	115950000	647690000
28S ribosomal protein S27, mitochondrial	MRPS27	6	17	17	16	9	16	9	50.2	47.611	414	0.15444	1.083	6.3404	0.88237	5281500000	2739200000	427470000	281750000	1833100000
Histone deacetylase 1	HDAC1	14	9	5	7	6	4	3	22.4	55.102	482	0.39765	1.0807	3.2027	0.59365	1785400000	706430000	486940000	149800000	442260000
Pre-mRNA-splicing factor SPF27	BCAS2	1	11	11	7	10	7	10	63.6	26.131	225	0.23065	1.0803	4.693	1.3583	1959000000	852260000	219970000	154850000	731890000
DNA replication licensing factor MCM6	MCM6	1	4	4	3	3	3	3	5.5	92.888	821	0.38539	1.0777	2.7654	1.482	193050000	83471000	43062000	19795000	46725000
Nucleosome assembly protein 1-like 1	NAP1L1	19	4	3	4	4	3	3	28.8	23.417	198	0.18241	1.0771	8.5715	1.7968	2753000000	1389500000	262570000	123770000	977140000
60S ribosomal protein L31	RPL31	8	11	11	10	10	10	10	56.8	14.463	125	0.12402	1.0767	9.7922	0.9884	106230000000	52722000000	6089400000	4156400000	43259000000
FACT complex subunit SSRP1	SSRP1	3	4	4	4	2	4	2	6.8	81.074	709	0.23238	1.0765	8.2421	5.3909	531390000	314620000	44068000	25719000	146980000
DNA mismatch repair protein Msh2	MSH2	9	6	6	3	4	3	4	10.2	102.86	918	0.2679	1.0743	5.5962	2.3682	341050000	151580000	42390000	35468000	111610000
Transcriptional activator protein Pur-alpha	PURA	1	8	8	7	7	7	7	37.6	34.91	322	0.14923	1.0704	8.2046	1.4546	2680800000	1165800000	186530000	125660000	1202900000
ATP-dependent RNA helicase A	DHX9	4	63	63	57	50	57	50	57	140.96	1270	0.12999	1.0687	8.1867	0.99142	96492000000	48319000000	6958900000	5273800000	35940000000
Eukaryotic translation initiation factor 3 subunit F	EIF3F	4	3	3	2	2	2	2	12	37.563	357	0.44587	1.0633	2.8252	1.713	144690000	61033000	26062000	13151000	44439000
Unconventional myosin-Ic	MYO1C	8	47	46	40	38	40	37	52.9	118.99	1039	0.14366	1.0633	3.0906	0.41664	28338000000	11529000000	3519400000	3117000000	10172000000
Pre-mRNA-processing factor 6	PRPF6	2	7	7	5	4	5	4	9.2	102.43	901	0.4818	1.0617	2.9869	0.88876	411820000	133710000	46827000	50606000	180670000
Peptidyl-prolyl cis-trans isomerase B	PPIB	1	2	2	2	2	2	2	9.7	23.742	216	0.37262	1.058	2.9051	1.0559	247220000	100270000	35256000	25840000	85858000
Cytospin-A	SPECC1L;SPECC1L-ADORA2A	4	5	5	3	3	3	3	7	120.18	1078	0.40019	1.0555	2.8694	1.2846	236690000	87227000	38668000	25914000	84880000
Arginine and glutamate-rich protein 1	ARGLU1	3	5	5	3	2	3	2	16.2	23.834	198	0.13876	1.0533	11.756	1.9562	1654400000	463910000	59404000	93901000	1037100000
60S ribosomal protein L21	RPL21	4	13	13	11	11	11	11	54.4	18.565	160	0.11805	1.0531	11.021	1.023	54277000000	24664000000	3177600000	3381000000	23055000000
KRR1 small subunit processome component homolog	KRR1	2	8	8	6	6	6	6	19.4	36.788	324	0.14378	1.0511	8.1027	1.4508	2583600000	1135800000	174220000	141760000	1131800000
60S ribosomal protein L27a	RPL27A	4	8	8	8	8	8	8	38.5	16.561	148	0.10705	1.0492	10.505	1.0791	42462000000	21025000000	2493400000	1612600000	17331000000
THO complex subunit 6 homolog	THOC6	3	4	4	3	3	3	3	20.6	32.89	296	0.28804	1.0481	2.811	0.68716	637040000	329220000	98458000	54641000	154720000
ATP-binding cassette sub-family F member 1	ABCF1	6	32	32	27	28	27	28	50.5	95.925	845	0.13699	1.0451	9.6632	1.1415	22611000000	9759000000	1435100000	1116400000	10301000000
Probable ATP-dependent RNA helicase DDX5	DDX5	11	26	19	24	24	18	17	40.2	69.086	614	0.11879	1.0428	5.8352	0.63594	26341000000	12442000000	1748300000	1922500000	10228000000
Translation machinery-associated protein 16	TMA16	5	3	3	1	3	1	3	29.9	17.155	144	0.14094	1.0426	8.056	1.152	997460000	414730000	68635000	134080000	380010000
Importin subunit alpha-3	KPNA4	2	3	2	2	2	1	2	6.5	57.886	521	0.23367	1.042	1.7906	0.6343	300860000	158460000	37904000	19310000	85187000
AP-2 complex subunit beta	AP2B1	19	20	20	14	16	14	16	27.6	101.33	913	0.1923	1.0417	5.5499	1.0029	3760500000	1355800000	863030000	245610000	1296000000
Replication factor C subunit 5	RFC5	7	8	8	7	5	7	5	37.9	36.104	319	0.3439	1.0414	2.9275	1.0026	799890000	351690000	90289000	89416000	268500000
28S ribosomal protein S5, mitochondrial	MRPS5	2	8	8	8	4	8	4	23	48.006	430	0.21244	1.0391	2.0082	0.79106	1383200000	677310000	387090000	70076000	248680000
Kinesin-like protein KIF14	KIF14	1	5	5	4	3	4	3	3.3	186.49	1648	0.40352	1.035	5.3773	1.9376	254870000	94405000	27241000	9636300	123590000
Tubulin beta-3 chain	TUBB3	8	13	1	13	13	1	1	18.6	88.381	797	0.27214	1.0337	2.6731	0.81382	289630000	119860000	38200000	30258000	101320000
Lamin-B receptor	LBR	2	5	5	4	4	4	4	11.1	70.702	615	0.22578	1.0202	4.5861	1.1428	593380000	309260000	48749000	48215000	187160000
RuvB-like 1	RUVBL1	6	9	9	7	6	7	6	27.9	50.227	456	0.305	1.0181	3.8648	1.0215	1442700000	599810000	216340000	136530000	490050000
Adseverin	SCIN	3	4	4	2	3	2	3	11.1	52.813	468	0.34065	1.0159	10.847	4.1321	251300000	88266000	27879000	30375000	104780000
Y-box-binding protein 3	YBX3	4	19	12	18	11	12	5	70.4	40.089	372	0.11459	1.013	11.909	1.1147	25943000000	12440000000	1577100000	968950000	10957000000
Heterogeneous nuclear ribonucleoprotein L	HNRNPL	1	21	3	21	19	3	2	56.5	64.132	589	0.14111	1.0102	7.8094	0.80885	31178000000	14175000000	4679900000	1499700000	10823000000
Tricarboxylate transport protein, mitochondrial	SLC25A1	2	6	6	5	5	5	5	20.6	34.012	311	0.23648	1.0081	3.9799	1.226	1579500000	683020000	181730000	155380000	559360000
Extended synaptotagmin-2	ESYT2	7	6	6	5	3	5	3	10.7	98.008	884	0.27913	1.0061	5.1672	2.8107	261640000	110280000	49796000	12015000	89544000
Eukaryotic translation initiation factor 5B	EIF5B	2	48	48	43	36	43	36	44.4	138.68	1220	0.15411	1.0025	8.9799	1.4143	29634000000	13430000000	2289600000	2260500000	11654000000
RNA-binding protein 34	RBM34	5	20	20	18	11	18	11	48.6	48.564	430	0.12586	1.0023	8.978	1.2925	8054300000	4086000000	1123800000	392480000	2452000000
Coronin-1C;Coronin	CORO1C	19	19	19	17	15	17	15	41.1	53.248	474	0.15016	1.0019	4.0567	0.41958	9198800000	3848700000	1084900000	914930000	3350300000
Nicotinamide phosphoribosyltransferase	NAMPT	2	8	8	6	5	6	5	28.7	55.52	491	0.31524	0.99788	6.1928	1.9606	507860000	216760000	51979000	27732000	211390000
Myosin light chain 1/3, skeletal muscle isoform;Myosin light chain 3	MYL1;MYL3	3	2	2	2	1	2	1	10.7	16.684	150	0.23733	0.99648	2.6346	1.4766	1139500000	427970000	110610000	315470000	285430000
Zinc finger protein 316	ZNF316	1	5	5	3	3	3	3	6.7	108.44	1004	0.28131	0.99564	2.3855	1.5993	252710000	160370000	29704000	9993500	52647000
Protein mago nashi homolog 2;Protein mago nashi homolog	MAGOHB;MAGOH	7	6	6	6	5	6	5	43.9	17.276	148	0.29633	0.9941	4.3066	1.2459	1185900000	528420000	146280000	117040000	394200000
40S ribosomal protein S14	RPS14	3	11	11	10	11	10	11	70	16.159	150	0.13861	0.99292	8.3794	1.4613	42023000000	20606000000	3148500000	2231800000	16036000000
Splicing factor 3B subunit 4	SF3B4	2	2	2	2	2	2	2	7.3	44.385	424	0.29548	0.9929	2.8876	0.77185	329830000	126520000	36169000	43841000	123290000
RNA-binding protein 14	RBM14	8	15	11	13	9	9	6	24.1	69.491	669	0.21935	0.99179	5.0976	1.5459	2395500000	795220000	509550000	244350000	846380000
Target of EGR1 protein 1	TOE1	2	13	13	10	11	10	11	35.1	56.547	510	0.11834	0.99016	4.4266	1.1216	2952200000	1451700000	214570000	297890000	988020000
Chromodomain-helicase-DNA-binding protein 3	CHD3	8	40	21	32	22	17	11	28.4	226.59	2000	0.18389	0.98842	4.4849	0.67877	6004100000	2851900000	1134400000	456250000	1561600000
40S ribosomal protein S9	RPS9	6	16	16	16	12	16	12	56.7	22.591	194	0.1064	0.98773	10.617	1.0828	141360000000	77314000000	10201000000	4938100000	48905000000
40S ribosomal protein S3	RPS3	14	21	20	19	20	18	19	79.4	26.688	243	0.11293	0.9874	8.5712	0.84667	65693000000	29749000000	4360200000	3318800000	28265000000
RNA-binding protein FUS	FUS	6	7	7	6	5	6	5	17.9	53.354	525	0.2832	0.9853	2.948	1.0644	1757200000	695430000	205430000	188670000	667710000
H/ACA ribonucleoprotein complex subunit 2	NHP2	5	6	6	6	6	6	6	54.2	17.201	153	0.11691	0.98132	7.8837	1.4055	3903000000	2162200000	263050000	156970000	1320800000
Myosin light polypeptide 6	MYL6;PDE6H	13	10	7	9	9	7	6	77.5	16.961	151	0.12327	0.97897	3.5951	0.37471	42494000000	19667000000	2764100000	4008800000	16054000000
Heterogeneous nuclear ribonucleoprotein A3	HNRNPA3	3	18	16	16	15	15	14	40.7	39.594	378	0.12549	0.97618	9.9428	1.1935	14012000000	7095100000	1112700000	547340000	5257300000
Exosome component 10	EXOSC10	3	34	34	28	25	28	25	51.1	100.83	885	0.1456	0.97418	8.1445	1.3734	11056000000	4889200000	955460000	634760000	4576300000
40S ribosomal protein S23	RPS23	5	11	11	9	10	9	10	55.9	15.807	143	0.11079	0.97407	9.6176	0.97341	64308000000	28541000000	3234800000	3018300000	29514000000
40S ribosomal protein S12	RPS12	1	8	8	8	7	8	7	70.5	14.515	132	0.11044	0.97126	9.584	0.9762	39897000000	21021000000	3031500000	1600200000	14244000000
Valine--tRNA ligase	VARS	7	13	13	7	10	7	10	12.3	140.47	1264	0.30864	0.96973	2.7067	0.97139	538890000	249800000	103780000	55416000	129900000
60S ribosomal protein L36a-like	RPL36AL	1	11	2	11	8	2	2	49.1	12.469	106	0.10535	0.96971	11.359	1.0536	29855000000	14839000000	1675800000	1070700000	12269000000
28S ribosomal protein S22, mitochondrial	MRPS22	8	22	22	19	15	19	15	63.3	41.28	360	0.13287	0.96674	6.103	0.80159	9173000000	4546100000	1171600000	529610000	2925600000
DnaJ homolog subfamily C member 21	DNAJC21	6	10	10	7	8	7	8	22.8	62.027	531	0.1631	0.96567	6.4385	1.1248	1762400000	660500000	104720000	128920000	868240000
Neutral alpha-glucosidase AB	GANAB	4	8	8	6	5	6	5	12.8	106.87	944	0.51658	0.96494	3.5854	1.908	337930000	116060000	83179000	42441000	96251000
Fragile X mental retardation syndrome-related protein 1	FXR1	13	29	27	29	20	27	18	57	69.72	621	0.11554	0.96339	7.1438	1.0303	23712000000	10436000000	1356700000	1912700000	10007000000
Translation initiation factor eIF-2B subunit delta	EIF2B4	8	5	5	4	4	4	4	13.3	57.495	520	0.1437	0.95977	7.03	1.1994	1056500000	404960000	62290000	67720000	521510000
Small nuclear ribonucleoprotein E	SNRPE	2	4	4	2	4	2	4	65.2	10.803	92	0.1079	0.95883	6.2521	0.70478	6059500000	2902000000	293300000	437180000	2427100000
Myosin-9	MYH9	13	164	143	145	151	124	133	67.2	226.53	1960	0.11388	0.9584	4.7992	0.56866	569760000000	248130000000	34888000000	52195000000	234550000000
60S ribosomal protein L28	RPL28	8	11	11	10	8	10	8	58.4	15.747	137	0.10783	0.95748	10.527	1.0939	83157000000	37677000000	7339200000	5473100000	32667000000
40S ribosomal protein S26;Putative 40S ribosomal protein S26-like 1	RPS26;RPS26P11	2	5	5	5	5	5	5	45.2	13.015	115	0.10889	0.95737	9.9813	1.0526	57727000000	27873000000	3236100000	2337200000	24281000000
Glutamine--fructose-6-phosphate aminotransferase [isomerizing] 1	GFPT1	4	12	12	10	8	10	8	21.1	76.758	681	0.3228	0.9573	6.6552	2.1728	924140000	403250000	133400000	75765000	311720000
Importin subunit alpha-1	KPNA2;POU2F2	4	8	8	8	3	8	3	20.6	57.861	529	0.16744	0.95336	3.3836	0.60135	1448600000	665630000	397810000	86972000	298190000
Asparagine--tRNA ligase, cytoplasmic	NARS	6	5	5	5	4	5	4	9.1	62.942	548	0.23757	0.95336	6.4602	1.9742	1668300000	542570000	85722000	736840000	303130000
28S ribosomal protein S26, mitochondrial	MRPS26	1	8	8	8	6	8	6	38	24.211	205	0.14245	0.95122	3.5342	0.87521	1984300000	1068900000	144390000	250930000	520080000
ELAV-like protein 1	ELAVL1	2	6	6	6	3	6	3	16.3	36.091	326	0.25335	0.9474	5.4164	0.99333	1021200000	535910000	186120000	64917000	234210000
60S ribosomal protein L7	RPL7	4	25	25	22	21	22	21	65.3	29.225	248	0.10562	0.94398	11.133	1.194	259880000000	127110000000	14110000000	10537000000	108130000000
RuvB-like 2	RUVBL2	4	4	4	3	2	3	2	11.7	51.156	463	0.24898	0.9437	1.9526	0.60671	331290000	135570000	33142000	59823000	102750000
Exosome complex component RRP42	EXOSC7	1	11	11	10	10	10	10	51.9	31.821	291	0.16603	0.94179	6.4336	1.042	3889200000	1610200000	267410000	257470000	1754100000
Exosome complex component CSL4	EXOSC1	6	5	5	5	5	5	5	35.9	21.452	195	0.19237	0.94175	5.906	1.0085	1357200000	660190000	130140000	91130000	475730000
40S ribosomal protein S24	RPS24	9	9	9	9	7	9	7	50.4	15.197	131	0.10393	0.93764	9.8563	1.0314	88958000000	41774000000	5584700000	3689200000	37911000000
Ataxin-2-like protein	ATXN2L	13	12	12	11	5	11	5	16.6	112.71	1068	0.21737	0.93744	1.8724	0.68498	1221500000	593080000	136940000	145580000	345900000
Nucleolar protein 12	NOL12	2	7	7	5	4	5	4	46.6	23.82	206	0.25182	0.93386	2.7968	0.77228	1057100000	508180000	169100000	67090000	312710000
Transformer-2 protein homolog beta	TRA2B	4	7	7	6	5	6	5	42.6	21.935	188	0.25516	0.93345	4.06	0.64673	1964000000	711350000	183810000	213180000	855700000
Signal recognition particle receptor subunit beta	SRPRB	3	4	4	3	3	3	3	21	29.702	271	0.30804	0.93281	2.0315	1.3568	254000000	111220000	45598000	29144000	68039000
U1 small nuclear ribonucleoprotein C	SNRPC	3	3	3	2	2	2	2	21.7	19.687	180	0.31495	0.93011	2.7469	0.80068	423470000	163140000	47716000	94442000	118170000
Protein RCC2	RCC2	1	22	22	20	18	20	18	58.6	56.084	522	0.1211	0.92925	10.111	1.1752	16635000000	8407600000	1253700000	754830000	6218900000
Serine/arginine-rich splicing factor 10	SRSF10	10	5	5	4	2	4	2	36	20.913	172	0.16625	0.92506	2.5581	0.7048	2100200000	1073700000	178960000	326770000	520730000
Protein LYRIC	MTDH	4	22	22	14	19	14	19	37.5	63.836	582	0.15882	0.92477	9.0675	1.4258	7133200000	3100300000	675310000	422360000	2935200000
60S ribosomal protein L18a	RPL18A	5	20	20	16	17	16	17	70.5	20.762	176	0.10472	0.92339	11.811	1.107	119830000000	56387000000	6040500000	4616300000	52790000000
Nucleolin	NCL	5	45	22	36	44	17	21	43.9	76.613	710	0.10342	0.92317	13.709	1.315	194460000000	92428000000	14951000000	5701200000	81382000000
Ribosomal RNA-processing protein 8	RRP8	3	15	15	11	12	11	12	39	50.714	456	0.13798	0.92198	16.392	1.9532	4181500000	1562700000	232580000	227810000	2158400000
THO complex subunit 4	ALYREF	1	9	1	9	8	1	1	36.2	26.888	257	0.11239	0.92143	10.09	1.1453	16619000000	7434700000	895200000	1088900000	7200200000
Mitochondrial 2-oxoglutarate/malate carrier protein	SLC25A11	3	6	6	5	5	5	5	22.3	32.182	296	0.23331	0.92109	8.3173	2.5812	908670000	431750000	101020000	59556000	316340000
Small nuclear ribonucleoprotein G;Putative small nuclear ribonucleoprotein G-like protein 15	SNRPG;SNRPGP15	5	4	4	4	3	4	3	36.8	8.496	76	0.10585	0.921	7.3797	1.3285	2265600000	1216200000	154480000	94136000	800790000
Thyroid hormone receptor-associated protein 3	THRAP3	2	29	28	27	19	26	18	29.9	108.66	955	0.14866	0.92011	9.601	1.1312	8281900000	4626700000	779620000	366700000	2508800000
Phenylalanine--tRNA ligase alpha subunit	FARSA	7	6	6	5	4	5	4	16.2	62.395	548	0.21193	0.92005	5.0708	1.8828	576400000	291620000	65305000	29477000	189990000
Ubiquitin carboxyl-terminal hydrolase 10	USP10	8	6	6	5	6	5	6	10.7	87.133	798	0.17683	0.91933	4.5169	1.2742	1135300000	529430000	116360000	111520000	378000000
Small nuclear ribonucleoprotein Sm D3	SNRPD3	3	5	5	5	5	5	5	55.8	13.291	120	0.10824	0.91908	9.5645	0.91333	12241000000	5778200000	682300000	640690000	5139500000
U2 small nuclear ribonucleoprotein A	SNRPA1	4	10	10	8	6	8	6	41.2	28.415	255	0.12214	0.9161	7.7464	1.2482	2477700000	1411000000	271730000	156480000	638490000
Kinesin-like protein KIF2C	KIF2C	5	7	6	4	4	3	4	9.1	75.561	671	0.28785	0.91513	2.2593	1.3616	396600000	108300000	48482000	147980000	91834000
40S ribosomal protein S30	FAU	2	3	3	2	3	2	3	12.2	10.905	98	0.099717	0.91448	8.3374	1.6394	28106000000	14807000000	1606800000	1268000000	10424000000
M-phase phosphoprotein 6	MPHOSPH6	5	5	5	3	3	3	3	29.6	16.848	142	0.12563	0.91401	8.6356	3.8587	1343900000	533290000	478010000	30595000	301960000
Zinc finger CCCH-type antiviral protein 1	ZC3HAV1	9	40	40	34	28	34	28	54.7	101.43	902	0.11851	0.91389	8.4447	1.1222	14186000000	6481400000	1293600000	1103100000	5307400000
DNA-directed RNA polymerase, mitochondrial	POLRMT	1	4	4	3	2	3	2	4.1	138.62	1230	0.43704	0.91206	4.0111	2.8664	132570000	70452000	23710000	7067900	31344000
Small nuclear ribonucleoprotein Sm D2	SNRPD2	4	7	7	7	6	7	6	55.1	13.527	118	0.10535	0.90989	9.9705	1.3864	7064600000	3781000000	438820000	334790000	2510100000
60S ribosomal protein L8	RPL8	5	21	21	16	18	16	18	68.1	28.024	257	0.0971	0.90957	10.684	1.1627	140170000000	70609000000	7460300000	5007100000	57098000000
Insulin-like growth factor 2 mRNA-binding protein 3	IGF2BP3	3	23	20	21	19	19	16	48	63.704	579	0.11652	0.90786	9.3597	1.0459	32225000000	15878000000	1939700000	1415500000	12991000000
Transcription initiation factor IIE subunit beta	GTF2E2	4	8	8	7	5	7	5	35.1	33.043	291	0.21583	0.90588	5.1773	1.96	1395600000	610760000	349850000	49335000	385620000
Protein CMSS1	CMSS1	4	10	10	6	7	6	7	38.7	29.964	261	0.12562	0.9058	3.1475	1.2522	1516500000	769910000	149210000	145900000	451430000
GMP synthase [glutamine-hydrolyzing]	GMPS	2	5	5	3	3	3	3	10.8	76.715	693	0.40731	0.90543	1.8579	1.2859	157600000	73078000	30039000	14413000	40065000
Insulin-like growth factor 2 mRNA-binding protein 1	IGF2BP1	2	22	20	18	19	16	17	45.8	63.48	577	0.1142	0.90316	9.1834	1.5673	16320000000	7590400000	990460000	865570000	6873600000
7SK snRNA methylphosphate capping enzyme	MEPCE	2	20	20	16	14	16	14	43.1	74.354	689	0.1263	0.8994	9.4571	1.8034	5670100000	2853100000	820310000	250230000	1746400000
60S ribosomal protein L5	RPL5	5	19	19	17	18	17	18	59.9	34.362	297	0.10973	0.89666	10.833	1.2181	60249000000	29608000000	3604900000	2962600000	24074000000
Zinc finger protein 346	ZNF346	8	6	6	5	4	5	4	24.2	34.645	310	0.29244	0.89301	4.1322	1.0424	714020000	315000000	77875000	59906000	261240000
60S ribosome subunit biogenesis protein NIP7 homolog	NIP7	5	10	10	9	10	9	10	76.1	20.462	180	0.13273	0.89248	7.9031	1.7573	20417000000	8534000000	1181000000	1923700000	8777900000
60S ribosomal protein L36a	RPL36A;RPL36A-HNRNPH2	7	11	2	11	8	2	2	36.6	16.378	142	0.11088	0.88662	13.227	4.5813	2199200000	998550000	119080000	82853000	998760000
Leucine--tRNA ligase, cytoplasmic	LARS	3	18	18	12	12	12	12	21.8	128.04	1122	0.2421	0.88152	3.8348	1.3922	4128200000	848710000	200080000	2487300000	592190000
RNA-binding protein 25	RBM25	5	7	7	7	4	7	4	8.2	100.18	843	0.21374	0.88071	4.0941	1.4024	1473300000	926100000	180930000	91900000	274330000
Splicing factor U2AF 65 kDa subunit	U2AF2	4	13	13	12	12	12	12	46.5	53.12	471	0.10013	0.87809	9.9193	0.93332	26009000000	13339000000	1422400000	1396600000	9850900000
Nucleolar protein 6	NOL6	6	29	29	20	24	20	24	33.1	127.32	1143	0.10693	0.87698	9.6742	1.2755	8301200000	3798700000	486720000	554080000	3461600000
Ribosomal RNA processing protein 1 homolog B	RRP1B	2	30	30	26	22	26	22	49.6	84.427	758	0.10907	0.8757	10.552	1.0711	21159000000	10199000000	1324600000	1700500000	7935100000
60S ribosomal protein L35	RPL35	2	8	8	6	8	6	8	46.3	14.551	123	0.091818	0.87457	14.687	6.7527	38137000000	17048000000	1823900000	1454700000	17810000000
rRNA 2-O-methyltransferase fibrillarin	FBL	9	17	15	14	16	12	14	63.6	33.784	321	0.10671	0.87371	8.3821	1.0046	20577000000	9351800000	1109300000	1089400000	9026400000
60S ribosomal protein L7-like 1	RPL7L1	3	5	5	5	3	5	3	24.7	29.669	255	0.12661	0.87217	11.801	2.8526	1088600000	573020000	70264000	30190000	415140000
Methyl-CpG-binding domain protein 3	MBD3	6	5	5	4	4	4	4	25.1	26.322	235	0.55606	0.87059	1.5649	0.92567	496880000	153580000	108920000	86449000	147930000
Cellular nucleic acid-binding protein	CNBP	8	5	5	5	3	5	3	40.6	18.742	170	0.15035	0.87009	5.2245	0.70181	1694200000	782220000	114670000	119530000	677740000
Interferon-induced, double-stranded RNA-activated protein kinase	EIF2AK2	4	19	19	16	15	16	15	41.2	62.094	551	0.099181	0.86656	11.876	1.1564	16710000000	6845900000	683220000	903130000	8278000000
Leucine-rich repeat-containing protein 47	LRRC47	1	13	13	12	8	12	8	29.3	63.472	583	0.20045	0.86522	3.2952	0.82203	2036900000	1062600000	288100000	138050000	548170000
Vesicle-associated membrane protein-associated protein A	VAPA	2	5	5	3	4	3	4	23.3	27.893	249	0.35898	0.86486	2.5025	1.0646	461300000	99384000	30862000	83529000	247530000
Glycine--tRNA ligase	GARS	2	13	13	9	8	9	8	25.2	83.165	739	0.343	0.86297	4.692	2.8064	1805300000	987590000	294590000	86376000	436790000
Vigilin	HDLBP	21	5	5	3	2	3	2	5.4	141.44	1268	0.19675	0.86285	0.89065	0.26488	411920000	215680000	36107000	90839000	69288000
Superkiller viralicidic activity 2-like 2	SKIV2L2	3	23	23	16	17	16	17	27.4	117.8	1042	0.13174	0.86283	8.8549	1.5671	4913300000	2438600000	398090000	411130000	1665400000
YTH domain-containing family protein 2	YTHDF2	4	4	4	4	3	4	3	8.6	62.333	579	0.18402	0.85993	3.7554	2.069	544250000	281150000	44149000	47401000	171550000
Trifunctional enzyme subunit beta, mitochondrial;3-ketoacyl-CoA thiolase	HADHB	7	6	6	5	4	5	4	15.9	48.879	452	0.39507	0.85832	3.2011	0.7828	726800000	198050000	108350000	156580000	263820000
60S ribosomal protein L34	RPL34	1	11	11	9	10	9	10	53.8	13.293	117	0.10201	0.85537	11.903	1.226	43228000000	22279000000	2442700000	2077700000	16429000000
NF-kappa-B-repressing factor	NKRF	2	28	28	24	20	24	20	46.4	77.672	690	0.11734	0.85373	8.7208	1.1248	7958800000	3805300000	599710000	487830000	3066000000
Heterogeneous nuclear ribonucleoprotein H2;Heterogeneous nuclear ribonucleoprotein H2, N-terminally processed	HNRNPH2	1	10	5	8	8	3	4	34.1	49.263	449	0.17755	0.85334	4.8975	1.2541	961490000	339330000	90857000	50587000	480720000
60S ribosomal protein L13a	RPL13A;RPL13a	6	20	20	19	16	19	16	61.6	23.577	203	0.095743	0.85196	12.046	1.1107	75592000000	32643000000	4484500000	4511400000	33953000000
Tight junction protein ZO-1	TJP1	7	10	10	7	6	7	6	7.7	187.85	1676	0.33017	0.85131	1.6088	0.38437	645160000	215560000	74139000	132810000	222650000
Y-box-binding protein 2	YBX2	2	12	8	12	7	8	3	50.8	38.517	364	0.26846	0.85027	5.9272	1.5457	712970000	496020000	42892000	21930000	152130000
Partner of Y14 and mago	WIBG	2	6	6	5	4	5	4	39.4	22.704	203	0.18302	0.84715	18.837	3.8057	1655900000	329310000	144040000	80844000	1101700000
Unconventional myosin-Ib	MYO1B	12	33	31	27	25	25	23	35	128.48	1107	0.15756	0.84367	4.958	0.72206	8654600000	3402300000	747480000	1276300000	3228500000
Heterogeneous nuclear ribonucleoprotein R	HNRNPR	3	31	2	28	30	2	2	47.9	70.942	633	0.10006	0.84179	10.609	1.2227	77477000000	35434000000	4021000000	3959900000	34062000000
Splicing factor U2AF 35 kDa subunit	U2AF1	13	11	11	9	9	9	9	55.8	27.872	240	0.098302	0.84052	10.361	1.7585	17228000000	7413300000	1319600000	762110000	7733400000
Protein polybromo-1	PBRM1	15	10	10	8	4	8	4	8.8	168.45	1460	0.27328	0.83547	2.9901	1.2667	591880000	324410000	94039000	35822000	137610000
ATP-binding cassette sub-family F member 2	ABCF2	4	22	22	21	12	21	12	43	71.289	623	0.11249	0.8349	7.0318	0.91358	7054600000	3746600000	547900000	521120000	2239000000
Granulins;Acrogranin;Paragranulin;Granulin-1;Granulin-2;Granulin-3;Granulin-4;Granulin-5;Granulin-6;Granulin-7	GRN	16	8	8	6	5	6	5	13.8	63.544	593	0.18596	0.8322	0.82286	0.22623	1571400000	535500000	142930000	458690000	434260000
RNA exonuclease 4	REXO4	4	19	19	16	13	16	13	47.6	46.671	422	0.11803	0.83006	6.8835	1.1356	8658700000	4316200000	583600000	366820000	3392100000
Protein KRI1 homolog	KRI1	4	10	10	9	6	9	6	19.5	82.597	703	0.29582	0.82983	6.0153	1.3485	1687000000	707730000	163770000	92337000	723180000
N-acylneuraminate cytidylyltransferase	CMAS	4	7	7	6	4	6	4	20.7	48.379	434	0.15733	0.82958	4.2248	1.3714	1127500000	548960000	222070000	63335000	293150000
60S ribosomal protein L13	RPL13	5	12	12	11	11	11	11	45	24.261	211	0.11854	0.82916	8.1193	0.91021	42915000000	22954000000	2760100000	1874200000	15326000000
Zinc finger RNA-binding protein	ZFR	2	21	21	19	10	19	10	30.3	117.01	1074	0.13459	0.82904	10.304	1.9001	4623500000	2362900000	528070000	161730000	1570800000
AP-2 complex subunit alpha-1	AP2A1	2	15	10	10	12	6	8	21.6	105.36	955	0.20765	0.82785	3.9865	0.99318	4399900000	1282300000	1760300000	358020000	999280000
Nuclear cap-binding protein subunit 1	NCBP1	2	12	12	10	11	10	11	19.2	91.838	790	0.22241	0.82775	5.9375	1.2825	1883200000	740680000	179630000	154490000	808430000
Histone H1x	H1FX	1	10	10	10	6	10	6	40.8	22.487	213	0.098597	0.82695	9.079	0.91653	38327000000	17791000000	2290900000	1709200000	16536000000
H/ACA ribonucleoprotein complex subunit 3	NOP10	2	3	3	3	2	3	2	46.9	7.7059	64	0.15663	0.82681	9.9367	1.8155	1498000000	605090000	92205000	93182000	707520000
DNA-directed RNA polymerase I subunit RPA49	POLR1E	3	11	11	9	6	9	6	30.8	47.26	419	0.17098	0.82594	5.8848	1.466	1681200000	993590000	144930000	174240000	368470000
40S ribosomal protein S8	RPS8	2	16	16	14	16	14	16	59.1	24.205	208	0.091574	0.82528	12.06	1.3042	124660000000	53719000000	5384600000	4962000000	60592000000
Exosome complex component MTR3	EXOSC6	1	8	8	6	4	6	4	34.6	28.235	272	0.11973	0.8251	7.0264	0.96084	2714400000	1196700000	185800000	164730000	1167100000
60S ribosomal protein L7a	RPL7A	3	25	25	21	21	21	21	56.4	29.995	266	0.094184	0.82223	11.992	1.0915	212510000000	105610000000	11297000000	10503000000	85100000000
40S ribosomal protein S11	RPS11	4	16	16	13	12	13	12	62.7	18.431	158	0.099572	0.82117	10.272	1.0586	39053000000	22848000000	2518400000	1347200000	12339000000
Importin-5	IPO5	17	8	8	5	7	5	7	9.3	123.75	1099	0.34938	0.8207	3.6293	1.4063	526700000	145490000	49547000	55401000	276270000
ATP-dependent RNA helicase DHX36	DHX36	8	31	30	27	23	27	22	35.7	114.76	1008	0.11906	0.82025	7.5437	0.99817	13293000000	4758900000	4748000000	421420000	3364700000
Caseinolytic peptidase B protein homolog	CLPB	13	10	10	10	7	10	7	23.2	75.448	677	0.23021	0.81961	4.1131	1.0138	1202000000	528390000	156820000	116960000	399850000
28S ribosomal protein S17, mitochondrial	MRPS17	3	5	4	3	4	2	4	29.3	25.72	225	0.12639	0.81895	3.334	0.47389	1691900000	386040000	65683000	252840000	987310000
Serine/arginine-rich splicing factor 3	SRSF3	3	5	4	5	5	4	4	40.3	14.203	124	0.16026	0.81583	10.982	1.1344	13103000000	5612200000	1682700000	484510000	5323700000
Protein DEK	DEK	7	5	5	4	3	4	3	15	39.5	347	0.31378	0.81536	0.71982	0.22574	528840000	108990000	43951000	269240000	106660000
RNA 3-terminal phosphate cyclase-like protein	RCL1	5	15	15	14	10	14	10	40.2	40.842	373	0.1194	0.81356	8.9736	1.363	5424800000	2842100000	412060000	230280000	1940300000
Regulator of nonsense transcripts 1	UPF1	2	26	26	18	18	18	18	27.1	123.03	1118	0.2436	0.81238	3.0924	1.031	3047000000	1409100000	406160000	367590000	864130000
60S ribosomal protein L14	RPL14	2	13	13	9	10	9	10	53.5	23.432	215	0.10659	0.81204	10.778	1.0227	97273000000	45981000000	5602600000	3885700000	41804000000
Tropomyosin alpha-1 chain	TPM1	5	14	0	14	11	0	0	42.6	32.876	284	0.15111	0.81051	2.9284	0.94333	5511100000	2161500000	1666500000	437500000	1245600000
Eukaryotic translation initiation factor 6	EIF6	7	6	6	5	6	5	6	42.4	26.599	245	0.10847	0.80775	7.2095	1.0647	4289300000	1711000000	177510000	273930000	2126900000
60S ribosomal protein L10	RPL10	9	12	2	11	12	2	2	52.5	22.975	200	0.092561	0.80542	10.627	1.1962	73102000000	36023000000	3748600000	3045400000	30285000000
U5 small nuclear ribonucleoprotein 200 kDa helicase	SNRNP200	3	19	19	17	4	17	4	11	244.5	2136	0.40827	0.80425	6.5364	2.7515	1267800000	700900000	449420000	25515000	92004000
CTP synthase 1;CTP synthase	CTPS1	10	9	9	8	6	8	6	20.2	63.723	564	0.26386	0.80345	5.1336	1.4286	1015500000	411170000	196710000	66545000	341100000
Serine/arginine-rich splicing factor 7	SRSF7	7	8	7	7	6	6	5	51.1	15.763	137	0.1621	0.80343	5.6679	0.81206	25848000000	13877000000	1778800000	1340000000	8852600000
U1 small nuclear ribonucleoprotein 70 kDa	SNRNP70	6	5	5	4	4	4	4	14	50.617	428	0.12116	0.8033	5.0315	0.89911	961590000	538480000	86827000	90554000	245720000
Probable 28S rRNA (cytosine(4447)-C(5))-methyltransferase	NOP2	10	30	30	27	28	27	28	40.5	88.972	808	0.10169	0.80292	11.541	1.21	47065000000	21418000000	3228100000	2076400000	20342000000
Exosome complex component RRP46	EXOSC5	3	5	5	5	5	5	5	35.3	25.249	235	0.12673	0.79917	6.7935	1.0996	4087000000	2180200000	395650000	189420000	1321700000
Eukaryotic translation initiation factor 1A, X-chromosomal;Eukaryotic translation initiation factor 1A, Y-chromosomal	EIF1AX;EIF1AY	4	5	5	4	4	4	4	34.7	16.46	144	0.17101	0.79888	4.0705	1.8561	997390000	563720000	91702000	69746000	272220000
39S ribosomal protein L19, mitochondrial	MRPL19	5	7	7	5	4	5	4	20.9	33.535	292	0.24122	0.79873	5.2807	1.7682	727160000	225600000	215500000	35593000	250470000
Protein disulfide-isomerase A5	PDIA5	2	3	3	3	1	3	1	6.2	59.594	519	0.37798	0.79604	1.8734	0.87846	145990000	52413000	23947000	21589000	48041000
Putative oxidoreductase GLYR1	GLYR1	9	13	13	9	7	9	7	34.5	57.215	524	0.1013	0.79542	5.1378	1.126	2322000000	1337600000	166420000	235090000	582890000
SWI/SNF complex subunit SMARCC2	SMARCC2	5	11	6	9	5	5	2	12	136.18	1245	0.21833	0.78977	3.8248	0.78898	1144900000	499000000	175710000	119100000	351090000
5-3 exoribonuclease 2	XRN2	2	30	30	26	19	26	19	40.5	108.58	950	0.10292	0.78931	8.8927	1.3453	8468000000	4653300000	736740000	552220000	2525800000
DNA topoisomerase 1	TOP1	5	34	29	30	27	26	23	45.5	90.725	765	0.10031	0.78278	12.445	1.3962	43822000000	22514000000	4314000000	1458500000	15535000000
DnaJ homolog subfamily A member 2	DNAJA2	3	6	6	4	3	4	3	16.3	45.745	412	0.49037	0.78168	2.0433	0.47514	355760000	68113000	17481000	69140000	201030000
60S ribosomal protein L4	RPL4	4	33	33	32	30	32	30	61.6	47.697	427	0.089014	0.78069	13.208	1.2223	349790000000	165550000000	15607000000	11969000000	156670000000
Interferon-stimulated 20 kDa exonuclease-like 2	ISG20L2	1	7	7	5	4	5	4	26.1	39.153	353	0.33661	0.7804	3.5587	2.5163	625560000	207630000	228170000	31200000	158560000
3-5 exoribonuclease 1	ERI1	2	4	4	4	3	4	3	11.5	40.063	349	0.18807	0.77701	5.1605	1.2106	750010000	365090000	75062000	42784000	267070000
DnaJ homolog subfamily C member 9	DNAJC9	1	12	12	9	10	9	10	49.2	29.909	260	0.10171	0.77595	8.721	1.2169	4640700000	1762900000	501170000	241130000	2135500000
mRNA export factor	RAE1	4	6	6	3	4	3	4	22.6	40.968	368	0.11904	0.7698	1.4015	0.36452	950510000	410450000	52077000	149460000	338520000
Fragile X mental retardation protein 1	FMR1	14	19	2	18	13	2	0	38.6	68.454	607	0.10969	0.76901	8.1107	1.1578	6200200000	3220900000	364880000	439440000	2175000000
40S ribosomal protein S2	RPS2	9	20	20	19	16	19	16	58	31.324	293	0.090166	0.76886	10.7	1.0455	83092000000	43485000000	4080800000	3149000000	32377000000
Ras-related protein Rab-8A	RAB8A	13	3	2	3	3	2	2	17.9	23.668	207	0.36844	0.76497	1.6144	1.1493	86074000	32515000	11951000	8661900	32946000
Putative pre-mRNA-splicing factor ATP-dependent RNA helicase DHX16	DHX16	6	8	7	6	5	5	5	9.6	119.26	1041	0.3127	0.76452	5.5625	1.6855	833980000	212540000	82471000	137940000	401030000
40S ribosomal protein S6	RPS6	3	17	17	15	15	15	15	42.6	28.68	249	0.090852	0.76406	12.188	1.3772	88789000000	41882000000	3985100000	3182500000	39739000000
AP-2 complex subunit mu	AP2M1	10	11	11	10	5	10	5	32	49.526	434	0.15162	0.76195	6.0078	1.2662	1531400000	858510000	151280000	76395000	445190000
U2 snRNP-associated SURP motif-containing protein	U2SURP	5	6	6	5	4	5	4	11.5	72.523	620	0.18213	0.75973	5.7781	1.5329	461770000	252560000	55891000	27700000	125620000
SWI/SNF complex subunit SMARCC1	SMARCC1	2	11	6	8	6	4	3	10.6	122.87	1105	0.23151	0.75865	5.0333	1.4342	438540000	165190000	28688000	48622000	196040000
Replication factor C subunit 3	RFC3	2	5	5	3	3	3	3	16.9	40.556	356	0.31334	0.75715	6.4477	3.6381	206340000	107380000	33083000	13574000	52304000
DNA damage-binding protein 1	DDB1	8	7	7	7	2	7	2	6	121.71	1092	0.24562	0.75635	4.7195	3.3339	466460000	333610000	88394000	7393700	37063000
LINE-1 retrotransposable element ORF1 protein	L1RE1	1	6	6	6	2	6	2	20.4	40.055	338	0.19542	0.75458	8.4344	2.0161	759500000	375130000	179380000	26583000	178400000
Signal recognition particle subunit SRP72	SRP72	4	30	30	25	22	25	22	57.7	74.605	671	0.094798	0.75174	11.691	1.2014	18446000000	8072400000	1303600000	1055000000	8015100000
Actin-related protein 2	ACTR2	5	5	5	4	3	4	3	14.5	44.76	394	0.32887	0.74896	4.9904	1.2845	311680000	95238000	19594000	32244000	164610000
Probable ATP-dependent RNA helicase DDX6	DDX6	2	6	6	5	2	5	2	19.5	54.416	483	0.25779	0.74847	3.1563	1.8572	389030000	239890000	59292000	23585000	66263000
Transcription elongation factor B polypeptide 1	TCEB1	4	3	3	3	2	3	2	55.4	6.968	65	0.31893	0.74836	3.8835	1.9178	328190000	187510000	53411000	15817000	71454000
Heterogeneous nuclear ribonucleoprotein U	HNRNPU	17	36	36	31	33	31	33	43.6	90.583	825	0.11343	0.74361	10.396	1.1696	63153000000	31816000000	3557900000	3452500000	24326000000
MKI67 FHA domain-interacting nucleolar phosphoprotein	NIFK	4	18	18	18	16	18	16	63.1	34.222	293	0.094467	0.74243	11.257	1.2899	20349000000	11293000000	1728700000	642660000	6684200000
60S ribosomal protein L15;Ribosomal protein L15	RPL15	8	18	18	17	17	17	17	58.3	24.146	204	0.080833	0.74027	12.519	1.2515	112450000000	57335000000	4896000000	3675000000	46542000000
Nucleolar protein 16	NOP16	8	10	10	9	10	9	10	55.1	21.188	178	0.09357	0.73998	11.339	1.9138	9145200000	4350800000	454530000	359820000	3980100000
RNA-binding protein 28	RBM28	5	34	34	30	31	30	31	40.7	85.737	759	0.091416	0.73692	12.983	1.4833	30405000000	11989000000	2050500000	3564700000	12801000000
rRNA methyltransferase 1, mitochondrial	MRM1	3	7	7	5	4	5	4	21.2	38.638	353	0.20872	0.7316	3.6669	2.2742	625510000	290380000	69260000	39081000	226790000
Thyroid transcription factor 1-associated protein 26	CCDC59	2	8	8	8	3	8	3	33.6	28.669	241	0.11402	0.72726	8.8235	1.527	1644300000	1135100000	185010000	31877000	292360000
Glioma tumor suppressor candidate region gene 2 protein	GLTSCR2	5	9	9	6	7	6	7	24.7	54.389	478	0.10334	0.72716	7.2983	1.5715	2931500000	1335100000	230950000	478060000	887310000
60S ribosomal protein L38	RPL38	4	5	5	5	3	5	3	50	8.2178	70	0.29206	0.72662	4.1096	3.4381	3014900000	1587200000	519550000	181400000	726790000
Cell growth-regulating nucleolar protein	LYAR	2	20	20	17	15	17	15	52	43.614	379	0.094357	0.72307	9.8436	0.93129	15469000000	7737600000	817860000	639630000	6273700000
28S ribosomal protein S16, mitochondrial	MRPS16	3	5	5	5	3	5	3	39.4	15.345	137	0.11868	0.72246	6.3412	0.81002	1939200000	1015100000	132310000	169670000	622120000
Probable ATP-dependent RNA helicase DDX56	DDX56	7	16	16	13	13	13	13	39.6	57.274	507	0.093312	0.71875	8.6234	1.3216	6176700000	3075600000	448160000	429070000	2223900000
60S ribosomal protein L32	RPL32	4	14	14	14	12	14	12	60.2	15.616	133	0.078959	0.71865	12.174	1.2551	54892000000	29166000000	2504100000	1870100000	21352000000
Histone H1.2	HIST1H1C	1	21	5	20	18	4	5	49.3	21.364	213	0.089458	0.71858	12.187	1.0998	175310000000	91085000000	8550900000	5440200000	70233000000
Ribosome biogenesis regulatory protein homolog	RRS1	1	13	13	10	7	10	7	41.1	41.193	365	0.15251	0.71289	8.0594	2.2371	2339400000	1308000000	208410000	125730000	697330000
Ankycorbin	RAI14	13	12	12	5	10	5	10	15.1	106.9	951	0.22667	0.71248	3.4248	0.55366	1952300000	264490000	216290000	419890000	1051600000
Microtubule-actin cross-linking factor 1, isoforms 1/2/3/5	MACF1	15	25	21	21	9	18	8	4.6	856.87	7555	0.34116	0.71201	6.6204	3.654	736670000	474890000	86682000	60287000	114820000
POZ-, AT hook-, and zinc finger-containing protein 1	PATZ1	5	6	6	4	3	4	3	17.9	57.601	537	0.23704	0.71154	1.3382	0.49598	298710000	183330000	23694000	32075000	59611000
Small nuclear ribonucleoprotein-associated proteins B and B;Small nuclear ribonucleoprotein-associated protein N	SNRPN;SNRPB	8	8	8	7	7	7	7	35.5	17.546	169	0.10596	0.71003	17.056	1.2978	10157000000	5034100000	637510000	502950000	3982500000
Interleukin enhancer-binding factor 2	ILF2	4	22	22	20	19	20	19	75.4	43.062	390	0.082975	0.70939	11.933	1.2769	62446000000	31409000000	2677200000	2709900000	25650000000
Kinesin-like protein KIF23	KIF23	8	15	15	12	8	12	8	19.9	110.06	960	0.25108	0.70876	5.6711	1.0935	1219200000	416720000	110610000	97908000	594010000
Round spermatid basic protein 1-like protein	RSBN1L	4	13	12	9	12	9	11	22.7	94.868	846	0.18631	0.70862	12.273	1.9727	2508900000	1045600000	164210000	151760000	1147300000
Heterochromatin protein 1-binding protein 3	HP1BP3	9	18	18	16	12	16	12	38.2	61.206	553	0.085524	0.70642	12.426	1.3761	19916000000	10222000000	1284700000	641840000	7767900000
AP-3 complex subunit delta-1	AP3D1	10	11	11	8	5	8	5	12.7	130.16	1153	0.16612	0.70292	19.724	0.77234	1772400000	895830000	113450000	255770000	507370000
Histone H1.0;Histone H1.0, N-terminally processed	H1F0	2	10	10	9	8	9	8	29.9	20.863	194	0.075861	0.69908	10.595	1.1476	28034000000	12918000000	1749700000	1047100000	12320000000
Multifunctional methyltransferase subunit TRM112-like protein	TRMT112	4	2	2	2	2	2	2	24.5	11.972	106	0.11642	0.69764	4.3663	1.1581	1260300000	605130000	68287000	91817000	495090000
Small nuclear ribonucleoprotein Sm D1	SNRPD1	3	5	5	5	5	5	5	54.6	13.281	119	0.089952	0.69705	10.643	0.99825	10564000000	5277100000	559110000	497510000	4230100000
Serine/arginine-rich splicing factor 5	SRSF5	6	9	8	8	8	7	7	27.9	31.263	272	0.08563	0.69622	9.8314	1.1325	7775200000	3211700000	309200000	398080000	3856300000
Ubiquitin carboxyl-terminal hydrolase 7;Ubiquitin carboxyl-terminal hydrolase	USP7	8	9	9	9	6	9	6	9.3	126.27	1086	0.23749	0.69539	5.8881	2.727	938780000	450980000	131410000	82913000	273470000
Kinesin-like protein KIF2A	KIF2A	7	10	9	6	8	5	8	15	75.042	660	0.21217	0.69414	5.6491	1.3045	995310000	227010000	65002000	248320000	454970000
40S ribosomal protein S15	RPS15	8	8	8	7	8	7	8	69.7	17.04	145	0.211	0.69405	4.3183	1.5561	17609000000	8359900000	1966200000	1515700000	5767300000
Active regulator of SIRT1	RPS19BP1	2	4	4	2	4	2	4	28.7	15.434	136	0.17968	0.692	3.7623	0.63121	640120000	195480000	34578000	98444000	311620000
p21-activated protein kinase-interacting protein 1	PAK1IP1	1	10	10	7	7	7	7	34.9	43.963	392	0.098248	0.68243	7.4574	1.0379	1857600000	861650000	78708000	127000000	790240000
Uncharacterized protein C7orf50	C7orf50	4	9	9	9	8	9	8	55.7	22.083	194	0.092451	0.68242	7.1429	1.094	12092000000	6900000000	557200000	633980000	4000900000
Poly [ADP-ribose] polymerase 1	PARP1	3	38	38	31	29	31	29	44.6	113.08	1014	0.10462	0.67789	13.094	1.3427	21456000000	7672200000	1615300000	985140000	11184000000
Bifunctional lysine-specific demethylase and histidyl-hydroxylase NO66	NO66	2	17	17	13	13	13	13	40.2	71.085	641	0.096719	0.67738	9.9799	1.3484	4403200000	2011400000	215240000	271050000	1905500000
Coiled-coil domain-containing protein 124	CCDC124	2	7	7	7	5	7	5	30	25.835	223	0.21712	0.676	6.8088	1.7035	1391600000	651760000	177520000	69914000	492430000
E3 ubiquitin-protein ligase RBBP6	RBBP6	9	14	14	11	7	11	7	9.6	201.56	1792	0.19775	0.67085	4.9645	0.82961	2140200000	968620000	437490000	123040000	611100000
Ribosomal RNA processing protein 1 homolog A	RRP1	2	12	12	10	11	10	11	31.5	52.839	461	0.14347	0.67048	12.253	2.4385	2958100000	1215700000	235400000	130420000	1376600000
Methionine aminopeptidase 2	METAP2	8	4	4	3	3	3	3	10.6	48.876	442	0.28904	0.66855	3.7128	1.0149	670980000	219990000	243020000	45700000	162270000
H/ACA ribonucleoprotein complex subunit 4	DKC1	7	23	23	21	19	21	19	51.4	57.673	514	0.072504	0.66739	26.727	1.7248	15065000000	7690400000	874520000	608540000	5891200000
Serine/threonine-protein phosphatase 2A 65 kDa regulatory subunit A alpha isoform	PPP2R1A	11	4	4	2	3	2	3	8.5	65.308	589	0.27019	0.66703	1.9579	1.361	198280000	66977000	21888000	38681000	70736000
60S ribosomal protein L29	RPL29	2	4	4	2	4	2	4	21.6	18.512	167	0.075529	0.66535	12.155	1.6579	30880000000	15138000000	1129600000	980110000	13632000000
General transcription factor 3C polypeptide 3	GTF3C3	4	9	9	5	4	5	4	12.6	101.27	886	0.22725	0.66402	4.0439	1.6541	450090000	237770000	58748000	32637000	120940000
Nucleolar RNA helicase 2	DDX21	2	62	58	56	56	53	53	68.5	87.343	783	0.076366	0.66401	14.104	1.3337	232310000000	114890000000	10330000000	7472800000	99616000000
Zinc finger protein 629	ZNF629	1	10	10	8	5	8	5	14.5	96.619	869	0.24808	0.66194	4.2956	1.9095	602720000	361130000	67562000	41469000	132570000
Myosin-10	MYH10	5	27	10	24	18	7	4	16.1	229	1976	0.3481	0.6619	5.6161	4.1536	520020000	285590000	140990000	21337000	72096000
Cyclin-K	CCNK	7	10	10	8	8	8	8	25.9	64.239	580	0.1088	0.66017	9.8743	1.5997	2170500000	1022400000	114970000	120640000	912490000
Ribosomal RNA-processing protein 7 homolog A	RRP7A	2	12	12	12	7	12	7	57.1	32.334	280	0.12423	0.65413	4.9751	1.3567	2913200000	1545700000	176810000	189030000	1001700000
Ribosomal L1 domain-containing protein 1	RSL1D1	11	33	33	29	28	29	28	56.3	54.972	490	0.075517	0.65389	13.034	1.5252	63642000000	33449000000	2907600000	2046600000	25239000000
60S ribosomal protein L27	RPL27	4	14	14	12	11	12	11	66.2	15.798	136	0.11494	0.65171	8.9287	0.9448	71340000000	33398000000	4812100000	3216300000	29914000000
WD repeat-containing protein 5	WDR5	4	10	10	6	9	6	9	48.2	36.588	334	0.09581	0.64913	4.5671	0.72249	2703200000	963890000	78114000	300870000	1360300000
Glutamate-rich WD repeat-containing protein 1	GRWD1	2	12	12	10	7	10	7	46	49.419	446	0.096951	0.64907	11.73	1.7865	5170700000	2409800000	364620000	590870000	1805300000
Double-stranded RNA-binding protein Staufen homolog 1	STAU1	6	9	8	8	6	7	6	21.7	54.708	494	0.14977	0.64776	9.1599	1.1798	1823800000	713540000	112900000	137220000	860090000
Signal recognition particle subunit SRP68	SRP68	6	23	23	16	15	16	15	47.4	70.729	627	0.088769	0.64665	7.5742	1.5969	5381800000	2312700000	412510000	418290000	2238300000
Dual specificity mitogen-activated protein kinase kinase 3	MAP2K3	6	4	4	4	3	4	3	15.4	36.172	318	0.25705	0.64584	6.5601	3.6437	638270000	231600000	227160000	17596000	161910000
116 kDa U5 small nuclear ribonucleoprotein component	EFTUD2	5	14	13	10	9	10	8	18.8	105.38	937	0.25705	0.64446	4.5702	1.1609	1163400000	300390000	294830000	92212000	475960000
Serine-threonine kinase receptor-associated protein	STRAP	3	12	12	9	10	9	10	47.4	38.438	350	0.13178	0.64436	6.1067	1.332	2310800000	969750000	126260000	189030000	1025800000
U4/U6.U5 tri-snRNP-associated protein 1	SART1	2	20	20	18	11	18	11	31.6	90.254	800	0.15922	0.64401	8.2863	1.4398	3452200000	1547100000	273040000	162870000	1469200000
Interleukin enhancer-binding factor 3	ILF3	14	32	2	31	23	2	0	48	95.337	894	0.07673	0.64232	13.062	1.2727	71130000000	37569000000	3868500000	2680800000	27012000000
Fragile X mental retardation syndrome-related protein 2	FXR2	2	23	20	18	20	15	17	48.1	74.222	673	0.091406	0.64143	9.8849	1.5529	9416600000	4511300000	658700000	632040000	3614600000
Centromere protein V	CENPV	4	6	6	6	4	6	4	33.8	29.946	275	0.1982	0.6406	5.1789	1.1227	3226500000	1476000000	348130000	201550000	1200700000
Unconventional myosin-Ie	MYO1E	7	34	34	27	26	27	26	38.1	127.06	1108	0.088459	0.63933	6.1307	0.97328	13346000000	5084100000	1023300000	2178800000	5060200000
Pumilio domain-containing protein KIAA0020	KIAA0020	2	22	22	20	17	20	17	39	73.584	648	0.12487	0.6386	9.7903	1.5018	7735800000	3163900000	567560000	939510000	3064800000
Twinfilin-1	TWF1	8	5	5	3	4	3	4	17.1	40.282	350	0.28618	0.63807	2.1019	0.95811	1214700000	620080000	48276000	397060000	149330000
Guanine nucleotide-binding protein-like 3	GNL3	5	24	24	20	20	20	20	42.6	60.54	537	0.070623	0.63637	15.147	1.4774	26254000000	14420000000	1049700000	720490000	10064000000
ATP-dependent RNA helicase DDX55	DDX55	6	24	24	19	18	19	18	50.5	68.546	600	0.081569	0.6356	15.016	2.5852	7335900000	2971400000	920420000	316950000	3127100000
Probable dimethyladenosine transferase	DIMT1	3	8	8	7	5	7	5	33.5	35.236	313	0.20851	0.63535	3.4149	0.86976	739050000	402100000	83350000	61579000	192010000
Nuclease-sensitive element-binding protein 1	YBX1	3	18	11	17	14	11	8	64.2	35.924	324	0.086749	0.63431	7.9877	1.5034	10049000000	6198000000	641850000	274630000	2934600000
Heterogeneous nuclear ribonucleoproteins C1/C2;Heterogeneous nuclear ribonucleoprotein C-like 1;Heterogeneous nuclear ribonucleoprotein C-like 2	HNRNPC;LOC649330;HNRNPCL1;HNRNPCL2	30	9	9	9	6	9	6	37.7	25.256	231	0.17627	0.63129	7.9501	2.1633	3880600000	1893100000	405440000	215020000	1367100000
Nuclear fragile X mental retardation-interacting protein 2	NUFIP2	2	8	8	5	7	5	7	14.4	76.12	695	0.21217	0.62586	3.5794	1.6208	718630000	227960000	96364000	93846000	300460000
Protein flightless-1 homolog	FLII	10	13	13	10	11	10	11	15.2	138.49	1214	0.16042	0.62476	4.2455	1.168	1464800000	551410000	340410000	129050000	443980000
60S ribosomal protein L18	RPL18	9	11	11	10	10	10	10	44.2	21.728	190	0.077163	0.62455	13.816	1.399	110320000000	55141000000	4595500000	3549900000	47035000000
Ribonuclease P protein subunit p30	RPP30	4	11	11	8	5	8	5	50	29.321	268	0.15599	0.62301	7.6566	1.3818	1417500000	606540000	140030000	113920000	557000000
GTP-binding protein 10	GTPBP10	5	10	10	8	9	8	9	34.1	42.932	387	0.089655	0.62294	11.326	1.8006	3488400000	1647200000	135610000	162690000	1543000000
Signal recognition particle 19 kDa protein	SRP19	5	4	4	3	2	3	2	38.2	16.156	144	0.18466	0.61694	5.1555	1.3318	403330000	205620000	24399000	25486000	147830000
Putative helicase MOV-10	MOV10	3	40	40	36	27	36	27	47	113.67	1003	0.085549	0.61621	10.976	1.4881	20359000000	10976000000	1107800000	839840000	7435500000
Kinesin-like protein KIFC1	KIFC1	1	8	8	6	4	6	4	19.5	73.747	673	0.27353	0.61426	3.54	2.047	248980000	127190000	13686000	17089000	91022000
Exportin-5	XPO5	2	3	3	2	3	2	3	2.9	136.31	1204	0.2895	0.61138	2.8386	1.5573	158970000	47269000	17871000	16903000	76923000
Very-long-chain enoyl-CoA reductase	TECR	3	5	5	5	3	5	3	13.9	39.967	346	0.21086	0.61005	4.6966	1.6947	875040000	374440000	110760000	71892000	317940000
tRNA methyltransferase 10 homolog A	TRMT10A	3	6	6	3	5	3	5	24.2	39.718	339	0.25342	0.60911	2.0008	0.50643	447470000	104920000	28275000	176830000	137450000
Sister chromatid cohesion protein PDS5 homolog B	PDS5B	6	8	8	7	2	7	2	6.5	158.28	1391	0.26384	0.60591	9.1667	3.9228	336050000	185610000	56975000	9705900	83759000
Ribonucleases P/MRP protein subunit POP1	POP1	2	34	34	29	28	29	28	42.3	114.71	1024	0.073829	0.60462	11.104	1.5593	13339000000	5594300000	522870000	1623400000	5598600000
GTP-binding protein Rheb	RHEB	4	3	3	2	2	2	2	15.2	20.497	184	0.19048	0.60282	0.74128	0.16271	794290000	109060000	25672000	575820000	83748000
HMG box transcription factor BBX	BBX	12	8	8	7	4	7	4	13.4	101.55	911	0.17205	0.59996	2.6694	0.60942	1187100000	545080000	84342000	177290000	380400000
Tudor domain-containing protein 3	TDRD3	5	13	13	12	6	12	6	24.7	83.102	744	0.31988	0.59817	2.1096	0.72566	1058900000	484560000	262290000	73817000	238280000
Protein PRRC2C	PRRC2C	13	31	30	29	12	28	11	15	308.77	2819	0.14439	0.59568	5.832	1.1139	4231200000	2275800000	416590000	634930000	903900000
Testis-expressed sequence 10 protein	TEX10	2	7	7	6	4	6	4	11.2	103.91	913	0.12835	0.59523	3.0227	1.1877	554350000	263230000	34383000	69444000	187290000
Nucleolar MIF4G domain-containing protein 1	NOM1	1	10	10	10	3	10	3	14.1	96.256	860	0.22989	0.59518	10.803	3.3699	833850000	463820000	124050000	15324000	230660000
Proliferation-associated protein 2G4	PA2G4	6	15	15	14	12	14	12	49.7	43.786	394	0.11116	0.59394	15.346	2.0788	3275800000	1212300000	236000000	203600000	1623900000
60S ribosomal protein L3	RPL3	7	29	29	26	28	26	28	58.1	46.108	403	0.071711	0.59266	14.822	1.5194	176230000000	81458000000	8040600000	5324400000	81412000000
Transcriptional activator protein Pur-beta	PURB	1	8	8	8	4	8	4	40.7	33.24	312	0.096633	0.59178	8.4672	1.4014	3228100000	1414200000	187240000	521110000	1105500000
	LOC102288414	2	5	5	3	5	3	5	39	14.234	123	0.10912	0.59054	9.5524	1.4268	3515700000	1516000000	179810000	188120000	1631700000
Antigen KI-67	MKI67	2	56	56	47	35	47	35	26.9	358.69	3256	0.11117	0.58884	5.6165	1.4811	6998600000	3712800000	619950000	340180000	2325700000
Putative RNA-binding protein Luc7-like 1	LUC7L	8	10	4	8	7	2	4	32	38.405	325	0.14485	0.58818	5.3479	1.1777	549610000	205220000	17592000	46526000	280270000
Ribonuclease P protein subunit p40	RPP40	4	4	4	4	4	4	4	18.8	34.676	303	0.23586	0.58735	4.754	2.202	341210000	156990000	33553000	16216000	134450000
Bloom syndrome protein	BLM	4	22	22	16	10	16	10	19.5	159	1417	0.18782	0.58499	3.8069	1.4951	1365000000	688640000	116450000	144570000	415360000
Nucleolar protein 56	NOP56	4	26	26	20	25	20	25	53.5	66.049	594	0.072115	0.58486	14.216	1.4671	18626000000	7896400000	700350000	1068900000	8960100000
Multiple myeloma tumor-associated protein 2	MMTAG2	4	5	5	4	4	4	4	31.7	20.536	189	0.096855	0.58477	7.4166	2.2713	1091600000	486340000	57354000	76629000	471310000
Muscleblind-like protein 1	MBNL1	23	5	5	5	3	5	3	21.3	37.898	348	0.12572	0.58459	7.3131	0.95601	1388600000	973220000	70562000	52818000	291970000
Constitutive coactivator of PPAR-gamma-like protein 1	FAM120A	7	8	8	7	6	7	6	10.3	121.89	1118	0.2001	0.58457	3.2852	1.611	375160000	210180000	35945000	16746000	112290000
Unconventional myosin-XVIIIa	MYO18A	7	19	19	17	12	17	12	14	231.1	2038	0.12659	0.58255	4.7794	1.3266	2324100000	1153300000	192380000	171920000	806430000
Protein argonaute-2;Protein argonaute;Protein argonaute-1	AGO2;AGO1	8	4	4	2	3	2	3	5	93.619	825	0.20677	0.58248	7.0395	4.8857	193300000	82773000	26264000	9326600	74933000
PHD finger protein 6	PHF6	7	13	13	11	11	11	11	49.8	37.628	331	0.11706	0.58179	12.354	1.4544	3864100000	1498800000	192630000	243870000	1928800000
Histone H3;Histone H3.3;Histone H3.2;Histone H3.1t;Histone H3.1;Histone H3.3C	H3F3B;H3F3A;HIST2H3A;HIST3H3;HIST1H3A;H3F3C	10	4	2	3	3	1	2	41.7	14.914	132	0.079774	0.58142	7.7325	0.7915	18110000000	12476000000	955410000	506190000	4173200000
Spermatogenesis-associated serine-rich protein 2	SPATS2	6	17	17	15	8	15	8	41.8	59.544	545	0.091936	0.58123	4.1014	1.0585	4225100000	1837700000	1130400000	258040000	998970000
Histone H1.5	HIST1H1B	1	17	11	17	15	11	10	41.2	22.58	226	0.062456	0.58027	12.421	1.1604	76306000000	40156000000	3061700000	2174800000	30913000000
Pescadillo homolog	PES1	6	10	10	8	5	8	5	27.8	51.464	449	0.18217	0.57926	2.103	0.93348	1238500000	669570000	212110000	79162000	277700000
Rho guanine nucleotide exchange factor 2	ARHGEF2	9	9	9	7	5	7	5	10	116.07	1031	0.26833	0.57886	2.969	1.1067	594260000	214430000	94624000	98601000	186610000
Periodic tryptophan protein 1 homolog	PWP1	4	19	19	17	14	17	14	53.1	55.827	501	0.10614	0.57868	10.085	1.3586	18613000000	9829900000	1091100000	715820000	6975800000
U3 small nucleolar RNA-associated protein 15 homolog	UTP15	5	9	9	8	5	8	5	22.6	56.355	499	0.091135	0.57491	10.084	2.9464	1332500000	536710000	377590000	21509000	396650000
Retrotransposon-derived protein PEG10	PEG10;hCG_1642748	7	8	8	7	4	7	4	16.8	80.101	707	0.21909	0.57418	2.3018	0.68767	565320000	345720000	60529000	32847000	126220000
Coiled-coil domain-containing protein 137	CCDC137	3	11	11	11	7	11	7	38.4	33.231	289	0.12026	0.57282	6.6136	2.201	2398600000	1118400000	200360000	132310000	947580000
26S protease regulatory subunit 8	PSMC5	8	3	2	3	2	2	1	9.5	44.784	398	0.2831	0.57215	3.1625	2.3503	161540000	71953000	23829000	19631000	46131000
GTP-binding protein 1	GTPBP1	4	10	10	6	5	6	5	24.1	72.453	669	0.17586	0.57153	3.1085	1.4618	654310000	286370000	31672000	83467000	252800000
General transcription factor 3C polypeptide 4	GTF3C4	2	13	13	9	6	9	6	16.8	91.981	822	0.14063	0.56904	7.6716	2.6953	952310000	535260000	207040000	25513000	184500000
Cilia- and flagella-associated protein 20	CFAP20	2	7	7	5	4	5	4	38.9	22.774	193	0.15654	0.56682	5.6173	1.4416	1035100000	470780000	101290000	112440000	350620000
La-related protein 4	LARP4	13	4	4	4	2	4	2	15.7	42.504	375	0.14328	0.56557	3.1362	0.77495	494880000	298070000	25683000	20170000	150950000
Protein FAM111B	FAM111B	3	6	6	5	4	5	4	11.4	84.673	734	0.13058	0.56338	2.9409	2.0546	447390000	247980000	35866000	40415000	123120000
MAP7 domain-containing protein 1	MAP7D1	7	10	10	9	3	9	3	15.2	89.466	808	0.22225	0.56245	5.4695	1.5569	1422000000	803620000	375420000	24546000	218380000
Nucleolar protein 58	NOP58	3	18	18	17	14	17	14	46.1	59.578	529	0.14326	0.56069	8.4513	1.8122	6386000000	2725200000	279080000	276000000	3105800000
La-related protein 1	LARP1	14	34	31	28	25	26	22	42.8	123.51	1096	0.081128	0.55942	8.303	1.2699	10741000000	5144500000	539640000	634320000	4422600000
Mitochondrial ribonuclease P protein 1	TRMT10C	2	11	11	10	5	10	5	32.8	47.346	403	0.20866	0.55138	6.4112	1.4187	965590000	437660000	99881000	55077000	372970000
Bcl-2-associated transcription factor 1	BCLAF1	13	23	22	20	17	19	16	30.7	105.95	918	0.13271	0.54968	10.668	1.3611	10159000000	4672100000	945600000	416670000	4124200000
SAFB-like transcription modulator	SLTM	11	6	6	5	2	5	2	7.4	117.15	1034	0.25898	0.54966	3.3526	0.86552	358460000	163010000	28320000	29123000	138010000
Something about silencing protein 10	UTP3	1	6	6	6	4	6	4	17.3	54.557	479	0.11293	0.54963	5.5826	4.7951	1588100000	601110000	483820000	81297000	421910000
Pre-mRNA-processing-splicing factor 8	PRPF8	4	17	17	14	9	14	9	9.3	273.6	2335	0.17141	0.54841	4.2517	1.2065	1543600000	741390000	277440000	96107000	428630000
Putative ATP-dependent RNA helicase DHX57	DHX57	7	39	38	32	27	32	26	39.2	155.6	1386	0.080789	0.54821	10.653	1.4287	10902000000	5024600000	776110000	543850000	4557500000
Serine/threonine-protein kinase PRP4 homolog	PRPF4B	2	13	13	8	9	8	9	14	116.99	1007	0.085652	0.54807	5.2579	2.2607	2036800000	1030900000	127680000	164050000	714200000
Probable ATP-dependent RNA helicase DDX52	DDX52	5	20	20	18	13	18	13	43.7	67.497	599	0.078775	0.54735	10.906	1.491	9206800000	5639800000	792310000	318290000	2456400000
Transcriptional repressor NF-X1	NFX1	3	15	15	10	12	10	12	18	124.39	1120	0.15766	0.54724	2.9687	1.26	1150600000	581390000	111450000	57701000	400040000
Leucine-rich repeat flightless-interacting protein 2	LRRFIP2	11	5	5	3	4	3	4	12	45.413	400	0.10261	0.54501	4.4751	1.1319	801010000	293920000	30942000	93869000	382270000
Serine/arginine repetitive matrix protein 1	SRRM1	7	18	18	15	10	15	10	21.9	103.39	913	0.10515	0.54213	9.6369	1.4823	5277800000	2433500000	1059300000	158930000	1626100000
General transcription factor 3C polypeptide 1	GTF3C1	4	17	17	15	11	15	11	10.5	238.87	2109	0.18354	0.54106	5.1036	1.3514	1217600000	716760000	133720000	58925000	308240000
Mitochondrial dicarboxylate carrier	SLC25A10;MRPL12	5	7	7	7	5	7	5	34.8	31.282	287	0.13215	0.53993	6.4359	1.1843	1047300000	445540000	64367000	69065000	468370000
Glycylpeptide N-tetradecanoyltransferase 1	NMT1	6	3	3	2	3	2	3	9.1	48.14	416	0.26343	0.53868	1.2675	0.45395	224580000	53895000	18533000	72453000	79703000
Transcriptional repressor CTCF	CTCF	16	11	11	9	8	9	8	20.2	72.999	638	0.14808	0.53794	7.5079	1.9145	1767300000	696580000	112890000	104170000	853640000
AP-3 complex subunit sigma-2	AP3S2	8	4	4	4	3	4	3	17.6	23.398	205	0.23449	0.5365	3.1596	1.3961	218840000	88475000	40445000	21367000	68548000
Coatomer subunit beta	COPB1	4	10	10	6	5	6	5	13.2	107.14	953	0.29015	0.53437	2.5375	1.338	450640000	177940000	82503000	50057000	140140000
Myosin phosphatase Rho-interacting protein	MPRIP	18	24	23	19	21	18	20	34.2	116.53	1025	0.11705	0.53249	3.0475	0.83584	3296800000	1405400000	279990000	476070000	1135400000
Protein SON	SON	12	6	6	4	5	4	5	3.6	232.3	2140	0.24169	0.53148	6.4199	2.6666	335320000	138180000	41510000	23857000	131770000
Coiled-coil domain-containing protein 86	CCDC86	3	12	12	8	7	8	7	41.4	40.235	360	0.078231	0.53097	5.5535	1.995	2425300000	1598100000	152230000	106700000	568330000
Unconventional myosin-VI	MYO6	9	14	14	10	8	10	8	13.6	145.01	1253	0.23776	0.52906	5.4314	1.5798	1282700000	329950000	170000000	255880000	526820000
Exportin-T	XPOT	1	3	3	2	3	2	3	4.3	109.96	962	0.17067	0.52888	3.7374	1.0281	370090000	103360000	17996000	46412000	202320000
Double-stranded RNA-binding protein Staufen homolog 2	STAU2	20	18	17	14	12	13	12	50.8	43.278	398	0.12319	0.52868	8.3859	2.232	2577400000	1249900000	217580000	148000000	961890000
Serine/threonine-protein kinase VRK2	VRK2	7	8	8	8	4	8	4	22.6	58.14	508	0.35529	0.528	4.6052	1.4331	885850000	420090000	169840000	59321000	236600000
39S ribosomal protein L21, mitochondrial	MRPL21	4	5	5	3	4	3	4	49.2	13.746	120	0.12678	0.52573	6.0974	2.0426	325780000	171550000	20694000	10336000	123190000
Protein RRP5 homolog	PDCD11	3	69	69	58	56	58	56	46.1	208.83	1872	0.071346	0.52485	14.002	1.5982	21712000000	10515000000	2319200000	1268500000	7609600000
Protein virilizer homolog	KIAA1429	6	18	18	12	10	12	10	12.9	201.05	1797	0.1569	0.52241	9.219	2.1327	1557100000	717680000	112690000	66571000	660160000
DNA topoisomerase 2-alpha	TOP2A	5	27	19	20	16	14	12	20.4	174.38	1531	0.17527	0.51903	4.6002	1.518	2377700000	1427700000	223520000	96530000	629910000
Myb-binding protein 1A	MYBBP1A	5	68	68	59	57	59	57	58.4	148.85	1328	0.063809	0.51842	13.542	1.5172	79847000000	38780000000	6542800000	3069700000	31455000000
Nucleoporin-like protein 2	NUPL2	6	10	10	9	6	9	6	35.9	44.871	423	0.15018	0.51775	5.1677	1.3259	1569000000	859800000	124230000	79378000	505600000
FERM, RhoGEF and pleckstrin domain-containing protein 1	FARP1	8	5	5	4	3	4	3	6.5	122.09	1076	0.18844	0.5176	2.2098	0.69792	328160000	154880000	27152000	38839000	107280000
Probable ATP-dependent RNA helicase YTHDC2	YTHDC2	4	47	47	40	30	40	30	42.7	160.25	1430	0.072153	0.51458	12.65	1.53	14374000000	6152300000	2337900000	1343200000	4540600000
AP-2 complex subunit alpha-2	AP2A2	18	10	5	9	7	5	3	15.4	101.54	917	0.15455	0.51423	2.9966	1.545	509000000	302200000	39360000	37218000	130230000
Nuclear mitotic apparatus protein 1	NUMA1	4	75	1	65	45	1	0	46.1	236.51	2101	0.091715	0.51418	8.4398	1.3643	20650000000	11260000000	2096600000	2473600000	4819800000
Ribonuclease P protein subunit p38	RPP38	3	6	6	5	4	5	4	28.3	31.834	283	0.10899	0.51345	2.0509	1.3866	483390000	253360000	29447000	51562000	149020000
Splicing factor 3B subunit 1	SF3B1	2	19	19	15	14	15	14	17.8	145.83	1304	0.1508	0.51249	7.4182	1.3143	1880300000	880510000	224690000	99382000	675730000
N-acetyltransferase 10	NAT10	5	46	46	37	35	37	35	53.9	115.73	1025	0.070779	0.51182	12.215	1.3607	18397000000	8780700000	1020400000	1653100000	6942500000
Actin-related protein 2/3 complex subunit 4	ARPC4;ARPC4-TTLL3	11	4	4	3	3	3	3	35.4	13.057	113	0.15974	0.51151	3.5044	1.2536	468540000	194530000	35564000	53070000	185380000
Spermatid perinuclear RNA-binding protein	STRBP	4	25	22	24	20	21	17	44.5	71.966	658	0.08679	0.51135	12.812	1.4529	8011500000	4519800000	790610000	338790000	2362300000
Cold shock domain-containing protein E1	CSDE1	9	20	20	12	13	12	13	25.4	85.746	767	0.12916	0.51101	7.5902	1.525	1926900000	857910000	116120000	215970000	736860000
Surfeit locus protein 6	SURF6	1	13	13	9	10	9	10	41.8	41.45	361	0.077981	0.50904	11.178	2.7414	2093200000	869960000	198850000	162730000	861670000
SRSF protein kinase 1	SRPK1	15	27	23	26	23	22	19	44.6	74.324	655	0.055082	0.5088	12.047	1.407	36275000000	20254000000	1407000000	1405300000	13209000000
Putative RNA-binding protein 3	RBM3	1	5	5	4	4	4	4	47.8	17.17	157	0.062449	0.50795	5.2243	0.86115	3649100000	1868200000	113170000	320030000	1347700000
SRSF protein kinase 2;SRSF protein kinase 2 N-terminal;SRSF protein kinase 2 C-terminal	SRPK2	6	16	10	14	15	9	9	29.1	77.526	688	0.088195	0.50578	9.5001	2.0771	4170000000	1770600000	532180000	218790000	1648500000
Interferon-inducible double-stranded RNA-dependent protein kinase activator A	PRKRA	6	7	7	5	6	5	6	32.9	34.404	313	0.11018	0.50451	5.5561	1.5452	1392300000	695850000	58112000	85279000	553030000
Apoptotic chromatin condensation inducer in the nucleus	ACIN1	8	17	17	15	11	15	11	15.3	145.44	1283	0.12901	0.50149	4.8101	1.633	2518000000	1128600000	393450000	149440000	846520000
60S ribosomal protein L6	RPL6	7	25	25	21	19	21	19	52.4	32.728	288	0.051109	0.49895	16.809	1.7144	152680000000	80201000000	5054700000	3760200000	63667000000
Zinc phosphodiesterase ELAC protein 2	ELAC2	8	6	6	5	4	5	4	9.8	87.563	786	0.16119	0.49497	7.5353	2.1291	441390000	173840000	47551000	26137000	193860000
Treacle protein	TCOF1	15	9	9	9	8	9	8	9.4	138.69	1358	0.18809	0.49484	21.441	1.692	1273300000	559230000	114300000	80765000	518970000
ATP-dependent RNA helicase DDX24	DDX24	4	41	11	34	29	10	6	59.3	91.48	816	0.062998	0.49398	11.996	1.3793	14826000000	8287000000	698790000	745560000	5094900000
Non-canonical poly(A) RNA polymerase PAPD5	PAPD5	7	7	7	5	5	5	5	14.8	64.693	588	0.13954	0.48867	4.5491	1.1648	638970000	276940000	27493000	84110000	250430000
Nuclear export mediator factor NEMF	NEMF	8	13	13	10	8	10	8	16	113.95	998	0.19517	0.48812	6.8508	1.9521	1015700000	496530000	74745000	62089000	382360000
ATP-dependent RNA helicase DHX8	DHX8	5	21	19	20	10	18	10	26.1	139.31	1220	0.12304	0.48498	10.743	1.9209	2956900000	1712500000	137180000	133060000	974120000
RRP12-like protein	RRP12	7	36	35	26	28	26	27	35.4	143.7	1297	0.086712	0.48439	10.917	1.4454	9028900000	4262100000	580500000	465530000	3720900000
Delta-1-pyrroline-5-carboxylate synthase;Glutamate 5-kinase;Gamma-glutamyl phosphate reductase	ALDH18A1	2	6	6	4	4	4	4	9.5	87.088	793	0.2405	0.48348	5.7889	3.087	387890000	170930000	50899000	23914000	142150000
Probable ubiquitin carboxyl-terminal hydrolase FAF-X;Probable ubiquitin carboxyl-terminal hydrolase FAF-Y	USP9X;USP9Y	4	4	4	2	2	2	2	1.6	290.46	2554	0.2879	0.4799	1.4376	0.71026	93799000	21189000	6984500	29406000	36219000
Small nuclear ribonucleoprotein F	SNRPF	3	5	5	5	2	5	2	48.8	9.7251	86	0.099753	0.47644	11.143	3.0782	1061700000	715080000	83965000	25920000	236750000
Bystin	BYSL	3	10	10	9	5	9	5	27.7	49.601	437	0.10307	0.47538	4.3689	1.4629	1220800000	676540000	94222000	90020000	360030000
Protein AATF	AATF	3	10	10	9	8	9	8	25.2	63.132	560	0.17869	0.4673	2.5913	0.84608	1316600000	573480000	45315000	137940000	559910000
SPATS2-like protein	SPATS2L	17	14	14	12	11	12	11	36.6	54.178	489	0.066623	0.46547	13.431	0.97851	3571100000	1634200000	147850000	283820000	1505300000
Zinc finger C3H1 domain-containing protein	ZFC3H1	4	23	23	16	12	16	12	13.3	226.35	1989	0.20817	0.45828	2.2177	0.78248	1616900000	794750000	163580000	201140000	457400000
PC4 and SFRS1-interacting protein	PSIP1	12	7	7	4	6	4	6	16	60.103	530	0.10865	0.45827	13.178	1.4368	1558700000	756410000	82732000	65586000	653950000
Myosin regulatory light polypeptide 9	MYL9	2	9	3	7	9	2	3	62.2	19.827	172	0.078262	0.45802	3.3475	0.53274	1094500000	338920000	27686000	163810000	564060000
WD repeat-containing protein 82	WDR82	1	5	5	4	5	4	5	20.8	35.079	313	0.16056	0.45752	6.3697	1.7304	933480000	395220000	96432000	61831000	380000000
WD repeat-containing protein 36	WDR36	2	8	8	7	3	7	3	10.6	99.365	895	0.18842	0.4569	7.5573	2.1432	810960000	508390000	117550000	26875000	158150000
ATP-dependent RNA helicase DDX50	DDX50	2	37	33	32	24	29	21	58.2	82.564	737	0.059956	0.45375	11.28	1.3299	13126000000	6580900000	782600000	485080000	5277800000
Probable RNA-binding protein 19	RBM19	2	12	12	11	6	11	6	16.5	107.33	960	0.18257	0.45374	5.7164	1.2007	1184200000	563020000	108050000	59823000	453280000
Zinc finger CCHC domain-containing protein 8	ZCCHC8	4	3	3	3	2	3	2	5.8	78.576	707	0.18229	0.45305	1.2837	0.40888	311130000	167040000	18168000	57072000	68851000
Translational activator GCN1	GCN1L1	1	11	11	7	5	7	5	5.3	292.75	2671	0.24181	0.45153	2.9849	1.7263	216240000	71713000	12350000	32898000	99277000
DNA-binding protein SMUBP-2	IGHMBP2	4	13	13	7	10	7	10	15.6	109.15	993	0.13517	0.45113	8.2398	2.2355	1580200000	466690000	57041000	135360000	921130000
Uncharacterized protein C9orf114	C9orf114	2	14	14	14	10	14	10	51.1	42.008	376	0.055112	0.44702	10.296	2.056	6431400000	4167700000	583130000	128940000	1551700000
Zinc finger CCHC domain-containing protein 3	ZCCHC3	2	5	5	5	3	5	3	12.9	43.547	403	0.2167	0.44497	8.2662	4.6938	175660000	76150000	12544000	5409200	81562000
Regulator of nonsense transcripts 2	UPF2	2	3	3	3	3	3	3	2.8	147.81	1272	0.16084	0.444	7.2711	2.8832	480500000	156700000	28373000	138090000	157340000
RNA-binding protein 7	RBM7	6	2	2	2	2	2	2	21.1	13.704	123	0.1235	0.44335	5.7991	1.9162	364870000	172220000	20888000	26204000	145550000
Ribosome-binding protein 1	RRBP1	21	56	56	49	45	49	45	44	152.45	1410	0.050693	0.43886	13.511	1.4811	41649000000	21637000000	2086100000	2004400000	15922000000
Probable ATP-dependent RNA helicase DDX27	DDX27	4	29	29	24	24	24	24	46.9	86.604	765	0.051194	0.43877	14.311	1.5676	20317000000	8610400000	798360000	1707100000	9200700000
Nucleolar transcription factor 1	UBTF	6	10	10	7	8	7	8	15.6	87.435	745	0.12181	0.43807	5.9876	1.8154	1479500000	326240000	42491000	551870000	558930000
Nucleolar GTP-binding protein 1	GTPBP4	4	28	28	27	20	27	20	50.3	73.964	634	0.059308	0.43752	14.678	2.1178	15616000000	7448700000	857720000	696800000	6613100000
Ubiquitin carboxyl-terminal hydrolase 36	USP36	15	15	15	10	11	10	11	14.5	122.91	1123	0.18115	0.43476	10.414	2.654	997730000	499010000	77154000	35414000	386150000
Nucleolar GTP-binding protein 2	GNL2	2	22	22	17	19	17	19	34.5	83.654	731	0.054751	0.43178	14.53	2.0913	9488900000	4142900000	769630000	721630000	3854700000
Barrier-to-autointegration factor;Barrier-to-autointegration factor, N-terminally processed	BANF1	1	2	2	2	2	2	2	40.4	10.058	89	0.21856	0.43001	1.55	0.45576	531910000	107860000	25501000	166940000	231610000
Methyl-CpG-binding protein 2	MECP2	7	5	5	5	5	5	5	15	52.44	486	0.15275	0.4266	2.1463	0.79363	627550000	282260000	18345000	88752000	238200000
Zinc finger protein 638	ZNF638	11	18	18	13	14	13	14	13.2	220.62	1978	0.16849	0.42553	3.2336	1.3275	1162500000	564130000	121610000	98477000	378250000
Putative ATP-dependent RNA helicase DHX30	DHX30	1	59	1	53	45	1	1	59.2	136.11	1222	0.052115	0.42517	10.257	1.3485	47545000000	22658000000	2038000000	6777600000	16072000000
La-related protein 7	LARP7	9	17	17	15	12	15	12	34	66.898	582	0.076483	0.42406	7.0282	2.3064	3691500000	1631800000	710250000	136270000	1213200000
Nuclear pore complex protein Nup205	NUP205	2	6	6	4	3	4	3	4.3	227.92	2012	0.21787	0.42358	2.9055	1.5239	224000000	126900000	22327000	14565000	60216000
Zinc finger protein 512	ZNF512	4	13	13	11	9	11	9	34.5	64.594	566	0.083702	0.42292	6.5931	1.4021	1791700000	825960000	135000000	95316000	735400000
U3 small nucleolar RNA-associated protein 18 homolog	UTP18	6	21	21	17	13	17	13	51.6	62.003	556	0.067215	0.42002	8.1867	1.4959	4166500000	1974600000	163860000	542040000	1486000000
Cyclin-dependent kinase 12	CDK12	5	21	19	19	11	17	10	23.2	163.23	1481	0.15189	0.41906	5.2667	0.66828	5144700000	2229100000	1398900000	203560000	1313100000
Calcium uniporter protein, mitochondrial	MCU	4	4	4	3	2	3	2	18.2	35.158	302	0.20058	0.41785	1.6546	0.38729	295340000	76124000	16290000	111440000	91487000
Terminal uridylyltransferase 7	ZCCHC6	15	19	19	12	9	12	9	17.2	171.23	1495	0.066142	0.41488	4.4058	1.5751	1661200000	842070000	99345000	158670000	561070000
WD repeat-containing protein 74	WDR74	6	9	9	5	8	5	8	30.3	40.207	366	0.10167	0.41047	6.8785	0.90417	4873600000	787880000	3253900000	84990000	746840000
Cyclin-dependent kinase 11B;Cyclin-dependent kinase 11A	CDK11B;CDK11A	29	14	14	10	8	10	8	20.3	89.437	772	0.076391	0.40721	6.9776	1.3626	2523900000	1109000000	193680000	312820000	908340000
Putative RNA-binding protein 15	RBM15	5	11	10	7	7	6	7	13.8	102.13	933	0.1639	0.40537	1.9783	0.898	883520000	250540000	146010000	288310000	198660000
Round spermatid basic protein 1	RSBN1	5	8	7	7	4	7	3	13.9	84.975	754	0.13173	0.40288	12.795	6.0293	611790000	376900000	94908000	8895100	131080000
Insulin-like growth factor 2 mRNA-binding protein 2	IGF2BP2	7	12	10	9	7	8	5	25.1	66.785	605	0.17243	0.39433	1.5246	0.49843	578560000	289700000	77203000	82737000	128920000
60S ribosomal protein L36	RPL36	3	5	5	5	4	5	4	30.5	12.254	105	0.084372	0.39417	11.419	1.3232	47075000000	23783000000	2159000000	1977900000	19155000000
Suppressor of SWI4 1 homolog	PPAN	9	12	12	10	9	10	9	36.7	58.199	520	0.051513	0.39154	19.124	2.4173	4532000000	2255700000	122090000	148280000	2006000000
High mobility group protein HMG-I/HMG-Y	HMGA1	3	6	3	6	3	3	1	54.2	11.676	107	0.05376	0.39123	15.073	5.7222	2691500000	1430400000	167720000	66352000	1027100000
Neuroguidin	NGDN	4	6	6	4	4	4	4	23.2	35.25	311	0.18133	0.38524	8.6663	2.8227	501250000	227350000	16665000	12777000	244460000
Myosin-14	MYH14	10	24	15	20	15	11	8	14.3	227.87	1995	0.11931	0.38491	4.5901	1.0003	9093900000	3810000000	482230000	786190000	4015500000
Fructosamine-3-kinase	FN3K	1	6	6	5	2	5	2	23	35.171	309	0.16767	0.38466	6.5507	2.2986	493250000	238030000	60783000	25311000	169130000
39S ribosomal protein L3, mitochondrial	MRPL3	6	4	4	3	2	3	2	11.8	40.47	363	0.12283	0.37998	6.5084	2.1809	442870000	225300000	99547000	19812000	98208000
AT-rich interactive domain-containing protein 2	ARID2	5	10	10	6	5	6	5	7.2	191.42	1783	0.15372	0.37952	6.8863	1.4019	408190000	182810000	13952000	18657000	192780000
DNA topoisomerase 3-beta-1;DNA topoisomerase	TOP3B	9	11	11	10	8	10	8	17.7	79.838	707	0.12761	0.37755	6.5417	3.6873	1442400000	675540000	345700000	39622000	381580000
G patch domain-containing protein 4	GPATCH4	8	16	16	15	10	15	10	42.8	50.381	446	0.05809	0.37689	12.814	2.3179	3851700000	2110300000	114870000	121440000	1505100000
ATP-dependent RNA helicase DDX18	DDX18	2	42	42	36	35	36	35	63.7	75.406	670	0.045706	0.37446	16.079	1.6898	75591000000	36238000000	2449200000	3200200000	33704000000
Zinc finger protein 574	ZNF574	4	8	8	6	4	6	4	13.4	98.899	896	0.19097	0.3738	5.1087	1.5728	372500000	164430000	8419300	47098000	152560000
RRP15-like protein	RRP15	1	10	10	8	6	8	6	25.9	31.484	282	0.058377	0.36918	14.829	4.3146	4058700000	1881700000	155440000	116120000	1905500000
Nucleolar complex protein 3 homolog	NOC3L	1	23	23	16	20	16	20	34.4	92.547	800	0.050068	0.36869	10.592	1.6714	9765000000	4910700000	1378400000	347640000	3128200000
Cyclin-dependent kinase 13	CDK13	12	15	13	13	9	11	8	21.8	121.14	1099	0.084919	0.3667	3.0435	2.7215	1029400000	508170000	22984000	212370000	285920000
Nostrin	NOSTRIN	8	5	5	3	4	3	4	12.5	57.659	506	0.16182	0.3643	2.9243	1.3555	511960000	212760000	19183000	32737000	247280000
Probable ATP-dependent RNA helicase DDX10	DDX10	3	12	12	10	7	10	7	23.1	77.798	679	0.12455	0.36332	7.2328	2.4342	1403700000	747820000	61559000	180900000	413420000
Parafibromin	CDC73	6	2	2	2	2	2	2	4.7	43.862	385	0.18229	0.36267	2.607	1.6384	106430000	46405000	13209000	10591000	36225000
Inosine-5-monophosphate dehydrogenase 1;Inosine-5-monophosphate dehydrogenase	IMPDH1	10	5	4	4	3	3	2	13.6	55.405	514	0.098523	0.36167	29.037	7.3767	486970000	272690000	26333000	14335000	173610000
DNA dC->dU-editing enzyme APOBEC-3C	APOBEC3C	3	7	6	6	4	5	3	51.6	22.826	190	0.083789	0.36161	8.7552	1.8469	2244300000	1039600000	802000000	36445000	366270000
Heterogeneous nuclear ribonucleoprotein L-like	HNRPLL;HNRNPLL	11	12	12	6	9	6	9	28.7	56.45	508	0.15688	0.35917	4.1834	1.0996	972400000	370520000	108000000	97497000	396370000
BUD13 homolog	BUD13	3	8	8	6	4	6	4	15	70.52	619	0.12279	0.35232	0.74802	0.11765	1478000000	410290000	165920000	534350000	367470000
Probable ATP-dependent RNA helicase DDX31	DDX31	5	25	25	19	20	19	20	44.6	83.515	746	0.060053	0.34641	17.869	2.5021	8515200000	3622700000	443260000	577510000	3871800000
E3 ubiquitin-protein ligase TRIM56	TRIM56	5	22	22	19	14	19	14	38	81.487	755	0.064939	0.34569	7.1596	1.8109	5504900000	2679600000	366270000	213850000	2245100000
Protein SPT2 homolog	SPTY2D1	3	8	8	7	3	7	3	15.3	74.229	673	0.11702	0.34391	6.464	1.2369	1160000000	667500000	273370000	51806000	167280000
Cyclin-dependent kinase 9	CDK9	3	6	5	5	3	4	2	17.5	42.777	372	0.16833	0.33667	8.8966	4.9046	262300000	162690000	20607000	7279600	71723000
S1 RNA-binding domain-containing protein 1	SRBD1	2	3	3	3	2	3	2	3	111.77	995	0.15902	0.33637	2.8996	1.5286	140850000	78227000	7439400	10327000	44855000
Protein LTV1 homolog	LTV1	2	10	10	9	3	9	3	22.9	54.854	475	0.06758	0.33343	6.1239	1.02	1926100000	1276700000	120380000	31767000	497270000
Zinc finger CCCH domain-containing protein 4	ZC3H4	2	14	14	14	9	14	9	18.9	140.26	1303	0.081075	0.33327	4.3637	1.4015	1515500000	1025200000	89067000	24482000	376830000
A-kinase anchor protein 17A	AKAP17A	4	6	6	4	4	4	4	11.4	80.735	695	0.24393	0.33281	3.2961	2.3218	433370000	243460000	38377000	4761000	146770000
ATP-dependent RNA helicase DDX54	DDX54	4	37	2	34	25	2	0	47.7	98.594	881	0.039942	0.32865	15.187	1.9794	14496000000	8968800000	1008900000	503080000	4015000000
Protein LLP homolog	LLPH	1	5	5	4	5	4	5	39.5	15.225	129	0.086721	0.32752	10.668	1.1994	2650900000	1112500000	103300000	173750000	1261400000
SWI/SNF-related matrix-associated actin-dependent regulator of chromatin subfamily A member 5	SMARCA5	5	25	25	19	16	19	16	26	121.9	1052	0.092179	0.32561	8.8198	3.1896	3054800000	925260000	252210000	1018400000	858950000
Keratin, type II cytoskeletal 2 epidermal	KRT2	1	30	1	25	27	1	1	52.3	65.432	639	0.098157	0.31839	0.35101	0.10833	24175000000	13049000000	628190000	9760400000	736950000
PIN2/TERF1-interacting telomerase inhibitor 1	PINX1	6	6	6	4	4	4	4	25.9	37.034	328	0.071455	0.31207	2.7266	1.15	726900000	324130000	54685000	61835000	286250000
CCAAT/enhancer-binding protein zeta	CEBPZ	2	34	34	30	21	30	21	40.3	120.97	1054	0.052999	0.30896	20.139	3.0733	8344400000	3406500000	1677800000	452410000	2807700000
Protein ELYS	AHCTF1	4	19	19	13	13	13	13	10.6	252.5	2266	0.096237	0.30098	3.7444	1.9548	2283200000	858520000	402850000	494430000	527390000
Zinc finger protein 331	ZNF331	6	7	7	5	4	5	4	15.3	53.738	463	0.14932	0.30079	2.9652	1.8442	320840000	127640000	29592000	79764000	83843000
52 kDa repressor of the inhibitor of the protein kinase	PRKRIR	2	9	9	3	9	3	9	14.8	87.703	761	0.1237	0.30064	1.8994	1.0964	622390000	140410000	19858000	119290000	342830000
Probable ATP-dependent RNA helicase DDX47	DDX47	3	16	16	14	13	14	13	45.3	50.646	455	0.0513	0.29799	12.474	2.9087	4300700000	1998100000	460510000	378090000	1464000000
Probable ATP-dependent RNA helicase DHX37	DHX37	2	27	27	24	16	24	16	29	129.54	1157	0.048867	0.29609	9.6198	1.2191	7550300000	3819300000	757090000	760120000	2213800000
Aprataxin	APTX	22	4	4	2	4	2	4	26.3	22.763	198	0.13726	0.29395	1.7486	0.39017	712990000	64689000	3946700	455470000	188870000
Inosine-5-monophosphate dehydrogenase 2	IMPDH2	3	24	23	19	21	18	20	58.2	55.804	514	0.032902	0.28847	22.084	2.1155	27247000000	13602000000	978180000	689410000	11978000000
DNA topoisomerase 2;DNA topoisomerase 2-beta	TOP2B	3	22	14	17	10	11	6	20.1	130.48	1150	0.15423	0.28489	8.6756	2.0321	7909600000	462000000	6975500000	58258000	413770000
Unconventional myosin-Va	MYO5A	8	7	7	6	5	6	5	4.8	215.47	1853	0.12231	0.28391	4.0506	2.3139	328500000	181450000	8881800	19173000	118990000
Protein PRRC2A	PRRC2A	7	18	17	15	10	14	9	13.4	228.86	2157	0.072433	0.27872	3.9374	1.6229	1446800000	1060300000	86735000	39678000	260060000
Ribosome biogenesis protein BMS1 homolog	BMS1	1	30	30	23	18	23	18	31.1	145.81	1282	0.034991	0.27138	8.0167	2.4829	3897600000	1970300000	223990000	123360000	1579900000
pre-rRNA processing protein FTSJ3	FTSJ3	6	21	21	18	20	18	20	36.4	96.557	847	0.042758	0.26779	108.39	2.4589	6472800000	2757800000	158710000	578560000	2977700000
Twinkle protein, mitochondrial	PEO1	5	4	4	3	3	3	3	8.2	77.153	684	0.078473	0.25278	5.56	2.092	251550000	133480000	8475600	14019000	95580000
E3 ubiquitin-protein ligase TRIP12	TRIP12	11	14	14	11	8	11	8	9.7	223.9	2025	0.060639	0.24117	4.9166	2.211	968510000	605010000	43440000	30839000	289230000
U3 small nucleolar RNA-interacting protein 2	RRP9	1	8	8	7	5	7	5	20.8	51.84	475	0.09089	0.23655	4.587	1.3788	1118700000	542080000	22770000	63712000	490100000
DNA ligase 3	LIG3	8	14	14	10	11	10	11	15.6	102.69	922	0.082168	0.23216	23.562	4.0217	1818400000	633130000	49448000	108550000	1027200000
Replication initiator 1	REPIN1	5	15	15	12	11	12	11	30.7	63.574	567	0.073568	0.22407	16.177	2.9477	1895900000	747960000	74664000	85251000	988050000
WD repeat-containing protein 3	WDR3	1	6	6	4	2	4	2	5.4	106.1	943	0.12102	0.20722	2.632	1.6604	136100000	74961000	11750000	12657000	36737000
Protein SDA1 homolog	SDAD1	5	6	6	2	6	2	6	10.2	79.87	687	0.10744	0.20642	9.4263	4.8284	204360000	51940000	4834100	5850800	141730000
Zinc finger protein 121	ZNF121	2	3	2	2	2	1	2	9.5	44.694	390	0.13064	0.20206	3.1509	0.84451	240430000	62930000	5070300	35026000	137400000
Leydig cell tumor 10 kDa protein homolog	C19orf53	3	4	4	3	4	3	4	17.2	10.576	99	0.12971	0.19947	5.6992	0.70197	2065800000	676270000	102840000	156050000	1130600000
Transcription activator BRG1	SMARCA4	22	7	3	6	3	3	1	5.4	165.16	1455	0.056411	0.16147	3.8995	2.1756	585750000	271130000	39793000	89256000	185570000
DNA repair protein XRCC1	FOXH1;XRCC1	6	8	8	5	8	5	8	15.8	66.013	602	0.026683	0.15443	3.6717	1.6605	1027700000	361500000	24493000	227120000	414610000
Digestive organ expansion factor homolog	DIEXF	2	5	5	4	3	4	3	6.3	87.054	756	0.080003	0.14205	12.863	5.454	177500000	93756000	11005000	10469000	62267000
Zinc finger and BTB domain-containing protein 11	ZBTB11	2	11	11	10	4	10	4	11.8	119.38	1053	0.058674	0.13647	2.132	0.52947	722660000	299790000	25716000	149920000	247240000
Zinc finger protein 845;Zinc finger protein 701	ZNF845;ZNF701	3	5	0	4	2	0	0	11.3	113.13	970	0.070462	0.11404	11.92	4.3741	283390000	49290000	5331400	18472000	210290000
Histone H1.1	HIST1H1A	1	15	7	15	12	7	6	48.8	21.842	215	0.082691	0.10696	11.434	10.13	4888800000	2219500000	224710000	351420000	2093200000
