# Supplementary material for: Multilayered control of splicing regulatory networks by DAP3 leads to widespread alternative splicing changes in cancer
Source: Nat Commun. 2022 Apr 4;13:1793. doi: 10.1038/s41467-022-29400-7 (PMC8980049; doi:10.1038/s41467-022-29400-7)
Supplement: Supplementary file 8 — Supplementary Data 5 [file 41467_2022_29400_MOESM8_ESM.xlsx]

## Sheet: SE
GeneID	geneSymbol	chr	strand	exonStart_0base.DAP3	exonEnd.DAP3	upstreamES.DAP3	upstreamEE.DAP3	downstreamES.DAP3	downstreamEE.DAP3	IJC_KD_sh1.DAP3	IJC_KD_sh2.DAP3	SJC_KD_sh1.DAP3	SJC_KD_sh2.DAP3	IJC_scr.DAP3	SJC_scr.DAP3	IncFormLen.DAP3	SkipFormLen.DAP3	PValue.DAP3	FDR.DAP3	IncLevel1.DAP3	IncLevel2.DAP3	IncLevelDifference.DAP3	target_gene.DAP3	type	exonStart_0base.RBM6	exonEnd.RBM6	upstreamES.RBM6	upstreamEE.RBM6	downstreamES.RBM6	downstreamEE.RBM6	IJC_KD_sh1.RBM6	IJC_KD_sh2.RBM6	SJC_KD_sh1.RBM6	SJC_KD_sh2.RBM6	IJC_scr.RBM6	SJC_scr.RBM6	IncFormLen.RBM6	SkipFormLen.RBM6	PValue.RBM6	FDR.RBM6	IncLevel1.RBM6	IncLevel2.RBM6	IncLevelDifference.RBM6	target_gene.RBM6
STAG3L2	STAG3L2	chr7	-	74299833	74299941	74299454	74299569	74300249	74300329	59	129	21	57	96	15	198	99	0.00184204	0.0249042	0.584,0.531	0.762	-0.205	DAP3_EC109	SE	74299833	74299941	74299454	74299569	74300249	74300329	164	167	185	250	321	102	257	149	2.66454e-15	7.76357e-11	0.339,0.279	0.646	-0.337	RBM6
KLHDC10	KLHDC10	chr7	+	129736760	129736847	129710373	129710649	129756284	129756506	6	25	69	40	91	53	186	99	2.25666e-07	2.30591e-05	0.044,0.25	0.478	-0.331	DAP3_EC109	SE	129736760	129736847	129710373	129710649	129756284	129756506	24	27	60	66	75	68	236	149	0.000103138	0.00660461	0.202,0.205	0.41	-0.206	RBM6
MAST2	MAST2	chr1	+	46466630	46466651	46463395	46463471	46468476	46468555	81	118	90	123	31	113	120	99	5.60493e-07	4.78384e-05	0.426,0.442	0.185	0.249	DAP3_EC109	SE	46466630	46466651	46463395	46463471	46468476	46468555	100	208	83	97	54	184	170	149	1.21781e-11	1.07178e-07	0.514,0.653	0.205	0.379	RBM6
SDCCAG8	SDCCAG8	chr1	+	243456700	243456796	243456392	243456521	243468014	243468079	1	13	108	142	51	126	195	99	9.20585e-11	4.01685e-08	0.005,0.044	0.17	-0.146	DAP3_EC109	SE	243456700	243456796	243456392	243456521	243468014	243468079	5	0	34	23	12	14	245	149	2.94306e-05	0.0026412	0.082,0.0	0.343	-0.302	RBM6
PGAP2	PGAP2	chr11	+	3844842	3844970	3844138	3844223	3845112	3845365	33	20	9	15	9	21	198	99	0.00163916	0.0228631	0.647,0.4	0.176	0.348	DAP3_EC109	SE	3844842	3844970	3844138	3844223	3845112	3845365	28	53	21	20	16	32	277	149	0.000838721	0.0282569	0.418,0.588	0.212	0.291	RBM6
APBB2	APBB2	chr4	-	40937093	40937156	40936630	40936716	40946881	40947087	69	157	6	10	60	34	162	99	7.00862e-10	2.2638e-07	0.875,0.906	0.519	0.372	DAP3_EC109	SE	40937093	40937156	40936630	40936716	40946881	40947087	71	94	2	4	67	18	212	149	5.16273e-06	0.000810398	0.961,0.943	0.723	0.229	RBM6
C11orf80	C11orf80	chr11	+	66563751	66563835	66555630	66555740	66568111	66568167	67	92	9	1	115	0	183	99	0.00155181	0.0219917	0.801,0.98	1	-0.109	DAP3_EC109	SE	66563751	66563835	66555630	66555740	66568111	66568167	63	90	3	12	100	1	233	149	0.00119841	0.0360054	0.931,0.827	0.985	-0.106	RBM6
CENPK	CENPK	chr5	-	64850623	64850725	64848319	64848376	64857323	64857391	81	149	37	25	166	12	198	99	0.00082229	0.0138259	0.523,0.749	0.874	-0.238	DAP3_EC109	SE	64850623	64850725	64848319	64848376	64857323	64857391	194	164	26	44	225	16	251	149	0.00159719	0.043054	0.816,0.689	0.893	-0.141	RBM6
CENPK	CENPK	chr5	-	64850623	64850773	64848319	64848376	64857323	64857391	135	230	37	25	237	12	198	99	0.00072544	0.0125767	0.646,0.821	0.908	-0.174	DAP3_EC109	SE	64850623	64850773	64848319	64848376	64857323	64857391	266	235	26	44	335	16	298	149	0.000474646	0.0190622	0.836,0.728	0.913	-0.131	RBM6
CDC42BPA	CDC42BPA	chr1	-	227300371	227300614	227300012	227300123	227307504	227307638	110	174	12	30	213	75	198	99	0.000303588	0.00652602	0.821,0.744	0.587	0.196	DAP3_EC109	SE	227300371	227300614	227300012	227300123	227307504	227307638	151	221	18	15	112	31	298	149	0.000165236	0.00930925	0.807,0.88	0.644	0.2	RBM6
NUMA1	NUMA1	chr11	-	71723446	71723488	71721831	71721900	71723940	71727306	365	390	275	247	163	200	141	99	0.00076623	0.0131193	0.482,0.526	0.364	0.14	DAP3_EC109	SE	71723446	71723488	71721831	71721900	71723940	71727306	145	144	211	247	65	242	191	149	1.2363e-05	0.00148186	0.349,0.313	0.173	0.158	RBM6
CADM1	CADM1	chr11	-	115069125	115069158	115049363	115049495	115080293	115080377	1	4	67	77	27	112	132	99	2.10669e-06	0.000139425	0.011,0.037	0.153	-0.129	DAP3_EC109	SE	115069125	115069158	115049363	115049495	115080293	115080377	15	7	160	130	42	126	182	149	4.4302e-07	0.000144023	0.071,0.042	0.214	-0.158	RBM6
ZNF354A	ZNF354A	chr5	-	178155990	178156074	178153999	178154126	178157556	178157660	183	214	1	8	144	13	183	99	0.00154308	0.0219029	0.99,0.935	0.857	0.106	DAP3_EC109	SE	178155990	178156074	178153999	178154126	178157556	178157660	20	33	1	0	18	9	233	149	7.21869e-07	0.000203544	0.927,1.0	0.561	0.402	RBM6
TIMM23B-AGAP6	TIMM23B-AGAP6	chr10	+	51748510	51748698	51732771	51732902	51749067	51749136	36	37	8	6	52	0	198	99	3.03902e-05	0.0011031	0.692,0.755	1	-0.276	DAP3_EC109	SE	51748510	51748698	51732771	51732902	51749067	51749136	25	69	8	11	47	1	298	149	0.0011045	0.0341326	0.61,0.758	0.959	-0.275	RBM6
EFEMP1	EFEMP1	chr2	-	56104880	56105000	56102080	56102200	56108746	56108869	713	565	86	44	983	181	198	99	0.000402001	0.00805661	0.806,0.865	0.731	0.105	DAP3_EC109	SE	56104880	56105000	56102080	56102200	56108746	56108869	500	914	146	240	364	172	269	149	0.00103099	0.0326398	0.655,0.678	0.54	0.127	RBM6
TBL1X	TBL1X	chrX	+	9621584	9621729	9608312	9608400	9622254	9622362	666	794	74	66	671	203	198	99	1.30607e-11	7.34919e-09	0.818,0.857	0.623	0.214	DAP3_EC109	SE	9621584	9621729	9608312	9608400	9622254	9622362	457	428	195	149	162	213	294	149	1.08813e-12	1.35876e-08	0.543,0.593	0.278	0.29	RBM6
NRP1	NRP1	chr10	-	33491839	33491923	33486577	33486637	33496499	33496644	27	217	0	2	113	8	183	99	0.000266456	0.00591914	1.0,0.983	0.884	0.108	DAP3_EC109	SE	33491839	33491923	33486577	33486637	33496499	33496644	112	405	19	46	58	22	233	149	0.000855594	0.0286387	0.79,0.849	0.628	0.192	RBM6
FAM126A	FAM126A	chr7	-	22986570	22986866	22973850	22985782	22999874	23000034	117	106	44	89	20	164	198	99	1.77636e-15	3.11128e-12	0.571,0.373	0.057	0.415	DAP3_EC109	SE	22986570	22986866	22973850	22985782	22999874	23000034	245	461	44	68	104	87	298	149	1.63203e-14	3.17012e-10	0.736,0.772	0.374	0.38	RBM6
FAM126A	FAM126A	chr7	-	22986651	22986866	22973850	22985782	22999874	23000034	68	51	44	89	7	164	198	99	5.4512e-14	6.84736e-11	0.436,0.223	0.021	0.308	DAP3_EC109	SE	22986651	22986866	22973850	22985782	22999874	23000034	136	269	44	68	55	87	298	149	7.91589e-14	1.25805e-09	0.607,0.664	0.24	0.395	RBM6
TMEM241	TMEM241	chr18	-	21010594	21010641	21001330	21001408	21017744	21017925	107	100	24	8	160	5	146	99	0.000599385	0.0108941	0.751,0.894	0.956	-0.133	DAP3_EC109	SE	21010594	21010641	21001330	21001408	21017744	21017925	69	78	12	4	88	1	196	149	0.00122533	0.0363442	0.814,0.937	0.985	-0.11	RBM6
GOLIM4	GOLIM4	chr3	-	167758573	167758657	167754623	167754782	167759179	167759262	629	754	7	36	829	94	183	99	1.42083e-09	3.94395e-07	0.98,0.919	0.827	0.123	DAP3_EC109	SE	167758573	167758657	167754623	167754782	167759179	167759262	178	198	58	23	108	82	233	149	8.7609e-06	0.00117093	0.662,0.846	0.457	0.297	RBM6
PAM	PAM	chr5	+	102309819	102310140	102296861	102296933	102325975	102326105	577	642	128	113	613	275	198	99	2.28524e-07	2.32746e-05	0.693,0.74	0.527	0.189	DAP3_EC109	SE	102309819	102310140	102296861	102296933	102325975	102326105	743	1692	157	246	698	258	298	149	1.30323e-06	0.000315556	0.703,0.775	0.575	0.164	RBM6
SLC25A17	SLC25A17	chr22	-	41195026	41195087	41175012	41175129	41215198	41215350	101	165	53	22	185	15	160	99	0.00478262	0.0497363	0.541,0.823	0.884	-0.202	DAP3_EC109	SE	41195026	41195087	41175012	41175129	41215198	41215350	96	122	16	26	132	5	210	149	8.97188e-05	0.00601824	0.81,0.769	0.949	-0.159	RBM6
ITGB3BP	ITGB3BP	chr1	-	63975735	63975852	63974198	63974241	63988799	63988944	233	97	277	189	110	328	198	99	0.000310616	0.00663807	0.296,0.204	0.144	0.106	DAP3_EC109	SE	63975735	63975852	63974198	63974241	63988799	63988944	102	75	182	113	50	214	266	149	1.04977e-05	0.00132124	0.239,0.271	0.116	0.139	RBM6
KIAA1841	KIAA1841	chr2	+	61300592	61300686	61298740	61298927	61304054	61304293	122	238	41	35	279	17	193	99	0.000126003	0.00334027	0.604,0.777	0.894	-0.204	DAP3_EC109	SE	61300592	61300686	61298740	61298927	61304054	61304293	129	105	10	25	188	7	243	149	0.0014537	0.0404482	0.888,0.72	0.943	-0.139	RBM6
FAAH2	FAAH2	chrX	+	57478563	57478744	57474956	57475151	57515189	57515626	32	56	16	109	22	109	198	99	0.000437404	0.00859708	0.5,0.204	0.092	0.26	DAP3_EC109	SE	57478563	57478744	57474956	57475151	57515189	57515626	16	9	23	12	13	76	298	149	0.00059823	0.0222871	0.258,0.273	0.079	0.186	RBM6
ADAM15	ADAM15	chr1	+	155033890	155033965	155033238	155033308	155034379	155034451	100	164	52	97	442	144	174	99	0.00355276	0.0401241	0.522,0.49	0.636	-0.13	DAP3_EC109	SE	155033890	155033965	155033238	155033308	155034379	155034451	20	19	53	85	71	57	224	149	6.90991e-08	4.50743e-05	0.201,0.129	0.453	-0.288	RBM6
ZNF189	ZNF189	chr9	+	104161676	104161812	104161132	104161471	104162207	104162292	58	89	9	26	62	37	198	99	0.00360705	0.0405532	0.763,0.631	0.456	0.241	DAP3_EC109	SE	104161676	104161812	104161132	104161471	104162207	104162292	86	79	45	28	34	51	285	149	2.82222e-05	0.00256435	0.5,0.596	0.258	0.29	RBM6
LTBP1	LTBP1	chr2	+	33567904	33568030	33540210	33540336	33572433	33572577	294	735	90	149	1161	116	198	99	1.89045e-06	0.000128254	0.62,0.712	0.833	-0.167	DAP3_EC109	SE	33567904	33568030	33540210	33540336	33572433	33572577	267	91	159	69	1147	332	275	149	7.56303e-07	0.000211209	0.476,0.417	0.652	-0.206	RBM6
RBM6	RBM6	chr3	+	50036872	50036946	50012755	50012825	50085677	50085752	146	164	112	42	219	24	173	99	0.000205218	0.00484619	0.427,0.691	0.839	-0.28	DAP3_EC109	SE	50036872	50036946	50012755	50012825	50085677	50085752	93	107	39	29	324	42	223	149	0.00020787	0.010851	0.614,0.711	0.838	-0.175	RBM6
FAM114A1	FAM114A1	chr4	+	38942588	38942642	38937338	38937411	38945076	38947360	363	251	116	19	231	11	153	99	0.00129178	0.0191856	0.669,0.895	0.931	-0.149	DAP3_EC109	SE	38942588	38942642	38937338	38937411	38945076	38947360	185	276	36	42	374	23	203	149	0.00010917	0.00688697	0.79,0.828	0.923	-0.114	RBM6
EXOC1	EXOC1	chr4	+	56755053	56755098	56749988	56750094	56756388	56756552	1	48	67	64	68	82	144	99	0.00362778	0.0406832	0.01,0.34	0.363	-0.188	DAP3_EC109	SE	56755053	56755098	56749988	56750094	56756388	56756552	10	29	97	176	36	91	194	149	0.000342797	0.0153977	0.073,0.112	0.233	-0.141	RBM6
GALNT11	GALNT11	chr7	+	151724681	151724803	151722758	151722969	151791274	151791607	24	88	239	203	59	80	198	99	2.27292e-05	0.000881527	0.048,0.178	0.269	-0.156	DAP3_EC109	SE	151724681	151724803	151722758	151722969	151791274	151791607	31	25	101	96	84	80	271	149	7.65991e-08	4.72252e-05	0.144,0.125	0.366	-0.231	RBM6
RABGEF1	RABGEF1	chr7	+	66165755	66165836	66147152	66147245	66177153	66177211	31	60	12	4	61	42	180	99	0.00362216	0.0406514	0.587,0.892	0.444	0.296	DAP3_EC109	SE	66165755	66165836	66147152	66147245	66177153	66177211	22	73	6	25	23	30	230	149	9.46028e-05	0.00623857	0.704,0.654	0.332	0.347	RBM6
TPD52L1	TPD52L1	chr6	+	125578243	125578304	125574862	125574901	125583979	125585552	80	66	8	3	139	28	160	99	0.00457951	0.0481435	0.861,0.932	0.754	0.143	DAP3_EC109	SE	125578243	125578304	125574862	125574901	125583979	125585552	58	62	4	3	40	18	210	149	3.84307e-06	0.000662013	0.911,0.936	0.612	0.311	RBM6
LUCAT1	LUCAT1	chr5	-	90608894	90609046	90606730	90606849	90609454	90609594	57	18	3	4	55	0	198	99	0.00258655	0.0316525	0.905,0.692	1	-0.202	DAP3_EC109	SE	90608894	90609046	90606730	90606849	90609454	90609594	39	37	9	11	63	3	298	149	0.00152102	0.0416388	0.684,0.627	0.913	-0.258	RBM6
PLA2G4B	PLA2G4B	chr15	+	42139537	42139721	42138866	42139033	42139846	42140346	105	79	0	0	85	5	198	99	0.0011765	0.0179273	1.0,1.0	0.895	0.105	DAP3_EC109	SE	42139537	42139721	42138866	42139033	42139846	42140346	48	32	0	0	36	6	298	149	1.49828e-05	0.0017196	1.0,1.0	0.75	0.25	RBM6
WASH7P	WASH7P	chr1	-	17525	17742	16857	17055	17914	18061	53	61	1	0	55	4	198	99	0.00463395	0.048568	0.964,1.0	0.873	0.109	DAP3_EC109	SE	17525	17742	16857	17055	17914	18061	110	60	3	0	85	14	298	149	8.69953e-06	0.0011654	0.948,1.0	0.752	0.222	RBM6
CHDH	CHDH	chr3	-	53853215	53853358	53852964	53853067	53853558	53853701	12	9	22	92	2	61	198	99	0.00236561	0.0298112	0.214,0.047	0.016	0.115	DAP3_EC109	SE	53853215	53853358	53852964	53853067	53853558	53853701	13	8	41	35	3	86	292	149	0.000100786	0.00652391	0.139,0.104	0.017	0.104	RBM6
BIRC6	BIRC6	chr2	+	32660521	32660653	32658711	32658872	32661120	32661252	47	29	9	13	37	49	198	99	0.000118201	0.00317906	0.723,0.527	0.274	0.351	DAP3_EC109	SE	32660521	32660653	32658711	32658872	32661120	32661252	248	385	59	80	348	137	281	149	0.00158345	0.0428237	0.69,0.718	0.574	0.13	RBM6
BCL2L1	BCL2L1	chr20	-	30277146	30277226	30252260	30253889	30309646	30310151	1	4	27	42	21	54	179	99	0.000120657	0.00322395	0.02,0.05	0.177	-0.142	DAP3_EC109	SE	30277146	30277226	30252260	30253889	30309646	30310151	0	14	57	78	9	14	229	149	0.0009924	0.0318333	0.0,0.105	0.295	-0.242	RBM6
WAC	WAC	chr10	+	28884623	28884970	28879648	28879761	28897114	28897360	1004	1101	131	261	1556	554	198	99	0.000107592	0.00297463	0.793,0.678	0.584	0.152	DAP3_EC109	SE	28884623	28884970	28879648	28879761	28897114	28897360	162	202	197	191	178	339	298	149	0.000661665	0.0238696	0.291,0.346	0.208	0.111	RBM6
WAC	WAC	chr10	+	28884646	28884970	28879648	28879761	28897114	28897360	1005	1099	131	261	1550	554	198	99	0.000103396	0.00288034	0.793,0.678	0.583	0.153	DAP3_EC109	SE	28884646	28884970	28879648	28879761	28897114	28897360	157	199	197	191	171	339	298	149	0.000479991	0.0192106	0.285,0.343	0.201	0.113	RBM6
C11orf80	C11orf80	chr11	+	66563751	66564069	66555630	66555740	66568111	66568167	47	33	9	1	45	0	198	99	0.00138673	0.0202252	0.723,0.943	1	-0.167	DAP3_EC109	SE	66563751	66564069	66555630	66555740	66568111	66568167	25	32	3	12	42	1	298	149	0.00199492	0.0498074	0.806,0.571	0.955	-0.266	RBM6
CHID1	CHID1	chr11	-	908541	908645	904705	904859	910640	910810	118	106	0	0	63	4	198	99	0.00341343	0.0389736	1.0,1.0	0.887	0.113	DAP3_EC109	SE	908541	908645	904705	904859	910640	910810	61	62	0	0	31	4	253	149	0.000597162	0.0222829	1.0,1.0	0.82	0.18	RBM6
STRIP1	STRIP1	chr1	+	110583262	110583325	110582016	110582137	110584157	110584264	144	157	1	3	151	16	162	99	7.83921e-06	0.000394039	0.989,0.97	0.852	0.128	DAP3_EC109	SE	110583262	110583325	110582016	110582137	110584157	110584264	77	69	5	3	51	12	212	149	0.00191884	0.04851	0.915,0.942	0.749	0.179	RBM6
BMP1	BMP1	chr8	+	22058630	22059048	22054752	22054933	22059315	22059441	252	279	263	207	106	230	198	99	1.33142e-06	9.79128e-05	0.324,0.403	0.187	0.177	DAP3_EC109	SE	22058630	22059048	22054752	22054933	22059315	22059441	204	268	123	184	122	196	298	149	5.85839e-07	0.000174474	0.453,0.421	0.237	0.2	RBM6
TTC23	TTC23	chr15	-	99679341	99679604	99676527	99678332	99696352	99696502	51	70	0	0	65	4	198	99	0.00372695	0.041444	1.0,1.0	0.89	0.11	DAP3_EC109	SE	99679341	99679604	99676527	99678332	99696352	99696502	22	32	0	0	37	6	298	149	2.2648e-05	0.0021964	1.0,1.0	0.755	0.245	RBM6
TBL1X	TBL1X	chrX	+	9621468	9621729	9608312	9608400	9622254	9622362	384	439	74	66	331	203	198	99	2.59237e-13	2.57901e-10	0.722,0.769	0.449	0.297	DAP3_EC109	SE	9621468	9621729	9608312	9608400	9622254	9622362	222	206	195	149	80	213	298	149	2.23753e-10	7.66991e-07	0.363,0.409	0.158	0.228	RBM6
TBL1X	TBL1X	chrX	+	9621587	9621729	9608312	9608400	9622254	9622362	383	438	74	66	328	203	198	99	2.00062e-13	2.03926e-10	0.721,0.768	0.447	0.297	DAP3_EC109	SE	9621587	9621729	9608312	9608400	9622254	9622362	211	205	195	149	79	213	291	149	4.27211e-10	1.18548e-06	0.357,0.413	0.16	0.225	RBM6
FAHD2A	FAHD2A	chr2	+	96076274	96076320	96072688	96072905	96078181	96078290	89	74	0	6	63	11	145	99	0.001617	0.0226463	1.0,0.894	0.796	0.151	DAP3_EC109	SE	96076274	96076320	96072688	96072905	96078181	96078290	67	80	2	2	82	11	195	149	0.00139571	0.0395203	0.962,0.968	0.851	0.114	RBM6
GOLIM4	GOLIM4	chr3	-	167758573	167758651	167754623	167754782	167759179	167759262	360	408	7	36	395	94	177	99	4.81785e-10	1.65963e-07	0.966,0.864	0.702	0.213	DAP3_EC109	SE	167758573	167758651	167754623	167754782	167759179	167759262	87	83	58	23	45	82	227	149	2.76457e-05	0.00253569	0.496,0.703	0.265	0.334	RBM6
SUGP2	SUGP2	chr19	-	19104446	19104608	19101701	19101958	19105174	19105295	24	45	91	50	90	9	198	99	2.32037e-14	3.20613e-11	0.117,0.31	0.833	-0.619	DAP3_EC109	SE	19104446	19104608	19101701	19101958	19105174	19105295	55	83	52	77	84	32	298	149	0.000641961	0.0234149	0.346,0.35	0.568	-0.22	RBM6
MRTFA	MRTFA	chr22	-	40859246	40859290	40831502	40831558	40948109	40948371	34	83	4	6	84	0	143	99	0.00128084	0.0190549	0.855,0.905	1	-0.12	DAP3_EC109	SE	40859246	40859290	40831502	40831558	40948109	40948371	56	69	4	9	48	0	193	149	0.00136171	0.0389042	0.915,0.855	1	-0.115	RBM6
LOC102606465	LOC102606465	chr1	+	101549016	101549130	101546442	101546554	101552407	101552935	75	192	13	8	197	2	198	99	0.000340852	0.00712154	0.743,0.923	0.98	-0.147	DAP3_EC109	SE	101549016	101549130	101546442	101546554	101552407	101552935	82	140	4	17	94	1	263	149	0.00116524	0.0353598	0.921,0.823	0.982	-0.11	RBM6
PHF14	PHF14	chr7	+	11101417	11101478	11091238	11091407	11101590	11101712	110	139	1	2	114	17	160	99	2.1625e-07	2.23355e-05	0.986,0.977	0.806	0.175	DAP3_EC109	SE	11101417	11101478	11091238	11091407	11101590	11101712	32	44	12	11	13	29	210	149	7.47405e-07	0.000209393	0.654,0.739	0.241	0.456	RBM6
C21orf58	C21orf58	chr21	-	47738698	47738875	47737925	47738134	47742552	47743813	111	258	45	37	247	13	198	99	8.25279e-05	0.00241816	0.552,0.777	0.905	-0.24	DAP3_EC109	SE	47738698	47738875	47737925	47738134	47742552	47743813	43	19	21	13	100	14	298	149	0.000164435	0.00927007	0.506,0.422	0.781	-0.317	RBM6
MAFK	MAFK	chr7	+	1577879	1578093	1570337	1570534	1578784	1578864	468	1801	951	1431	1502	937	198	99	0.0031631	0.0368064	0.197,0.386	0.445	-0.154	DAP3_EC109	SE	1577879	1578093	1570337	1570534	1578784	1578864	233	140	391	458	794	679	298	149	2.89954e-09	4.87747e-06	0.23,0.133	0.369	-0.188	RBM6
MAFK	MAFK	chr7	+	1577941	1578093	1570337	1570534	1578784	1578864	470	1801	951	1431	1501	937	198	99	0.00319823	0.0371215	0.198,0.386	0.445	-0.153	DAP3_EC109	SE	1577941	1578093	1570337	1570534	1578784	1578864	235	140	391	458	792	679	298	149	4.67074e-09	6.74825e-06	0.231,0.133	0.368	-0.186	RBM6
LINC00473	LINC00473	chr6	-	166362742	166363107	166337535	166338147	166401016	166401527	726	375	52	301	347	427	198	99	0.00412455	0.0446915	0.875,0.384	0.289	0.34	DAP3_EC109	SE	166362742	166363107	166337535	166338147	166401016	166401527	166	26	142	13	177	347	298	149	6.87512e-05	0.00497479	0.369,0.5	0.203	0.231	RBM6
MTDH	MTDH	chr8	+	98711981	98712075	98703179	98703416	98718853	98718978	463	648	348	244	996	173	193	99	1.99627e-06	0.000133539	0.406,0.577	0.747	-0.256	DAP3_EC109	SE	98711981	98712075	98703179	98703416	98718853	98718978	930	1020	280	234	1280	183	243	149	6.56885e-05	0.00480188	0.671,0.728	0.811	-0.112	RBM6
MIR4435-2HG	MIR4435-2HG	chr2	-	112005724	112005818	111966064	111966513	112101637	112101814	12	26	15	18	39	6	193	99	0.000214437	0.00500525	0.291,0.426	0.769	-0.411	DAP3_EC109	SE	112005724	112005818	111966064	111966513	112101637	112101814	36	89	6	22	49	1	243	149	0.000261198	0.0127763	0.786,0.713	0.968	-0.218	RBM6

## Sheet: MXE
GeneID	geneSymbol	chr	strand	X1stExonStart_0base.DAP3	X1stExonEnd.DAP3	X2ndExonStart_0base.DAP3	X2ndExonEnd.DAP3	upstreamES.DAP3	upstreamEE.DAP3	downstreamES.DAP3	downstreamEE.DAP3	IJC_KD_sh1.DAP3	IJC_KD_sh2.DAP3	SJC_KD_sh1.DAP3	SJC_KD_sh2.DAP3	IJC_scr.DAP3	SJC_scr.DAP3	IncFormLen.DAP3	SkipFormLen.DAP3	PValue.DAP3	FDR.DAP3	IncLevel1.DAP3	IncLevel2.DAP3	IncLevelDifference.DAP3	target_gene.DAP3	type	X1stExonStart_0base.RBM6	X1stExonEnd.RBM6	X2ndExonStart_0base.RBM6	X2ndExonEnd.RBM6	upstreamES.RBM6	upstreamEE.RBM6	downstreamES.RBM6	downstreamEE.RBM6	IJC_KD_sh1.RBM6	IJC_KD_sh2.RBM6	SJC_KD_sh1.RBM6	SJC_KD_sh2.RBM6	IJC_scr.RBM6	SJC_scr.RBM6	IncFormLen.RBM6	SkipFormLen.RBM6	PValue.RBM6	FDR.RBM6	IncLevel1.RBM6	IncLevel2.RBM6	IncLevelDifference.RBM6	target_gene.RBM6
ZNF266	ZNF266	chr19	-	9544343	9544459	9544740	9544911	9530740	9530894	9545473	9545535	26	22	39	40	19	102	198	198	0.000234134	0.00481684	0.4,0.355	0.157	0.221	DAP3_EC109	MXE	9544343	9544459	9544740	9544911	9530740	9530894	9545473	9545535	8	11	35	56	1	40	298	265	0.00176865	0.0313611	0.169,0.149	0.022	0.137	RBM6
PGAP2	PGAP2	chr11	+	3844138	3844223	3844842	3844970	3832479	3832654	3845112	3845365	19	28	32	14	41	7	184	198	0.00128263	0.0164319	0.39,0.683	0.863	-0.327	DAP3_EC109	MXE	3844138	3844223	3844842	3844970	3832479	3832654	3845112	3845365	25	19	27	49	43	14	234	277	8.85029e-05	0.004042	0.523,0.315	0.784	-0.365	RBM6
PPOX	PPOX	chr1	+	161137128	161137276	161137784	161137917	161136889	161137024	161138221	161138366	5	13	234	243	32	198	198	198	3.38519e-06	0.000182923	0.021,0.051	0.139	-0.103	DAP3_EC109	MXE	161137128	161137276	161137784	161137917	161136889	161137024	161138221	161138366	0	0	41	37	9	65	297	282	4.66199e-05	0.00250154	0.0,0.0	0.116	-0.116	RBM6
TEAD1	TEAD1	chr11	+	12886384	12886447	12901254	12901389	12883796	12883861	12902551	12902598	65	255	562	986	638	1850	162	198	0.000452437	0.00782873	0.124,0.24	0.297	-0.115	DAP3_EC109	MXE	12886384	12886447	12901254	12901389	12883796	12883861	12902551	12902598	72	59	410	341	251	724	212	284	4.63865e-05	0.0024943	0.19,0.188	0.317	-0.128	RBM6
AHRR	AHRR	chr5	+	353844	354026	376724	376831	344007	344079	413458	413548	639	383	844	728	293	1259	198	198	2.22267e-10	1.05357e-07	0.431,0.345	0.189	0.199	DAP3_EC109	MXE	353844	354026	376724	376831	344007	344079	413458	413548	263	212	499	218	259	828	298	256	0.000102342	0.00450638	0.312,0.455	0.212	0.172	RBM6
AHRR	AHRR	chr5	+	353844	354026	413458	413548	344007	344079	422843	422973	598	367	809	572	286	650	198	189	0.00216689	0.0237639	0.414,0.38	0.296	0.101	DAP3_EC109	MXE	353844	354026	413458	413548	344007	344079	422843	422973	248	184	239	158	245	489	298	239	1.20518e-06	0.000178409	0.454,0.483	0.287	0.182	RBM6
ZYG11A	ZYG11A	chr1	+	53343596	53343646	53346272	53346501	53343353	53343515	53347142	53347337	23	27	44	31	34	17	149	198	0.00345522	0.0331039	0.41,0.536	0.727	-0.254	DAP3_EC109	MXE	53343596	53343646	53346272	53346501	53343353	53343515	53347142	53347337	11	17	19	27	38	11	199	298	1.70643e-05	0.00125121	0.464,0.485	0.838	-0.363	RBM6
DNAH17-AS1	DNAH17-AS1	chr17	+	76485794	76485884	76486622	76486921	76485456	76485656	76489168	76489300	153	204	1	11	165	46	189	198	1.74339e-11	1.22108e-08	0.994,0.951	0.79	0.182	DAP3_EC109	MXE	76485794	76485884	76486622	76486921	76485456	76485656	76489168	76489300	54	24	20	12	26	37	239	298	0.00028165	0.00928051	0.771,0.714	0.467	0.275	RBM6
TEAD1	TEAD1	chr11	+	12886232	12886295	12886384	12886447	12883796	12883861	12901254	12901389	294	260	170	644	414	1833	162	162	0.00137293	0.0172681	0.634,0.288	0.184	0.277	DAP3_EC109	MXE	12886232	12886295	12886384	12886447	12883796	12883861	12901254	12901389	122	165	209	148	151	819	212	212	3.3153e-10	1.16732e-06	0.369,0.527	0.156	0.292	RBM6
TEAD1	TEAD1	chr11	+	12886232	12886295	12886384	12886447	12883796	12883861	12902551	12902598	194	240	65	255	356	638	162	162	0.000971642	0.0135308	0.749,0.485	0.358	0.259	DAP3_EC109	MXE	12886232	12886295	12886384	12886447	12883796	12883861	12902551	12902598	119	155	72	59	127	251	212	212	2.16603e-11	2.28798e-07	0.623,0.724	0.336	0.337	RBM6
MPHOSPH9	MPHOSPH9	chr12	-	123687237	123687631	123687660	123687922	123686710	123686866	123694602	123694709	67	151	71	61	139	29	198	198	0.00118828	0.0155635	0.486,0.712	0.827	-0.228	DAP3_EC109	MXE	123687237	123687631	123687660	123687922	123686710	123686866	123694602	123694709	120	66	84	94	202	89	298	298	0.00314319	0.0462416	0.588,0.413	0.694	-0.194	RBM6
LRP5	LRP5	chr11	+	68208730	68208849	68213040	68213154	68207244	68207384	68213903	68214001	13	21	22	55	4	81	198	198	2.20466e-06	0.000129647	0.371,0.276	0.047	0.277	DAP3_EC109	MXE	68208730	68208849	68213040	68213154	68207244	68207384	68213903	68214001	2	5	20	15	0	39	268	263	0.00151573	0.0283258	0.089,0.246	0	0.167	RBM6
STEAP3	STEAP3	chr2	+	119988315	119988610	119996888	119997006	119981409	119981464	120003064	120003564	71	67	38	30	116	24	198	198	0.00243674	0.0258066	0.651,0.691	0.829	-0.158	DAP3_EC109	MXE	119988315	119988610	119996888	119997006	119981409	119981464	120003064	120003564	201	178	29	54	135	8	298	267	0.000344977	0.0106639	0.861,0.747	0.938	-0.134	RBM6
HMGN1	HMGN1	chr21	-	40717755	40717884	40719304	40719409	40717071	40717200	40720217	40720265	32	77	146	219	164	328	198	198	0.00574175	0.0471655	0.18,0.26	0.333	-0.113	DAP3_EC109	MXE	40717755	40717884	40719304	40719409	40717071	40717200	40720217	40720265	39	28	100	109	65	88	254	278	0.000839124	0.019227	0.299,0.219	0.447	-0.188	RBM6

## Sheet: A3SS
GeneID	geneSymbol	chr	strand	longExonStart_0base.DAP3	longExonEnd.DAP3	shortES.DAP3	shortEE.DAP3	flankingES.DAP3	flankingEE.DAP3	IJC_KD_sh1.DAP3	IJC_KD_sh2.DAP3	SJC_KD_sh1.DAP3	SJC_KD_sh2.DAP3	IJC_scr.DAP3	SJC_scr.DAP3	IncFormLen.DAP3	SkipFormLen.DAP3	PValue.DAP3	FDR.DAP3	IncLevel1.DAP3	IncLevel2.DAP3	IncLevelDifference.DAP3	target_gene.DAP3	type	longExonStart_0base.RBM6	longExonEnd.RBM6	shortES.RBM6	shortEE.RBM6	flankingES.RBM6	flankingEE.RBM6	IJC_KD_sh1.RBM6	IJC_KD_sh2.RBM6	SJC_KD_sh1.RBM6	SJC_KD_sh2.RBM6	IJC_scr.RBM6	SJC_scr.RBM6	IncFormLen.RBM6	SkipFormLen.RBM6	PValue.RBM6	FDR.RBM6	IncLevel1.RBM6	IncLevel2.RBM6	IncLevelDifference.RBM6	target_gene.RBM6
SUGP2	SUGP2	chr19	-	19101695	19104549	19101695	19101958	19105174	19105295	400	330	91	50	518	9	198	99	7.77156e-16	1.04515e-11	0.687,0.767	0.966	-0.239	DAP3_EC109	A3SS	19101695	19104549	19101695	19101958	19105174	19105295	245	242	52	77	273	32	298	149	0.00100483	0.0414833	0.702,0.611	0.81	-0.154	RBM6
FOXL2NB	FOXL2NB	chr3	+	138668353	138668481	138668361	138668481	138666058	138666306	67	44	7	11	60	1	107	99	0.000938703	0.0259008	0.899,0.787	0.982	-0.139	DAP3_EC109	A3SS	138668353	138668481	138668361	138668481	138666058	138666306	32	25	6	4	39	0	157	149	0.000848864	0.0369736	0.835,0.856	1	-0.155	RBM6
KHDC4	KHDC4	chr1	-	155891165	155891419	155891165	155891318	155891651	155891709	707	479	127	82	813	76	198	99	0.000625254	0.0194555	0.736,0.745	0.842	-0.102	DAP3_EC109	A3SS	155891165	155891419	155891165	155891318	155891651	155891709	482	572	90	121	687	63	250	149	4.51307e-05	0.00424438	0.761,0.738	0.867	-0.117	RBM6

## Sheet: A5SS
GeneID	geneSymbol	chr	strand	longExonStart_0base.DAP3	longExonEnd.DAP3	shortES.DAP3	shortEE.DAP3	flankingES.DAP3	flankingEE.DAP3	IJC_KD_sh1.DAP3	IJC_KD_sh2.DAP3	SJC_KD_sh1.DAP3	SJC_KD_sh2.DAP3	IJC_scr.DAP3	SJC_scr.DAP3	IncFormLen.DAP3	SkipFormLen.DAP3	PValue.DAP3	FDR.DAP3	IncLevel1.DAP3	IncLevel2.DAP3	IncLevelDifference.DAP3	target_gene.DAP3	type	longExonStart_0base.RBM6	longExonEnd.RBM6	shortES.RBM6	shortEE.RBM6	flankingES.RBM6	flankingEE.RBM6	IJC_KD_sh1.RBM6	IJC_KD_sh2.RBM6	SJC_KD_sh1.RBM6	SJC_KD_sh2.RBM6	IJC_scr.RBM6	SJC_scr.RBM6	IncFormLen.RBM6	SkipFormLen.RBM6	PValue.RBM6	FDR.RBM6	IncLevel1.RBM6	IncLevel2.RBM6	IncLevelDifference.RBM6	target_gene.RBM6
TIA1	TIA1	chr2	-	70443884	70444126	70444017	70444126	70443535	70443631	154	112	194	224	95	360	198	99	6.23779e-06	0.000502277	0.284,0.2	0.117	0.125	DAP3_EC109	A5SS	70443884	70444126	70444017	70444126	70443535	70443631	58	69	97	324	40	367	282	149	1.53217e-05	0.00173338	0.24,0.101	0.054	0.116	RBM6
ATXN2L	ATXN2L	chr16	+	28847253	28847497	28847253	28847443	28847646	28847811	487	390	23	175	290	209	153	99	0.000204412	0.00648627	0.932,0.591	0.473	0.289	DAP3_EC109	A5SS	28847253	28847497	28847253	28847443	28847646	28847811	48	70	8	15	51	34	203	149	0.000165097	0.00914281	0.815,0.774	0.524	0.27	RBM6
SCARB1	SCARB1	chr12	-	125270652	125271049	125270902	125271049	125261402	125263132	132	56	89	50	101	12	198	99	1.694e-09	1.37504e-06	0.426,0.359	0.808	-0.416	DAP3_EC109	A5SS	125270652	125271049	125270902	125271049	125261402	125263132	59	57	27	29	108	15	298	149	0.000101653	0.00627685	0.522,0.496	0.783	-0.274	RBM6
GMPPA	GMPPA	chr2	+	220363612	220363976	220363612	220363660	220364682	220364737	52	38	59	38	68	31	198	99	0.00230341	0.0392821	0.306,0.333	0.523	-0.204	DAP3_EC109	A5SS	220363612	220363976	220363612	220363660	220364682	220364737	27	67	56	59	81	28	298	149	5.19049e-05	0.00365732	0.194,0.362	0.591	-0.313	RBM6
BPHL	BPHL	chr6	+	3137595	3137727	3137595	3137656	3138274	3138413	42	46	11	20	66	4	170	99	0.000300716	0.00871264	0.69,0.573	0.906	-0.275	DAP3_EC109	A5SS	3137595	3137727	3137595	3137656	3138274	3138413	58	36	4	18	47	0	220	149	0.000110309	0.00667547	0.908,0.575	1	-0.258	RBM6
TSN	TSN	chr2	+	122513120	122513529	122513120	122513421	122518984	122519100	48	92	13	11	101	3	198	99	0.00089347	0.0196353	0.649,0.807	0.944	-0.216	DAP3_EC109	A5SS	122513120	122513529	122513120	122513421	122518984	122519100	58	19	5	7	60	0	257	149	0.000131998	0.0077046	0.871,0.611	1	-0.259	RBM6
C5orf22	C5orf22	chr5	+	31534378	31534524	31534378	31534432	31535850	31536000	313	367	68	56	440	33	191	99	0.000113524	0.00415508	0.705,0.773	0.874	-0.135	DAP3_EC109	A5SS	31534378	31534524	31534378	31534432	31535850	31536000	539	590	71	115	761	50	241	149	5.43087e-06	0.000886396	0.824,0.76	0.904	-0.112	RBM6
FDPS	FDPS	chr1	+	155288455	155288911	155288455	155288646	155289401	155289479	62	36	1	1	42	6	198	99	0.00215244	0.0373339	0.969,0.947	0.778	0.18	DAP3_EC109	A5SS	155288455	155288911	155288455	155288646	155289401	155289479	67	44	0	2	131	13	298	149	0.000489399	0.0202543	1.0,0.917	0.834	0.125	RBM6
MDC1	MDC1	chr6	-	30675342	30676134	30675912	30676134	30675160	30675231	14	42	9	26	122	17	198	99	1.36242e-05	0.000873444	0.438,0.447	0.782	-0.34	DAP3_EC109	A5SS	30675342	30676134	30675912	30676134	30675160	30675231	139	54	27	26	196	10	298	149	1.44768e-05	0.00168515	0.72,0.509	0.907	-0.292	RBM6
HOOK2	HOOK2	chr19	-	12885448	12885555	12885482	12885555	12883807	12883858	7	24	43	95	23	33	133	99	0.00147604	0.0281163	0.108,0.158	0.342	-0.209	DAP3_EC109	A5SS	12885448	12885555	12885482	12885555	12883807	12883858	4	6	44	51	21	53	183	149	0.000808066	0.0287592	0.069,0.087	0.244	-0.166	RBM6
SQSTM1	SQSTM1	chr5	+	179233392	179233591	179233392	179233449	179238573	179238682	96	170	5	8	118	18	198	99	0.00278868	0.0450107	0.906,0.914	0.766	0.144	DAP3_EC109	A5SS	179233392	179233591	179233392	179233449	179238573	179238682	38	28	0	0	70	7	291	149	8.1374e-05	0.00528705	1.0,1.0	0.837	0.163	RBM6

## Sheet: IR
GeneID	geneSymbol	chr	strand	riExonStart_0base.DAP3	riExonEnd.DAP3	upstreamES.DAP3	upstreamEE.DAP3	downstreamES.DAP3	downstreamEE.DAP3	IJC_KD_sh1.DAP3	IJC_KD_sh2.DAP3	SJC_KD_sh1.DAP3	SJC_KD_sh2.DAP3	IJC_scr.DAP3	SJC_scr.DAP3	IncFormLen.DAP3	SkipFormLen.DAP3	PValue.DAP3	FDR.DAP3	IncLevel1.DAP3	IncLevel2.DAP3	IncLevelDifference.DAP3	target_gene.DAP3	type	riExonStart_0base.RBM6	riExonEnd.RBM6	upstreamES.RBM6	upstreamEE.RBM6	downstreamES.RBM6	downstreamEE.RBM6	IJC_KD_sh1.RBM6	IJC_KD_sh2.RBM6	SJC_KD_sh1.RBM6	SJC_KD_sh2.RBM6	IJC_scr.RBM6	SJC_scr.RBM6	IncFormLen.RBM6	SkipFormLen.RBM6	PValue.RBM6	FDR.RBM6	IncLevel1.RBM6	IncLevel2.RBM6	IncLevelDifference.RBM6	target_gene.RBM6
DNAJB2	DNAJB2	chr2	+	220149353	220151617	220149353	220149557	220150708	220151617	211	256	91	297	404	912	198	99	0.000116107	0.00466907	0.537,0.301	0.181	0.238	DAP3_EC109	RI	220149353	220151617	220149353	220149557	220150708	220151617	295	386	47	109	159	80	298	149	0.000379255	0.0205733	0.758,0.639	0.498	0.201	RBM6
HEXD	HEXD	chr17	+	80398138	80398489	80398138	80398210	80398348	80398489	13	22	9	3	27	0	198	99	0.000151652	0.00570852	0.419,0.786	1	-0.397	DAP3_EC109	RI	80398138	80398489	80398138	80398210	80398348	80398489	43	33	10	6	39	0	287	149	5.3143e-05	0.00727761	0.691,0.741	1	-0.284	RBM6
PIN1	PIN1	chr19	+	9959765	9960365	9959765	9959987	9960208	9960365	357	527	2	11	406	40	198	99	9.08441e-10	7.78361e-07	0.989,0.96	0.835	0.139	DAP3_EC109	RI	9959765	9960365	9959765	9959987	9960208	9960365	276	191	5	13	216	30	298	149	7.65095e-05	0.00894687	0.965,0.88	0.783	0.139	RBM6
THRAP3	THRAP3	chr1	+	36759451	36759842	36759451	36759536	36759650	36759842	48	54	73	14	61	6	198	99	0.00176387	0.0295539	0.247,0.659	0.836	-0.383	DAP3_EC109	RI	36759451	36759842	36759451	36759536	36759650	36759842	60	54	54	46	64	14	263	149	1.52464e-05	0.00317629	0.386,0.399	0.721	-0.328	RBM6
