# Supplementary material for: Multilayered control of splicing regulatory networks by DAP3 leads to widespread alternative splicing changes in cancer
Source: Nat Commun. 2022 Apr 4;13:1793. doi: 10.1038/s41467-022-29400-7 (PMC8980049; doi:10.1038/s41467-022-29400-7)
Supplement: Supplementary file 9 — Supplementary Data 6 [file 41467_2022_29400_MOESM9_ESM.xlsx]

## Sheet: SE
ID	GeneID	geneSymbol	chr	strand	exonStart_0base	exonEnd	upstreamES	upstreamEE	downstreamES	downstreamEE	ID_1	IJC_SAMPLE_1	SJC_SAMPLE_1	IJC_SAMPLE_2	SJC_SAMPLE_2	IncFormLen	SkipFormLen	PValue	FDR	IncLevel1	IncLevel2	IncLevelDifference
626	FBXO41	FBXO41	chr2	-	73493020	73493094	73492409	73492768	73493584	73493810	626	16,5,13,16,64,7,9,2,10,15,31,18,18	11,4,7,0,29,11,8,4,17,5,4,6,3	21,8,3,56,3,1,2,1,14,13,6,5,10	0,3,0,3,0,1,1,0,2,5,1,0,3	148	74	6.2335e-06	0.000434813	0.421,0.385,0.481,1.0,0.525,0.241,0.36,0.2,0.227,0.6,0.795,0.6,0.75	1.0,0.571,1.0,0.903,1.0,0.333,0.5,1.0,0.778,0.565,0.75,1.0,0.625	-0.265
710	KCTD9	KCTD9	chr8	-	25303644	25303766	25298092	25298189	25315714	25315949	710	77,58,130,22,42,84,78,26,102,39,103,72,28	3,9,16,0,15,13,13,4,10,4,1,2,4	33,23,21,81,7,79,53,33,95,29,18,93,43	0,1,0,0,0,0,1,1,5,10,0,7,3	148	74	1.73706e-05	0.00106766	0.928,0.763,0.802,1.0,0.583,0.764,0.75,0.765,0.836,0.83,0.981,0.947,0.778	1.0,0.92,1.0,1.0,1.0,1.0,0.964,0.943,0.905,0.592,1.0,0.869,0.878	-0.103
841	ZNF263	ZNF263	chr16	+	3335058	3335239	3333490	3334205	3336022	3336149	841	25,21,9,10,7,26,20,12,20,23,24,25,23	11,12,10,3,14,12,18,5,15,4,11,9,15	6,11,18,33,8,24,11,27,25,5,13,36,13	2,1,1,10,2,10,3,6,5,8,2,5,6	148	74	0.00142811	0.0477788	0.532,0.467,0.31,0.625,0.2,0.52,0.357,0.545,0.4,0.742,0.522,0.581,0.434	0.6,0.846,0.9,0.623,0.667,0.545,0.647,0.692,0.714,0.238,0.765,0.783,0.52	-0.177
844	ZNF263	ZNF263	chr16	+	3335680	3335754	3333490	3334205	3336022	3336149	844	27,30,24,7,21,21,22,18,28,29,30,21,31	11,12,10,3,14,12,18,5,15,4,11,9,15	13,8,14,42,7,26,8,34,41,12,18,33,22	2,1,1,10,2,10,3,6,5,8,2,5,6	148	74	0.000467351	0.018335	0.551,0.556,0.545,0.538,0.429,0.467,0.379,0.643,0.483,0.784,0.577,0.538,0.508	0.765,0.8,0.875,0.677,0.636,0.565,0.571,0.739,0.804,0.429,0.818,0.767,0.647	-0.161
1524	LAS1L	LAS1L	chrX	-	64744443	64744494	64743935	64744142	64744844	64744930	1524	8,33,5,3,13,20,6,10,9,27,21,3,15	106,180,213,91,129,216,253,75,114,67,136,251,130	32,4,2,10,4,7,5,5,94,11,4,80,1	17,46,30,106,27,64,43,46,26,67,53,41,76	125	74	0.000498267	0.0193481	0.043,0.098,0.014,0.019,0.056,0.052,0.014,0.073,0.045,0.193,0.084,0.007,0.064	0.527,0.049,0.038,0.053,0.081,0.061,0.064,0.06,0.682,0.089,0.043,0.536,0.008	-0.118
1649	KIAA2026	KIAA2026	chr9	-	5944870	5944960	5929043	5929159	5968018	5969436	1649	26,29,24,10,20,16,29,9,33,11,42,13,29	1,3,5,1,0,4,1,3,0,2,2,0,0	11,18,5,49,8,25,13,18,24,11,8,24,16	0,0,0,0,0,1,0,2,0,0,1,1,0	148	74	9.71962e-05	0.00477767	0.929,0.829,0.706,0.833,1.0,0.667,0.935,0.6,1.0,0.733,0.913,1.0,1.0	1.0,1.0,1.0,1.0,1.0,0.926,1.0,0.818,1.0,1.0,0.8,0.923,1.0	-0.102
2686	LRIF1	LRIF1	chr1	-	111493909	111495437	111492472	111492745	111506242	111506544	2686	260,31,98,16,54,127,94,28,39,81,110,78,74	130,16,32,18,67,87,29,31,69,48,32,27,49	37,19,28,89,21,40,16,29,47,21,33,51,36	14,7,8,18,7,11,7,6,28,12,14,21,11	148	74	0.00112814	0.0391226	0.5,0.492,0.605,0.308,0.287,0.422,0.618,0.311,0.22,0.458,0.632,0.591,0.43	0.569,0.576,0.636,0.712,0.6,0.645,0.533,0.707,0.456,0.467,0.541,0.548,0.621	-0.134
2703	MYH11	MYH11	chr16	-	15802659	15802698	15796991	15797980	15808765	15808938	2703	566,39,171,1275,718,955,14,40,11,531,52,4,1	433,432,94,720,347,883,123,177,45,997,139,47,29	22223,328,110,37,95,2029,2452,787,143306,3326,633,41367,51	15761,232,133,67,97,1561,945,619,65039,1233,432,22887,52	113	74	2.59072e-08	3.47496e-06	0.461,0.056,0.544,0.537,0.575,0.415,0.069,0.129,0.138,0.259,0.197,0.053,0.022	0.48,0.481,0.351,0.266,0.391,0.46,0.63,0.454,0.591,0.639,0.49,0.542,0.391	-0.209
2766	PELO	PELO	chr5	+	52095718	52096954	52083749	52084248	52097242	52099878	2766	185,157,84,82,157,105,156,151,149,110,60,107,133	3,3,0,10,0,8,5,8,2,7,3,1,3	68,32,34,57,29,105,65,71,144,69,37,94,55	14,8,0,0,1,7,5,4,49,4,5,30,2	148	74	1.1616e-08	1.71091e-06	0.969,0.963,1.0,0.804,1.0,0.868,0.94,0.904,0.974,0.887,0.909,0.982,0.957	0.708,0.667,1.0,1.0,0.935,0.882,0.867,0.899,0.595,0.896,0.787,0.61,0.932	0.106
2896	MTCL1	MTCL1	chr18	+	8792995	8793118	8785933	8786089	8796229	8796460	2896	2,1,8,0,4,3,46,0,0,5,0,25,3	20,10,27,9,26,5,347,13,6,19,24,84,70	112,3,1,4,0,9,2,4,124,4,5,70,0	26,5,3,43,1,13,5,7,18,6,0,17,4	148	74	1.70487e-06	0.000138543	0.048,0.048,0.129,0.0,0.071,0.231,0.062,0.0,0.0,0.116,0.0,0.13,0.021	0.683,0.231,0.143,0.044,0.0,0.257,0.167,0.222,0.775,0.25,1.0,0.673,0.0	-0.276
2965	LOC101929709	LOC101929709	chr8	-	90737745	90737869	90736856	90737194	90769272	90769939	2965	30,41,27,6,30,17,15,4,33,24,19,14,5	4,3,0,5,0,0,3,0,4,5,2,0,0	24,6,3,9,5,16,6,8,53,5,16,31,15	0,0,0,1,0,0,0,0,0,1,0,0,1	148	74	3.1039e-08	4.09543e-06	0.789,0.872,1.0,0.375,1.0,1.0,0.714,1.0,0.805,0.706,0.826,1.0,1.0	1.0,1.0,1.0,0.818,1.0,1.0,1.0,1.0,1.0,0.714,1.0,1.0,0.882	-0.102
3109	FLNA	FLNA	chrX	-	153585618	153585642	153583192	153583440	153585801	153585991	3109	899,463,3821,316,1323,2499,355,599,997,697,978,1063,1224	849,530,1825,926,1109,1113,384,835,625,1107,788,338,466	2030,111,44,97,59,483,334,299,3652,956,208,4572,126	11638,298,118,168,95,1531,1110,766,55671,1781,447,34951,123	98	74	0	0	0.444,0.397,0.613,0.205,0.474,0.629,0.411,0.351,0.546,0.322,0.484,0.704,0.665	0.116,0.22,0.22,0.304,0.319,0.192,0.185,0.228,0.047,0.288,0.26,0.09,0.436	0.257
3281	LPP	LPP	chr3	+	187943192	187943315	187870808	187871151	188123899	188124101	3281	140,3,110,44,71,16,86,20,22,19,106,69,4	9,1,3,0,4,1,3,3,0,1,4,6,1	182,56,21,118,4,208,66,25,349,76,11,27,45	0,2,1,2,0,1,3,0,0,1,0,0,0	148	74	1.89821e-08	2.63729e-06	0.886,0.6,0.948,1.0,0.899,0.889,0.935,0.769,1.0,0.905,0.93,0.852,0.667	1.0,0.933,0.913,0.967,1.0,0.99,0.917,1.0,1.0,0.974,1.0,1.0,1.0	-0.109
4437	ZSCAN20	ZSCAN20	chr1	+	33954714	33954791	33954064	33954251	33955117	33955202	4437	9,8,27,7,10,2,11,2,6,9,14,10,10	0,2,2,0,1,3,2,1,5,1,1,4,3	7,5,1,24,5,27,3,7,6,11,12,25,12	0,1,0,2,0,0,0,1,0,1,0,1,3	148	74	4.15245e-11	1.06926e-08	1.0,0.667,0.871,1.0,0.833,0.25,0.733,0.5,0.375,0.818,0.875,0.556,0.625	1.0,0.714,1.0,0.857,1.0,1.0,1.0,0.778,1.0,0.846,1.0,0.926,0.667	-0.207
4553	ZNF815P	ZNF815P	chr7	+	5873157	5873199	5862790	5863157	5879579	5879706	4553	13,2,6,1,8,4,3,1,9,5,13,1,1	4,1,2,3,0,1,0,1,5,4,1,0,1	4,1,4,6,1,9,8,11,7,1,1,1,2	0,0,0,2,0,0,2,0,0,0,0,0,0	116	74	6.78917e-09	1.06002e-06	0.675,0.561,0.657,0.175,1.0,0.718,1.0,0.389,0.535,0.444,0.892,1.0,0.389	1.0,1.0,1.0,0.657,1.0,1.0,0.718,1.0,1.0,1.0,1.0,1.0,1.0	-0.303
4905	LRRC14	LRRC14	chr8	+	145744132	145744199	145743375	145743425	145744998	145745438	4905	4,1,19,12,12,21,17,0,19,8,9,17,5	3,10,4,3,4,5,9,3,4,1,3,10,2	1,0,0,2,0,2,3,0,6,3,2,1,2	5,2,2,0,3,1,2,3,8,5,1,3,12	141	74	9.05583e-07	7.98466e-05	0.412,0.05,0.714,0.677,0.612,0.688,0.498,0.0,0.714,0.808,0.612,0.472,0.567	0.095,0.0,0.0,1.0,0.0,0.512,0.44,0.0,0.282,0.239,0.512,0.149,0.08	0.27
5329	UBXN11	UBXN11	chr1	-	26628184	26628213	26624452	26624553	26633082	26633195	5329	16,10,16,1,2,22,14,9,2,20,17,11,11	2,1,12,6,4,3,2,7,0,8,4,5,2	2,4,4,5,1,6,7,4,7,4,3,15,8	0,2,0,0,2,3,1,0,1,0,0,2,2	103	74	1.60724e-05	0.000998144	0.852,0.878,0.489,0.107,0.264,0.84,0.834,0.48,1.0,0.642,0.753,0.612,0.798	1.0,0.59,1.0,1.0,0.264,0.59,0.834,1.0,0.834,1.0,1.0,0.843,0.742	-0.165
5331	UBXN11	UBXN11	chr1	-	26629303	26629409	26624452	26624553	26633082	26633195	5331	12,17,17,17,14,21,23,11,7,32,17,25,8	2,1,12,6,4,3,2,7,0,8,4,5,2	8,5,2,17,2,12,3,3,12,5,3,14,14	0,2,0,0,2,3,1,0,1,0,0,2,2	148	74	1.76812e-05	0.00108532	0.75,0.895,0.415,0.586,0.636,0.778,0.852,0.44,1.0,0.667,0.68,0.714,0.667	1.0,0.556,1.0,1.0,0.333,0.667,0.6,1.0,0.857,1.0,1.0,0.778,0.778	-0.115
5586	DHDH	DHDH	chr19	+	49445696	49445821	49442705	49442958	49447613	49447764	5586	43,15,1,12,6,21,35,5,16,19,14,27,7	1,20,0,0,1,0,4,2,0,0,3,2,3	2,4,2,18,2,21,4,4,3,3,5,1,22	0,0,0,8,0,0,0,0,0,1,0,0,0	148	74	2.77655e-07	2.82008e-05	0.956,0.273,1.0,1.0,0.75,1.0,0.814,0.556,1.0,1.0,0.7,0.871,0.538	1.0,1.0,1.0,0.529,1.0,1.0,1.0,1.0,1.0,0.6,1.0,1.0,1.0	-0.129
6194	COPE	COPE	chr19	-	19016675	19016744	19016384	19016438	19021779	19021880	6194	3,6,4,14,10,13,10,10,9,2,25,4,19	11,70,9,16,9,28,11,17,32,3,18,68,11	3,3,3,27,7,16,4,10,3,3,8,2,4	1,8,1,6,1,8,7,1,4,5,5,3,1	143	74	0.000114874	0.00554063	0.124,0.042,0.187,0.312,0.365,0.194,0.32,0.233,0.127,0.256,0.418,0.03,0.472	0.608,0.163,0.608,0.7,0.784,0.509,0.228,0.838,0.28,0.237,0.453,0.256,0.674	-0.251
6364	ARPC2	ARPC2	chr2	+	219103386	219103573	219093460	219093573	219110142	219110269	6364	7,21,3,5,17,16,4,6,12,14,5,8,2	1,1,2,5,16,3,0,1,4,0,2,10,0	2,3,1,7,3,5,17,1,13,11,3,10,2	0,0,0,0,0,0,7,0,0,0,0,2,0	148	74	1.7888e-10	4.01481e-08	0.778,0.913,0.429,0.333,0.347,0.727,1.0,0.75,0.6,1.0,0.556,0.286,1.0	1.0,1.0,1.0,1.0,1.0,1.0,0.548,1.0,1.0,1.0,1.0,0.714,1.0	-0.273
6660	CACNA1H	CACNA1H	chr16	+	1262510	1262528	1261945	1262138	1263779	1263931	6660	34,25,1,23,10,12,17,40,13,37,19,4,7	7,4,0,17,5,7,7,10,3,20,5,2,4	134,5,1,2,0,31,9,20,858,21,7,182,2	116,3,1,1,3,35,17,17,638,10,7,168,1	92	74	0.000172758	0.00788889	0.796,0.834,1.0,0.521,0.617,0.58,0.661,0.763,0.777,0.598,0.753,0.617,0.585	0.482,0.573,0.446,0.617,0.0,0.416,0.299,0.486,0.52,0.628,0.446,0.466,0.617	0.239
7000	MACROH2A1	MACROH2A1	chr5	-	134686512	134686603	134681657	134681747	134688635	134688735	7000	261,179,82,113,135,159,159,174,151,194,131,150,133	691,894,457,678,898,405,707,543,539,494,504,1008,456	77,94,44,86,39,235,202,97,157,62,66,204,140	57,195,115,475,65,514,547,161,121,584,163,155,513	148	74	2.10394e-08	2.88864e-06	0.159,0.091,0.082,0.077,0.07,0.164,0.101,0.138,0.123,0.164,0.115,0.069,0.127	0.403,0.194,0.161,0.083,0.231,0.186,0.156,0.232,0.393,0.05,0.168,0.397,0.12	-0.1
7005	MACROH2A1	MACROH2A1	chr5	-	134688635	134688735	134686512	134686603	134696186	134696294	7005	724,859,465,667,796,418,701,475,516,492,417,883,411	261,149,91,93,109,160,163,174,158,172,140,179,96	81,210,99,448,65,521,554,154,135,602,141,163,483	61,67,37,85,36,225,195,87,184,86,50,169,159	148	74	0.000165753	0.00760821	0.581,0.742,0.719,0.782,0.785,0.566,0.683,0.577,0.62,0.589,0.598,0.712,0.682	0.399,0.61,0.572,0.725,0.474,0.537,0.587,0.47,0.268,0.778,0.585,0.325,0.603	0.131
7085	CCDC153	CCDC153	chr11	-	119064475	119064595	119063860	119063953	119065632	119065704	7085	15,18,6,5,5,14,7,3,10,12,5,8,5	6,6,4,2,4,2,3,0,8,1,1,0,1	5,8,11,4,7,11,4,4,8,2,5,4,7	3,0,3,2,0,0,1,0,1,1,0,0,2	148	74	7.02466e-05	0.00360538	0.556,0.6,0.429,0.556,0.385,0.778,0.538,1.0,0.385,0.857,0.714,1.0,0.714	0.455,1.0,0.647,0.5,1.0,1.0,0.667,1.0,0.8,0.5,1.0,1.0,0.636	-0.13
7775	TRMT2B	TRMT2B	chrX	-	100306632	100306722	100306239	100306355	100306805	100307105	7775	6,10,18,16,9,19,18,6,6,10,16,25,9	0,0,1,0,0,0,2,0,1,1,0,0,0	10,3,3,22,8,2,1,13,11,4,9,13,15	0,1,2,4,0,0,1,4,0,1,3,3,0	148	74	0.000200979	0.00900099	1.0,1.0,0.9,1.0,1.0,1.0,0.818,1.0,0.75,0.833,1.0,1.0,1.0	1.0,0.6,0.429,0.733,1.0,1.0,0.333,0.619,1.0,0.667,0.6,0.684,1.0	0.203
8043	GTF2H2C	GTF2H2C	chr5	+	68863553	68863604	68862793	68862880	68863979	68864034	8043	54,26,13,14,28,21,17,14,19,11,13,51,29	7,6,5,1,3,6,8,3,3,1,2,10,0	15,20,10,17,5,18,6,8,11,10,16,12,14	0,0,0,0,0,1,0,1,0,2,1,0,0	125	74	1.11022e-16	8.30099e-14	0.82,0.72,0.606,0.892,0.847,0.674,0.557,0.734,0.789,0.867,0.794,0.751,1.0	1.0,1.0,1.0,1.0,1.0,0.914,1.0,0.826,1.0,0.747,0.905,1.0,1.0	-0.18
8467	TRAPPC9	TRAPPC9	chr8	-	141436713	141436740	141415675	141415797	141445210	141445339	8467	69,45,45,42,52,36,110,13,57,34,91,50,39	63,68,61,63,74,85,97,21,72,25,110,59,25	48,36,28,157,15,93,24,55,145,29,28,162,43	21,23,16,111,16,57,53,34,63,17,16,67,25	101	74	2.86181e-06	0.000219122	0.445,0.327,0.351,0.328,0.34,0.237,0.454,0.312,0.367,0.499,0.377,0.383,0.533	0.626,0.534,0.562,0.509,0.407,0.545,0.249,0.542,0.628,0.556,0.562,0.639,0.558	-0.151
8468	TRAPPC9	TRAPPC9	chr8	-	141436713	141436740	141415675	141415797	141449150	141449296	8468	26,15,7,10,21,5,37,2,16,14,28,16,13	4,7,1,0,3,3,2,1,6,9,3,3,4	19,9,9,49,6,32,7,17,41,10,12,48,10	0,1,0,2,0,0,4,1,0,1,0,3,3	101	74	7.71443e-09	1.18794e-06	0.826,0.611,0.837,1.0,0.837,0.55,0.931,0.594,0.661,0.533,0.872,0.796,0.704	1.0,0.868,1.0,0.947,1.0,1.0,0.562,0.926,1.0,0.88,1.0,0.921,0.709	-0.159
8669	NFATC3	NFATC3	chr16	+	68255098	68255187	68248231	68248335	68260252	68263162	8669	43,13,12,8,6,25,21,16,13,19,8,21,8	18,10,21,22,17,31,9,10,15,18,21,9,8	7,5,1,8,7,0,2,4,2,12,2,12,13	17,7,6,15,4,14,10,15,55,10,3,42,17	148	74	9.09438e-06	0.000608167	0.544,0.394,0.222,0.154,0.15,0.287,0.538,0.444,0.302,0.345,0.16,0.538,0.333	0.171,0.263,0.077,0.211,0.467,0.0,0.091,0.118,0.018,0.375,0.25,0.125,0.277	0.151
8808	DZIP1	DZIP1	chr13	-	96251618	96251678	96246197	96246340	96258256	96258313	8808	45,36,71,13,46,535,23,29,11,48,5,4,1	3,1,18,3,15,127,2,3,5,2,0,0,2	72,7,11,2,2,26,7,28,243,9,15,170,8	6,0,2,0,0,1,0,0,7,1,0,5,1	134	74	7.26306e-07	6.57682e-05	0.892,0.952,0.685,0.705,0.629,0.699,0.864,0.842,0.549,0.93,1.0,1.0,0.216	0.869,1.0,0.752,1.0,1.0,0.935,1.0,1.0,0.95,0.833,1.0,0.949,0.815	-0.165
9357	PCSK4	PCSK4	chr19	-	1487601	1487690	1487139	1487312	1487783	1487860	9357	43,3,16,10,50,10,15,11,10,10,5,1,9	4,2,7,0,17,5,7,3,3,2,0,7,2	9,4,4,13,8,27,5,5,7,3,11,4,2	0,0,0,1,2,0,0,1,5,2,1,1,2	148	74	0.000381452	0.0154316	0.843,0.429,0.533,1.0,0.595,0.5,0.517,0.647,0.625,0.714,1.0,0.067,0.692	1.0,1.0,1.0,0.867,0.667,1.0,1.0,0.714,0.412,0.429,0.846,0.667,0.333	-0.136
10235	CASC4	CASC4	chr15	+	44695084	44695252	44673003	44673174	44705533	44707956	10235	495,270,152,203,182,199,501,312,279,357,368,125,388	283,171,129,109,51,151,314,134,248,163,240,68,248	203,199,110,560,110,539,37,256,509,87,186,574,261	89,60,46,517,38,231,17,89,135,24,55,172,102	148	74	2.92577e-05	0.00167782	0.467,0.441,0.371,0.482,0.641,0.397,0.444,0.538,0.36,0.523,0.434,0.479,0.439	0.533,0.624,0.545,0.351,0.591,0.538,0.521,0.59,0.653,0.644,0.628,0.625,0.561	-0.107
10380	RAB25	RAB25	chr1	+	156035701	156035897	156030950	156031234	156038060	156038254	10380	1378,1275,691,1049,4571,418,1150,721,2129,676,2409,1134,1637	126,480,93,192,182,25,175,131,152,62,149,270,217	190,523,454,2363,372,2254,4429,508,1,1642,475,2,1561	10,64,20,94,21,95,96,42,0,206,15,0,147	148	74	3.3175e-10	6.97496e-08	0.845,0.57,0.788,0.732,0.926,0.893,0.767,0.733,0.875,0.845,0.89,0.677,0.79	0.905,0.803,0.919,0.926,0.899,0.922,0.958,0.858,1.0,0.799,0.941,1.0,0.842	-0.111
10726	CD79B	CD79B	chr17	-	62007433	62007745	62007129	62007248	62008694	62008745	10726	41,169,6,69,157,0,26,51,45,73,16,4,15	0,5,0,1,28,1,0,4,3,6,0,1,0	5,1,3,6,11,47,134,18,15,12,7,21,6	0,0,0,1,0,3,4,1,0,2,0,0,0	148	74	0.00114329	0.0395267	1.0,0.944,1.0,0.972,0.737,0.0,1.0,0.864,0.882,0.859,1.0,0.667,1.0	1.0,1.0,1.0,0.75,1.0,0.887,0.944,0.9,1.0,0.75,1.0,1.0,1.0	-0.1
11010	FAM13B	FAM13B	chr5	-	137281916	137282000	137281590	137281686	137284643	137284873	11010	107,57,83,25,132,141,119,22,56,125,71,77,44	9,13,12,7,8,21,17,4,4,15,12,22,5	212,66,23,69,24,154,17,88,581,51,50,452,86	2,3,0,7,1,8,2,3,13,4,2,20,9	148	74	1.01585e-13	4.56825e-11	0.856,0.687,0.776,0.641,0.892,0.77,0.778,0.733,0.875,0.806,0.747,0.636,0.815	0.981,0.917,1.0,0.831,0.923,0.906,0.81,0.936,0.957,0.864,0.926,0.919,0.827	-0.137
11299	GALNT7	GALNT7	chr4	+	174219265	174219448	174218945	174219128	174223197	174223315	11299	441,155,251,155,215,90,684,77,229,144,351,232,894	9,4,1,0,1,2,5,3,8,3,11,4,21	54,186,71,778,63,1048,74,205,24,53,81,27,244	12,2,1,30,1,31,1,6,20,0,3,31,8	148	74	2.48339e-05	0.00145643	0.961,0.951,0.992,1.0,0.991,0.957,0.986,0.928,0.935,0.96,0.941,0.967,0.955	0.692,0.979,0.973,0.928,0.969,0.944,0.974,0.945,0.375,1.0,0.931,0.303,0.938	0.121
11796	NUMB	NUMB	chr14	-	73745988	73746132	73741917	73744001	73749066	73749213	11796	571,371,240,242,595,214,798,154,393,375,819,487,481	123,149,117,55,80,151,105,132,72,94,214,76,122	48,183,92,810,91,739,186,198,0,136,119,3,413	102,35,33,237,20,147,57,67,287,27,56,292,44	148	74	0.000940036	0.0334293	0.699,0.555,0.506,0.688,0.788,0.415,0.792,0.368,0.732,0.666,0.657,0.762,0.663	0.19,0.723,0.582,0.631,0.695,0.715,0.62,0.596,0.0,0.716,0.515,0.005,0.824	0.114
11994	TBC1D15	TBC1D15	chr12	+	72288104	72288155	72287001	72287104	72288465	72288663	11994	64,18,0,10,3,1,32,6,28,23,19,15,91	159,150,178,84,91,147,217,97,204,161,85,90,181	34,29,40,35,46,58,2,35,2,0,46,4,39	78,39,30,89,33,85,42,66,173,39,44,178,74	125	74	1.96188e-06	0.000157064	0.192,0.066,0.0,0.066,0.019,0.004,0.08,0.035,0.075,0.078,0.117,0.09,0.229	0.205,0.306,0.441,0.189,0.452,0.288,0.027,0.239,0.007,0.0,0.382,0.013,0.238	-0.134
12430	SCRIB	SCRIB	chr8	-	144886737	144886995	144886215	144886326	144887103	144887184	12430	636,270,824,518,444,746,1113,286,905,489,862,1426,306	1,0,4,2,0,2,0,1,2,3,0,0,0	115,237,122,651,124,546,804,188,110,313,208,127,380	30,0,2,0,0,5,0,6,120,1,1,62,0	148	74	4.05767e-10	8.34272e-08	0.997,1.0,0.99,0.992,1.0,0.995,1.0,0.993,0.996,0.988,1.0,1.0,1.0	0.657,1.0,0.968,1.0,1.0,0.982,1.0,0.94,0.314,0.994,0.99,0.506,1.0	0.123
13253	DUS4L	DUS4L	chr7	+	107214148	107214266	107211589	107211711	107215632	107215755	13253	68,50,110,42,70,65,141,44,167,58,54,65,58	8,1,8,2,12,12,11,1,4,1,7,5,11	11,19,14,46,9,27,18,17,22,28,28,21,28	4,1,4,7,3,2,2,2,9,9,4,11,1	148	74	0.00105385	0.0368483	0.81,0.962,0.873,0.913,0.745,0.73,0.865,0.957,0.954,0.967,0.794,0.867,0.725	0.579,0.905,0.636,0.767,0.6,0.871,0.818,0.81,0.55,0.609,0.778,0.488,0.933	0.14
13254	DUS4L	DUS4L	chr7	+	107214148	107214328	107211589	107211711	107215632	107215755	13254	57,39,70,29,45,50,72,26,120,48,43,46,36	8,1,8,2,12,12,11,1,4,1,7,5,11	7,9,4,26,4,23,11,16,20,17,17,12,16	4,1,4,7,3,2,2,2,9,9,4,11,1	148	74	0.00089655	0.0321143	0.781,0.951,0.814,0.879,0.652,0.676,0.766,0.929,0.938,0.96,0.754,0.821,0.621	0.467,0.818,0.333,0.65,0.4,0.852,0.733,0.8,0.526,0.486,0.68,0.353,0.889	0.197
13615	MBNL2	MBNL2	chr13	+	98018712	98018807	98009735	98009889	98043575	98046374	13615	370,249,228,65,205,294,197,83,1256,167,237,172,207	107,113,124,47,55,92,119,44,477,90,153,21,93	105,128,45,272,77,396,43,152,85,83,86,77,86	131,83,18,145,21,187,32,88,633,26,53,329,44	148	74	0.000592459	0.0224188	0.634,0.524,0.479,0.409,0.651,0.615,0.453,0.485,0.568,0.481,0.436,0.804,0.527	0.286,0.435,0.556,0.484,0.647,0.514,0.402,0.463,0.063,0.615,0.448,0.105,0.494	0.12
13998	RWDD2B	RWDD2B	chr21	-	30380560	30380628	30380081	30380444	30380715	30380942	13998	62,106,61,71,114,95,117,47,94,49,121,33,107	9,14,5,9,15,13,21,6,22,6,14,6,19	29,31,39,143,67,96,58,50,138,39,55,84,35	1,0,2,10,2,1,3,5,5,14,4,7,2	142	74	5.508e-07	5.14782e-05	0.782,0.798,0.864,0.804,0.798,0.792,0.744,0.803,0.69,0.81,0.818,0.741,0.746	0.938,1.0,0.91,0.882,0.946,0.98,0.91,0.839,0.935,0.592,0.878,0.862,0.901	-0.106
14045	TCEANC	TCEANC	chrX	+	13679149	13679241	13677770	13677887	13680619	13683527	14045	17,2,5,3,2,2,9,3,6,3,5,5,8	4,2,2,5,5,0,0,2,1,2,0,0,4	1,5,4,8,1,7,0,3,7,4,2,4,8	0,1,1,6,0,3,3,0,1,0,0,0,0	148	74	0.00103708	0.036327	0.68,0.333,0.556,0.231,0.167,1.0,1.0,0.429,0.75,0.429,1.0,1.0,0.5	1.0,0.714,0.667,0.4,1.0,0.538,0.0,1.0,0.778,1.0,1.0,1.0,1.0	-0.156
14166	LINC00630	LINC00630	chrX	+	102100784	102100948	102094728	102094900	102119969	102120080	14166	29,11,50,23,11,34,28,7,16,15,9,15,24	1,1,5,1,0,2,5,3,2,0,2,0,1	8,4,9,18,4,14,2,11,24,7,7,25,11	0,0,0,0,0,0,0,0,2,0,0,0,1	148	74	1.10869e-05	0.000723104	0.935,0.846,0.833,0.92,1.0,0.895,0.737,0.538,0.8,1.0,0.692,1.0,0.923	1.0,1.0,1.0,1.0,1.0,1.0,1.0,1.0,0.857,1.0,1.0,1.0,0.846	-0.122
14312	MYH14	MYH14	chr19	+	50727410	50727434	50726503	50726606	50728841	50728934	14312	2275,920,715,481,523,189,1583,377,1723,738,2071,888,1065	3,2,1,1,0,0,2,0,1,1,1,5,0	63,183,75,1622,52,1373,637,189,18,568,76,17,1258	1,0,1,0,0,0,1,0,57,0,2,54,3	98	74	0.000371556	0.0150805	0.998,0.997,0.998,0.997,1.0,1.0,0.998,1.0,0.999,0.998,0.999,0.993,1.0	0.979,1.0,0.983,1.0,1.0,1.0,0.998,1.0,0.193,1.0,0.966,0.192,0.997	0.128
14415	STX16	STX16	chr20	+	57234678	57234690	57226338	57227194	57242545	57242653	14415	131,27,41,13,19,63,54,12,56,51,29,19,14	18,24,20,7,13,33,6,10,23,7,12,6,2	16,16,2,33,11,57,26,13,26,16,18,23,34	2,1,0,5,3,7,3,5,6,3,1,5,8	86	74	6.94655e-05	0.00356862	0.862,0.492,0.638,0.615,0.557,0.622,0.886,0.508,0.677,0.862,0.675,0.732,0.858	0.873,0.932,1.0,0.85,0.759,0.875,0.882,0.691,0.789,0.821,0.939,0.798,0.785	-0.155
14419	STX16	STX16	chr20	+	57244346	57244509	57243042	57243183	57245567	57245659	14419	432,182,289,134,204,481,314,89,347,253,231,109,111	170,59,69,11,31,76,90,36,87,63,27,30,24	105,77,38,219,59,212,86,127,188,84,107,221,145	4,13,1,17,12,48,7,13,17,11,16,24,66	148	74	0.00011797	0.00567103	0.56,0.607,0.677,0.859,0.767,0.76,0.636,0.553,0.666,0.668,0.811,0.645,0.698	0.929,0.748,0.95,0.866,0.711,0.688,0.86,0.83,0.847,0.792,0.77,0.822,0.523	-0.11
14744	POLB	POLB	chr8	+	42196529	42196587	42196011	42196203	42202470	42202537	14744	97,30,141,26,76,161,119,29,103,33,74,33,71	23,11,21,22,25,45,47,21,18,40,15,21,10	24,14,13,73,22,53,79,45,33,48,31,39,35	3,8,2,5,6,1,25,4,8,20,0,1,9	132	74	0.000258144	0.0110875	0.703,0.605,0.79,0.399,0.63,0.667,0.587,0.436,0.762,0.316,0.734,0.468,0.799	0.818,0.495,0.785,0.891,0.673,0.967,0.639,0.863,0.698,0.574,1.0,0.956,0.686	-0.165
15196	ENTR1	ENTR1	chr9	-	139303450	139303519	139302277	139302390	139304541	139304691	15196	87,64,27,33,21,36,92,26,60,42,68,45,72	35,132,26,23,33,36,64,21,89,28,28,50,37	11,13,9,69,11,37,22,15,34,23,14,30,18	3,4,4,14,1,13,7,5,9,15,8,10,10	143	74	6.63505e-07	6.06121e-05	0.563,0.201,0.35,0.426,0.248,0.341,0.427,0.391,0.259,0.437,0.557,0.318,0.502	0.655,0.627,0.538,0.718,0.851,0.596,0.619,0.608,0.662,0.442,0.475,0.608,0.482	-0.22
15199	ENTR1	ENTR1	chr9	-	139304541	139304691	139302277	139302390	139304779	139305066	15199	55,184,38,42,53,49,84,25,141,41,37,65,53	55,37,41,33,74,58,57,37,81,38,76,52,62	7,4,4,22,3,23,11,12,21,20,10,14,24	20,14,5,83,10,42,22,19,47,49,19,57,27	148	74	5.69206e-10	1.13096e-07	0.333,0.713,0.317,0.389,0.264,0.297,0.424,0.253,0.465,0.35,0.196,0.385,0.299	0.149,0.125,0.286,0.117,0.13,0.215,0.2,0.24,0.183,0.169,0.208,0.109,0.308	0.173
15227	BCAT2	BCAT2	chr19	-	49309773	49309974	49303443	49303554	49314240	49314286	15227	284,166,74,62,71,144,208,85,100,65,106,174,141	65,17,49,8,41,39,44,10,19,11,26,56,28	65,123,135,183,70,144,43,100,105,54,89,71,112	6,4,2,30,7,19,11,2,20,15,6,9,7	148	74	4.88217e-07	4.62679e-05	0.686,0.83,0.43,0.795,0.464,0.649,0.703,0.81,0.725,0.747,0.671,0.608,0.716	0.844,0.939,0.971,0.753,0.833,0.791,0.662,0.962,0.724,0.643,0.881,0.798,0.889	-0.143
15228	BCAT2	BCAT2	chr19	-	49310256	49310331	49303443	49303554	49314240	49314286	15228	159,51,48,56,72,87,169,35,72,48,77,187,96	65,17,49,8,41,39,44,10,19,11,26,56,28	33,65,92,108,49,88,48,73,76,70,64,50,66	6,4,2,30,7,19,11,2,20,15,6,9,7	148	74	1.0921e-07	1.25169e-05	0.55,0.6,0.329,0.778,0.468,0.527,0.658,0.636,0.655,0.686,0.597,0.625,0.632	0.733,0.89,0.958,0.643,0.778,0.698,0.686,0.948,0.655,0.7,0.842,0.735,0.825	-0.181
15337	MROH1	MROH1	chr8	+	145297504	145297531	145297271	145297418	145298396	145298519	15337	32,23,78,13,77,61,41,12,116,54,72,16,22	54,101,42,52,51,53,102,23,91,74,61,90,20	10,12,7,48,13,37,69,17,12,39,10,21,8	40,59,55,96,26,133,56,43,53,27,56,54,65	101	74	0.000682913	0.0253188	0.303,0.143,0.576,0.155,0.525,0.457,0.228,0.277,0.483,0.348,0.464,0.115,0.446	0.155,0.13,0.085,0.268,0.268,0.169,0.474,0.225,0.142,0.514,0.116,0.222,0.083	0.128
15352	ANKRD11	ANKRD11	chr16	-	89358088	89358185	89357420	89357591	89371613	89371752	15352	95,69,179,25,198,121,85,37,126,102,91,18,16	273,246,234,56,142,207,245,101,463,212,175,121,148	102,50,38,124,53,117,86,91,161,96,109,179,24	80,74,52,150,29,219,62,84,213,77,81,212,89	148	74	5.75848e-10	1.14112e-07	0.148,0.123,0.277,0.182,0.411,0.226,0.148,0.155,0.12,0.194,0.206,0.069,0.051	0.389,0.253,0.268,0.292,0.477,0.211,0.41,0.351,0.274,0.384,0.402,0.297,0.119	-0.14
15428	COX4I2	COX4I2	chr20	+	30231206	30231338	30227735	30227900	30232570	30232802	15428	32,60,5,21,21,3,32,92,16,26,49,20,34	9,16,5,6,2,8,8,15,2,3,4,4,6	9,2,5,8,7,22,7,14,64,1,9,53,10	0,0,4,2,1,2,2,2,0,1,0,8,0	148	74	0.00130408	0.0442352	0.64,0.652,0.333,0.636,0.84,0.158,0.667,0.754,0.8,0.812,0.86,0.714,0.739	1.0,1.0,0.385,0.667,0.778,0.846,0.636,0.778,1.0,0.333,1.0,0.768,1.0	-0.122
15525	GOLGA2	GOLGA2	chr9	-	131029472	131029553	131028565	131028604	131029736	131029796	15525	291,241,249,133,271,243,323,142,192,268,358,83,285	171,187,99,52,74,99,166,50,207,113,90,66,102	178,169,175,541,171,386,326,238,397,201,217,246,141	43,31,27,60,29,117,45,39,108,38,39,130,41	148	74	3.27044e-10	6.88768e-08	0.46,0.392,0.557,0.561,0.647,0.551,0.493,0.587,0.317,0.543,0.665,0.386,0.583	0.674,0.732,0.764,0.818,0.747,0.623,0.784,0.753,0.648,0.726,0.736,0.486,0.632	-0.183
15987	NFE2L1	NFE2L1	chr17	+	46134393	46134483	46133747	46133960	46134705	46134864	15987	664,710,1112,340,689,505,621,242,754,509,527,225,556	874,729,987,226,933,502,675,234,948,315,319,403,438	452,338,232,421,147,871,214,411,1527,261,361,974,295	318,155,81,176,92,520,129,221,993,318,197,679,216	148	74	1.20586e-07	1.36557e-05	0.275,0.327,0.36,0.429,0.27,0.335,0.315,0.341,0.285,0.447,0.452,0.218,0.388	0.415,0.522,0.589,0.545,0.444,0.456,0.453,0.482,0.435,0.291,0.478,0.418,0.406	-0.115
16608	POLDIP3	POLDIP3	chr22	-	42997975	42998062	42995703	42995799	42998775	42999166	16608	754,365,627,333,402,692,587,273,385,273,917,370,491	64,84,101,33,177,155,96,33,68,19,36,48,47	294,296,206,1028,261,573,399,348,515,265,298,548,310	16,17,8,12,13,28,58,12,18,27,15,27,8	148	74	0	0	0.855,0.685,0.756,0.835,0.532,0.691,0.754,0.805,0.739,0.878,0.927,0.794,0.839	0.902,0.897,0.928,0.977,0.909,0.911,0.775,0.935,0.935,0.831,0.909,0.91,0.951	-0.129
16609	POLDIP3	POLDIP3	chr22	-	42997975	42998113	42995703	42995799	42998775	42999166	16609	400,203,341,165,195,369,295,153,199,135,484,177,264	64,84,101,33,177,155,96,33,68,19,36,48,47	147,163,100,535,144,312,200,180,276,132,177,277,176	16,17,8,12,13,28,58,12,18,27,15,27,8	148	74	3.47411e-12	1.13075e-09	0.758,0.547,0.628,0.714,0.355,0.543,0.606,0.699,0.594,0.78,0.871,0.648,0.737	0.821,0.827,0.862,0.957,0.847,0.848,0.633,0.882,0.885,0.71,0.855,0.837,0.917	-0.185
17675	RPL23AP7	RPL23AP7	chr2	-	114379689	114379738	114379302	114379593	114383185	114383306	17675	28,26,9,3,20,16,67,9,5,9,13,28,27	5,7,1,0,2,0,4,0,3,1,0,1,0	5,3,4,13,3,8,16,5,12,17,10,7,10	0,0,0,0,0,0,0,0,0,1,0,0,2	123	74	1.45158e-05	0.000912995	0.771,0.691,0.844,1.0,0.857,1.0,0.91,1.0,0.501,0.844,1.0,0.944,1.0	1.0,1.0,1.0,1.0,1.0,1.0,1.0,1.0,1.0,0.911,1.0,1.0,0.751	-0.1
17678	RPL23AP7	RPL23AP7	chr2	-	114384054	114384148	114383185	114383306	114384614	114384715	17678	39,38,12,9,11,21,30,10,21,6,14,16,14	62,24,32,20,11,40,58,35,19,14,36,24,31	3,3,1,5,2,8,14,9,18,5,2,12,1	18,9,16,27,6,27,23,13,73,12,15,61,17	148	74	6.61027e-07	6.0456e-05	0.239,0.442,0.158,0.184,0.333,0.208,0.205,0.125,0.356,0.176,0.163,0.25,0.184	0.077,0.143,0.03,0.085,0.143,0.129,0.233,0.257,0.11,0.172,0.062,0.09,0.029	0.113
17807	ATG4D	ATG4D	chr19	+	10657864	10657929	10655632	10655806	10662572	10662651	17807	4,0,4,6,4,13,20,2,16,3,11,15,8	3,3,4,1,4,5,2,0,1,0,2,1,0	3,3,5,7,4,7,8,9,6,1,6,6,3	0,0,0,2,0,0,0,0,0,3,0,0,0	139	74	5.78187e-09	9.16894e-07	0.415,0.0,0.347,0.762,0.347,0.581,0.842,1.0,0.895,1.0,0.745,0.889,1.0	1.0,1.0,1.0,0.651,1.0,1.0,1.0,1.0,1.0,0.151,1.0,1.0,1.0	-0.229
17867	DENND3	DENND3	chr8	+	142154246	142154358	142148120	142148236	142160932	142161052	17867	49,85,33,6,21,19,30,31,38,35,33,9,13	4,11,5,0,5,2,10,7,8,6,3,2,1	61,24,11,24,6,59,7,25,35,4,21,64,19	1,3,3,1,0,3,0,4,4,0,0,8,0	148	74	0.000419617	0.0167177	0.86,0.794,0.767,1.0,0.677,0.826,0.6,0.689,0.704,0.745,0.846,0.692,0.867	0.968,0.8,0.647,0.923,1.0,0.908,1.0,0.758,0.814,1.0,1.0,0.8,1.0	-0.119
18504	SMAD9	SMAD9	chr13	-	37441409	37441520	37439673	37439895	37453414	37454012	18504	13,8,14,6,6,6,10,6,6,18,6,3,4	0,0,0,0,0,0,1,0,0,3,0,0,0	31,10,6,2,13,30,4,39,126,3,9,109,1	2,0,0,1,0,3,0,1,24,1,0,22,0	148	74	5.21069e-10	1.0448e-07	1.0,1.0,1.0,1.0,1.0,1.0,0.833,1.0,1.0,0.75,1.0,1.0,1.0	0.886,1.0,1.0,0.5,1.0,0.833,1.0,0.951,0.724,0.6,1.0,0.712,1.0	0.106
18575	ITGA9-AS1	ITGA9-AS1	chr3	-	37892914	37892983	37876169	37876258	37903191	37903271	18575	2,2,13,5,2,19,7,2,5,3,1,2,2	0,5,7,8,1,14,5,0,10,6,1,3,2	1,0,4,2,2,12,1,0,1,5,1,1,0	10,4,0,6,2,5,3,2,16,19,10,10,4	143	74	0.00035137	0.0143834	1.0,0.171,0.49,0.244,0.509,0.413,0.42,1.0,0.206,0.206,0.341,0.256,0.341	0.049,0.0,1.0,0.147,0.341,0.554,0.147,0.0,0.031,0.12,0.049,0.049,0.0	0.239
19508	SLC25A16	SLC25A16	chr10	-	70276840	70277022	70276507	70276600	70287002	70287280	19508	124,17,15,7,14,23,15,14,16,24,13,11,1	67,20,30,13,35,21,53,11,26,17,32,14,17	6,18,6,6,6,36,0,17,10,2,7,14,4	23,27,7,58,17,70,15,27,37,21,15,26,24	148	74	0.0002004	0.0089826	0.481,0.298,0.2,0.212,0.167,0.354,0.124,0.389,0.235,0.414,0.169,0.282,0.029	0.115,0.25,0.3,0.049,0.15,0.205,0.0,0.239,0.119,0.045,0.189,0.212,0.077	0.108
19725	RNASEH1-AS1	RNASEH1-AS1	chr2	+	3606993	3607319	3605976	3606588	3608906	3609340	19725	72,24,19,16,27,52,82,16,27,17,29,64,17	29,20,17,15,38,31,40,5,8,16,19,35,32	11,5,1,16,3,16,3,7,31,6,5,21,24	13,16,7,17,6,16,4,6,44,7,25,27,8	148	74	0.000494453	0.019224	0.554,0.375,0.358,0.348,0.262,0.456,0.506,0.615,0.628,0.347,0.433,0.478,0.21	0.297,0.135,0.067,0.32,0.2,0.333,0.273,0.368,0.261,0.3,0.091,0.28,0.6	0.157
19726	RNASEH1-AS1	RNASEH1-AS1	chr2	+	3607037	3607319	3605975	3606588	3608906	3609340	19726	72,32,25,19,28,59,67,23,30,21,37,87,16	29,20,17,15,38,31,40,5,8,16,19,35,32	17,5,1,22,3,16,5,5,39,5,6,20,24	13,16,7,17,6,16,4,6,44,7,25,27,8	148	74	0.000383126	0.0154943	0.554,0.444,0.424,0.388,0.269,0.488,0.456,0.697,0.652,0.396,0.493,0.554,0.2	0.395,0.135,0.067,0.393,0.2,0.333,0.385,0.294,0.307,0.263,0.107,0.27,0.6	0.174
19983	ZNF586	ZNF586	chr19	+	58287910	58288037	58281043	58281246	58290118	58291984	19983	81,39,46,12,10,42,32,22,44,33,36,54,35	4,1,9,1,3,6,6,3,1,8,1,4,4	23,26,11,31,13,45,18,32,19,17,22,33,35	1,2,0,0,0,1,1,2,2,2,0,2,2	148	74	8.06283e-07	7.19774e-05	0.91,0.951,0.719,0.857,0.625,0.778,0.727,0.786,0.957,0.673,0.947,0.871,0.814	0.92,0.867,1.0,1.0,1.0,0.957,0.9,0.889,0.826,0.81,1.0,0.892,0.897	-0.103
20294	TRNT1	TRNT1	chr3	+	3190777	3190917	3189589	3189871	3192223	3195119	20294	47,12,10,7,22,9,25,10,17,26,5,10,13	2,2,5,1,0,0,3,2,0,0,3,4,3	12,8,4,10,6,22,5,15,5,6,19,8,23	0,0,0,6,0,2,0,0,0,0,0,1,2	148	74	1.0816e-07	1.24183e-05	0.922,0.75,0.5,0.778,1.0,1.0,0.806,0.714,1.0,1.0,0.455,0.556,0.684	1.0,1.0,1.0,0.455,1.0,0.846,1.0,1.0,1.0,1.0,1.0,0.8,0.852	-0.138
20416	ZNF615	ZNF615	chr19	-	52503598	52503631	52494584	52498090	52505065	52505161	20416	60,26,14,19,11,35,6,5,14,24,30,11,1	1,2,0,7,0,0,0,0,0,1,0,0,0	12,5,7,35,7,29,5,20,23,1,15,55,11	3,1,0,0,0,3,4,0,12,0,1,7,0	107	74	2.23296e-07	2.32896e-05	0.976,0.9,1.0,0.652,1.0,1.0,1.0,1.0,1.0,0.943,1.0,1.0,1.0	0.734,0.776,1.0,1.0,1.0,0.87,0.464,1.0,0.57,1.0,0.912,0.845,1.0	0.1
20461	PASK	PASK	chr2	-	242054457	242054592	242051654	242051854	242062146	242062314	20461	18,14,27,13,11,15,18,16,19,16,22,41,21	0,2,1,0,0,4,2,0,1,2,4,6,0	3,10,1,11,1,8,3,4,5,3,8,2,14	0,0,0,1,0,0,0,0,0,0,0,0,0	148	74	4.17276e-05	0.00229636	1.0,0.778,0.931,1.0,1.0,0.652,0.818,1.0,0.905,0.8,0.733,0.774,1.0	1.0,1.0,1.0,0.846,1.0,1.0,1.0,1.0,1.0,1.0,1.0,1.0,1.0	-0.112
21532	ZBTB7B	ZBTB7B	chr1	+	154983391	154983491	154982733	154982873	154986490	154986569	21532	66,36,23,38,12,11,29,11,28,54,145,34,36	4,3,2,4,3,1,4,2,0,4,2,1,4	23,26,14,242,12,104,82,29,22,38,20,22,56	1,0,0,7,0,6,4,0,0,2,0,0,4	148	74	0.000812147	0.0294165	0.892,0.857,0.852,0.826,0.667,0.846,0.784,0.733,1.0,0.871,0.973,0.944,0.818	0.92,1.0,1.0,0.945,1.0,0.897,0.911,1.0,1.0,0.905,1.0,1.0,0.875	-0.107
21557	FAM168B	FAM168B	chr2	-	131849381	131849536	131840149	131840230	131850586	131850735	21557	42,23,27,3,13,13,17,5,23,6,20,15,5	4,0,5,0,1,0,0,0,0,1,0,2,1	21,5,3,30,1,9,6,11,61,4,13,25,20	2,2,2,6,3,2,0,1,4,0,3,1,2	148	74	1.24968e-05	0.000802267	0.84,1.0,0.73,1.0,0.867,1.0,1.0,1.0,1.0,0.75,1.0,0.789,0.714	0.84,0.556,0.429,0.714,0.143,0.692,1.0,0.846,0.884,1.0,0.684,0.926,0.833	0.165
21560	FAM168B	FAM168B	chr2	-	131849381	131849536	131840149	131840230	131850904	131851033	21560	43,24,30,3,15,14,19,5,23,6,20,15,5	19,15,13,0,10,6,10,11,10,3,7,11,8	22,5,3,31,1,9,6,10,63,4,13,25,20	1,3,0,5,1,5,1,0,12,4,3,6,3	148	74	0.000748332	0.0274225	0.531,0.444,0.536,1.0,0.429,0.538,0.487,0.185,0.535,0.5,0.588,0.405,0.238	0.917,0.455,1.0,0.756,0.333,0.474,0.75,1.0,0.724,0.333,0.684,0.676,0.769	-0.189
21838	PMS2P5	PMS2P5	chr7	+	74312525	74312628	74312262	74312349	74313767	74313951	21838	31,22,26,3,19,2,10,3,30,11,14,6,1	2,1,2,3,2,4,3,6,4,0,0,2,0	13,6,1,7,3,17,7,5,7,5,5,15,9	0,0,0,0,1,2,3,1,1,0,0,1,0	148	74	1.28282e-08	1.8593e-06	0.886,0.917,0.867,0.333,0.826,0.2,0.625,0.2,0.789,1.0,1.0,0.6,1.0	1.0,1.0,1.0,1.0,0.6,0.81,0.538,0.714,0.778,1.0,1.0,0.882,1.0	-0.16
21919	LOC101927151	LOC101927151	chr19	+	28288661	28289084	28284802	28285030	28296512	28297688	21919	19,28,19,4,13,43,17,12,16,8,9,7,16	0,0,3,0,0,1,0,0,0,2,1,0,0	2,9,5,10,1,15,7,4,5,18,12,12,13	0,0,0,2,0,3,1,1,9,0,1,3,2	148	74	4.11736e-06	0.000301612	1.0,1.0,0.76,1.0,1.0,0.956,1.0,1.0,1.0,0.667,0.818,1.0,1.0	1.0,1.0,1.0,0.714,1.0,0.714,0.778,0.667,0.217,1.0,0.857,0.667,0.765	0.14
22083	MFSD4A	MFSD4A	chr1	+	205549788	205550049	205548878	205549077	205553082	205553251	22083	74,3,26,41,11,107,461,135,56,275,142,21,378	18,0,3,4,2,7,59,5,3,31,10,6,13	1996,2237,2461,381,1870,774,9,3342,19,9,3911,14,50	32,57,39,13,29,15,0,32,0,1,63,2,5	148	74	0	0	0.673,1.0,0.812,0.837,0.733,0.884,0.796,0.931,0.903,0.816,0.877,0.636,0.936	0.969,0.952,0.969,0.936,0.97,0.963,1.0,0.981,1.0,0.818,0.969,0.778,0.833	-0.1
22194	IL17RE	IL17RE	chr3	+	9945715	9945835	9944531	9944748	9948047	9948145	22194	144,110,43,49,252,13,181,24,63,31,117,118,84	40,22,5,7,82,3,29,4,33,7,14,48,14	38,66,84,116,47,218,43,109,5,89,96,3,105	3,5,2,5,1,28,11,2,0,27,1,0,16	148	74	3.99972e-08	5.1408e-06	0.643,0.714,0.811,0.778,0.606,0.684,0.757,0.75,0.488,0.689,0.807,0.551,0.75	0.864,0.868,0.955,0.921,0.959,0.796,0.662,0.965,1.0,0.622,0.98,1.0,0.766	-0.179
22215	APTR	APTR	chr7	-	77290514	77290650	77286976	77288635	77314518	77314645	22215	14,5,16,4,0,16,13,2,5,5,25,2,9	1,0,2,0,1,9,5,3,0,0,2,0,3	4,1,1,4,11,6,2,9,9,5,13,18,7	0,2,0,0,0,1,0,0,1,2,0,1,0	148	74	3.85832e-05	0.0021436	0.875,1.0,0.8,1.0,0.0,0.471,0.565,0.25,1.0,1.0,0.862,1.0,0.6	1.0,0.2,1.0,1.0,1.0,0.75,1.0,1.0,0.818,0.556,1.0,0.9,1.0	-0.139
22763	ZNF384	ZNF384	chr12	-	6781515	6781698	6779925	6780004	6782381	6782606	22763	310,146,313,131,190,169,266,68,91,124,217,126,195	372,218,163,118,154,159,291,94,243,180,198,229,161	80,75,57,250,52,231,62,94,180,80,97,222,162	42,52,43,147,36,140,58,75,113,65,61,102,154	148	74	2.22143e-07	2.31823e-05	0.294,0.251,0.49,0.357,0.382,0.347,0.314,0.266,0.158,0.256,0.354,0.216,0.377	0.488,0.419,0.399,0.46,0.419,0.452,0.348,0.385,0.443,0.381,0.443,0.521,0.345	-0.111
24043	ITGB4	ITGB4	chr17	+	73751135	73751294	73750656	73750896	73751781	73751931	24043	140,42,189,125,147,60,82,55,19,105,51,29,45	1176,783,2096,694,3385,2204,999,448,1687,1587,1935,2760,1527	102,24,20,52,20,152,23,64,251,41,65,422,22	112,466,128,1727,96,1729,149,202,156,1589,137,76,1575	148	74	3.48802e-11	9.16554e-09	0.056,0.026,0.043,0.083,0.021,0.013,0.039,0.058,0.006,0.032,0.013,0.005,0.015	0.313,0.025,0.072,0.015,0.094,0.042,0.072,0.137,0.446,0.013,0.192,0.735,0.007	-0.135
24044	ITGB4	ITGB4	chr17	+	73751135	73751294	73750656	73750896	73752509	73752698	24044	56,23,97,56,77,31,38,23,9,48,28,14,27	28,34,40,3,16,50,36,17,42,18,26,155,28	57,12,13,26,8,93,8,31,128,23,28,196,11	3,4,0,9,0,4,0,2,3,13,0,1,23	148	74	5.42377e-12	1.70713e-09	0.5,0.253,0.548,0.903,0.706,0.237,0.345,0.404,0.097,0.571,0.35,0.043,0.325	0.905,0.6,1.0,0.591,1.0,0.921,1.0,0.886,0.955,0.469,1.0,0.99,0.193	-0.402
24173	CTTN	CTTN	chr11	+	70267575	70267686	70266505	70266616	70269045	70269101	24173	1205,1116,3919,313,671,593,993,346,1138,489,763,955,548	92,171,448,36,198,54,82,49,117,78,378,111,102	201,269,107,605,113,868,336,281,320,327,337,514,551	36,68,48,296,29,366,138,89,117,151,35,83,113	148	74	6.15843e-08	7.56825e-06	0.868,0.765,0.814,0.813,0.629,0.846,0.858,0.779,0.829,0.758,0.502,0.811,0.729	0.736,0.664,0.527,0.505,0.661,0.542,0.549,0.612,0.578,0.52,0.828,0.756,0.709	0.14
24221	HCG18	HCG18	chr6	-	30282045	30282259	30263908	30264014	30294130	30294933	24221	69,33,42,20,19,33,65,9,46,22,42,45,25	43,25,40,28,36,38,46,12,49,15,32,9,38	14,3,3,26,3,11,6,6,17,7,14,18,33	26,5,10,37,5,31,18,17,29,18,11,27,17	148	74	0.000519359	0.0200479	0.445,0.398,0.344,0.263,0.209,0.303,0.414,0.273,0.319,0.423,0.396,0.714,0.248	0.212,0.231,0.13,0.26,0.231,0.151,0.143,0.15,0.227,0.163,0.389,0.25,0.493	0.132
25209	PLSCR1	PLSCR1	chr3	-	146254326	146254352	146251256	146251337	146262253	146262394	25209	456,462,315,258,1309,355,400,313,596,504,660,616,419	209,199,97,37,66,76,74,10,68,41,43,214,102	144,90,55,489,42,340,172,106,253,115,48,467,363	2,14,0,9,0,10,8,3,3,7,2,5,54	100	74	0	0	0.618,0.632,0.706,0.838,0.936,0.776,0.8,0.959,0.866,0.901,0.919,0.681,0.752	0.982,0.826,1.0,0.976,1.0,0.962,0.941,0.963,0.984,0.924,0.947,0.986,0.833	-0.149
26013	SPTAN1	SPTAN1	chr9	+	131371929	131371944	131371400	131371563	131373992	131374124	26013	97,39,37,37,57,29,108,20,59,55,66,53,43	1180,1007,408,307,493,372,789,260,711,318,801,684,666	111,51,20,35,18,63,67,60,344,17,28,302,18	204,187,42,688,55,648,170,185,957,151,101,778,347	89	74	0	0	0.064,0.031,0.07,0.091,0.088,0.061,0.102,0.06,0.065,0.126,0.064,0.061,0.051	0.311,0.185,0.284,0.041,0.214,0.075,0.247,0.212,0.23,0.086,0.187,0.244,0.041	-0.109
26677	RNF146	RNF146	chr6	+	127603431	127603540	127601375	127601485	127607194	127607322	26677	10,8,6,8,11,5,2,4,24,6,3,9,8	58,32,17,10,25,13,21,10,32,19,20,27,28	11,4,4,15,13,17,0,12,33,4,11,48,12	21,9,6,21,6,23,23,18,39,19,9,33,27	148	74	0.00053009	0.0203755	0.079,0.111,0.15,0.286,0.18,0.161,0.045,0.167,0.273,0.136,0.07,0.143,0.125	0.208,0.182,0.25,0.263,0.52,0.27,0.0,0.25,0.297,0.095,0.379,0.421,0.182	-0.107
26937	ADGRG6	ADGRG6	chr6	+	142704896	142704980	142703087	142703156	142711394	142711480	26937	2304,258,132,86,136,50,251,44,297,65,193,30,409	42,10,12,7,2,1,1,2,2,2,1,0,0	17,28,3,163,15,361,96,31,0,26,25,0,189	3,2,0,1,1,16,4,17,11,1,1,17,0	148	74	6.54104e-05	0.00338787	0.965,0.928,0.846,0.86,0.971,0.962,0.992,0.917,0.987,0.942,0.99,1.0,1.0	0.739,0.875,1.0,0.988,0.882,0.919,0.923,0.477,0.0,0.929,0.926,0.0,1.0	0.208
27767	TMEM120A	TMEM120A	chr7	-	75616855	75616920	75616677	75616746	75617035	75617128	27767	518,717,161,320,182,206,288,246,290,315,323,181,307	25,42,40,65,71,22,43,23,41,17,14,44,34	208,152,212,176,224,347,260,272,237,159,189,204,193	1,9,2,5,5,21,4,9,4,26,4,3,13	139	74	0	0	0.917,0.901,0.682,0.724,0.577,0.833,0.781,0.851,0.79,0.908,0.925,0.687,0.828	0.991,0.9,0.983,0.949,0.96,0.898,0.972,0.941,0.969,0.765,0.962,0.973,0.888	-0.134
28087	TCOF1	TCOF1	chr5	+	149771106	149771220	149769449	149769586	149771519	149771739	28087	254,359,152,173,181,193,161,158,263,187,137,310,148	67,152,47,39,35,62,69,32,61,27,37,196,31	57,42,31,141,28,109,51,60,259,78,66,188,112	8,19,5,18,5,13,5,8,14,20,2,36,22	148	74	4.13306e-06	0.000302567	0.655,0.541,0.618,0.689,0.721,0.609,0.538,0.712,0.683,0.776,0.649,0.442,0.705	0.781,0.525,0.756,0.797,0.737,0.807,0.836,0.789,0.902,0.661,0.943,0.723,0.718	-0.126
28507	PARPBP	PARPBP	chr12	+	102542012	102542241	102517663	102517819	102547646	102547754	28507	36,32,57,11,20,38,81,21,36,8,36,65,33	1,8,2,0,0,0,0,0,4,2,4,15,4	1,14,1,18,2,17,22,9,6,19,4,8,35	0,0,0,1,0,0,0,0,0,0,0,1,1	148	74	6.06293e-13	2.31778e-10	0.947,0.667,0.934,1.0,1.0,1.0,1.0,1.0,0.818,0.667,0.818,0.684,0.805	1.0,1.0,1.0,0.9,1.0,1.0,1.0,1.0,1.0,1.0,1.0,0.8,0.946	-0.1
28588	ADIRF	ADIRF	chr10	+	88729956	88730019	88728238	88728362	88730232	88730672	28588	395,160,658,935,6834,601,117,85,511,481,731,673,62	38,15,123,71,410,208,31,8,131,22,81,381,4	1382,314,190,1009,614,1398,4888,664,1493,2451,321,2262,1106	32,25,8,44,32,54,49,30,45,149,12,76,477	137	74	6.05238e-12	1.87175e-09	0.849,0.852,0.743,0.877,0.9,0.609,0.671,0.852,0.678,0.922,0.83,0.488,0.893	0.959,0.872,0.928,0.925,0.912,0.933,0.982,0.923,0.947,0.899,0.935,0.941,0.556	-0.119
29397	NAP1L4	NAP1L4	chr11	-	3010358	3010427	3000436	3000467	3013023	3013337	29397	8,23,21,12,19,16,17,3,14,10,11,18,13	32,22,54,6,71,58,49,24,13,9,27,48,23	1,6,0,5,3,2,8,3,6,11,5,3,11	25,25,20,40,11,35,30,16,62,27,26,42,25	143	74	3.14832e-08	4.14523e-06	0.115,0.351,0.168,0.509,0.122,0.125,0.152,0.061,0.358,0.365,0.174,0.163,0.226	0.02,0.11,0.0,0.061,0.124,0.029,0.121,0.088,0.048,0.174,0.091,0.036,0.185	0.139
29403	NAP1L4	NAP1L4	chr11	-	3010358	3010501	3000436	3000467	3013023	3013337	29403	8,24,27,12,15,17,17,3,12,10,10,17,13	32,22,54,6,71,58,49,24,13,9,27,48,23	1,6,0,6,3,2,11,3,5,11,5,2,11	25,25,20,40,11,35,30,16,62,27,26,42,25	148	74	9.2665e-08	1.0806e-05	0.111,0.353,0.2,0.5,0.096,0.128,0.148,0.059,0.316,0.357,0.156,0.15,0.22	0.02,0.107,0.0,0.07,0.12,0.028,0.155,0.086,0.039,0.169,0.088,0.023,0.18	0.131
29464	EHBP1	EHBP1	chr2	+	63215065	63215173	63206322	63206470	63217850	63217975	29464	408,260,197,117,194,172,297,87,585,119,216,325,177	83,77,86,20,70,90,23,43,45,56,33,12,13	88,41,35,141,36,142,86,74,385,84,62,215,58	47,22,22,40,11,57,59,30,137,24,37,108,16	148	74	4.79345e-06	0.000344828	0.711,0.628,0.534,0.745,0.581,0.489,0.866,0.503,0.867,0.515,0.766,0.931,0.872	0.484,0.482,0.443,0.638,0.621,0.555,0.422,0.552,0.584,0.636,0.456,0.499,0.644	0.153
29848	FNBP1	FNBP1	chr9	-	132678244	132678259	132671168	132671278	132687238	132687436	29848	10,3,10,8,10,2,26,2,1,7,1,0,0	24,34,7,7,35,2,27,21,25,30,18,5,7	92,5,3,0,1,19,10,3,533,28,4,151,3	24,6,5,3,4,19,14,22,209,16,5,54,15	89	74	0.000124574	0.00593231	0.257,0.068,0.543,0.487,0.192,0.454,0.445,0.073,0.032,0.162,0.044,0.0,0.0	0.761,0.409,0.333,0.0,0.172,0.454,0.373,0.102,0.68,0.593,0.399,0.699,0.143	-0.182
29852	FNBP1	FNBP1	chr9	-	132686122	132686305	132678244	132678259	132687238	132687436	29852	70,63,73,23,57,75,110,32,25,70,25,1,13	6,2,4,8,6,1,12,0,0,7,0,0,0	178,32,6,6,3,50,76,34,592,72,18,284,8	68,3,0,0,0,13,6,5,381,24,2,110,1	148	74	4.4423e-06	0.000322496	0.854,0.94,0.901,0.59,0.826,0.974,0.821,1.0,1.0,0.833,1.0,1.0,1.0	0.567,0.842,1.0,1.0,1.0,0.658,0.864,0.773,0.437,0.6,0.818,0.563,0.8	0.14
29991	ELOF1	ELOF1	chr19	-	11665988	11666044	11665046	11665180	11666159	11666390	29991	2,11,5,5,18,8,8,3,5,5,4,6,2	2,1,3,0,3,3,1,2,3,0,0,1,2	2,2,2,9,4,4,1,1,2,2,1,3,2	0,0,0,1,0,0,0,0,0,0,0,0,0	130	74	1.96275e-08	2.7138e-06	0.363,0.862,0.487,1.0,0.774,0.603,0.82,0.461,0.487,1.0,1.0,0.774,0.363	1.0,1.0,1.0,0.837,1.0,1.0,1.0,1.0,1.0,1.0,1.0,1.0,1.0	-0.296
29993	ELOF1	ELOF1	chr19	-	11665988	11666068	11665046	11665180	11666159	11666282	29993	5,13,7,5,20,8,8,5,5,6,5,7,2	2,1,3,0,3,3,1,2,3,0,0,1,2	3,3,2,9,5,4,1,2,2,2,1,4,2	0,0,0,1,0,0,0,0,0,0,0,0,0	148	74	1.45711e-08	2.08754e-06	0.556,0.867,0.538,1.0,0.769,0.571,0.8,0.556,0.455,1.0,1.0,0.778,0.333	1.0,1.0,1.0,0.818,1.0,1.0,1.0,1.0,1.0,1.0,1.0,1.0,1.0	-0.277
30543	TMEM184B	TMEM184B	chr22	-	38642790	38642891	38641940	38642106	38643775	38644025	30543	24,21,8,12,43,8,27,22,15,17,15,1,9	719,341,503,261,324,334,956,258,415,360,907,443,496	117,9,10,11,6,28,8,21,273,17,15,301,2	88,114,72,852,65,445,118,120,109,140,85,221,212	148	74	1.11022e-16	8.30099e-14	0.016,0.03,0.008,0.022,0.062,0.012,0.014,0.041,0.018,0.023,0.008,0.001,0.009	0.399,0.038,0.065,0.006,0.044,0.031,0.033,0.08,0.556,0.057,0.081,0.405,0.005	-0.118
31009	TMUB2	TMUB2	chr17	+	42265274	42265377	42264570	42264799	42266389	42266667	31009	12,14,23,12,22,19,38,11,12,14,17,10,21	26,18,14,38,20,25,17,11,20,19,29,13,11	7,6,16,16,13,27,6,15,13,13,13,12,8	2,4,4,14,2,16,16,4,12,6,3,6,7	148	74	0.00121769	0.0417383	0.188,0.28,0.451,0.136,0.355,0.275,0.528,0.333,0.231,0.269,0.227,0.278,0.488	0.636,0.429,0.667,0.364,0.765,0.458,0.158,0.652,0.351,0.52,0.684,0.5,0.364	-0.193
31011	TMUB2	TMUB2	chr17	+	42265274	42265377	42264570	42265111	42266389	42266667	31011	63,34,70,52,76,60,107,38,46,54,42,32,62	24,21,18,59,36,29,41,19,15,34,28,9,39	22,24,33,47,33,81,31,34,48,35,40,36,38	9,3,1,12,0,27,13,12,18,11,5,16,13	148	74	0.000323577	0.0134148	0.568,0.447,0.66,0.306,0.514,0.508,0.566,0.5,0.605,0.443,0.429,0.64,0.443	0.55,0.8,0.943,0.662,1.0,0.6,0.544,0.586,0.571,0.614,0.8,0.529,0.594	-0.166
31199	SMARCC2	SMARCC2	chr12	-	56558086	56558152	56556142	56557549	56558431	56558515	31199	421,707,362,149,226,356,624,141,323,177,170,294,259	26,28,33,21,15,23,16,22,16,32,10,3,10	54,115,60,154,64,293,83,124,153,54,107,61,281	58,5,6,6,8,24,3,21,208,10,18,216,1	140	74	0.000761579	0.0278531	0.895,0.93,0.853,0.789,0.888,0.891,0.954,0.772,0.914,0.745,0.9,0.981,0.932	0.33,0.924,0.841,0.931,0.809,0.866,0.936,0.757,0.28,0.741,0.759,0.13,0.993	0.165
31375	AP1S2	AP1S2	chrX	-	15851566	15851647	15848181	15849691	15863501	15863639	31375	36,21,18,8,50,24,26,11,31,11,8,8,15	1,4,24,2,27,38,4,1,9,8,7,0,6	3,5,0,4,1,12,9,3,26,16,3,24,14	4,5,3,24,2,12,14,2,37,8,5,41,1	148	74	5.49543e-05	0.00291151	0.947,0.724,0.273,0.667,0.481,0.24,0.765,0.846,0.633,0.407,0.364,1.0,0.556	0.273,0.333,0.0,0.077,0.2,0.333,0.243,0.429,0.26,0.5,0.231,0.226,0.875	0.302
31464	NFIX	NFIX	chr19	+	13198802	13198950	13186348	13186485	13201112	13201204	31464	7,7,31,24,24,111,26,3,34,2,37,22,7	0,0,5,0,2,5,1,0,1,1,0,0,0	32,10,6,31,16,17,36,26,37,8,14,39,10	12,1,1,1,0,3,1,1,34,3,0,34,0	148	74	1.63689e-07	1.77695e-05	1.0,1.0,0.756,1.0,0.857,0.917,0.929,1.0,0.944,0.5,1.0,1.0,1.0	0.571,0.833,0.75,0.939,1.0,0.739,0.947,0.929,0.352,0.571,1.0,0.364,1.0	0.147
32344	CADPS2	CADPS2	chr7	-	122026348	122026363	122019421	122019496	122027079	122027227	32344	72,133,42,52,25,62,63,18,47,82,93,191,99	45,39,0,20,34,25,31,23,24,12,34,34,94	44,75,52,123,54,134,4,73,346,7,64,504,49	10,18,4,19,8,56,0,24,4,1,20,19,4	89	74	1.00955e-07	1.16886e-05	0.571,0.739,1.0,0.684,0.379,0.673,0.628,0.394,0.62,0.85,0.695,0.824,0.467	0.785,0.776,0.915,0.843,0.849,0.666,1.0,0.717,0.986,0.853,0.727,0.957,0.911	-0.189
32517	BAG6	BAG6	chr6	-	31607276	31607423	31606804	31607003	31607975	31608083	32517	1636,3971,1104,1082,773,1230,963,1085,697,1268,839,1607,1396	575,3346,443,659,596,694,580,481,535,465,343,755,499	630,578,498,923,357,1100,584,655,1067,401,683,807,862	133,128,115,216,118,322,196,147,288,337,151,223,373	148	74	7.57411e-08	9.08278e-06	0.587,0.372,0.555,0.451,0.393,0.47,0.454,0.53,0.394,0.577,0.55,0.516,0.583	0.703,0.693,0.684,0.681,0.602,0.631,0.598,0.69,0.649,0.373,0.693,0.644,0.536	-0.134
32568	GSE1	GSE1	chr16	+	85667519	85667738	85646927	85647004	85682157	85682357	32568	193,130,60,26,83,30,60,36,85,41,140,77,23	43,42,26,28,52,6,26,5,53,22,41,35,18	57,37,15,153,20,114,73,48,99,30,35,78,39	8,4,8,57,6,22,39,7,3,5,6,8,12	148	74	0.000137957	0.00648142	0.692,0.607,0.536,0.317,0.444,0.714,0.536,0.783,0.445,0.482,0.631,0.524,0.39	0.781,0.822,0.484,0.573,0.625,0.722,0.483,0.774,0.943,0.75,0.745,0.83,0.619	-0.158
32587	CSAD	CSAD	chr12	-	53554910	53554975	53554546	53554628	53555056	53555173	32587	125,73,208,43,98,92,50,69,75,108,54,26,36	31,21,40,21,28,42,24,11,26,25,7,20,9	111,52,14,65,26,161,66,120,88,25,108,177,65	17,8,2,2,10,34,11,22,7,9,17,32,17	139	74	0.000615019	0.0231197	0.682,0.649,0.735,0.522,0.651,0.538,0.526,0.77,0.606,0.697,0.804,0.409,0.68	0.777,0.776,0.788,0.945,0.581,0.716,0.762,0.744,0.87,0.597,0.772,0.746,0.671	-0.114
33089	TLE1	TLE1	chr9	-	84267098	84267203	84249011	84249216	84300590	84300635	33089	61,36,31,18,47,50,139,53,33,77,98,62,68	6,5,0,6,1,3,14,4,3,9,2,8,13	62,52,33,86,40,66,14,58,62,44,33,65,30	0,1,1,6,0,1,0,1,1,0,1,9,0	148	74	3.2006e-08	4.20766e-06	0.836,0.783,1.0,0.6,0.959,0.893,0.832,0.869,0.846,0.811,0.961,0.795,0.723	1.0,0.963,0.943,0.878,1.0,0.971,1.0,0.967,0.969,1.0,0.943,0.783,1.0	-0.116
33544	TUG1	TUG1	chr22	+	31368033	31368158	31365196	31367765	31368909	31369587	33544	91,58,39,19,60,23,19,11,28,35,49,30,12	68,48,65,20,86,58,25,11,32,18,67,30,29	5,19,2,46,4,29,4,6,11,15,8,18,17	27,15,8,74,5,62,9,24,72,22,14,56,25	148	74	2.28575e-05	0.00135611	0.401,0.377,0.231,0.322,0.259,0.165,0.275,0.333,0.304,0.493,0.268,0.333,0.171	0.085,0.388,0.111,0.237,0.286,0.19,0.182,0.111,0.071,0.254,0.222,0.138,0.254	0.108
33695	HMGN3	HMGN3	chr6	-	79911772	79911872	79910961	79911443	79911992	79912106	33695	12,27,39,19,6,61,33,26,10,18,21,29,61	387,291,188,162,130,219,408,142,116,264,197,280,303	49,47,27,4,31,35,16,51,108,25,42,83,38	72,80,55,241,79,115,97,97,108,108,125,137,285	148	74	0	0	0.015,0.044,0.094,0.055,0.023,0.122,0.039,0.084,0.041,0.033,0.051,0.049,0.091	0.254,0.227,0.197,0.008,0.164,0.132,0.076,0.208,0.333,0.104,0.144,0.232,0.062	-0.108
34440	PTK2	PTK2	chr8	-	141679825	141679834	141678367	141678523	141684396	141684503	34440	81,27,23,37,9,28,169,7,68,31,92,145,39	423,527,464,156,291,650,320,161,383,272,388,213,128	42,93,62,62,38,160,6,83,97,3,74,37,140	103,69,36,379,61,217,79,89,254,106,65,262,71	83	74	5.29548e-08	6.59011e-06	0.146,0.044,0.042,0.175,0.027,0.037,0.32,0.037,0.137,0.092,0.175,0.378,0.214	0.267,0.546,0.606,0.127,0.357,0.397,0.063,0.454,0.254,0.025,0.504,0.112,0.637	-0.194
34762	CFAP44	CFAP44	chr3	-	113063362	113063559	113060590	113060765	113077591	113077722	34762	25,20,49,8,8,40,24,4,19,35,14,21,18	6,4,3,1,1,6,2,1,0,4,3,4,4	15,22,11,35,13,70,1,20,13,1,22,12,21	0,0,0,3,0,2,0,0,0,0,0,0,5	148	74	1.38449e-11	3.94123e-09	0.676,0.714,0.891,0.8,0.8,0.769,0.857,0.667,1.0,0.814,0.7,0.724,0.692	1.0,1.0,1.0,0.854,1.0,0.946,1.0,1.0,1.0,1.0,1.0,1.0,0.677	-0.183
34782	CFAP44	CFAP44	chr3	-	113146033	113146186	113135371	113135474	113152411	113152516	34782	22,12,33,4,2,32,22,5,3,15,4,9,8	3,4,5,0,0,5,5,0,2,1,0,3,0	3,14,6,8,2,35,4,11,10,1,10,7,13	0,0,0,0,0,0,0,0,0,0,1,0,0	148	74	2.07282e-11	5.69182e-09	0.786,0.6,0.767,1.0,1.0,0.762,0.688,1.0,0.429,0.882,1.0,0.6,1.0	1.0,1.0,1.0,1.0,1.0,1.0,1.0,1.0,1.0,1.0,0.833,1.0,1.0	-0.178
35242	PGAP2	PGAP2	chr11	+	3832479	3832654	3829789	3829881	3845499	3845594	35242	42,28,8,11,41,14,18,14,16,8,43,20,8	0,7,11,0,27,4,6,0,2,2,0,4,0	2,8,6,48,3,15,19,9,1,11,14,4,8	0,0,0,1,0,0,1,0,1,2,1,1,1	148	74	3.79837e-10	7.85732e-08	1.0,0.667,0.267,1.0,0.432,0.636,0.6,1.0,0.8,0.667,1.0,0.714,1.0	1.0,1.0,1.0,0.96,1.0,1.0,0.905,1.0,0.333,0.733,0.875,0.667,0.8	-0.115
35452	BIRC6	BIRC6	chr2	+	32660563	32660653	32658711	32658872	32661120	32661252	35452	163,42,56,11,75,47,86,9,76,20,107,24,63	36,7,51,0,22,16,63,6,11,6,9,6,10	46,35,17,103,17,96,43,45,52,20,49,59,44	0,0,0,12,3,9,2,6,2,1,1,7,6	148	74	9.28816e-09	1.40017e-06	0.694,0.75,0.354,1.0,0.63,0.595,0.406,0.429,0.776,0.625,0.856,0.667,0.759	1.0,1.0,1.0,0.811,0.739,0.842,0.915,0.789,0.929,0.909,0.961,0.808,0.786	-0.227
35584	TMEM8B	TMEM8B	chr9	+	35834457	35834647	35829224	35829952	35841130	35841264	35584	22,11,32,21,2,76,21,23,38,26,18,7,12	6,5,9,5,1,19,6,3,10,9,8,1,4	53,19,14,27,16,32,10,34,115,5,29,58,24	28,8,6,10,12,24,6,18,69,1,16,51,9	148	74	0.000103479	0.00505511	0.647,0.524,0.64,0.677,0.5,0.667,0.636,0.793,0.655,0.591,0.529,0.778,0.6	0.486,0.543,0.538,0.574,0.4,0.4,0.455,0.486,0.455,0.714,0.475,0.362,0.571	0.137
35606	TM6SF1	TM6SF1	chr15	+	83791508	83791630	83790672	83790755	83793423	83793528	35606	16,15,5,4,7,4,17,20,10,27,9,2,6	0,0,1,0,0,0,2,4,0,1,0,0,0	2,6,2,3,5,11,2,8,25,1,9,55,8	1,2,0,0,1,1,1,3,5,0,0,8,0	148	74	0.000305995	0.0128176	1.0,1.0,0.714,1.0,1.0,1.0,0.81,0.714,1.0,0.931,1.0,1.0,1.0	0.5,0.6,1.0,1.0,0.714,0.846,0.5,0.571,0.714,1.0,1.0,0.775,1.0	0.15
35619	BCL2L1	BCL2L1	chr20	-	30254793	30254950	30252254	30253889	30309646	30310151	35619	114,35,3,2,3,1,15,0,65,20,30,23,3	75,38,4,16,30,11,29,11,69,28,18,64,12	0,0,2,12,1,4,2,1,0,0,1,1,6	9,6,15,16,8,31,16,16,12,8,15,5,6	148	74	1.04419e-07	1.20446e-05	0.432,0.315,0.273,0.059,0.048,0.043,0.205,0.0,0.32,0.263,0.455,0.152,0.111	0.0,0.0,0.062,0.273,0.059,0.061,0.059,0.03,0.0,0.0,0.032,0.091,0.333	0.129
35647	NDRG2	NDRG2	chr14	-	21491022	21491064	21490550	21490656	21491399	21491480	35647	58,34,107,55,96,33,93,12,139,56,33,36,38	56,49,93,85,78,104,226,10,111,64,45,44,60	132,89,83,71,96,135,282,134,278,74,138,172,39	113,33,27,76,32,223,180,76,284,95,47,155,51	116	74	0.000145069	0.00677402	0.398,0.307,0.423,0.292,0.44,0.168,0.208,0.434,0.444,0.358,0.319,0.343,0.288	0.427,0.632,0.662,0.373,0.657,0.279,0.5,0.529,0.384,0.332,0.652,0.414,0.328	-0.134
35655	NDRG2	NDRG2	chr14	-	21492188	21492255	21491399	21491480	21493835	21493863	35655	75,55,85,67,74,70,145,7,111,43,39,39,54	3,0,3,8,4,3,0,0,0,0,1,1,0	92,53,39,78,41,167,185,77,298,83,78,134,56	28,0,3,0,1,17,5,8,76,6,13,31,0	141	74	2.10205e-11	5.76358e-09	0.929,1.0,0.937,0.815,0.907,0.925,1.0,1.0,1.0,1.0,0.953,0.953,1.0	0.633,1.0,0.872,1.0,0.956,0.838,0.951,0.835,0.673,0.879,0.759,0.694,1.0	0.102
35737	AOPEP	AOPEP	chr9	+	97686267	97686457	97563038	97563284	97717458	97717561	35737	17,9,13,12,11,20,8,4,14,10,6,10,21	7,0,2,0,6,12,3,0,4,3,9,3,5	2,5,4,12,1,15,2,6,12,1,3,13,3	1,0,0,7,0,0,0,1,1,1,1,0,0	148	74	4.28275e-08	5.45748e-06	0.548,1.0,0.765,1.0,0.478,0.455,0.571,1.0,0.636,0.625,0.25,0.625,0.677	0.5,1.0,1.0,0.462,1.0,1.0,1.0,0.75,0.857,0.333,0.6,1.0,1.0	-0.144
35749	AOPEP	AOPEP	chr9	+	97844856	97845001	97842975	97843062	97848963	97849500	35749	169,176,229,195,211,528,318,165,218,565,262,633,390	38,44,100,63,123,338,213,51,101,245,108,183,151	217,72,48,230,28,155,250,94,1116,425,62,469,55	40,9,11,77,6,41,144,25,151,161,25,66,17	148	74	0.000220043	0.00970443	0.69,0.667,0.534,0.607,0.462,0.439,0.427,0.618,0.519,0.536,0.548,0.634,0.564	0.731,0.8,0.686,0.599,0.7,0.654,0.465,0.653,0.787,0.569,0.554,0.78,0.618	-0.104
36028	CASK	CASK	chrX	-	41416284	41416353	41412971	41413168	41419031	41419100	36028	257,395,116,67,130,78,421,58,72,90,443,209,415	39,85,69,77,111,72,218,14,59,46,110,59,98	7,39,6,601,9,76,9,20,14,37,11,7,166	11,25,14,137,19,56,21,17,13,25,21,8,59	143	74	0.00055437	0.0211755	0.773,0.706,0.465,0.31,0.377,0.359,0.5,0.682,0.387,0.503,0.676,0.647,0.687	0.248,0.447,0.182,0.694,0.197,0.413,0.182,0.378,0.358,0.434,0.213,0.312,0.593	0.186
36128	YPEL5	YPEL5	chr2	+	30371110	30371407	30369872	30369928	30379493	30379658	36128	92,70,159,24,43,85,116,31,83,32,45,44,37	303,209,143,87,384,186,179,103,180,139,153,54,116	27,7,9,22,6,15,43,10,44,23,6,24,19	134,56,68,200,69,183,116,84,467,107,96,244,111	148	74	0	0	0.132,0.143,0.357,0.121,0.053,0.186,0.245,0.131,0.187,0.103,0.128,0.289,0.138	0.092,0.059,0.062,0.052,0.042,0.039,0.156,0.056,0.045,0.097,0.03,0.047,0.079	0.104
36338	CDK5RAP2	CDK5RAP2	chr9	-	123220727	123220900	123210172	123210404	123230137	123230275	36338	5,3,6,4,4,10,9,7,9,11,6,2,16	2,2,4,2,0,1,4,0,4,7,3,1,1	2,3,1,2,3,5,6,5,28,0,5,10,2	0,0,0,1,0,1,0,0,5,1,1,4,0	148	74	4.75647e-07	4.51571e-05	0.556,0.429,0.429,0.5,1.0,0.833,0.529,1.0,0.529,0.44,0.5,0.5,0.889	1.0,1.0,1.0,0.5,1.0,0.714,1.0,1.0,0.737,0.0,0.714,0.556,1.0	-0.161
36803	DERPC	DERPC	chr16	-	69154955	69155073	69151911	69154552	69155338	69155396	36803	332,198,292,267,312,202,250,135,220,162,535,229,336	141,61,109,77,49,80,89,42,78,40,89,105,47	134,170,98,664,107,371,233,199,295,227,154,215,303	20,23,9,52,10,59,47,8,74,43,18,33,85	148	74	3.31045e-09	5.53746e-07	0.541,0.619,0.573,0.634,0.761,0.558,0.584,0.616,0.585,0.669,0.75,0.522,0.781	0.77,0.787,0.845,0.865,0.843,0.759,0.713,0.926,0.666,0.725,0.811,0.765,0.641	-0.148
36840	CAST	CAST	chr5	+	96062497	96062563	96058342	96058402	96063192	96063234	36840	110,98,31,37,165,38,42,63,61,86,37,12,17	544,369,499,200,2261,347,331,267,954,162,285,708,180	407,32,6,15,14,147,49,81,1213,82,44,892,23	112,161,95,243,67,1005,1864,161,96,930,105,162,383	140	74	0.000967046	0.0342469	0.097,0.123,0.032,0.089,0.037,0.055,0.063,0.111,0.033,0.219,0.064,0.009,0.048	0.658,0.095,0.032,0.032,0.099,0.072,0.014,0.21,0.87,0.045,0.181,0.744,0.031	-0.162
36899	RASGRP1	RASGRP1	chr15	-	38786582	38786968	38780303	38782889	38790994	38791147	36899	60,56,107,3,51,6,97,41,117,49,26,6,15	4,2,8,0,3,3,5,2,0,3,0,1,2	5,23,9,9,3,14,50,9,5,75,8,1,25	0,0,0,0,0,0,1,0,0,5,0,0,0	148	74	3.16059e-08	4.15991e-06	0.882,0.933,0.87,1.0,0.895,0.5,0.907,0.911,1.0,0.891,1.0,0.75,0.789	1.0,1.0,1.0,1.0,1.0,1.0,0.962,1.0,1.0,0.882,1.0,1.0,1.0	-0.117
37127	WIZ	WIZ	chr19	-	15538920	15539319	15537792	15538344	15540396	15540900	37127	428,201,356,183,643,491,369,173,349,304,387,154,290	69,48,71,19,36,62,111,24,127,51,90,140,61	272,133,93,501,91,280,174,173,753,221,170,638,97	15,26,13,85,5,57,23,14,26,22,9,47,20	148	74	6.89956e-06	0.000475924	0.756,0.677,0.715,0.828,0.899,0.798,0.624,0.783,0.579,0.749,0.683,0.355,0.704	0.901,0.719,0.782,0.747,0.901,0.711,0.791,0.861,0.935,0.834,0.904,0.872,0.708	-0.117
37152	DST	DST	chr6	-	56327843	56327954	56324928	56325052	56328362	56328562	37152	1273,1355,715,414,530,347,219,295,665,375,279,383,408	124,49,5,136,12,17,110,63,146,17,130,130,300	732,365,150,179,161,677,85,521,2847,334,420,2428,289	34,23,28,232,3,79,2,45,41,9,8,6,41	148	74	0.000313535	0.0130762	0.837,0.933,0.986,0.603,0.957,0.911,0.499,0.701,0.695,0.917,0.518,0.596,0.405	0.915,0.888,0.728,0.278,0.964,0.811,0.955,0.853,0.972,0.949,0.963,0.995,0.779	-0.115
37154	DST	DST	chr6	-	56333779	56333797	56330875	56330993	56334680	56334755	37154	875,770,338,289,265,163,225,206,531,181,329,309,465	30,11,0,26,12,1,6,4,9,16,5,1,3	357,231,82,349,93,440,36,266,643,186,190,683,229	81,12,4,13,2,41,12,12,573,15,3,394,4	92	74	1.77636e-14	9.13568e-12	0.959,0.983,1.0,0.899,0.947,0.992,0.968,0.976,0.979,0.901,0.981,0.996,0.992	0.78,0.939,0.943,0.956,0.974,0.896,0.707,0.947,0.474,0.909,0.981,0.582,0.979	0.116
37581	DYSF	DYSF	chr2	+	71740369	71740462	71738936	71739051	71740845	71741051	37581	60,56,11,30,18,1,70,79,70,28,70,11,32	1,7,4,3,3,1,1,2,0,1,2,1,2	31,5,3,10,6,24,5,16,51,1,11,105,11	58,0,0,0,0,9,8,5,200,4,2,22,1	148	74	4.19052e-06	0.000306308	0.968,0.8,0.579,0.833,0.75,0.333,0.972,0.952,1.0,0.933,0.946,0.846,0.889	0.211,1.0,1.0,1.0,1.0,0.571,0.238,0.615,0.113,0.111,0.733,0.705,0.846	0.204
37713	ARHGAP10	ARHGAP10	chr4	+	148984298	148984451	148968042	148968202	148985566	148985658	37713	128,104,65,59,42,51,21,38,47,38,10,35,21	7,14,15,8,2,6,11,15,8,7,3,11,3	199,41,30,6,44,85,172,51,739,87,54,661,36	6,5,2,0,2,7,18,14,20,13,3,53,2	148	74	1.7018e-05	0.00104928	0.901,0.788,0.684,0.787,0.913,0.81,0.488,0.559,0.746,0.731,0.625,0.614,0.778	0.943,0.804,0.882,1.0,0.917,0.859,0.827,0.646,0.949,0.77,0.9,0.862,0.9	-0.141
38576	TACC1	TACC1	chr8	+	38645074	38645261	38586099	38586189	38646221	38646337	38576	161,60,51,8,19,36,45,13,42,31,11,29,10	30,16,3,22,17,3,9,4,0,12,2,1,3	83,13,4,15,9,22,37,16,336,18,14,236,24	142,17,21,2,13,59,10,53,236,8,46,560,0	148	74	3.12583e-06	0.000236324	0.729,0.652,0.895,0.154,0.358,0.857,0.714,0.619,1.0,0.564,0.733,0.935,0.625	0.226,0.277,0.087,0.789,0.257,0.157,0.649,0.131,0.416,0.529,0.132,0.174,1.0	0.309
38590	TACC1	TACC1	chr8	+	38646221	38646337	38644753	38645261	38682825	38682886	38590	161,60,51,8,19,36,45,13,42,31,11,29,10	25,16,1,0,3,10,7,6,11,4,5,9,3	79,9,3,15,7,19,37,16,323,18,8,208,24	8,2,0,0,0,5,1,4,26,2,1,24,0	148	74	0.00115107	0.0397551	0.763,0.652,0.962,1.0,0.76,0.643,0.763,0.52,0.656,0.795,0.524,0.617,0.625	0.832,0.692,1.0,1.0,1.0,0.655,0.949,0.667,0.861,0.818,0.8,0.812,1.0	-0.139
38594	TACC1	TACC1	chr8	+	38677039	38678153	38644753	38645261	38682825	38682886	38594	336,127,83,64,38,89,97,81,87,55,51,63,44	25,16,1,0,3,10,7,6,11,4,5,9,3	400,83,51,70,30,165,72,129,968,50,97,1090,39	8,2,0,0,0,5,1,4,26,2,1,24,0	148	74	2.24709e-13	9.27605e-11	0.87,0.799,0.976,1.0,0.864,0.817,0.874,0.871,0.798,0.873,0.836,0.778,0.88	0.962,0.954,1.0,1.0,1.0,0.943,0.973,0.942,0.949,0.926,0.98,0.958,1.0	-0.104
38895	APBB2	APBB2	chr4	-	41067592	41067690	41035252	41035321	41102655	41102767	38895	183,75,177,61,135,29,142,35,75,86,192,75,35	54,14,19,16,12,6,21,8,8,13,13,22,14	109,113,46,127,23,139,25,82,186,54,92,562,99	12,10,3,15,3,11,1,13,11,7,4,33,22	148	74	5.73576e-05	0.00301567	0.629,0.728,0.823,0.656,0.849,0.707,0.772,0.686,0.824,0.768,0.881,0.63,0.556	0.82,0.85,0.885,0.809,0.793,0.863,0.926,0.759,0.894,0.794,0.92,0.895,0.692	-0.107
39261	FANK1	FANK1	chr10	+	127668729	127668907	127585103	127585224	127677119	127677244	39261	5,4,12,11,18,8,9,5,2,8,15,4,10	0,0,1,1,0,0,0,2,0,3,1,0,1	4,7,6,14,1,13,9,13,2,8,5,1,14	11,1,2,2,0,1,3,1,0,0,5,2,0	148	74	9.79992e-07	8.53563e-05	1.0,1.0,0.857,0.846,1.0,1.0,1.0,0.556,1.0,0.571,0.882,1.0,0.833	0.154,0.778,0.6,0.778,1.0,0.867,0.6,0.867,1.0,1.0,0.333,0.2,1.0	0.182
39470	SLC4A7	SLC4A7	chr3	-	27472788	27473160	27465527	27465643	27475406	27475595	39470	5,1,0,3,6,1,0,1,0,5,0,0,0	17,39,35,17,90,53,125,16,40,25,30,24,22	32,3,0,0,0,22,1,4,59,3,2,53,0	8,17,1,25,4,26,7,9,3,31,2,33,26	148	74	6.73162e-12	2.05283e-09	0.128,0.013,0.0,0.081,0.032,0.009,0.0,0.03,0.0,0.091,0.0,0.0,0.0	0.667,0.081,0.0,0.0,0.0,0.297,0.067,0.182,0.908,0.046,0.333,0.445,0.0	-0.203
39545	EPB41	EPB41	chr1	+	29386933	29386996	29385100	29385157	29391493	29391670	39545	204,74,133,51,50,84,146,16,130,40,109,99,154	57,30,13,42,27,3,115,19,38,20,61,11,94	21,31,17,115,21,95,66,31,61,21,23,41,80	40,95,45,136,63,164,47,89,0,12,50,2,62	137	74	0.000894819	0.0320673	0.659,0.571,0.847,0.396,0.5,0.938,0.407,0.313,0.649,0.519,0.491,0.829,0.469	0.221,0.15,0.169,0.314,0.153,0.238,0.431,0.158,1.0,0.486,0.199,0.917,0.411	0.211
39585	POM121	POM121	chr7	+	72409874	72409948	72400477	72400649	72410952	72411055	39585	2,8,2,9,2,17,15,3,5,2,0,2,3	18,12,11,5,10,6,27,3,14,2,6,0,4	0,1,0,0,1,0,2,0,3,1,0,1,0	3,3,1,1,0,4,3,4,3,1,4,6,4	148	74	6.90088e-08	8.35892e-06	0.053,0.25,0.083,0.474,0.091,0.586,0.217,0.333,0.152,0.333,0.0,1.0,0.273	0.0,0.143,0.0,0.0,1.0,0.0,0.25,0.0,0.333,0.333,0.0,0.077,0.0	0.131
39686	RFX3	RFX3	chr9	-	3301545	3301620	3293076	3293258	3330258	3330517	39686	37,33,32,3,19,29,42,17,29,2,31,14,45	8,4,5,2,0,8,8,6,10,1,3,2,8	8,11,6,41,8,22,3,22,34,3,4,36,24	0,1,0,0,0,3,0,1,1,0,1,1,0	148	74	1.55431e-15	9.85937e-13	0.698,0.805,0.762,0.429,1.0,0.644,0.724,0.586,0.592,0.5,0.838,0.778,0.738	1.0,0.846,1.0,1.0,1.0,0.786,1.0,0.917,0.944,1.0,0.667,0.947,1.0	-0.232
40071	CAMKK2	CAMKK2	chr12	-	121682375	121682418	121675494	121678672	121682942	121683043	40071	11,16,25,7,10,6,7,6,9,22,5,8,7	291,135,142,67,149,64,175,59,153,81,195,119,121	72,5,1,6,5,16,9,22,170,14,10,135,6	45,66,38,98,42,116,30,70,30,56,38,53,95	117	74	1.4559e-07	1.60955e-05	0.023,0.07,0.1,0.062,0.041,0.056,0.025,0.06,0.036,0.147,0.016,0.041,0.035	0.503,0.046,0.016,0.037,0.07,0.08,0.159,0.166,0.782,0.137,0.143,0.617,0.038	-0.16
40140	BORCS8-MEF2B	BORCS8-MEF2B	chr19	-	19296842	19296907	19293381	19293492	19302889	19302961	40140	142,97,42,41,71,83,131,73,64,93,94,145,133	16,30,22,5,42,31,19,11,26,20,17,10,3	57,45,18,70,36,114,38,63,84,47,31,72,49	3,0,2,11,1,9,7,7,13,13,3,4,10	139	74	0.00127775	0.0434648	0.825,0.633,0.504,0.814,0.474,0.588,0.786,0.779,0.567,0.712,0.746,0.885,0.959	0.91,1.0,0.827,0.772,0.95,0.871,0.743,0.827,0.775,0.658,0.846,0.906,0.723	-0.118
40468	DHX30	DHX30	chr3	+	47857452	47857618	47852146	47852201	47859511	47859607	40468	39,52,34,61,41,47,197,55,56,33,25,109,27	29,30,37,23,44,17,53,19,35,30,52,49,18	8,20,18,19,17,35,24,24,9,16,21,18,36	25,23,9,44,13,33,19,13,83,18,12,62,38	148	74	6.6534e-05	0.0034408	0.402,0.464,0.315,0.57,0.318,0.58,0.65,0.591,0.444,0.355,0.194,0.527,0.429	0.138,0.303,0.5,0.178,0.395,0.347,0.387,0.48,0.051,0.308,0.467,0.127,0.321	0.141
40826	RWDD3	RWDD3	chr1	+	95709766	95710207	95699710	95699871	95712311	95712781	40826	25,31,28,12,17,27,20,18,14,33,10,24,26	1,2,3,0,1,3,2,2,0,0,2,0,0	7,4,8,10,1,28,5,8,17,10,7,20,16	3,1,0,2,0,7,0,0,6,4,0,2,2	148	74	1.45806e-05	0.000916609	0.926,0.886,0.824,1.0,0.895,0.818,0.833,0.818,1.0,1.0,0.714,1.0,1.0	0.538,0.667,1.0,0.714,1.0,0.667,1.0,1.0,0.586,0.556,1.0,0.833,0.8	0.104
40830	RWDD3	RWDD3	chr1	+	95709766	95710254	95699765	95699871	95712311	95712781	40830	25,36,31,12,18,28,23,21,14,34,12,26,34	1,2,3,0,1,3,2,2,0,0,2,0,0	8,5,9,10,2,29,5,8,17,11,11,25,18	3,1,0,2,0,7,0,0,6,4,0,2,2	148	74	9.23925e-06	0.000616526	0.926,0.9,0.838,1.0,0.9,0.824,0.852,0.84,1.0,1.0,0.75,1.0,1.0	0.571,0.714,1.0,0.714,1.0,0.674,1.0,1.0,0.586,0.579,1.0,0.862,0.818	0.101
40946	CELF2	CELF2	chr10	+	11308560	11308640	11299700	11299835	11312628	11312787	40946	80,73,10,72,48,26,62,62,64,100,62,7,13	4,18,6,1,5,1,11,3,6,15,5,1,4	404,40,28,7,13,171,35,110,828,30,60,779,39	7,4,1,0,0,12,4,7,25,2,3,10,9	148	74	1.35541e-05	0.000861235	0.909,0.67,0.455,0.973,0.828,0.929,0.738,0.912,0.842,0.769,0.861,0.778,0.619	0.967,0.833,0.933,1.0,1.0,0.877,0.814,0.887,0.943,0.882,0.909,0.975,0.684	-0.109
41132	ZNF112	ZNF112	chr19	-	44847405	44847454	44844567	44844694	44860777	44860832	41132	18,0,7,0,5,7,4,0,0,0,2,2,1	6,4,7,4,7,8,7,3,3,4,10,3,6	7,0,6,6,1,10,2,5,4,4,10,11,4	1,1,2,7,1,8,1,5,3,2,0,12,0	123	74	6.88226e-05	0.00354146	0.643,0.0,0.376,0.0,0.301,0.345,0.256,0.0,0.0,0.0,0.107,0.286,0.091	0.808,0.0,0.643,0.34,0.376,0.429,0.546,0.376,0.445,0.546,1.0,0.355,1.0	-0.343
41809	CEP164	CEP164	chr11	+	117253511	117253658	117252416	117252584	117257918	117258128	41809	19,17,13,18,26,13,20,5,18,14,29,3,8	32,33,26,15,34,31,27,10,38,22,15,9,32	24,8,8,22,2,22,8,20,36,8,5,38,5	6,13,3,8,1,21,8,9,8,7,3,23,12	148	74	1.38068e-05	0.000874902	0.229,0.205,0.2,0.375,0.277,0.173,0.27,0.2,0.191,0.241,0.492,0.143,0.111	0.667,0.235,0.571,0.579,0.5,0.344,0.333,0.526,0.692,0.364,0.455,0.452,0.172	-0.214
41810	CEP164	CEP164	chr11	+	117253511	117253658	117252416	117252584	117261492	117261624	41810	8,7,3,11,18,8,10,5,9,6,15,1,4	1,1,4,0,3,7,6,2,1,1,1,2,2	12,4,3,14,1,13,3,11,18,3,2,15,2	0,0,4,1,0,3,1,1,0,1,0,0,2	148	74	5.01116e-05	0.002689	0.8,0.778,0.273,1.0,0.75,0.364,0.455,0.556,0.818,0.75,0.882,0.2,0.5	1.0,1.0,0.273,0.875,1.0,0.684,0.6,0.846,1.0,0.6,1.0,1.0,0.333	-0.16
42015	MAP4K4	MAP4K4	chr2	+	102484490	102484499	102483673	102483771	102486083	102486259	42015	47,61,111,6,53,35,31,55,60,29,37,59,17	453,462,496,84,745,366,191,213,553,205,280,408,247	30,12,4,20,5,20,28,12,99,24,25,46,22	40,73,23,166,11,180,161,54,76,230,49,137,131	83	74	8.15215e-06	0.000552601	0.085,0.105,0.166,0.06,0.06,0.079,0.126,0.187,0.088,0.112,0.105,0.114,0.058	0.401,0.128,0.134,0.097,0.288,0.09,0.134,0.165,0.537,0.085,0.313,0.23,0.13	-0.107
42632	USP54	USP54	chr10	-	75335555	75336119	75335269	75335433	75351035	75351100	42632	75,5,23,34,33,20,63,14,46,21,65,60,22	17,0,4,3,12,4,15,1,3,6,12,24,3	38,12,22,91,11,116,47,11,31,18,14,50,43	0,0,0,12,2,26,9,1,0,0,0,1,4	148	74	0.000107955	0.00524761	0.688,1.0,0.742,0.85,0.579,0.714,0.677,0.875,0.885,0.636,0.73,0.556,0.786	1.0,1.0,1.0,0.791,0.733,0.69,0.723,0.846,1.0,1.0,1.0,0.962,0.843	-0.144
42633	USP54	USP54	chr10	-	75335893	75336119	75335269	75335433	75351035	75351100	42633	49,7,17,16,24,9,43,6,35,9,34,61,11	17,0,4,3,12,4,15,1,3,6,12,24,3	17,14,11,41,2,82,34,9,14,11,7,19,46	0,0,0,12,2,26,9,1,0,0,0,1,4	148	74	0.000148994	0.00693815	0.59,1.0,0.68,0.727,0.5,0.529,0.589,0.75,0.854,0.429,0.586,0.56,0.647	1.0,1.0,1.0,0.631,0.333,0.612,0.654,0.818,1.0,1.0,1.0,0.905,0.852	-0.182
43080	CTNND1	CTNND1	chr11	+	57556508	57556627	57529273	57529518	57561481	57561553	43080	27,22,20,28,23,3,30,23,9,33,23,9,9	659,188,500,177,722,209,555,49,534,152,468,569,481	54,13,5,8,0,43,10,21,150,19,23,183,10	48,184,97,584,66,551,716,153,6,396,118,23,294	148	74	0.000328403	0.0135777	0.02,0.055,0.02,0.073,0.016,0.007,0.026,0.19,0.008,0.098,0.024,0.008,0.009	0.36,0.034,0.025,0.007,0.0,0.038,0.007,0.064,0.926,0.023,0.089,0.799,0.017	-0.141
43087	CTNND1	CTNND1	chr11	+	57558856	57559145	57529273	57529518	57569204	57569668	43087	25,2,25,14,30,16,25,5,6,5,17,11,7	5,1,8,1,8,1,0,1,8,2,6,3,4	7,1,7,7,2,6,10,11,9,31,5,25,13	2,2,0,2,0,5,1,0,0,2,0,1,1	148	74	0.000343236	0.0141016	0.714,0.5,0.61,0.875,0.652,0.889,1.0,0.714,0.273,0.556,0.586,0.647,0.467	0.636,0.2,1.0,0.636,1.0,0.375,0.833,1.0,1.0,0.886,1.0,0.926,0.867	-0.144
43134	TSC2	TSC2	chr16	+	2127598	2127727	2126491	2126586	2129032	2129197	43134	57,19,144,36,123,172,128,7,90,74,90,141,89	53,38,35,18,52,52,28,50,40,43,58,38,73	31,21,8,84,10,97,65,28,70,65,28,39,37	61,42,14,76,54,106,65,50,129,30,52,104,68	148	74	6.95819e-07	6.33154e-05	0.35,0.2,0.673,0.5,0.542,0.623,0.696,0.065,0.529,0.462,0.437,0.65,0.379	0.203,0.2,0.222,0.356,0.085,0.314,0.333,0.219,0.213,0.52,0.212,0.158,0.214	0.22
43135	TSC2	TSC2	chr16	+	2127598	2127727	2126491	2126586	2129035	2129197	43135	36,8,87,38,61,110,94,2,61,35,45,95,54	38,29,44,19,64,35,40,27,46,47,67,23,68	18,13,8,46,9,60,43,13,43,40,22,32,23	48,26,22,66,33,105,49,43,108,19,49,135,83	148	74	2.12995e-05	0.00127567	0.321,0.121,0.497,0.5,0.323,0.611,0.54,0.036,0.399,0.271,0.251,0.674,0.284	0.158,0.2,0.154,0.258,0.12,0.222,0.305,0.131,0.166,0.513,0.183,0.106,0.122	0.168
43513	TTC28-AS1	TTC28-AS1	chr22	+	28318005	28318166	28315363	28315533	28331138	28331218	43513	51,40,40,48,14,20,63,17,37,20,37,27,31	6,5,5,3,2,3,8,7,1,6,1,0,4	12,12,9,29,11,17,6,13,25,21,10,15,17	6,3,2,4,3,5,2,5,6,6,7,10,3	148	74	2.87121e-05	0.00165161	0.81,0.8,0.8,0.889,0.778,0.769,0.797,0.548,0.949,0.625,0.949,1.0,0.795	0.5,0.667,0.692,0.784,0.647,0.63,0.6,0.565,0.676,0.636,0.417,0.429,0.739	0.194
43696	FNIP2	FNIP2	chr4	+	159754952	159755042	159754679	159754780	159756556	159756628	43696	625,57,29,30,71,27,96,28,84,49,106,87,182	132,18,20,9,57,7,24,16,40,6,50,23,13	147,152,64,179,63,403,33,134,252,48,79,186,93	18,17,2,60,4,35,6,18,19,14,6,36,17	148	74	1.4684e-06	0.000121718	0.703,0.613,0.42,0.625,0.384,0.659,0.667,0.467,0.512,0.803,0.515,0.654,0.875	0.803,0.817,0.941,0.599,0.887,0.852,0.733,0.788,0.869,0.632,0.868,0.721,0.732	-0.18
44221	DECR1	DECR1	chr8	+	91017675	91018073	91013579	91013789	91031136	91031194	44221	14,15,3,5,6,6,3,1,4,5,1,5,2	10,21,9,17,44,7,17,9,8,14,21,3,16	0,3,0,1,0,2,0,2,9,1,1,5,2	8,13,3,16,6,17,10,6,16,8,9,31,9	148	74	0.000124351	0.00592321	0.412,0.263,0.143,0.128,0.064,0.3,0.081,0.053,0.2,0.152,0.023,0.455,0.059	0.0,0.103,0.0,0.03,0.0,0.056,0.0,0.143,0.22,0.059,0.053,0.075,0.1	0.115
44588	HR	HR	chr8	-	21974387	21974552	21973812	21973941	21976462	21976578	44588	63,26,269,140,725,955,303,67,1496,179,215,426,264	11,11,76,17,72,254,129,13,394,6,76,189,56	86,70,11,258,17,266,338,54,54,334,47,195,184	3,19,1,35,6,27,39,2,2,24,2,5,66	148	74	1.55466e-05	0.000970127	0.741,0.542,0.639,0.805,0.834,0.653,0.54,0.72,0.655,0.937,0.586,0.53,0.702	0.935,0.648,0.846,0.787,0.586,0.831,0.813,0.931,0.931,0.874,0.922,0.951,0.582	-0.135
44934	PRMT7	PRMT7	chr16	+	68381113	68381197	68380047	68380183	68386150	68386218	44934	117,83,75,70,55,91,66,36,101,91,83,60,54	21,19,23,6,14,40,20,9,23,15,9,24,2	30,19,17,100,20,66,35,44,72,18,43,95,67	1,3,1,1,6,2,5,5,7,7,3,7,2	148	74	7.63976e-07	6.85953e-05	0.736,0.686,0.62,0.854,0.663,0.532,0.623,0.667,0.687,0.752,0.822,0.556,0.931	0.938,0.76,0.895,0.98,0.625,0.943,0.778,0.815,0.837,0.562,0.878,0.872,0.944	-0.131
44941	PRMT7	PRMT7	chr16	+	68382244	68382334	68380047	68380183	68386150	68386218	44941	144,107,62,66,89,88,69,36,96,75,68,69,35	21,19,23,6,14,40,20,9,23,15,9,24,2	35,23,18,68,26,51,38,35,74,30,46,77,53	1,3,1,1,6,2,5,5,7,7,3,7,2	148	74	3.54831e-07	3.49618e-05	0.774,0.738,0.574,0.846,0.761,0.524,0.633,0.667,0.676,0.714,0.791,0.59,0.897	0.946,0.793,0.9,0.971,0.684,0.927,0.792,0.778,0.841,0.682,0.885,0.846,0.93	-0.138
44969	GS1-124K5.11	GS1-124K5.11	chr7	-	66016806	66016836	65996777	65996858	66019571	66019824	44969	3,1,4,5,0,1,3,0,2,1,0,1,1	4,6,4,5,4,5,12,3,10,2,1,0,4	1,0,0,0,0,0,1,3,1,0,1,3,1	3,1,3,3,4,2,4,2,10,1,8,11,9	104	74	0.000261697	0.0112067	0.348,0.106,0.416,0.416,0.0,0.125,0.151,0.0,0.125,0.262,0.0,1.0,0.151	0.192,0.0,0.0,0.0,0.0,0.0,0.151,0.516,0.066,0.0,0.082,0.163,0.073	0.143
45095	TCF20	TCF20	chr22	-	42564614	42564742	42556018	42557364	42565852	42565902	45095	179,76,162,25,75,181,136,41,53,113,80,64,77	142,141,117,79,56,111,176,67,77,92,147,63,98	25,24,21,113,8,71,40,24,61,37,45,57,71	3,13,8,113,9,68,18,15,27,23,15,30,50	148	74	1.17374e-05	0.000760598	0.387,0.212,0.409,0.137,0.401,0.449,0.279,0.234,0.256,0.38,0.214,0.337,0.282	0.806,0.48,0.568,0.333,0.308,0.343,0.526,0.444,0.53,0.446,0.6,0.487,0.415	-0.178
45099	ZNF852	ZNF852	chr3	-	44544456	44544548	44544033	44544160	44552044	44552109	45099	31,12,8,11,4,5,11,4,4,15,26,21,7	20,4,8,5,8,1,21,5,5,5,7,27,7	12,9,5,37,15,24,3,31,20,3,30,14,23	5,5,0,8,1,8,0,3,4,3,5,3,12	148	74	5.67934e-05	0.00299023	0.437,0.6,0.333,0.524,0.2,0.714,0.208,0.286,0.286,0.6,0.65,0.28,0.333	0.545,0.474,1.0,0.698,0.882,0.6,1.0,0.838,0.714,0.333,0.75,0.7,0.489	-0.275
45175	NSL1	NSL1	chr1	-	212939530	212939615	212899494	212912028	212955713	212955768	45175	28,19,9,4,7,8,11,12,8,4,16,14,6	7,6,13,18,0,13,11,1,0,1,6,6,7	4,6,5,14,2,11,1,3,9,4,2,8,13	0,1,0,5,1,1,0,1,0,1,0,1,5	148	74	3.65652e-05	0.00204337	0.667,0.613,0.257,0.1,1.0,0.235,0.333,0.857,1.0,0.667,0.571,0.538,0.3	1.0,0.75,1.0,0.583,0.5,0.846,1.0,0.6,1.0,0.667,1.0,0.8,0.565	-0.244
45330	SMTN	SMTN	chr22	+	31496870	31496939	31495730	31495882	31500301	31500610	45330	467,735,233,424,482,215,452,392,229,284,309,211,156	37,7,8,235,29,126,10,10,1,86,8,1,0	1206,164,107,377,129,277,148,182,3589,250,155,870,94	1190,24,14,3,10,203,207,18,11082,169,22,2632,1	143	74	2.10341e-07	2.21493e-05	0.867,0.982,0.938,0.483,0.896,0.469,0.959,0.953,0.992,0.631,0.952,0.991,1.0	0.344,0.78,0.798,0.985,0.87,0.414,0.27,0.84,0.144,0.434,0.785,0.146,0.98	0.256
45331	SMTN	SMTN	chr22	+	31496870	31497035	31495730	31495882	31500301	31500610	45331	995,1606,502,888,985,489,973,791,453,683,620,430,340	37,7,8,235,29,126,10,10,1,86,8,1,0	2501,328,241,700,309,591,298,354,7816,475,342,1785,197	1190,24,14,3,10,203,207,18,11082,169,22,2632,1	148	74	9.5988e-09	1.44408e-06	0.931,0.991,0.969,0.654,0.944,0.66,0.98,0.975,0.996,0.799,0.975,0.995,1.0	0.512,0.872,0.896,0.992,0.939,0.593,0.419,0.908,0.261,0.584,0.886,0.253,0.99	0.213
45436	NEK6	NEK6	chr9	+	127055127	127055292	127020529	127020640	127064214	127064333	45436	26,21,0,7,8,7,18,13,18,17,18,31,15	1,14,5,9,8,13,17,6,25,10,12,3,12	3,2,1,9,2,19,1,2,3,0,1,4,4	2,5,3,19,2,17,2,3,8,7,0,10,8	148	74	0.000651205	0.0242839	0.929,0.429,0.0,0.28,0.333,0.212,0.346,0.52,0.265,0.459,0.429,0.838,0.385	0.429,0.167,0.143,0.191,0.333,0.358,0.2,0.25,0.158,0.0,1.0,0.167,0.2	0.141
45758	NT5C2	NT5C2	chr10	-	104871501	104871562	104866345	104866463	104934614	104934739	45758	74,10,56,20,28,42,16,3,57,32,31,19,7	12,9,22,2,30,7,10,6,19,8,13,14,10	15,6,6,37,3,40,60,14,47,7,7,36,21	1,0,1,9,1,10,17,2,3,10,2,2,3	135	74	0.000884974	0.0317639	0.772,0.379,0.583,0.846,0.338,0.767,0.467,0.215,0.622,0.687,0.567,0.427,0.277	0.892,1.0,0.767,0.693,0.622,0.687,0.659,0.793,0.896,0.277,0.657,0.908,0.793	-0.207
45988	FGFR2	FGFR2	chr10	-	123276832	123276977	123274630	123274833	123278195	123278343	45988	5,6,16,16,7,11,3,4,1,15,3,2,3	88,20,224,42,191,240,410,18,275,19,169,72,94	87,1,6,1,7,15,5,23,179,18,4,102,1	2,25,7,351,6,162,54,8,0,167,22,0,33	148	74	2.28069e-10	4.99536e-08	0.028,0.13,0.034,0.16,0.018,0.022,0.004,0.1,0.002,0.283,0.009,0.014,0.016	0.956,0.02,0.3,0.001,0.368,0.044,0.044,0.59,1.0,0.051,0.083,1.0,0.015	-0.281
45991	FGFR2	FGFR2	chr10	-	123278195	123278343	123276832	123276977	123279492	123279683	45991	94,16,197,42,209,215,329,10,200,21,152,62,90	9,7,1,10,5,7,7,2,0,9,0,0,0	4,16,5,355,0,155,47,12,2,135,26,0,23	88,1,1,2,7,23,9,16,163,19,4,84,2	148	74	2.11464e-12	7.19071e-10	0.839,0.533,0.99,0.677,0.954,0.939,0.959,0.714,1.0,0.538,1.0,1.0,1.0	0.022,0.889,0.714,0.989,0.0,0.771,0.723,0.273,0.006,0.78,0.765,0.0,0.852	0.335
46095	MDM4	MDM4	chr1	+	204506557	204506625	204501318	204501374	204507336	204507436	46095	146,50,42,43,142,51,43,32,106,38,41,52,10	103,51,167,26,5,42,41,10,25,19,29,35,19	86,32,11,66,46,123,58,77,114,56,26,70,40	14,7,3,28,0,20,6,24,19,4,12,9,24	142	74	1.05891e-06	9.13541e-05	0.425,0.338,0.116,0.463,0.937,0.388,0.353,0.625,0.688,0.51,0.424,0.436,0.215	0.762,0.704,0.656,0.551,1.0,0.762,0.834,0.626,0.758,0.879,0.53,0.802,0.465	-0.262
46096	MDM4	MDM4	chr1	+	204506586	204506625	204501318	204501374	204507336	204507436	46096	59,25,16,5,54,20,16,14,39,21,23,20,2	103,51,167,26,5,42,41,10,25,19,29,35,19	29,10,7,33,23,46,23,35,47,25,7,30,24	14,7,3,28,0,20,6,24,19,4,12,9,24	113	74	2.36577e-06	0.000185061	0.273,0.243,0.059,0.112,0.876,0.238,0.204,0.478,0.505,0.42,0.342,0.272,0.064	0.576,0.483,0.604,0.436,1.0,0.601,0.715,0.488,0.618,0.804,0.276,0.686,0.396	-0.277
46191	TMEM230	TMEM230	chr20	-	5092409	5092454	5092145	5092251	5093606	5093733	46191	4,1,2,1,0,3,2,0,5,1,4,2,2	14,23,12,1,8,14,7,4,17,9,52,6,2	1,0,0,1,0,0,0,3,0,0,0,1,0	8,3,4,56,7,3,1,6,19,4,2,14,9	119	74	2.85155e-05	0.00164157	0.151,0.026,0.094,0.383,0.0,0.118,0.151,0.0,0.155,0.065,0.046,0.172,0.383	0.072,0.0,0.0,0.011,0.0,0.0,0.0,0.237,0.0,0.0,0.0,0.043,0.0	0.106
46506	ATPSCKMT	ATPSCKMT	chr5	-	10235322	10235373	10225619	10227759	10236589	10236727	46506	79,59,80,20,24,104,174,12,34,20,84,142,49	8,7,12,0,5,10,31,4,2,0,1,8,18	27,25,29,46,9,76,19,21,68,35,30,67,60	0,1,0,0,0,0,1,0,4,3,2,1,4	125	74	2.60938e-11	7.04566e-09	0.854,0.833,0.798,1.0,0.74,0.86,0.769,0.64,0.91,1.0,0.98,0.913,0.617	1.0,0.937,1.0,1.0,1.0,1.0,0.918,1.0,0.91,0.874,0.899,0.975,0.899	-0.115
46930	SLC16A14	SLC16A14	chr2	-	230914476	230914620	230910460	230911438	230923809	230924082	46930	16,8,25,4,23,15,3,8,5,12,64,7,2	1,1,6,1,3,1,0,3,0,3,6,0,0	4,5,1,9,4,11,12,12,15,11,11,31,2	0,0,0,0,0,1,4,0,0,1,0,0,0	148	74	1.86871e-07	1.99831e-05	0.889,0.8,0.676,0.667,0.793,0.882,1.0,0.571,1.0,0.667,0.842,1.0,1.0	1.0,1.0,1.0,1.0,1.0,0.846,0.6,1.0,1.0,0.846,1.0,1.0,1.0	-0.116
46998	ZNF530	ZNF530	chr19	+	58117053	58119195	58115644	58115774	58123870	58124089	46998	36,11,11,10,12,18,20,4,27,11,17,17,1	1,5,1,14,1,12,1,0,5,5,4,2,0	2,7,3,12,3,8,4,6,10,9,5,12,13	0,1,1,0,0,0,0,0,2,0,2,1,0	148	74	1.17851e-11	3.41758e-09	0.947,0.524,0.846,0.263,0.857,0.429,0.909,1.0,0.73,0.524,0.68,0.81,1.0	1.0,0.778,0.6,1.0,1.0,1.0,1.0,1.0,0.714,1.0,0.556,0.857,1.0	-0.153
47575	MEAF6	MEAF6	chr1	-	37962147	37962205	37961485	37961519	37962307	37962337	47575	14,62,14,6,12,17,27,13,19,15,14,20,16	4,0,2,0,1,0,0,0,0,0,0,2,1	8,8,6,11,0,13,5,3,24,11,23,18,13	3,2,1,5,4,2,0,3,13,0,3,2,0	132	74	4.89481e-11	1.24153e-08	0.662,1.0,0.797,1.0,0.871,1.0,1.0,1.0,1.0,1.0,1.0,0.849,0.9	0.599,0.692,0.771,0.552,0.0,0.785,1.0,0.359,0.509,1.0,0.811,0.835,1.0	0.244
47726	PTPRF	PTPRF	chr1	+	44078438	44078471	44075053	44075169	44079288	44079386	47726	16,0,25,19,26,16,14,21,11,19,5,10,5	1977,559,1768,392,1339,629,1560,989,816,882,1587,952,793	278,2,1,10,5,53,22,8,613,43,10,530,2	141,317,160,2455,180,1305,718,375,79,537,285,73,1130	107	74	2.87351e-09	4.90351e-07	0.006,0.0,0.01,0.032,0.013,0.017,0.006,0.014,0.009,0.015,0.002,0.007,0.004	0.577,0.004,0.004,0.003,0.019,0.027,0.021,0.015,0.843,0.052,0.024,0.834,0.001	-0.176
47965	DYNC1I2	DYNC1I2	chr2	+	172569276	172569336	172563796	172563887	172571837	172571953	47965	98,88,7,41,38,2,75,14,110,10,250,127,385	197,457,227,163,350,240,223,164,281,256,352,405,83	30,100,55,596,41,208,7,108,23,33,93,3,249	108,97,65,407,47,172,216,66,320,166,75,272,159	134	74	0.00134264	0.0453615	0.216,0.096,0.017,0.122,0.057,0.005,0.157,0.045,0.178,0.021,0.282,0.148,0.719	0.133,0.363,0.318,0.447,0.325,0.4,0.018,0.475,0.038,0.099,0.406,0.006,0.464	-0.11
48454	CCDC30	CCDC30	chr1	+	42938792	42938974	42922917	42923021	42946131	42946237	48454	4,13,5,4,4,2,8,16,4,12,3,3,2	4,3,1,0,1,1,3,1,1,2,2,0,1	2,1,7,6,1,11,2,10,5,6,4,1,1	0,0,0,1,0,3,2,3,0,0,0,1,0	148	74	1.61129e-06	0.000131888	0.333,0.684,0.714,1.0,0.667,0.5,0.571,0.889,0.667,0.75,0.429,1.0,0.5	1.0,1.0,1.0,0.75,1.0,0.647,0.333,0.625,1.0,1.0,1.0,0.333,1.0	-0.153
48558	ITGB1BP1	ITGB1BP1	chr2	-	9560118	9560229	9558754	9558861	9563501	9563698	48558	89,19,15,26,62,19,23,20,46,34,38,30,21	163,49,91,75,146,93,106,68,107,44,65,186,118	25,17,18,50,15,25,31,22,71,20,11,40,12	34,27,11,49,10,35,34,11,116,52,13,72,54	148	74	7.06031e-08	8.53537e-06	0.214,0.162,0.076,0.148,0.175,0.093,0.098,0.128,0.177,0.279,0.226,0.075,0.082	0.269,0.239,0.45,0.338,0.429,0.263,0.313,0.5,0.234,0.161,0.297,0.217,0.1	-0.144
48565	ITGB1BP1	ITGB1BP1	chr2	-	9562607	9562789	9560118	9560229	9563501	9563698	48565	28,12,9,6,32,6,16,14,16,9,29,14,8	9,3,2,7,5,8,1,1,6,1,5,10,3	15,12,6,31,5,10,12,20,35,7,9,26,5	1,0,4,3,0,1,1,1,8,2,0,2,1	148	74	0.000414726	0.016548	0.609,0.667,0.692,0.3,0.762,0.273,0.889,0.875,0.571,0.818,0.744,0.412,0.571	0.882,1.0,0.429,0.838,1.0,0.833,0.857,0.909,0.686,0.636,1.0,0.867,0.714	-0.19
48823	YIPF1	YIPF1	chr1	-	54320673	54320724	54317405	54317943	54325728	54325826	48823	106,290,113,119,181,94,118,170,131,146,107,129,94	31,144,18,59,60,18,63,80,62,68,38,81,85	74,78,78,113,95,161,103,110,80,61,82,110,94	11,28,12,42,16,68,19,29,12,23,19,12,36	125	74	0.000126387	0.00600639	0.669,0.544,0.788,0.544,0.641,0.756,0.526,0.557,0.556,0.56,0.625,0.485,0.396	0.799,0.623,0.794,0.614,0.779,0.584,0.762,0.692,0.798,0.611,0.719,0.844,0.607	-0.121
48917	PSMA3-AS1	PSMA3-AS1	chr14	-	58740696	58740728	58732082	58734111	58758352	58758425	48917	23,17,31,18,10,45,28,9,12,22,29,18,21	3,6,1,3,5,8,3,3,2,2,3,0,7	7,7,15,38,3,18,5,9,16,9,7,6,14	2,1,0,2,0,1,0,2,4,0,0,0,0	106	74	1.04326e-07	1.20377e-05	0.843,0.664,0.956,0.807,0.583,0.797,0.867,0.677,0.807,0.885,0.871,1.0,0.677	0.71,0.83,1.0,0.93,1.0,0.926,1.0,0.759,0.736,1.0,1.0,1.0,1.0	-0.112
48920	PSMA3-AS1	PSMA3-AS1	chr14	-	58740696	58740853	58732082	58734111	58758352	58758425	48920	29,26,33,8,22,54,38,14,19,38,22,18,28	3,6,1,3,5,8,3,3,2,2,3,0,7	12,12,13,31,5,33,11,14,27,13,13,16,10	2,1,0,2,0,1,0,2,4,0,0,0,0	148	74	2.88648e-08	3.82211e-06	0.829,0.684,0.943,0.571,0.688,0.771,0.864,0.7,0.826,0.905,0.786,1.0,0.667	0.75,0.857,1.0,0.886,1.0,0.943,1.0,0.778,0.771,1.0,1.0,1.0,1.0	-0.135
48921	PSMA3-AS1	PSMA3-AS1	chr14	-	58752308	58752474	58732082	58734111	58758352	58758425	48921	17,30,10,42,14,22,32,11,7,16,19,71,26	3,6,1,3,5,8,3,3,2,2,3,0,7	8,5,1,10,6,16,14,12,5,17,8,19,20	2,1,0,2,0,1,0,2,4,0,0,0,0	148	74	2.75103e-06	0.000211597	0.739,0.714,0.833,0.875,0.583,0.579,0.842,0.647,0.636,0.8,0.76,1.0,0.65	0.667,0.714,1.0,0.714,1.0,0.889,1.0,0.75,0.385,1.0,1.0,1.0,1.0	-0.112
49094	DAG1	DAG1	chr3	+	49514281	49514333	49507564	49507866	49530255	49530406	49094	12,14,10,7,4,1,22,6,7,15,17,16,18	0,1,0,0,0,0,2,0,2,0,1,4,2	0,4,3,15,0,6,3,1,7,5,3,15,4	2,1,0,2,1,3,0,3,3,0,1,5,2	126	74	1.31872e-07	1.47404e-05	1.0,0.892,1.0,1.0,1.0,1.0,0.866,1.0,0.673,1.0,0.909,0.701,0.841	0.0,0.701,1.0,0.815,0.0,0.54,1.0,0.164,0.578,1.0,0.638,0.638,0.54	0.328
49103	DAG1	DAG1	chr3	+	49514281	49514338	49507564	49507866	49524686	49524848	49103	14,12,11,6,6,3,29,7,9,18,21,20,20	11,1,0,1,2,1,7,2,3,5,11,15,0	0,4,3,21,0,9,2,2,10,7,3,16,3	2,2,0,16,1,9,4,1,15,3,2,12,3	131	74	0.000569673	0.0216888	0.418,0.871,1.0,0.772,0.629,0.629,0.701,0.664,0.629,0.67,0.519,0.43,1.0	0.0,0.53,1.0,0.426,0.0,0.361,0.22,0.53,0.274,0.569,0.459,0.43,0.361	0.29
49106	DAG1	DAG1	chr3	+	49514281	49514338	49507564	49507866	49530255	49530406	49106	11,10,11,6,6,4,27,6,8,15,21,18,20	0,1,0,0,0,0,2,0,2,0,1,4,2	0,4,3,19,0,8,2,2,10,7,3,18,3	2,1,0,2,1,3,0,3,3,0,1,5,2	131	74	2.59546e-07	2.66083e-05	1.0,0.85,1.0,1.0,1.0,1.0,0.884,1.0,0.693,1.0,0.922,0.718,0.85	0.0,0.693,1.0,0.843,0.0,0.601,1.0,0.274,0.653,1.0,0.629,0.67,0.459	0.315
49140	DAG1	DAG1	chr3	+	49526058	49526178	49508397	49508482	49547851	49548252	49140	63,12,18,7,5,2,60,8,26,22,38,63,10	6,1,4,0,2,2,12,2,5,2,2,11,1	8,7,3,48,3,21,10,13,24,3,5,43,12	1,1,0,2,0,1,0,1,2,0,0,1,1	148	74	2.88511e-10	6.16331e-08	0.84,0.857,0.692,1.0,0.556,0.333,0.714,0.667,0.722,0.846,0.905,0.741,0.833	0.8,0.778,1.0,0.923,1.0,0.913,1.0,0.867,0.857,1.0,1.0,0.956,0.857	-0.173
49153	DAG1	DAG1	chr3	+	49530255	49530406	49507564	49507707	49547851	49548252	49153	29,8,9,2,2,4,26,9,8,4,22,32,14	10,11,13,0,6,5,18,4,18,12,7,16,16	6,9,5,36,1,16,3,14,37,1,7,46,13	2,3,3,10,0,8,1,2,8,1,8,8,5	148	74	0.00133294	0.0450706	0.592,0.267,0.257,1.0,0.143,0.286,0.419,0.529,0.182,0.143,0.611,0.5,0.304	0.6,0.6,0.455,0.643,1.0,0.5,0.6,0.778,0.698,0.333,0.304,0.742,0.565	-0.199
49155	DAG1	DAG1	chr3	+	49530255	49530406	49508397	49508482	49547851	49548252	49155	29,8,9,2,2,3,26,9,8,4,22,32,14	6,1,4,0,2,2,12,2,5,2,2,11,1	6,9,5,36,1,16,3,14,37,1,7,47,13	1,1,0,2,0,1,0,1,2,0,0,1,1	148	74	1.29896e-13	5.67683e-11	0.707,0.8,0.529,1.0,0.333,0.429,0.52,0.692,0.444,0.5,0.846,0.593,0.875	0.75,0.818,1.0,0.9,1.0,0.889,1.0,0.875,0.902,1.0,1.0,0.959,0.867	-0.284
49156	DAG1	DAG1	chr3	+	49530255	49530406	49514281	49514333	49547851	49548252	49156	31,12,9,3,2,3,26,9,8,4,22,34,17	19,11,24,4,6,2,59,6,15,14,22,35,21	6,9,5,36,1,17,4,14,37,1,7,46,14	3,10,0,32,2,11,2,2,7,4,0,7,6	148	74	0.000225694	0.00991118	0.449,0.353,0.158,0.273,0.143,0.429,0.181,0.429,0.211,0.125,0.333,0.327,0.288	0.5,0.31,1.0,0.36,0.2,0.436,0.5,0.778,0.725,0.111,1.0,0.767,0.538	-0.271
49157	DAG1	DAG1	chr3	+	49530255	49530406	49514281	49514338	49547851	49548252	49157	29,8,9,2,2,4,26,9,8,4,24,34,15	11,12,14,4,8,11,35,8,9,16,20,33,16	6,9,5,38,1,16,3,14,38,1,7,49,13	1,3,4,16,1,9,3,4,5,4,1,12,8	148	74	4.24956e-05	0.00233373	0.569,0.25,0.243,0.2,0.111,0.154,0.271,0.36,0.308,0.111,0.375,0.34,0.319	0.75,0.6,0.385,0.543,0.333,0.471,0.333,0.636,0.792,0.111,0.778,0.671,0.448	-0.249
49162	DAG1	DAG1	chr3	+	49530259	49530406	49514281	49514333	49547851	49548252	49162	29,8,9,2,2,3,26,9,8,4,22,32,13	19,11,24,4,6,2,59,6,15,14,22,35,21	6,9,5,36,1,16,3,16,37,1,7,46,13	3,10,0,32,2,11,2,2,7,4,0,7,6	148	74	0.000120028	0.00575706	0.433,0.267,0.158,0.2,0.143,0.429,0.181,0.429,0.211,0.125,0.333,0.314,0.236	0.5,0.31,1.0,0.36,0.2,0.421,0.429,0.8,0.725,0.111,1.0,0.767,0.52	-0.283
49163	DAG1	DAG1	chr3	+	49530259	49530406	49514281	49514338	49547851	49548252	49163	29,8,9,2,2,3,26,9,8,4,22,33,13	11,12,14,4,8,11,35,8,9,16,20,33,16	6,9,5,36,1,16,3,14,37,1,7,46,13	1,3,4,16,1,9,3,4,5,4,1,12,8	148	74	3.05143e-05	0.00174103	0.569,0.25,0.243,0.2,0.111,0.12,0.271,0.36,0.308,0.111,0.355,0.333,0.289	0.75,0.6,0.385,0.529,0.333,0.471,0.333,0.636,0.787,0.111,0.778,0.657,0.448	-0.254
49858	FAM24B	FAM24B	chr10	-	124609939	124610036	124608609	124608955	124615160	124615302	49858	36,37,18,10,4,32,11,27,31,27,29,26,12	2,12,2,4,0,9,9,8,16,8,0,1,19	5,8,1,13,2,27,4,16,5,1,8,6,19	1,0,0,0,1,0,1,2,0,2,1,2,1	148	74	1.3693e-07	1.52469e-05	0.9,0.607,0.818,0.556,1.0,0.64,0.379,0.628,0.492,0.628,1.0,0.929,0.24	0.714,1.0,1.0,1.0,0.5,1.0,0.667,0.8,1.0,0.2,0.8,0.6,0.905	-0.105
49859	FAM24B	FAM24B	chr10	-	124609939	124610066	124608593	124608955	124615160	124615302	49859	61,30,20,17,5,35,15,35,47,36,36,38,18	2,12,2,4,0,9,9,8,16,8,0,1,19	8,13,2,24,5,30,4,19,4,3,12,13,22	1,0,0,0,1,0,1,2,0,2,1,2,1	148	74	4.1065e-09	6.70635e-07	0.938,0.556,0.833,0.68,1.0,0.66,0.455,0.686,0.595,0.692,1.0,0.95,0.321	0.8,1.0,1.0,1.0,0.714,1.0,0.667,0.826,1.0,0.429,0.857,0.765,0.917	-0.124
50104	ZKSCAN5	ZKSCAN5	chr7	+	99117449	99117532	99110075	99110214	99123435	99124041	50104	39,31,61,48,24,40,45,24,46,33,38,28,27	19,13,13,22,6,11,17,16,16,14,4,5,10	13,6,9,20,9,36,13,10,34,8,14,55,20	1,2,3,6,2,8,4,3,2,4,2,2,1	148	74	0.000820092	0.0296725	0.506,0.544,0.701,0.522,0.667,0.645,0.57,0.429,0.59,0.541,0.826,0.737,0.574	0.867,0.6,0.6,0.625,0.692,0.692,0.619,0.625,0.895,0.5,0.778,0.932,0.909	-0.114
50149	SCMH1	SCMH1	chr1	-	41617285	41617356	41608545	41608784	41626546	41626570	50149	214,156,130,77,48,146,123,85,77,75,113,49,90	30,27,15,17,7,7,24,11,9,11,9,9,8	159,76,42,120,51,92,30,60,455,47,85,446,70	10,3,1,13,7,11,0,1,15,1,3,14,5	145	74	1.75682e-10	3.95734e-08	0.785,0.747,0.816,0.698,0.778,0.914,0.723,0.798,0.814,0.777,0.865,0.735,0.852	0.89,0.928,0.955,0.825,0.788,0.81,1.0,0.968,0.939,0.96,0.935,0.942,0.877	-0.117
50155	SCMH1	SCMH1	chr1	-	41625396	41625605	41608549	41608784	41626546	41626570	50155	141,51,83,32,20,60,84,22,69,49,64,18,56	30,27,15,17,7,7,24,11,9,11,9,9,8	90,35,15,63,26,71,12,27,221,7,43,162,40	10,3,1,13,7,11,0,1,15,1,3,14,5	148	74	3.42747e-06	0.000255959	0.701,0.486,0.735,0.485,0.588,0.811,0.636,0.5,0.793,0.69,0.78,0.5,0.778	0.818,0.854,0.882,0.708,0.65,0.763,1.0,0.931,0.88,0.778,0.878,0.853,0.8	-0.178
50428	BRD1	BRD1	chr22	-	50181224	50181535	50181037	50181142	50187681	50187942	50428	105,156,120,36,84,170,206,39,61,35,67,55,68	118,102,121,82,62,160,89,40,76,86,133,68,101	17,17,12,34,20,75,30,34,43,20,16,33,44	49,51,31,132,22,96,45,63,123,36,33,145,47	148	74	4.41233e-07	4.23216e-05	0.308,0.433,0.331,0.18,0.404,0.347,0.536,0.328,0.286,0.169,0.201,0.288,0.252	0.148,0.143,0.162,0.114,0.312,0.281,0.25,0.212,0.149,0.217,0.195,0.102,0.319	0.112
50771	SEZ6L2	SEZ6L2	chr16	-	29884025	29884064	29883729	29883847	29884560	29884752	50771	849,285,79,204,61,88,373,204,309,731,585,691,867	114,109,43,29,9,36,68,50,107,134,73,199,54	121,175,220,1040,311,290,8,246,19,1,341,25,457	28,6,25,69,57,33,0,38,9,0,50,4,46	113	74	0.000465223	0.018263	0.83,0.631,0.546,0.822,0.816,0.616,0.782,0.728,0.654,0.781,0.84,0.695,0.913	0.739,0.95,0.852,0.908,0.781,0.852,1.0,0.809,0.58,1.0,0.817,0.804,0.867	-0.1
51073	ENDOV	ENDOV	chr17	+	78395627	78395762	78389449	78389621	78396005	78396045	51073	24,7,6,15,15,7,10,3,4,16,3,0,4	17,33,17,13,31,20,19,22,9,12,7,5,16	19,23,11,13,1,23,14,8,13,9,9,8,0	5,7,2,13,1,16,7,4,11,10,8,13,5	148	74	3.72328e-05	0.0020757	0.414,0.096,0.15,0.366,0.195,0.149,0.208,0.064,0.182,0.4,0.176,0.0,0.111	0.655,0.622,0.733,0.333,0.333,0.418,0.5,0.5,0.371,0.31,0.36,0.235,0.0	-0.22
51489	DLG1	DLG1	chr3	-	196888510	196888609	196869588	196869639	196921295	196921460	51489	100,85,326,27,137,101,159,32,138,68,104,63,76	17,5,53,4,2,42,37,9,14,13,13,12,13	80,64,27,156,43,129,163,60,137,77,48,87,51	2,7,0,31,7,14,18,2,17,2,6,4,4	148	74	0.00139896	0.0469407	0.746,0.895,0.755,0.771,0.972,0.546,0.682,0.64,0.831,0.723,0.8,0.724,0.745	0.952,0.821,1.0,0.716,0.754,0.822,0.819,0.938,0.801,0.951,0.8,0.916,0.864	-0.102
51724	GTF2H2C	GTF2H2C	chr5	+	68863530	68863604	68862793	68862880	68863979	68864034	51724	54,23,11,8,22,18,18,13,21,7,12,29,23	7,6,5,1,3,6,8,3,3,1,2,10,0	18,13,11,17,4,18,4,9,8,8,12,11,10	0,0,0,0,0,1,0,1,0,2,1,0,0	148	74	0	0	0.794,0.657,0.524,0.8,0.786,0.6,0.529,0.684,0.778,0.778,0.75,0.592,1.0	1.0,1.0,1.0,1.0,1.0,0.9,1.0,0.818,1.0,0.667,0.857,1.0,1.0	-0.228
51848	SORBS2	SORBS2	chr4	-	186556508	186556565	186551702	186551752	186567821	186567936	51848	31,10,1,12,3,1,11,5,16,10,5,2,3	43,21,4,20,10,1,21,16,17,16,12,36,31	116,26,24,7,23,58,9,52,143,13,34,99,14	104,38,34,14,22,78,17,64,143,17,38,156,19	131	74	8.1752e-06	0.000554063	0.289,0.212,0.124,0.253,0.145,0.361,0.228,0.15,0.347,0.261,0.191,0.03,0.052	0.387,0.279,0.285,0.22,0.371,0.296,0.23,0.315,0.361,0.302,0.336,0.264,0.294	-0.1
51982	ARHGEF10	ARHGEF10	chr8	+	1828213	1828330	1824736	1824900	1830800	1830915	51982	19,26,26,3,5,23,10,24,4,19,57,2,22	28,34,18,1,4,33,16,17,13,5,45,3,12	62,24,10,70,21,48,5,31,235,7,54,154,19	17,7,2,68,7,17,0,24,85,4,10,71,7	148	74	7.29741e-05	0.00372573	0.253,0.277,0.419,0.6,0.385,0.258,0.238,0.414,0.133,0.655,0.388,0.25,0.478	0.646,0.632,0.714,0.34,0.6,0.585,1.0,0.392,0.58,0.467,0.73,0.52,0.576	-0.233
52346	ATP2B4	ATP2B4	chr1	+	203702350	203702528	203696522	203696699	203708673	203713209	52346	31,14,9,26,19,28,11,15,5,42,4,1,2	556,88,683,96,337,111,188,100,181,154,232,133,65	907,18,7,7,3,97,52,44,4497,60,26,2088,5	87,43,10,165,11,251,99,63,168,150,23,303,81	148	74	1.11022e-16	8.30099e-14	0.027,0.074,0.007,0.119,0.027,0.112,0.028,0.07,0.014,0.12,0.009,0.004,0.015	0.839,0.173,0.259,0.021,0.12,0.162,0.208,0.259,0.93,0.167,0.361,0.775,0.03	-0.283
52567	ASCC2	ASCC2	chr22	-	30223465	30223589	30221610	30221696	30228233	30228331	52567	6,2,5,10,6,16,11,1,6,2,4,6,7	5,0,7,6,5,1,0,1,1,1,1,2,0	2,3,4,1,2,6,19,14,6,7,6,7,7	0,0,0,1,0,0,6,0,1,2,0,0,0	148	74	2.59501e-09	4.48374e-07	0.375,1.0,0.263,0.455,0.375,0.889,1.0,0.333,0.75,0.5,0.667,0.6,1.0	1.0,1.0,1.0,0.333,1.0,1.0,0.613,1.0,0.75,0.636,1.0,1.0,1.0	-0.24
52572	ASCC2	ASCC2	chr22	-	30223465	30223589	30221610	30221769	30234166	30234263	52572	28,2,12,13,3,8,18,6,22,3,13,6,16	0,7,3,0,1,2,3,0,4,2,0,1,3	10,7,5,2,5,24,21,23,10,10,11,7,10	1,1,0,1,0,6,0,0,1,2,1,2,0	148	74	0.00078725	0.0286456	1.0,0.125,0.667,1.0,0.6,0.667,0.75,1.0,0.733,0.429,1.0,0.75,0.727	0.833,0.778,1.0,0.5,1.0,0.667,1.0,1.0,0.833,0.714,0.846,0.636,1.0	-0.105
53080	SLC35D2	SLC35D2	chr9	-	99106185	99106278	99086372	99086451	99113384	99113453	53080	12,14,1,5,14,0,13,9,11,16,5,7,7	1,2,1,0,10,1,1,2,3,0,4,2,6	3,10,4,12,1,17,2,7,6,7,2,9,7	0,1,0,2,0,1,2,2,1,1,0,1,2	148	74	0.000211883	0.00941346	0.857,0.778,0.333,1.0,0.412,0.0,0.867,0.692,0.647,1.0,0.385,0.636,0.368	1.0,0.833,1.0,0.75,1.0,0.895,0.333,0.636,0.75,0.778,1.0,0.818,0.636	-0.189
53081	SLC35D2	SLC35D2	chr9	-	99106185	99106278	99086372	99086451	99122435	99122503	53081	3,12,1,5,11,0,11,10,12,15,7,7,7	2,4,2,4,3,4,6,2,6,3,1,2,5	2,8,2,9,0,17,2,4,4,2,2,8,5	0,0,0,0,1,6,2,0,0,1,1,0,1	148	74	8.9757e-09	1.36134e-06	0.429,0.6,0.2,0.385,0.647,0.0,0.478,0.714,0.5,0.714,0.778,0.636,0.412	1.0,1.0,1.0,1.0,0.0,0.586,0.333,1.0,1.0,0.5,0.5,1.0,0.714	-0.242
53164	LOC100133315	LOC100133315	chr11	-	71634354	71634521	71629930	71630072	71639410	71639505	53164	35,10,116,4,5,33,13,2,4,8,17,8,9	1,2,8,0,2,2,2,1,4,0,2,0,0	16,8,1,20,4,17,4,9,21,6,7,11,11	0,0,0,3,0,0,1,0,0,0,0,0,1	148	74	8.59519e-05	0.00429815	0.946,0.714,0.879,1.0,0.556,0.892,0.765,0.5,0.333,1.0,0.81,1.0,1.0	1.0,1.0,1.0,0.769,1.0,1.0,0.667,1.0,1.0,1.0,1.0,1.0,0.846	-0.145
53281	ZBTB8OS	ZBTB8OS	chr1	-	33093377	33093466	33093108	33093145	33116033	33116533	53281	6,10,2,5,4,3,2,2,4,1,2,2,6	6,12,3,1,7,6,3,10,3,3,3,3,7	1,1,0,0,1,0,0,1,0,0,1,3,0	3,3,2,5,3,6,3,10,4,7,5,2,8	148	74	9.85878e-14	4.45497e-11	0.333,0.294,0.25,0.714,0.222,0.2,0.25,0.091,0.4,0.143,0.25,0.25,0.3	0.143,0.143,0.0,0.0,0.143,0.0,0.0,0.048,0.0,0.0,0.091,0.429,0.0	0.208
53486	ACTN1	ACTN1	chr14	-	69345174	69345240	69343798	69343957	69345705	69345786	53486	141,232,56,148,113,334,90,295,128,272,85,39,35	779,1398,894,323,1399,3070,788,1398,1670,978,1351,1714,924	1546,68,21,17,23,224,104,114,8579,251,58,4556,24	112,195,102,1085,84,622,195,183,230,556,188,299,515	140	74	9.69853e-09	1.45614e-06	0.087,0.081,0.032,0.195,0.041,0.054,0.057,0.1,0.039,0.128,0.032,0.012,0.02	0.879,0.156,0.098,0.008,0.126,0.16,0.22,0.248,0.952,0.193,0.14,0.89,0.024	-0.247
53489	ACTN1	ACTN1	chr14	-	69345705	69345786	69345174	69345240	69346678	69346825	53489	697,1211,864,272,1254,2916,766,1243,1599,851,1192,1495,817	146,184,30,114,91,250,80,287,105,239,82,15,32	117,174,89,985,62,631,182,186,248,477,156,264,442	1439,65,16,26,22,227,114,100,8386,258,62,4851,9	148	74	4.55773e-11	1.16078e-08	0.705,0.767,0.935,0.544,0.873,0.854,0.827,0.684,0.884,0.64,0.879,0.98,0.927	0.039,0.572,0.736,0.95,0.585,0.582,0.444,0.482,0.015,0.48,0.557,0.026,0.961	0.313
53522	HPS1	HPS1	chr10	-	100189547	100189646	100188902	100189399	100190327	100190427	53522	481,303,303,199,548,253,377,218,266,192,349,237,214	193,120,85,82,90,93,165,89,148,57,88,146,57	188,169,96,393,118,652,167,218,292,146,135,348,270	29,34,15,85,8,91,35,33,65,56,19,94,75	148	74	6.11067e-08	7.51667e-06	0.555,0.558,0.641,0.548,0.753,0.576,0.533,0.551,0.473,0.627,0.665,0.448,0.652	0.764,0.713,0.762,0.698,0.881,0.782,0.705,0.768,0.692,0.566,0.78,0.649,0.643	-0.14
53523	HPS1	HPS1	chr10	-	100190887	100191048	100190327	100190427	100193696	100193848	53523	403,235,195,165,390,232,332,172,258,162,359,191,149	31,32,39,29,16,29,58,15,38,13,28,67,9	136,96,77,412,63,418,138,149,234,152,78,278,200	6,3,2,13,2,16,18,3,17,6,5,16,12	148	74	3.13316e-12	1.02707e-09	0.867,0.786,0.714,0.74,0.924,0.8,0.741,0.851,0.772,0.862,0.865,0.588,0.892	0.919,0.941,0.951,0.941,0.94,0.929,0.793,0.961,0.873,0.927,0.886,0.897,0.893	-0.111
53544	CAMK2D	CAMK2D	chr4	-	114424091	114424133	114421618	114421667	114430793	114430828	53544	0,4,5,3,3,0,1,0,0,0,1,0,0	424,145,180,116,385,270,131,68,167,144,255,91,207	47,0,0,0,0,2,4,6,178,18,1,85,0	46,144,62,313,53,400,163,163,32,81,82,133,147	116	74	2.90339e-10	6.19525e-08	0.0,0.017,0.017,0.016,0.005,0.0,0.005,0.0,0.0,0.0,0.002,0.0,0.0	0.395,0.0,0.0,0.0,0.0,0.003,0.015,0.023,0.78,0.124,0.008,0.29,0.0	-0.121
53625	BCL2L12	BCL2L12	chr19	+	50170278	50170418	50169941	50170056	50172107	50172194	53625	268,573,101,127,177,74,215,110,183,100,145,369,130	53,41,31,16,10,24,46,11,31,21,9,83,20	14,33,17,75,15,46,43,24,36,24,38,27,107	0,0,0,4,0,1,0,1,3,0,3,6,11	148	74	2.12885e-09	3.74964e-07	0.717,0.875,0.62,0.799,0.898,0.607,0.7,0.833,0.747,0.704,0.89,0.69,0.765	1.0,1.0,1.0,0.904,1.0,0.958,1.0,0.923,0.857,1.0,0.864,0.692,0.829	-0.168
53791	MBNL1	MBNL1	chr3	+	152052899	152053019	151986717	151987196	152132729	152132900	53791	7,2,21,1,2,9,9,1,13,3,9,9,7	3,0,3,0,1,2,5,3,2,2,4,1,2	1,1,1,15,1,4,5,4,2,1,2,4,6	5,1,0,12,2,0,2,6,19,0,3,24,2	148	74	0.000652174	0.0243176	0.538,1.0,0.778,1.0,0.5,0.692,0.474,0.143,0.765,0.429,0.529,0.818,0.636	0.091,0.333,1.0,0.385,0.2,1.0,0.556,0.25,0.05,1.0,0.25,0.077,0.6	0.193
53810	MBNL1	MBNL1	chr3	+	152164492	152164546	152163070	152163328	152165408	152165562	53810	606,433,705,146,316,451,800,62,304,225,444,453,313	207,244,743,113,199,227,290,97,138,169,181,56,168	72,130,47,473,70,321,122,110,166,156,124,107,248	336,58,33,174,34,258,111,169,1058,85,64,782,97	128	74	0.00106311	0.0371351	0.629,0.506,0.354,0.428,0.479,0.535,0.615,0.27,0.56,0.435,0.586,0.824,0.519	0.11,0.564,0.452,0.611,0.543,0.418,0.389,0.273,0.083,0.515,0.528,0.073,0.596	0.122
53828	MBNL1	MBNL1	chr3	+	152173330	152173366	152165408	152165562	152177059	152177134	53828	135,102,365,68,93,98,159,32,105,63,89,83,60	39,61,37,35,28,12,90,14,14,45,26,9,31	51,27,14,91,12,63,39,65,112,27,34,138,78	113,14,5,21,3,44,19,19,476,24,18,294,19	110	74	0.000476891	0.0186503	0.7,0.529,0.869,0.567,0.691,0.846,0.543,0.606,0.835,0.485,0.697,0.861,0.566	0.233,0.565,0.653,0.745,0.729,0.491,0.58,0.697,0.137,0.431,0.56,0.24,0.734	0.154
53836	MBNL1	MBNL1	chr3	+	152174055	152174150	152165408	152165562	152177059	152177134	53836	477,420,888,185,320,435,602,120,316,287,399,302,336	39,61,37,35,28,12,90,14,14,45,26,9,31	235,132,54,495,49,313,126,172,546,122,95,507,184	113,14,5,21,3,44,19,19,476,24,18,294,19	148	74	5.25373e-05	0.00279899	0.859,0.775,0.923,0.725,0.851,0.948,0.77,0.811,0.919,0.761,0.885,0.944,0.844	0.51,0.825,0.844,0.922,0.891,0.781,0.768,0.819,0.364,0.718,0.725,0.463,0.829	0.12
54108	WNK2	WNK2	chr9	+	96061351	96061543	96060134	96060349	96070609	96070866	54108	121,210,93,240,2,179,168,131,62,79,265,159,99	25,101,9,76,0,27,57,45,10,11,32,19,25	199,66,88,151,47,57,33,66,652,9,83,240,101	1,9,7,13,7,5,0,7,2,0,15,2,23	148	74	2.63939e-11	7.12153e-09	0.708,0.51,0.838,0.612,1.0,0.768,0.596,0.593,0.756,0.782,0.805,0.807,0.664	0.99,0.786,0.863,0.853,0.77,0.851,1.0,0.825,0.994,1.0,0.735,0.984,0.687	-0.146
54116	WNK2	WNK2	chr9	+	96069058	96069103	96060134	96060349	96070609	96070866	54116	13,33,18,31,7,41,25,14,19,10,24,31,14	25,101,9,76,0,27,57,45,10,11,32,19,25	93,7,16,3,6,14,5,9,481,7,11,179,9	1,9,7,13,7,5,0,7,2,0,15,2,23	119	74	3.58954e-05	0.00200926	0.244,0.169,0.554,0.202,1.0,0.486,0.214,0.162,0.542,0.361,0.318,0.504,0.258	0.983,0.326,0.587,0.125,0.348,0.635,1.0,0.444,0.993,1.0,0.313,0.982,0.196	-0.224
54207	PSTPIP1	PSTPIP1	chr15	+	77324638	77324735	77323520	77323619	77327848	77327904	54207	12,12,0,7,10,7,13,26,13,40,11,3,8	1,0,3,1,7,0,6,3,0,2,1,3,3	1,4,3,7,1,8,4,4,13,4,8,12,14	0,0,0,1,0,1,0,0,0,0,0,0,0	148	74	6.28297e-12	1.93503e-09	0.857,1.0,0.0,0.778,0.417,1.0,0.52,0.812,1.0,0.909,0.846,0.333,0.571	1.0,1.0,1.0,0.778,1.0,0.8,1.0,1.0,1.0,1.0,1.0,1.0,1.0	-0.272
54210	PSTPIP1	PSTPIP1	chr15	+	77324638	77324769	77323520	77323619	77327848	77327904	54210	12,12,0,7,9,7,14,26,13,38,11,3,8	1,0,3,1,7,0,6,3,0,2,1,3,3	1,4,3,6,1,7,3,4,14,4,8,12,14	0,0,0,1,0,1,0,0,0,0,0,0,0	148	74	2.45208e-11	6.64021e-09	0.857,1.0,0.0,0.778,0.391,1.0,0.538,0.812,1.0,0.905,0.846,0.333,0.571	1.0,1.0,1.0,0.75,1.0,0.778,1.0,1.0,1.0,1.0,1.0,1.0,1.0	-0.269
54284	ISOC2	ISOC2	chr19	-	55967002	55967212	55966626	55966697	55967715	55967856	54284	521,346,209,259,472,349,559,215,320,363,563,123,425	92,70,7,11,3,13,81,20,72,26,29,174,33	110,133,124,532,111,327,230,154,296,175,151,160,284	0,4,1,6,2,1,1,1,14,1,1,5,53	148	74	1.35481e-10	3.1178e-08	0.739,0.712,0.937,0.922,0.987,0.931,0.775,0.843,0.69,0.875,0.907,0.261,0.866	1.0,0.943,0.984,0.978,0.965,0.994,0.991,0.987,0.914,0.989,0.987,0.941,0.728	-0.15
54466	POLM	POLM	chr7	-	44113996	44114129	44113381	44113624	44118338	44118410	54466	20,6,3,7,8,16,37,1,7,14,6,8,2	7,6,1,0,0,2,14,1,4,0,1,4,0	14,1,4,11,4,7,4,4,15,7,4,13,3	2,0,0,0,0,0,0,0,1,0,0,3,2	148	74	2.57341e-10	5.58394e-08	0.588,0.333,0.6,1.0,1.0,0.8,0.569,0.333,0.467,1.0,0.75,0.5,1.0	0.778,1.0,1.0,1.0,1.0,1.0,1.0,1.0,0.882,1.0,1.0,0.684,0.429	-0.218
54534	TMEM120B	TMEM120B	chr12	+	122208812	122208878	122199554	122199644	122211326	122211419	54534	73,20,52,11,50,24,53,26,59,13,25,47,15	10,8,9,5,5,10,4,1,7,1,1,5,0	21,9,10,30,23,33,11,39,40,17,30,47,14	3,0,0,1,0,3,2,1,6,0,2,4,0	140	74	0.00144425	0.0482559	0.794,0.569,0.753,0.538,0.841,0.559,0.875,0.932,0.817,0.873,0.93,0.832,1.0	0.787,1.0,1.0,0.941,1.0,0.853,0.744,0.954,0.779,1.0,0.888,0.861,1.0	-0.115
54550	PEX2	PEX2	chr8	-	77900542	77900574	77892493	77896431	77912225	77912314	54550	40,22,36,17,22,33,63,17,45,12,58,45,16	4,5,6,7,1,6,18,3,0,2,7,3,3	13,11,18,62,8,41,18,21,23,10,22,36,18	1,0,0,4,1,3,0,0,3,0,2,1,2	106	74	1.19577e-07	1.35538e-05	0.875,0.754,0.807,0.629,0.939,0.793,0.71,0.798,1.0,0.807,0.853,0.913,0.788	0.901,1.0,1.0,0.915,0.848,0.905,1.0,1.0,0.843,1.0,0.885,0.962,0.863	-0.112
54818	AGBL5	AGBL5	chr2	+	27291915	27291962	27291499	27291612	27292440	27292574	54818	31,6,52,25,12,39,21,13,8,26,8,15,11	21,5,49,19,20,50,24,3,9,5,9,12,7	20,6,12,16,11,16,12,17,37,18,17,15,15	4,2,7,9,3,13,10,7,2,4,6,7,2	121	74	0.000297761	0.0125292	0.474,0.423,0.394,0.446,0.268,0.323,0.349,0.726,0.352,0.761,0.352,0.433,0.49	0.754,0.647,0.512,0.521,0.692,0.429,0.423,0.598,0.919,0.733,0.634,0.567,0.821	-0.189
54819	AGBL5	AGBL5	chr2	+	27291915	27291962	27291499	27291612	27292959	27293483	54819	17,2,35,8,7,20,8,7,3,15,4,9,3	3,2,5,0,1,3,1,0,2,0,2,2,0	8,2,7,8,4,10,6,8,17,8,10,10,4	0,1,0,0,0,0,0,2,0,0,0,0,1	121	74	4.54336e-05	0.00247326	0.776,0.379,0.811,1.0,0.811,0.803,0.83,1.0,0.478,1.0,0.55,0.733,1.0	1.0,0.55,1.0,1.0,1.0,1.0,1.0,0.71,1.0,1.0,1.0,1.0,0.71	-0.138
54914	PTCH1	PTCH1	chr9	-	98239828	98239984	98239040	98239139	98240336	98240468	54914	194,48,39,78,23,99,69,24,21,42,131,13,37	4,8,10,6,6,13,11,1,5,4,15,1,2	31,49,42,227,44,107,14,89,25,18,67,46,73	0,0,0,7,3,2,0,0,6,2,0,5,1	148	74	1.52763e-09	2.77198e-07	0.96,0.75,0.661,0.867,0.657,0.792,0.758,0.923,0.677,0.84,0.814,0.867,0.902	1.0,1.0,1.0,0.942,0.88,0.964,1.0,1.0,0.676,0.818,1.0,0.821,0.973	-0.124
55487	EIF4H	EIF4H	chr7	+	73604576	73604636	73604151	73604248	73609070	73609208	55487	378,607,313,138,457,158,372,81,753,119,158,205,258	1051,741,784,610,784,643,965,402,776,323,626,406,527	30,44,17,33,24,75,79,33,92,472,42,53,33	358,285,164,398,204,748,696,307,858,452,293,699,362	134	74	0	0	0.166,0.311,0.181,0.111,0.244,0.119,0.176,0.1,0.349,0.169,0.122,0.218,0.213	0.044,0.079,0.054,0.044,0.061,0.052,0.059,0.056,0.056,0.366,0.073,0.04,0.048	0.111
55494	SCAF8	SCAF8	chr6	+	155099134	155099179	155054511	155055064	155108994	155109156	55494	120,36,94,28,64,52,76,16,87,42,69,31,64	10,10,12,3,1,8,6,3,8,4,1,6,6	36,19,18,98,12,78,36,37,65,18,22,76,43	0,0,0,5,0,4,2,2,0,0,1,1,2	119	74	9.86099e-11	2.33868e-08	0.882,0.691,0.83,0.853,0.975,0.802,0.887,0.768,0.871,0.867,0.977,0.763,0.869	1.0,1.0,1.0,0.924,1.0,0.924,0.918,0.92,1.0,1.0,0.932,0.979,0.93	-0.115
56193	ALG9	ALG9	chr11	-	111659164	111659293	111652918	111657244	111675817	111676039	56193	8,7,6,8,9,10,2,7,6,2,4,9,6	4,7,2,0,2,4,2,1,6,1,3,1,2	12,5,7,5,4,6,5,11,6,7,4,4,1	0,0,2,0,2,3,0,1,0,0,2,1,3	148	74	0.000311176	0.0130011	0.5,0.333,0.6,1.0,0.692,0.556,0.333,0.778,0.333,0.5,0.4,0.818,0.6	1.0,1.0,0.636,1.0,0.5,0.5,1.0,0.846,1.0,1.0,0.5,0.667,0.143	-0.181
56232	KIAA0895L	KIAA0895L	chr16	-	67215460	67215600	67213943	67214569	67217164	67217358	56232	80,30,73,2,17,42,20,14,25,44,16,12,24	18,17,23,3,17,15,12,7,10,14,9,9,9	37,19,9,30,6,68,11,40,30,16,18,66,18	13,0,2,2,0,6,2,1,5,2,2,6,1	148	74	4.43106e-11	1.13239e-08	0.69,0.469,0.613,0.25,0.333,0.583,0.455,0.5,0.556,0.611,0.471,0.4,0.571	0.587,1.0,0.692,0.882,1.0,0.85,0.733,0.952,0.75,0.8,0.818,0.846,0.9	-0.331
56233	KIAA0895L	KIAA0895L	chr16	-	67215492	67215600	67213943	67214569	67217164	67217866	56233	52,17,45,2,13,27,16,5,12,25,9,4,14	18,17,23,3,17,15,12,7,10,14,9,9,9	24,10,6,23,1,38,9,32,25,8,16,43,6	13,0,2,2,0,6,2,1,5,2,2,6,1	148	74	1.10842e-10	2.60061e-08	0.591,0.333,0.495,0.25,0.277,0.474,0.4,0.263,0.375,0.472,0.333,0.182,0.438	0.48,1.0,0.6,0.852,1.0,0.76,0.692,0.941,0.714,0.667,0.8,0.782,0.75	-0.397
56234	KIAA0895L	KIAA0895L	chr16	-	67215508	67215600	67213943	67214569	67217164	67217866	56234	56,25,53,2,18,33,18,7,15,31,12,6,18	18,17,23,3,17,15,12,7,10,14,9,9,9	34,14,9,26,1,47,13,39,36,9,20,59,8	13,0,2,2,0,6,2,1,5,2,2,6,1	148	74	1.07148e-12	3.89992e-10	0.609,0.424,0.535,0.25,0.346,0.524,0.429,0.333,0.429,0.525,0.4,0.25,0.5	0.567,1.0,0.692,0.867,1.0,0.797,0.765,0.951,0.783,0.692,0.833,0.831,0.8	-0.386
56499	NCAPG2	NCAPG2	chr7	-	158443523	158443664	158439151	158439255	158444984	158445172	56499	186,264,98,125,106,175,182,84,141,129,184,163,147	14,11,32,9,23,68,34,6,26,26,23,84,32	24,88,11,62,13,69,30,30,28,27,27,35,54	0,13,0,4,1,14,1,2,0,4,1,0,7	148	74	3.74667e-05	0.00208634	0.869,0.923,0.605,0.874,0.697,0.563,0.728,0.875,0.731,0.713,0.8,0.492,0.697	1.0,0.772,1.0,0.886,0.867,0.711,0.938,0.882,1.0,0.771,0.931,1.0,0.794	-0.153
56910	ANKAR	ANKAR	chr2	+	190569748	190569950	190554252	190554690	190571663	190571872	56910	12,3,2,7,7,7,7,4,12,7,6,10,5	0,1,1,0,0,2,0,0,2,0,1,1,0	1,5,1,13,3,6,1,15,2,1,8,0,9	0,1,2,3,0,0,0,2,5,1,1,1,4	148	74	2.12783e-05	0.0012746	1.0,0.6,0.5,1.0,1.0,0.636,1.0,1.0,0.75,1.0,0.75,0.833,1.0	1.0,0.714,0.2,0.684,1.0,1.0,1.0,0.789,0.167,0.333,0.8,0.0,0.529	0.219
57006	ANKMY1	ANKMY1	chr2	-	241421599	241421678	241420353	241420514	241439374	241439540	57006	38,20,13,7,20,22,16,12,12,71,49,5,68	8,12,12,10,4,15,12,6,8,25,3,10,6	10,13,10,52,5,26,7,12,2,7,16,8,9	0,7,0,3,3,5,3,2,1,0,3,0,5	148	74	0.00145698	0.0486201	0.704,0.455,0.351,0.259,0.714,0.423,0.4,0.5,0.429,0.587,0.891,0.2,0.85	1.0,0.481,1.0,0.897,0.455,0.722,0.538,0.75,0.5,1.0,0.727,1.0,0.474	-0.214
57018	ANKMY1	ANKMY1	chr2	-	241451277	241451418	241446976	241447108	241452218	241452359	57018	14,1,7,4,9,6,7,7,2,24,25,1,15	16,8,5,4,6,14,14,4,8,16,10,14,17	6,3,5,11,5,18,1,3,2,7,1,4,4	0,3,0,10,0,8,0,3,0,1,1,0,4	148	74	7.13029e-05	0.00365042	0.304,0.059,0.412,0.333,0.429,0.176,0.2,0.467,0.111,0.429,0.556,0.034,0.306	1.0,0.333,1.0,0.355,1.0,0.529,1.0,0.333,1.0,0.778,0.333,1.0,0.333	-0.398
57286	CLK1	CLK1	chr2	-	201724847	201724938	201724402	201724469	201725960	201726189	57286	300,472,85,94,253,188,215,147,190,187,106,229,138	24,12,17,2,32,30,11,16,15,35,13,18,27	68,33,67,157,39,166,147,55,302,186,60,241,123	54,11,6,27,6,35,4,20,41,7,22,127,23	148	74	0.000206082	0.00918532	0.862,0.952,0.714,0.959,0.798,0.758,0.907,0.821,0.864,0.728,0.803,0.864,0.719	0.386,0.6,0.848,0.744,0.765,0.703,0.948,0.579,0.786,0.93,0.577,0.487,0.728	0.128
57449	COL6A3	COL6A3	chr2	-	238287278	238287878	238285414	238285987	238289557	238290142	57449	366,354,121,39,29,103,382,879,190,708,128,19,67	301,204,90,157,49,48,192,443,152,311,116,16,46	12,15,0,33,1,72,0,12,7,0,4,178,16	217,52,9,27,13,257,20,101,411,11,41,2987,19	148	74	0	0	0.378,0.465,0.402,0.11,0.228,0.518,0.499,0.498,0.385,0.532,0.356,0.373,0.421	0.027,0.126,0.0,0.379,0.037,0.123,0.0,0.056,0.008,0.0,0.047,0.029,0.296	0.311
57510	RFXANK	RFXANK	chr19	+	19307994	19308060	19307771	19307855	19308329	19308430	57510	289,339,147,196,301,315,358,253,196,350,291,373,268	20,77,30,14,28,77,71,36,83,24,43,108,42	87,80,100,267,118,222,185,104,158,107,114,106,125	5,0,3,18,7,15,14,10,1,6,3,16,13	140	74	7.84928e-13	2.92852e-10	0.884,0.699,0.721,0.881,0.85,0.684,0.727,0.788,0.555,0.885,0.782,0.646,0.771	0.902,1.0,0.946,0.887,0.899,0.887,0.875,0.846,0.988,0.904,0.953,0.778,0.836	-0.141
57714	HIRIP3	HIRIP3	chr16	-	30005226	30006164	30004960	30005129	30006423	30006538	57714	103,82,121,57,93,248,108,41,67,61,83,191,157	27,26,24,20,46,50,27,9,16,7,21,100,17	80,31,51,98,23,64,52,43,214,32,38,109,58	9,4,7,12,3,14,5,2,20,10,7,22,22	148	74	0.000921204	0.0328552	0.656,0.612,0.716,0.588,0.503,0.713,0.667,0.695,0.677,0.813,0.664,0.488,0.822	0.816,0.795,0.785,0.803,0.793,0.696,0.839,0.915,0.843,0.615,0.731,0.712,0.569	-0.1
57723	BTN3A2	BTN3A2	chr6	+	26368405	26368495	26368217	26368278	26368792	26369140	57723	79,72,41,58,31,17,63,35,99,93,412,23,40	46,30,23,56,27,13,71,17,77,67,116,61,18	28,13,22,221,31,79,18,57,40,11,12,48,167	9,7,6,53,2,44,5,22,11,7,3,25,160	148	74	0.00138888	0.0466569	0.462,0.545,0.471,0.341,0.365,0.395,0.307,0.507,0.391,0.41,0.64,0.159,0.526	0.609,0.481,0.647,0.676,0.886,0.473,0.643,0.564,0.645,0.44,0.667,0.49,0.343	-0.157
58357	XPO6	XPO6	chr16	-	28220307	28220443	28188540	28188653	28222686	28223286	58357	11,5,6,1,7,7,12,0,13,4,14,2,4	9,3,7,2,10,3,8,2,8,0,10,1,2	0,0,1,2,1,5,2,0,1,10,1,1,1	1,4,1,3,0,6,3,2,4,4,5,2,2	148	74	0.000535786	0.0205669	0.379,0.455,0.3,0.2,0.259,0.538,0.429,0.0,0.448,1.0,0.412,0.5,0.5	0.0,0.0,0.333,0.25,1.0,0.294,0.25,0.0,0.111,0.556,0.091,0.2,0.2	0.164
58731	LRRC23	LRRC23	chr12	+	7021893	7022191	7019053	7019190	7023054	7023393	58731	37,22,32,38,14,53,12,32,7,47,14,9,9	12,1,6,6,6,9,4,1,3,2,2,0,0	16,17,13,17,9,44,13,16,35,14,19,22,19	0,2,1,2,0,5,1,1,2,1,3,0,1	148	74	0.000275132	0.0116933	0.607,0.917,0.727,0.76,0.538,0.746,0.6,0.941,0.538,0.922,0.778,1.0,1.0	1.0,0.81,0.867,0.81,1.0,0.815,0.867,0.889,0.897,0.875,0.76,1.0,0.905	-0.109
58873	DCTD	DCTD	chr4	-	183837571	183837692	183836613	183836728	183837825	183838406	58873	46,67,33,15,46,24,18,14,22,12,38,18,41	15,6,15,5,20,12,9,4,10,4,7,6,4	14,3,4,94,5,9,17,14,11,40,19,31,12	0,3,1,7,0,4,5,1,0,1,12,1,1	148	74	0.000488413	0.0190289	0.605,0.848,0.524,0.6,0.535,0.5,0.5,0.636,0.524,0.6,0.731,0.6,0.837	1.0,0.333,0.667,0.87,1.0,0.529,0.63,0.875,1.0,0.952,0.442,0.939,0.857	-0.158
58928	MORF4L2	MORF4L2	chrX	-	102939608	102939657	102930425	102931979	102940098	102940188	58928	132,223,58,99,108,182,243,61,170,135,185,165,177	8,35,13,40,32,21,7,21,13,19,10,90,10	26,57,15,188,29,105,29,68,93,107,38,66,111	26,8,6,16,10,19,18,13,65,29,14,33,24	123	74	0.00013907	0.00652582	0.908,0.793,0.729,0.598,0.67,0.839,0.954,0.636,0.887,0.81,0.918,0.524,0.914	0.376,0.811,0.601,0.876,0.636,0.769,0.492,0.759,0.463,0.689,0.62,0.546,0.736	0.139
59158	CLASP2	CLASP2	chr3	-	33600616	33600667	33592743	33592887	33600798	33600877	59158	7,10,0,6,5,10,4,10,12,8,5,5,2	106,65,70,45,56,34,192,30,72,32,96,96,62	72,4,0,0,0,26,0,8,129,8,5,110,1	45,29,9,144,15,105,32,35,55,24,43,41,47	125	74	0.000529871	0.0203735	0.038,0.083,0.0,0.073,0.05,0.148,0.012,0.165,0.09,0.129,0.03,0.03,0.019	0.486,0.075,0.0,0.0,0.0,0.128,0.0,0.119,0.581,0.165,0.064,0.614,0.012	-0.106
59315	ZNF207	ZNF207	chr17	+	30693683	30693776	30692348	30692506	30694790	30695033	59315	844,1189,668,426,1134,1008,490,411,1342,892,677,470,774	1028,1312,760,265,578,737,958,347,522,250,810,1195,580	406,211,237,562,187,634,723,346,817,514,329,837,334	82,196,90,616,88,548,255,174,143,294,119,243,456	148	74	0.000927825	0.0330439	0.291,0.312,0.305,0.446,0.495,0.406,0.204,0.372,0.562,0.641,0.295,0.164,0.4	0.712,0.35,0.568,0.313,0.515,0.366,0.586,0.499,0.741,0.466,0.58,0.633,0.268	-0.131
59553	STRADA	STRADA	chr17	-	61800657	61800686	61791365	61791468	61803997	61804055	59553	2,0,2,4,1,1,1,0,0,0,2,2,2	35,12,26,11,27,16,16,2,28,14,20,40,16	5,0,0,3,1,1,4,1,21,1,1,5,1	8,10,9,15,3,20,10,13,16,6,12,6,6	103	74	8.8436e-08	1.03855e-05	0.039,0.0,0.052,0.207,0.026,0.043,0.043,0.0,0.0,0.0,0.067,0.035,0.082	0.31,0.0,0.0,0.126,0.193,0.035,0.223,0.052,0.485,0.107,0.056,0.374,0.107	-0.113
59779	MEIS2	MEIS2	chr15	-	37388489	37388608	37387764	37387815	37390167	37390400	59779	51,1,29,21,30,62,61,11,47,42,47,29,17	3,2,3,0,1,6,6,1,4,2,5,4,2	44,16,6,60,6,35,9,15,127,19,9,70,19	0,0,0,0,0,1,0,1,1,0,0,1,3	148	74	5.91427e-12	1.8382e-09	0.895,0.2,0.829,1.0,0.938,0.838,0.836,0.846,0.855,0.913,0.825,0.784,0.81	1.0,1.0,1.0,1.0,1.0,0.946,1.0,0.882,0.984,1.0,1.0,0.972,0.76	-0.152
60347	LRRFIP1	LRRFIP1	chr2	+	238626404	238626452	238617186	238617273	238628165	238628210	60347	9,1,4,2,7,0,3,2,7,4,2,9,10	107,21,26,16,45,4,32,3,88,22,30,26,69	31,0,0,5,1,4,1,4,148,15,1,53,0	7,10,5,22,12,43,17,10,32,21,3,19,8	122	74	0.00081764	0.0296039	0.049,0.028,0.085,0.07,0.086,0.0,0.054,0.288,0.046,0.099,0.039,0.174,0.081	0.729,0.0,0.0,0.121,0.048,0.053,0.034,0.195,0.737,0.302,0.168,0.629,0.0	-0.147
60400	LRRFIP1	LRRFIP1	chr2	+	238659842	238659914	238657841	238657967	238661951	238662122	60400	48,29,23,24,51,20,15,58,41,30,13,13,10	628,337,562,156,771,291,547,210,1061,361,513,617,526	334,17,5,2,4,42,32,27,2354,114,20,728,7	138,201,94,330,74,613,413,193,312,432,119,387,239	146	74	6.77524e-07	6.18018e-05	0.037,0.042,0.02,0.072,0.032,0.034,0.014,0.123,0.019,0.04,0.013,0.011,0.01	0.551,0.041,0.026,0.003,0.027,0.034,0.038,0.066,0.793,0.118,0.078,0.488,0.015	-0.139
60481	RIC8B	RIC8B	chr12	+	107268258	107268345	107264600	107264720	107279681	107283094	60481	5,1,3,0,0,3,0,0,0,0,0,0,0	23,17,11,2,10,7,26,4,9,8,10,12,15	5,2,1,1,0,1,0,1,10,0,1,11,2	3,1,2,9,2,8,2,7,18,2,14,15,4	148	74	2.31651e-08	3.13426e-06	0.098,0.029,0.12,0.0,0.0,0.176,0.0,0.0,0.0,0.0,0.0,0.0,0.0	0.455,0.5,0.2,0.053,0.0,0.059,0.0,0.067,0.217,0.0,0.034,0.268,0.2	-0.125
60573	CAMKK1	CAMKK1	chr17	-	3784920	3784942	3783639	3783728	3785821	3785858	60573	22,15,25,23,100,18,26,14,43,11,17,3,15	4,3,5,5,5,4,2,5,0,0,3,7,2	13,10,2,15,6,12,14,5,31,39,5,25,5	1,1,0,0,0,2,0,0,0,0,0,0,1	96	74	9.12603e-14	4.14904e-11	0.809,0.794,0.794,0.78,0.939,0.776,0.909,0.683,1.0,1.0,0.814,0.248,0.853	0.909,0.885,1.0,1.0,1.0,0.822,1.0,1.0,1.0,1.0,1.0,1.0,0.794	-0.155
60931	CD4	CD4	chr12	+	6909237	6909353	6898693	6898828	6923307	6923466	60931	18,48,16,8,28,8,42,46,69,28,36,7,8	0,9,0,4,8,3,3,2,3,7,3,0,1	5,1,4,8,6,37,8,25,19,3,7,39,22	0,0,0,0,0,2,1,0,0,0,0,4,0	148	74	7.04004e-12	2.13987e-09	1.0,0.727,1.0,0.5,0.636,0.571,0.875,0.92,0.92,0.667,0.857,1.0,0.8	1.0,1.0,1.0,1.0,1.0,0.902,0.8,1.0,1.0,1.0,1.0,0.83,1.0	-0.158
61068	ANKRD65	ANKRD65	chr1	-	1355431	1355972	1353799	1354929	1356176	1356385	61068	14,2,24,4,74,14,6,6,4,8,10,2,3	5,1,48,0,44,22,1,1,9,5,0,0,3	21,3,4,18,12,13,17,4,82,63,6,15,4	1,0,0,3,1,1,4,0,1,51,2,0,2	148	74	0.000193547	0.00871845	0.583,0.5,0.2,1.0,0.457,0.241,0.75,0.75,0.182,0.444,1.0,1.0,0.333	0.913,1.0,1.0,0.75,0.857,0.867,0.68,1.0,0.976,0.382,0.6,1.0,0.5	-0.237
61167	GAPVD1	GAPVD1	chr9	+	128031214	128031263	128024104	128024238	128061168	128061385	61167	25,14,27,11,25,18,31,9,20,21,16,8,16	29,16,24,12,22,21,24,6,34,14,24,18,15	16,11,7,16,5,34,26,11,26,15,7,41,12	9,6,1,14,3,20,8,10,13,7,9,25,6	123	74	0.000786205	0.028616	0.342,0.345,0.404,0.355,0.406,0.34,0.437,0.474,0.261,0.474,0.286,0.211,0.391	0.517,0.524,0.808,0.407,0.501,0.506,0.662,0.398,0.546,0.563,0.319,0.497,0.546	-0.159
61450	FBXW11	FBXW11	chr5	-	171341346	171341409	171337575	171337801	171433461	171433877	61450	63,44,42,33,88,33,54,29,80,45,29,27,29	37,32,31,27,30,18,28,17,28,27,17,25,16	70,99,34,35,62,110,66,61,103,32,64,99,45	24,38,7,9,5,30,23,15,35,9,20,36,8	137	74	9.50279e-08	1.10608e-05	0.479,0.426,0.423,0.398,0.613,0.498,0.51,0.48,0.607,0.474,0.48,0.368,0.495	0.612,0.585,0.724,0.677,0.87,0.664,0.608,0.687,0.614,0.658,0.633,0.598,0.752	-0.187
61625	HM13	HM13	chr20	+	30155880	30156027	30149436	30149539	30156922	30157370	61625	14,27,22,2,35,30,18,25,26,6,9,22,5	74,134,41,32,40,77,215,41,84,11,32,42,50	5,9,7,6,9,8,21,8,12,10,15,8,8	1,7,7,11,3,21,11,5,8,25,4,5,12	148	74	9.4273e-09	1.42057e-06	0.086,0.092,0.212,0.03,0.304,0.163,0.04,0.234,0.134,0.214,0.123,0.208,0.048	0.714,0.391,0.333,0.214,0.6,0.16,0.488,0.444,0.429,0.167,0.652,0.444,0.25	-0.261
61627	HM13	HM13	chr20	+	30155880	30156083	30149436	30149539	30156922	30157370	61627	31,48,41,16,33,41,20,30,43,15,13,56,12	74,134,41,32,40,77,215,41,84,11,32,42,50	11,11,4,10,13,20,31,9,20,5,4,20,16	1,7,7,11,3,21,11,5,8,25,4,5,12	148	74	1.32149e-05	0.000842847	0.173,0.152,0.333,0.2,0.292,0.21,0.044,0.268,0.204,0.405,0.169,0.4,0.107	0.846,0.44,0.222,0.312,0.684,0.323,0.585,0.474,0.556,0.091,0.333,0.667,0.4	-0.229
61889	PDE4DIP	PDE4DIP	chr1	-	144853218	144853270	144851423	144852499	144854164	144854211	61889	1,2,2,0,0,0,0,4,1,2,0,0,0	65,16,11,26,26,6,21,21,22,19,12,9,12	19,0,0,0,0,9,0,0,46,0,2,53,0	8,18,19,20,8,22,2,30,9,5,30,23,19	126	74	2.03178e-06	0.00016179	0.009,0.068,0.096,0.0,0.0,0.0,0.0,0.101,0.026,0.058,0.0,0.0,0.0	0.582,0.0,0.0,0.0,0.0,0.194,0.0,0.0,0.75,0.0,0.038,0.575,0.0	-0.137
61903	SULF2	SULF2	chr20	-	46288142	46288196	46286149	46287136	46288440	46288465	61903	380,1440,206,468,604,1394,789,683,322,1651,667,539,737	258,555,135,130,406,860,346,114,68,295,169,294,145	153,45,50,148,22,130,195,89,892,36,66,1008,431	0,10,8,45,2,28,110,14,1,2,3,2,192	128	74	2.89047e-12	9.52442e-10	0.46,0.6,0.469,0.675,0.462,0.484,0.569,0.776,0.732,0.764,0.695,0.515,0.746	1.0,0.722,0.783,0.655,0.864,0.729,0.506,0.786,0.998,0.912,0.927,0.997,0.565	-0.192
62069	ZNF317	ZNF317	chr19	+	9268509	9268751	9267943	9268070	9269501	9269584	62069	98,44,70,42,75,133,193,57,125,48,98,91,69	21,26,19,7,41,15,83,12,29,6,14,41,9	43,50,31,121,23,84,40,36,68,40,38,66,45	3,9,1,4,2,19,0,3,9,11,3,2,8	148	74	7.41934e-07	6.69878e-05	0.7,0.458,0.648,0.75,0.478,0.816,0.538,0.704,0.683,0.8,0.778,0.526,0.793	0.878,0.735,0.939,0.938,0.852,0.689,1.0,0.857,0.791,0.645,0.864,0.943,0.738	-0.169
62070	ZNF317	ZNF317	chr19	+	9268655	9268751	9267943	9268070	9269501	9269584	62070	198,84,123,83,156,229,353,114,221,81,194,162,135	21,26,19,7,41,15,83,12,29,6,14,41,9	83,90,59,243,48,137,81,86,141,69,68,122,85	3,9,1,4,2,19,0,3,9,11,3,2,8	148	74	3.70259e-09	6.10834e-07	0.825,0.618,0.764,0.856,0.655,0.884,0.68,0.826,0.792,0.871,0.874,0.664,0.882	0.933,0.833,0.967,0.968,0.923,0.783,1.0,0.935,0.887,0.758,0.919,0.968,0.842	-0.117
62130	ZZZ3	ZZZ3	chr1	-	78097519	78099090	78050201	78050340	78148946	78149083	62130	10,4,8,2,5,1,11,7,2,2,2,3,6	3,0,2,0,0,1,1,0,4,4,2,0,1	2,2,1,5,2,6,5,2,6,3,3,7,2	1,0,0,1,0,0,1,0,0,0,0,0,0	148	74	1.89052e-05	0.00114909	0.625,1.0,0.667,1.0,1.0,0.333,0.846,1.0,0.2,0.2,0.333,1.0,0.75	0.5,1.0,1.0,0.714,1.0,1.0,0.714,1.0,1.0,1.0,1.0,1.0,1.0	-0.229
62500	TBL1X	TBL1X	chrX	+	9621584	9621729	9608312	9608400	9622254	9622362	62500	168,12,143,13,81,41,74,5,36,37,70,12,30	45,11,115,13,72,40,64,14,21,30,41,11,21	99,31,21,72,12,97,56,32,248,39,39,319,10	15,10,4,36,8,24,19,15,76,35,6,73,3	148	74	9.35154e-07	8.19879e-05	0.651,0.353,0.383,0.333,0.36,0.339,0.366,0.152,0.462,0.381,0.461,0.353,0.417	0.767,0.608,0.724,0.5,0.429,0.669,0.596,0.516,0.62,0.358,0.765,0.686,0.625	-0.219
63651	EIF3H	EIF3H	chr8	-	117671051	117671219	117668094	117668244	117767904	117768062	63651	18,13,8,8,12,19,13,15,37,6,1,11,10	10,7,2,0,1,6,1,4,4,3,3,0,3	16,5,3,3,6,13,5,7,13,3,5,12,10	3,0,0,0,5,0,1,0,1,0,0,5,0	148	74	0.000192313	0.00866813	0.474,0.481,0.667,1.0,0.857,0.613,0.867,0.652,0.822,0.5,0.143,1.0,0.625	0.727,1.0,1.0,1.0,0.375,1.0,0.714,1.0,0.867,1.0,1.0,0.545,1.0	-0.194
63781	SCAP	SCAP	chr3	-	47467486	47467659	47465422	47465535	47476497	47476627	63781	11,53,11,14,13,3,38,6,19,4,34,21,6	8,10,8,2,5,2,20,2,5,1,10,1,3	3,5,9,52,2,15,11,3,8,4,2,15,19	0,2,0,2,0,4,3,1,1,0,1,2,0	148	74	2.10253e-06	0.000166852	0.407,0.726,0.407,0.778,0.565,0.429,0.487,0.6,0.655,0.667,0.63,0.913,0.5	1.0,0.556,1.0,0.929,1.0,0.652,0.647,0.6,0.8,1.0,0.5,0.789,1.0	-0.208
64103	TTC7B	TTC7B	chr14	-	91069596	91069647	91059829	91059970	91077085	91077183	64103	2,11,3,6,4,11,4,6,1,24,4,1,2	48,43,49,18,41,79,44,46,68,27,12,11,6	67,0,4,0,0,18,15,8,476,13,7,191,1	29,12,41,3,81,17,11,71,66,12,56,33,11	125	74	0.00119788	0.0411259	0.024,0.132,0.035,0.165,0.055,0.076,0.051,0.072,0.009,0.345,0.165,0.051,0.165	0.578,0.0,0.055,0.0,0.0,0.385,0.447,0.063,0.81,0.391,0.069,0.774,0.051	-0.175
64278	GIGYF2	GIGYF2	chr2	+	233589283	233589401	233568133	233568199	233595831	233595944	64278	16,5,22,11,17,12,20,4,15,7,13,12,10	5,2,0,0,3,0,2,0,2,3,2,2,1	6,7,2,24,6,16,13,15,19,3,7,15,10	0,0,0,0,0,1,3,3,0,0,0,2,1	148	74	6.4245e-05	0.00333419	0.615,0.556,1.0,1.0,0.739,1.0,0.833,1.0,0.789,0.538,0.765,0.75,0.833	1.0,1.0,1.0,1.0,1.0,0.889,0.684,0.714,1.0,1.0,1.0,0.789,0.833	-0.115
64497	B3GALNT1	B3GALNT1	chr3	-	160822572	160822683	160822106	160822194	160823022	160823160	64497	53,12,18,7,32,26,18,1,20,4,23,14,27	17,8,24,3,18,19,19,5,16,4,10,11,9	10,20,16,37,22,11,2,18,7,19,36,21,4	3,2,4,14,0,2,1,5,8,2,7,7,1	148	74	2.48141e-05	0.00145573	0.609,0.429,0.273,0.538,0.471,0.406,0.321,0.091,0.385,0.333,0.535,0.389,0.6	0.625,0.833,0.667,0.569,1.0,0.733,0.5,0.643,0.304,0.826,0.72,0.6,0.667	-0.254
65080	CNDP2	CNDP2	chr18	+	72164743	72164830	72163597	72163666	72167171	72167268	65080	49,68,43,44,37,19,40,12,58,25,59,86,37	79,58,54,85,149,35,49,26,46,34,146,326,61	9,5,5,20,7,37,13,19,2,6,1,8,24	25,34,34,201,27,103,57,68,34,59,39,28,143	148	74	0	0	0.237,0.37,0.285,0.206,0.11,0.213,0.29,0.188,0.387,0.269,0.168,0.117,0.233	0.153,0.068,0.068,0.047,0.115,0.152,0.102,0.123,0.029,0.048,0.013,0.125,0.077	0.15
65324	SEC31A	SEC31A	chr4	-	83783686	83783725	83778841	83778917	83784470	83784545	65324	263,154,153,59,165,98,103,92,197,130,215,48,276	633,356,361,101,203,120,375,131,257,110,329,177,361	159,86,81,310,97,281,67,110,293,80,90,367,74	62,112,83,302,74,367,148,213,85,123,76,142,295	113	74	0.000960769	0.0340478	0.214,0.221,0.217,0.277,0.347,0.348,0.152,0.315,0.334,0.436,0.3,0.151,0.334	0.627,0.335,0.39,0.402,0.462,0.334,0.229,0.253,0.693,0.299,0.437,0.629,0.141	-0.122
65408	MEI1	MEI1	chr22	+	42180342	42180424	42177688	42177849	42189832	42189914	65408	19,25,2,0,6,1,17,30,40,93,6,2,35	8,8,0,4,4,1,4,17,17,10,1,0,18	15,1,11,6,13,6,1,23,1,4,8,7,7	0,0,0,1,1,0,0,2,0,0,0,1,2	148	74	4.21885e-15	2.48951e-12	0.543,0.61,1.0,0.0,0.429,0.333,0.68,0.469,0.541,0.823,0.75,1.0,0.493	1.0,1.0,1.0,0.75,0.867,1.0,1.0,0.852,1.0,1.0,1.0,0.778,0.636	-0.324
65526	PPP1R12B	PPP1R12B	chr1	+	202528004	202528021	202465908	202465950	202531905	202532050	65526	34,7,15,9,10,10,15,4,17,14,22,19,6	7,1,3,0,1,0,1,1,2,0,4,3,7	154,18,9,24,8,47,11,23,455,13,19,205,11	0,1,0,3,1,5,0,3,0,0,0,0,1	91	74	2.7004e-09	4.64674e-07	0.798,0.851,0.803,1.0,0.89,1.0,0.924,0.765,0.874,1.0,0.817,0.837,0.411	1.0,0.936,1.0,0.867,0.867,0.884,1.0,0.862,1.0,1.0,1.0,1.0,0.899	-0.103
66004	CFLAR	CFLAR	chr2	+	202018859	202019130	202014476	202014558	202025435	202025665	66004	12,5,3,1,9,5,4,7,9,5,7,15,11	0,0,0,0,1,1,0,0,5,1,0,0,0	6,7,2,3,0,6,2,7,4,5,6,11,15	2,0,0,0,1,2,0,2,5,0,0,11,3	148	74	1.91924e-05	0.00116406	1.0,1.0,1.0,1.0,0.818,0.714,1.0,1.0,0.474,0.714,1.0,1.0,1.0	0.6,1.0,1.0,1.0,0.0,0.6,1.0,0.636,0.286,1.0,1.0,0.333,0.714	0.196
66229	ZMYM2	ZMYM2	chr13	+	20544164	20544211	20539359	20539421	20567202	20568059	66229	34,15,15,8,19,12,29,5,46,12,24,12,26	1,1,1,0,2,0,3,0,3,0,3,1,0	15,13,9,40,8,40,10,6,6,20,16,8,7	3,0,0,3,2,15,1,0,2,5,5,2,0	121	74	1.43551e-06	0.000119177	0.954,0.902,0.902,1.0,0.853,1.0,0.855,1.0,0.904,1.0,0.83,0.88,1.0	0.754,1.0,1.0,0.891,0.71,0.62,0.859,1.0,0.647,0.71,0.662,0.71,1.0	0.117
66328	DNM1	DNM1	chr9	+	131010202	131010214	131009653	131009765	131010861	131011032	66328	49,53,20,12,18,203,81,61,19,131,34,2,12	14,9,36,6,41,227,72,5,27,35,3,3,1	58,13,2,6,4,72,1,34,132,3,16,186,9	0,3,0,4,1,4,4,1,0,0,3,0,3	86	74	4.96867e-10	1.00548e-07	0.751,0.835,0.323,0.632,0.274,0.435,0.492,0.913,0.377,0.763,0.907,0.365,0.912	1.0,0.789,1.0,0.563,0.775,0.939,0.177,0.967,1.0,1.0,0.821,1.0,0.721	-0.213
66335	CD27-AS1	CD27-AS1	chr12	-	6552711	6552883	6548166	6548842	6556126	6556253	66335	18,16,59,4,12,40,13,7,17,52,8,21,13	6,9,3,4,6,6,2,2,9,14,10,2,4	32,10,8,15,8,42,6,9,71,7,12,71,31	4,2,1,2,0,8,1,0,7,1,2,11,4	148	74	0.000690155	0.0255547	0.6,0.471,0.908,0.333,0.5,0.769,0.765,0.636,0.486,0.65,0.286,0.84,0.619	0.8,0.714,0.8,0.789,1.0,0.724,0.75,1.0,0.835,0.778,0.75,0.763,0.795	-0.203
67191	CP	CP	chr3	-	148894036	148894199	148883732	148883837	148895626	148895766	67191	15,105,51,187,21,53,22,72,37,375,14,136,5	1,2,1,6,2,1,1,4,0,9,0,2,0	18,4,3,125,12,50,10,23,15,5,7,592,17	3,1,0,3,3,6,0,0,3,3,3,49,1	148	74	4.11723e-05	0.00226815	0.882,0.963,0.962,0.94,0.84,0.964,0.917,0.9,1.0,0.954,1.0,0.971,1.0	0.75,0.667,1.0,0.954,0.667,0.806,1.0,1.0,0.714,0.455,0.538,0.858,0.895	0.153
67819	SUN1	SUN1	chr7	+	889559	889670	889156	889240	891586	891680	67819	359,99,300,112,175,206,354,67,297,172,272,219,177	2,2,3,0,9,1,9,0,8,3,0,0,0	38,87,61,527,40,270,85,80,34,77,77,81,138	11,0,0,3,1,3,3,3,68,8,0,29,0	148	74	4.63139e-06	0.000334657	0.989,0.961,0.98,1.0,0.907,0.99,0.952,1.0,0.949,0.966,1.0,1.0,1.0	0.633,1.0,1.0,0.989,0.952,0.978,0.934,0.93,0.2,0.828,1.0,0.583,1.0	0.128
67918	DMD	DMD	chrX	-	31196048	31196087	31190464	31190530	31196785	31196922	67918	35,11,32,2,3,30,3,6,5,3,6,2,1	3,3,0,0,1,0,1,0,0,0,0,0,0	34,19,11,1,23,16,1,9,113,3,28,32,7	12,0,0,0,1,3,1,2,43,0,0,25,0	113	74	3.39475e-09	5.66829e-07	0.884,0.706,1.0,1.0,0.663,1.0,0.663,1.0,1.0,1.0,1.0,1.0,1.0	0.65,1.0,1.0,1.0,0.938,0.777,0.396,0.747,0.632,1.0,1.0,0.456,1.0	0.102
67948	TAF6	TAF6	chr7	-	99716140	99716272	99711676	99711891	99716502	99716981	67948	19,23,26,20,6,11,25,8,7,10,6,8,9	8,9,19,7,3,16,11,7,13,6,4,15,19	13,4,3,5,5,7,5,9,29,2,7,18,3	1,0,2,0,0,2,7,0,12,0,3,9,1	148	74	0.000181934	0.0082613	0.543,0.561,0.406,0.588,0.5,0.256,0.532,0.364,0.212,0.455,0.429,0.211,0.191	0.867,1.0,0.429,1.0,1.0,0.636,0.263,1.0,0.547,1.0,0.538,0.5,0.6	-0.318
67989	CENPO	CENPO	chr2	+	25016720	25016834	25015983	25016389	25022543	25022713	67989	45,20,46,7,36,20,72,13,36,6,35,55,36	12,2,19,6,9,5,14,2,4,0,15,14,3	1,11,2,30,2,6,3,2,5,4,7,2,18	0,2,0,3,1,3,2,0,0,1,1,0,0	148	74	1.88232e-05	0.00114466	0.652,0.833,0.548,0.368,0.667,0.667,0.72,0.765,0.818,1.0,0.538,0.663,0.857	1.0,0.733,1.0,0.833,0.5,0.5,0.429,1.0,1.0,0.667,0.778,1.0,1.0	-0.103
68001	AHCTF1	AHCTF1	chr1	-	247005999	247006078	247002399	247004300	247012916	247014744	68001	39,20,21,8,17,26,26,10,9,21,16,26,6	1,8,2,5,2,1,4,1,0,2,0,12,6	7,6,3,8,8,16,4,5,14,8,5,9,6	1,0,1,0,1,0,0,1,1,0,0,2,0	148	74	6.72997e-11	1.64753e-08	0.951,0.556,0.84,0.444,0.81,0.929,0.765,0.833,1.0,0.84,1.0,0.52,0.333	0.778,1.0,0.6,1.0,0.8,1.0,1.0,0.714,0.875,1.0,1.0,0.692,1.0	-0.126
68424	PREPL	PREPL	chr2	-	44586635	44586889	44573406	44573529	44588518	44588633	68424	174,41,97,35,48,42,200,18,78,16,50,35,78	54,12,18,18,26,24,50,13,46,8,35,8,24	19,28,12,46,23,85,17,25,15,19,28,42,24	25,8,12,74,6,23,14,30,53,6,20,51,21	148	74	0.000376217	0.0152462	0.617,0.631,0.729,0.493,0.48,0.467,0.667,0.409,0.459,0.5,0.417,0.686,0.619	0.275,0.636,0.333,0.237,0.657,0.649,0.378,0.294,0.124,0.613,0.412,0.292,0.364	0.147
68425	PREPL	PREPL	chr2	-	44586635	44586889	44573406	44573529	44588555	44588633	68425	166,36,88,30,45,39,182,15,62,15,48,30,73	15,1,12,1,2,4,14,2,12,1,9,3,5	19,24,11,42,20,78,12,18,14,11,24,47,20	7,2,2,22,3,7,2,7,17,2,2,30,6	148	74	1.00609e-05	0.000664685	0.847,0.947,0.786,0.938,0.918,0.83,0.867,0.789,0.721,0.882,0.727,0.833,0.88	0.576,0.857,0.733,0.488,0.769,0.848,0.75,0.562,0.292,0.733,0.857,0.439,0.625	0.187
68426	PREPL	PREPL	chr2	-	44586635	44586889	44573406	44573529	44588662	44589001	68426	162,37,90,30,44,39,181,16,62,15,47,31,69	27,7,28,7,10,17,24,4,20,6,31,8,9	20,25,11,42,20,78,12,20,15,12,24,45,20	15,10,8,23,2,21,8,14,29,4,12,45,7	148	74	0.000143446	0.00670497	0.75,0.725,0.616,0.682,0.688,0.534,0.79,0.667,0.608,0.556,0.431,0.66,0.793	0.4,0.556,0.407,0.477,0.833,0.65,0.429,0.417,0.205,0.6,0.5,0.333,0.588	0.162
68427	PREPL	PREPL	chr2	-	44586635	44587177	44573406	44573529	44588518	44588700	68427	183,41,104,31,49,43,227,20,73,17,48,31,74	54,12,18,18,26,24,50,13,46,8,35,8,24	20,25,13,45,21,91,14,18,13,14,29,44,22	25,8,12,74,6,23,14,30,53,6,20,51,21	148	74	7.64493e-05	0.00387711	0.629,0.631,0.743,0.463,0.485,0.473,0.694,0.435,0.442,0.515,0.407,0.66,0.607	0.286,0.61,0.351,0.233,0.636,0.664,0.333,0.231,0.109,0.538,0.42,0.301,0.344	0.164
68428	PREPL	PREPL	chr2	-	44586635	44587177	44573406	44573529	44588555	44588633	68428	162,36,89,30,44,39,179,15,62,15,47,30,68	15,1,12,1,2,4,14,2,12,1,9,3,5	19,26,11,40,19,78,12,18,13,11,24,43,20	7,2,2,22,3,7,2,7,17,2,2,30,6	148	74	1.40896e-05	0.000889793	0.844,0.947,0.788,0.938,0.917,0.83,0.865,0.789,0.721,0.882,0.723,0.833,0.872	0.576,0.867,0.733,0.476,0.76,0.848,0.75,0.562,0.277,0.733,0.857,0.417,0.625	0.19
68429	PREPL	PREPL	chr2	-	44586635	44587177	44573406	44573529	44588662	44589001	68429	163,38,87,30,44,39,180,15,63,16,46,30,70	27,7,28,7,10,17,24,4,20,6,31,8,9	19,24,11,40,19,78,12,20,13,11,24,41,21	15,10,8,23,2,21,8,14,29,4,12,45,7	148	74	9.22959e-05	0.00457058	0.751,0.731,0.608,0.682,0.688,0.534,0.789,0.652,0.612,0.571,0.426,0.652,0.795	0.388,0.545,0.407,0.465,0.826,0.65,0.429,0.417,0.183,0.579,0.5,0.313,0.6	0.168
68550	FLOT2	FLOT2	chr17	-	27211242	27211333	27210125	27210249	27212874	27212965	68550	281,320,351,221,263,282,204,135,162,214,389,417,131	16,9,15,6,17,30,12,4,28,15,12,52,5	66,69,33,435,33,209,188,88,283,97,62,371,142	8,11,12,23,6,24,15,5,91,16,10,105,11	148	74	4.40765e-08	5.59939e-06	0.898,0.947,0.921,0.948,0.886,0.825,0.895,0.944,0.743,0.877,0.942,0.8,0.929	0.805,0.758,0.579,0.904,0.733,0.813,0.862,0.898,0.609,0.752,0.756,0.639,0.866	0.122
68621	GPR157	GPR157	chr1	-	9165544	9165739	9160363	9164693	9171334	9171548	68621	210,35,154,28,105,46,68,88,340,48,88,45,42	57,44,57,18,14,16,28,10,56,19,34,16,17	28,19,13,103,19,127,763,49,25,151,15,37,49	2,3,2,11,1,10,72,2,8,38,3,16,11	148	74	1.39509e-05	0.000881936	0.648,0.285,0.575,0.438,0.789,0.59,0.548,0.815,0.752,0.558,0.564,0.584,0.553	0.875,0.76,0.765,0.824,0.905,0.864,0.841,0.925,0.61,0.665,0.714,0.536,0.69	-0.175
69189	LINC00847	LINC00847	chr5	+	180259672	180259860	180257956	180258229	180261311	180262726	69189	4,5,2,0,6,3,5,0,3,4,0,4,0	0,4,2,2,3,3,2,3,2,7,1,10,5	0,0,0,0,1,1,2,2,3,0,1,4,0	1,2,1,2,1,1,2,2,3,3,4,6,6	148	74	0.000113025	0.00546197	1.0,0.385,0.333,0.0,0.5,0.333,0.556,0.0,0.429,0.222,0.0,0.167,0.0	0.0,0.0,0.0,0.0,0.333,0.333,0.333,0.333,0.333,0.0,0.111,0.25,0.0	0.146
69398	NRM	NRM	chr6	-	30657052	30657229	30655823	30656719	30657823	30658020	69398	120,67,227,123,117,368,68,117,60,59,111,93,140	13,11,58,22,34,135,24,17,12,11,19,15,23	40,26,16,77,5,73,44,20,113,63,20,87,28	2,4,1,6,1,5,4,0,2,3,1,7,2	148	74	7.64944e-14	3.51636e-11	0.822,0.753,0.662,0.737,0.632,0.577,0.586,0.775,0.714,0.728,0.745,0.756,0.753	0.909,0.765,0.889,0.865,0.714,0.88,0.846,1.0,0.966,0.913,0.909,0.861,0.875	-0.166
69400	NRM	NRM	chr6	-	30657052	30657247	30655825	30656719	30657823	30658020	69400	66,39,133,81,86,227,39,73,28,47,63,60,95	13,11,58,22,34,135,24,17,12,11,19,15,23	23,14,10,43,4,47,26,12,58,38,15,68,21	2,4,1,6,1,5,4,0,2,3,1,7,2	148	74	2.09801e-11	5.75674e-09	0.717,0.639,0.534,0.648,0.558,0.457,0.448,0.682,0.538,0.681,0.624,0.667,0.674	0.852,0.636,0.833,0.782,0.667,0.825,0.765,1.0,0.935,0.864,0.882,0.829,0.84	-0.219
69856	TFPI	TFPI	chr2	-	188378342	188378373	188368374	188368497	188394090	188394212	69856	47,53,13,6,1,0,17,13,8,107,13,24,57	31,34,4,14,1,1,28,20,14,20,13,16,79	12,3,1,11,0,9,0,2,11,0,4,23,18	12,5,2,10,14,20,3,8,24,2,5,75,22	105	74	0.000663704	0.0247104	0.517,0.523,0.696,0.232,0.413,0.0,0.3,0.314,0.287,0.79,0.413,0.514,0.337	0.413,0.297,0.261,0.437,0.0,0.241,0.0,0.15,0.244,0.0,0.361,0.178,0.366	0.184
69872	PDLIM7	PDLIM7	chr5	-	176918404	176918421	176918010	176918147	176918807	176918926	69872	9,8,6,24,10,25,1,18,3,23,1,1,2	274,261,176,126,607,276,89,337,497,456,177,264,70	105,9,2,1,5,17,10,7,555,19,5,249,2	117,35,26,54,16,134,77,64,503,134,26,348,44	91	74	0	0	0.026,0.024,0.027,0.134,0.013,0.069,0.009,0.042,0.005,0.039,0.005,0.003,0.023	0.422,0.173,0.059,0.015,0.203,0.094,0.096,0.082,0.473,0.103,0.135,0.368,0.036	-0.142
69876	PDLIM7	PDLIM7	chr5	-	176918807	176918926	176918404	176918421	176919405	176919436	69876	302,258,172,149,590,253,85,322,574,444,186,304,82	21,6,6,41,14,31,1,10,4,30,4,2,3	220,59,21,64,17,176,76,87,853,182,34,519,63	274,7,8,4,1,54,70,16,2088,40,12,736,2	148	74	7.32747e-15	4.10281e-12	0.878,0.956,0.935,0.645,0.955,0.803,0.977,0.942,0.986,0.881,0.959,0.987,0.932	0.286,0.808,0.568,0.889,0.895,0.62,0.352,0.731,0.17,0.695,0.586,0.261,0.94	0.31
70132	TRAPPC2L	TRAPPC2L	chr16	+	88925752	88925851	88925026	88925197	88926300	88926380	70132	6,6,1,10,8,8,16,2,12,9,7,5,3	14,13,3,2,3,2,9,3,4,2,1,13,0	10,4,5,4,3,11,9,3,12,9,5,14,0	0,0,1,0,3,1,2,1,0,2,3,0,2	148	74	6.6106e-05	0.00342248	0.176,0.188,0.143,0.714,0.571,0.667,0.471,0.25,0.6,0.692,0.778,0.161,1.0	1.0,1.0,0.714,1.0,0.333,0.846,0.692,0.6,1.0,0.692,0.455,1.0,0.0	-0.225
70862	AMPD2	AMPD2	chr1	+	110167924	110168055	110163535	110163888	110168283	110168414	70862	391,148,79,78,76,57,310,97,51,101,110,68,148	1,0,0,1,0,0,1,1,0,1,1,1,0	38,18,7,125,9,86,24,22,48,43,14,82,128	5,0,0,0,1,2,0,2,5,2,3,19,0	148	74	1.94557e-11	5.3941e-09	0.995,1.0,1.0,0.975,1.0,1.0,0.994,0.98,1.0,0.981,0.982,0.971,1.0	0.792,1.0,1.0,1.0,0.818,0.956,1.0,0.846,0.828,0.915,0.7,0.683,1.0	0.103
71741	IL32	IL32	chr16	+	3115621	3115688	3115403	3115495	3115784	3115827	71741	1490,5182,94,495,134,179,689,590,1429,544,1636,608,776	194,699,49,118,15,145,163,361,246,174,370,72,131	8,17,29,212,10,63,36,62,59,12,18,46,1385	10,22,34,129,8,51,1,26,92,3,29,73,227	141	74	1.70787e-05	0.0010525	0.801,0.796,0.502,0.688,0.824,0.393,0.689,0.462,0.753,0.621,0.699,0.816,0.757	0.296,0.289,0.309,0.463,0.396,0.393,0.95,0.556,0.252,0.677,0.246,0.249,0.762	0.228
71743	IL32	IL32	chr16	+	3115642	3115688	3115403	3115495	3115781	3115827	71743	125,406,5,22,11,13,53,33,89,56,96,47,56	116,282,30,45,14,85,84,162,101,83,153,46,74	0,0,4,19,1,7,4,0,6,1,1,1,118	5,10,15,51,4,23,1,10,48,2,9,47,88	120	74	1.38094e-05	0.00087492	0.399,0.47,0.093,0.232,0.326,0.086,0.28,0.112,0.352,0.294,0.279,0.387,0.318	0.0,0.0,0.141,0.187,0.134,0.158,0.712,0.0,0.072,0.236,0.064,0.013,0.453	0.112
71744	IL32	IL32	chr16	+	3115642	3115688	3115403	3115495	3115784	3115827	71744	1373,4975,86,474,128,164,631,521,1350,507,1541,560,681	194,699,49,118,15,145,163,361,246,174,370,72,131	7,14,26,192,8,58,37,55,55,10,18,44,1320	10,22,34,129,8,51,1,26,92,3,29,73,227	120	74	1.23881e-05	0.000796528	0.814,0.814,0.52,0.712,0.84,0.411,0.705,0.471,0.772,0.642,0.72,0.827,0.762	0.302,0.282,0.32,0.479,0.381,0.412,0.958,0.566,0.269,0.673,0.277,0.271,0.782	0.234
71805	DNAJC13	DNAJC13	chr3	+	132191400	132191415	132186013	132186157	132191988	132192071	71805	1,1,0,2,2,0,2,2,0,0,1,0,0	189,72,166,69,89,118,174,38,96,63,102,76,93	30,0,0,0,0,11,3,3,93,3,0,56,0	27,36,34,150,26,116,30,35,38,23,28,55,56	89	74	4.4853e-14	2.14114e-11	0.004,0.011,0.0,0.024,0.018,0.0,0.009,0.042,0.0,0.0,0.008,0.0,0.0	0.48,0.0,0.0,0.0,0.0,0.073,0.077,0.067,0.67,0.098,0.0,0.458,0.0	-0.139
71877	MRPL2	MRPL2	chr6	-	43024044	43024183	43021766	43022224	43025802	43025971	71877	208,476,136,111,165,114,124,81,117,96,177,119,186	13,71,17,22,14,16,16,9,21,13,47,11,7	22,34,36,95,44,86,46,58,54,54,36,42,89	13,12,11,15,3,11,15,13,12,8,5,16,15	148	74	0.00113352	0.0392654	0.889,0.77,0.8,0.716,0.855,0.781,0.795,0.818,0.736,0.787,0.653,0.844,0.93	0.458,0.586,0.621,0.76,0.88,0.796,0.605,0.69,0.692,0.771,0.783,0.568,0.748	0.109
72055	C11orf54	C11orf54	chr11	+	93475128	93475232	93474837	93474894	93480467	93480614	72055	10,17,0,3,1,10,2,0,21,4,8,5,4	27,4,2,5,9,12,23,4,8,2,8,3,19	0,0,1,14,1,3,1,0,3,3,0,3,3	2,10,4,27,3,19,8,4,25,6,9,3,13	148	74	0.000451408	0.0178108	0.156,0.68,0.0,0.231,0.053,0.294,0.042,0.0,0.568,0.5,0.333,0.455,0.095	0.0,0.0,0.111,0.206,0.143,0.073,0.059,0.0,0.057,0.2,0.0,0.333,0.103	0.163
72060	C11orf54	C11orf54	chr11	+	93475128	93475307	93474837	93474894	93480467	93480614	72060	9,15,0,3,1,9,1,0,19,4,8,5,4	27,4,2,5,9,12,23,4,8,2,8,3,19	0,0,1,13,1,4,1,0,3,3,0,3,3	2,10,4,27,3,19,8,4,25,6,9,3,13	148	74	0.00113118	0.0392021	0.143,0.652,0.0,0.231,0.053,0.273,0.021,0.0,0.543,0.5,0.333,0.455,0.095	0.0,0.0,0.111,0.194,0.143,0.095,0.059,0.0,0.057,0.2,0.0,0.333,0.103	0.154
72062	C11orf54	C11orf54	chr11	+	93476183	93476473	93474837	93474894	93480467	93480614	72062	7,10,5,10,12,4,8,3,5,6,15,6,3	27,4,2,5,9,12,23,4,8,2,8,3,19	7,2,2,13,0,8,2,1,1,1,1,2,9	2,10,4,27,3,19,8,4,25,6,9,3,13	148	74	0.000835882	0.0301793	0.115,0.556,0.556,0.5,0.4,0.143,0.148,0.273,0.238,0.6,0.484,0.5,0.073	0.636,0.091,0.2,0.194,0.0,0.174,0.111,0.111,0.02,0.077,0.053,0.25,0.257	0.186
72065	C11orf54	C11orf54	chr11	+	93476183	93476931	93474837	93474894	93480467	93480614	72065	8,10,6,10,12,3,8,3,5,6,17,6,6	27,4,2,5,9,12,23,4,8,2,8,3,19	6,2,2,13,0,9,2,2,0,1,1,2,9	2,10,4,27,3,19,8,4,25,6,9,3,13	148	74	0.000350695	0.0143606	0.129,0.556,0.6,0.5,0.4,0.111,0.148,0.273,0.238,0.6,0.515,0.5,0.136	0.6,0.091,0.2,0.194,0.0,0.191,0.111,0.2,0.0,0.077,0.053,0.25,0.257	0.191
72236	PPP6R3	PPP6R3	chr11	+	68289961	68290157	68286968	68287119	68315534	68315672	72236	7,8,2,2,12,5,24,2,13,4,4,1,10	7,3,3,3,0,1,1,0,0,1,1,4,4	1,8,1,8,1,6,3,4,3,3,1,4,3	2,0,0,2,0,2,0,0,1,0,1,0,0	148	74	1.09273e-08	1.61908e-06	0.333,0.571,0.25,0.25,1.0,0.714,0.923,1.0,1.0,0.667,0.667,0.111,0.556	0.2,1.0,1.0,0.667,1.0,0.6,1.0,1.0,0.6,1.0,0.333,1.0,1.0	-0.181
72498	ECHDC2	ECHDC2	chr1	-	53372190	53372283	53370317	53370505	53373539	53373626	72498	67,44,44,35,33,1,41,40,38,46,77,18,77	8,17,14,2,9,0,4,7,8,4,3,11,7	53,69,53,115,54,157,132,68,40,28,88,48,47	3,0,1,1,1,3,4,4,13,2,7,5,7	148	74	2.16625e-06	0.000171361	0.807,0.564,0.611,0.897,0.647,1.0,0.837,0.741,0.704,0.852,0.928,0.45,0.846	0.898,1.0,0.964,0.983,0.964,0.963,0.943,0.895,0.606,0.875,0.863,0.828,0.77	-0.128
72505	ECHDC2	ECHDC2	chr1	-	53379566	53379767	53377394	53377462	53387224	53387446	72505	19,12,57,34,15,7,55,12,26,17,27,7,38	30,39,40,42,55,6,31,36,39,18,33,23,35	12,14,4,18,4,21,37,16,30,27,15,42,24	43,31,24,58,40,96,112,79,58,35,46,45,45	148	74	3.35367e-05	0.00189116	0.241,0.133,0.416,0.288,0.12,0.368,0.47,0.143,0.25,0.321,0.29,0.132,0.352	0.122,0.184,0.077,0.134,0.048,0.099,0.142,0.092,0.205,0.278,0.14,0.318,0.211	0.113
73428	TCF7L2	TCF7L2	chr10	+	114849158	114849299	114711241	114711366	114900942	114901075	73428	138,59,19,12,5,19,73,15,59,34,36,41,53	0,91,0,0,3,3,4,0,0,0,0,2,1	8,17,6,35,2,27,3,9,5,3,4,8,20	0,0,0,0,0,0,0,0,0,1,0,0,0	148	74	2.78271e-05	0.00160716	1.0,0.245,1.0,1.0,0.455,0.76,0.901,1.0,1.0,1.0,1.0,0.911,0.964	1.0,1.0,1.0,1.0,1.0,1.0,1.0,1.0,1.0,0.6,1.0,1.0,1.0	-0.105
73582	CALD1	CALD1	chr7	+	134620438	134620516	134617738	134618141	134625842	134625988	73582	459,352,76,291,171,978,53,337,142,721,90,21,26	796,1419,272,203,105,1118,496,1823,796,2479,607,165,222	8126,261,130,65,119,689,258,430,34701,528,306,13146,14	428,143,180,139,126,384,66,311,808,57,201,1330,60	148	74	4.88498e-15	2.83762e-12	0.224,0.11,0.123,0.418,0.449,0.304,0.051,0.085,0.082,0.127,0.069,0.06,0.055	0.905,0.477,0.265,0.19,0.321,0.473,0.662,0.409,0.956,0.822,0.432,0.832,0.104	-0.361
73843	COL13A1	COL13A1	chr10	+	71657230	71657287	71655305	71655332	71658452	71658518	73843	3,18,7,7,2,2,11,15,11,5,2,3,6	3,5,0,4,0,0,0,4,0,0,0,1,3	2,0,1,2,2,3,1,2,4,2,3,2,1	0,2,0,0,0,0,0,0,0,0,0,0,0	131	74	0.000233278	0.010183	0.361,0.67,1.0,0.497,1.0,1.0,1.0,0.679,1.0,1.0,1.0,0.629,0.53	1.0,0.0,1.0,1.0,1.0,1.0,1.0,1.0,1.0,1.0,1.0,1.0,1.0	-0.126
73955	PPP1R12A	PPP1R12A	chr12	-	80199945	80200113	80199371	80199548	80201005	80201110	73955	332,175,198,140,190,202,243,132,187,247,262,124,81	110,83,120,35,64,70,64,38,62,78,67,118,38	543,80,61,112,51,406,88,113,2928,153,81,1160,147	41,28,19,44,10,55,39,31,362,11,25,164,52	148	74	2.80915e-05	0.00162042	0.601,0.513,0.452,0.667,0.597,0.591,0.655,0.635,0.601,0.613,0.662,0.344,0.516	0.869,0.588,0.616,0.56,0.718,0.787,0.53,0.646,0.802,0.874,0.618,0.78,0.586	-0.117
74227	PSME3IP1	PSME3IP1	chr16	-	57208080	57208198	57207639	57207781	57219736	57219951	74227	29,31,29,22,5,23,13,10,47,26,17,14,9	14,19,2,7,26,10,9,4,15,9,10,13,7	11,7,3,22,2,20,5,6,3,3,6,9,22	11,5,6,16,8,6,3,13,12,9,9,25,8	148	74	0.00115107	0.0397551	0.509,0.449,0.879,0.611,0.088,0.535,0.419,0.556,0.61,0.591,0.459,0.35,0.391	0.333,0.412,0.2,0.407,0.111,0.625,0.455,0.188,0.111,0.143,0.25,0.153,0.579	0.191
74230	PSME3IP1	PSME3IP1	chr16	-	57208080	57208202	57207639	57207781	57219736	57219951	74230	28,30,29,20,6,23,13,10,46,25,17,13,9	14,19,2,7,26,10,9,4,15,9,10,13,7	11,7,3,21,1,20,5,6,3,3,6,9,22	11,5,6,16,8,6,3,13,12,9,9,25,8	148	74	0.00104481	0.0365668	0.5,0.441,0.879,0.588,0.103,0.535,0.419,0.556,0.605,0.581,0.459,0.333,0.391	0.333,0.412,0.2,0.396,0.059,0.625,0.455,0.188,0.111,0.143,0.25,0.153,0.579	0.191
74245	PSME3IP1	PSME3IP1	chr16	-	57212413	57212764	57207639	57207781	57219736	57219951	74245	16,22,9,20,10,22,12,1,13,21,5,10,4	14,19,2,7,26,10,9,4,15,9,10,13,7	0,2,1,5,4,11,2,5,4,10,2,2,7	11,5,6,16,8,6,3,13,12,9,9,25,8	148	74	3.82551e-05	0.00212664	0.364,0.367,0.692,0.588,0.161,0.524,0.4,0.111,0.302,0.538,0.2,0.278,0.222	0.0,0.167,0.077,0.135,0.2,0.478,0.25,0.161,0.143,0.357,0.1,0.038,0.304	0.18
74610	PPRC1	PPRC1	chr10	+	103904776	103904847	103904006	103904064	103908128	103908278	74610	525,254,234,126,392,305,347,117,261,155,173,184,333	35,4,8,10,8,31,25,17,9,6,12,3,8	100,49,29,182,37,202,87,47,310,101,45,182,145	19,6,5,11,7,7,11,7,71,8,2,53,9	145	74	5.70601e-09	9.05636e-07	0.884,0.97,0.937,0.865,0.962,0.834,0.876,0.778,0.937,0.929,0.88,0.969,0.955	0.729,0.806,0.747,0.894,0.73,0.936,0.801,0.774,0.69,0.866,0.92,0.637,0.892	0.104
74613	PPRC1	PPRC1	chr10	+	103906428	103907149	103904006	103904064	103908128	103908278	74613	476,302,191,110,334,352,298,106,192,141,172,226,266	35,4,8,10,8,31,25,17,9,6,12,3,8	75,61,15,196,58,164,69,49,290,125,44,154,138	19,6,5,11,7,7,11,7,71,8,2,53,9	148	74	5.24964e-07	4.92614e-05	0.872,0.974,0.923,0.846,0.954,0.85,0.856,0.757,0.914,0.922,0.878,0.974,0.943	0.664,0.836,0.6,0.899,0.806,0.921,0.758,0.778,0.671,0.887,0.917,0.592,0.885	0.111
74760	TLK2	TLK2	chr17	+	60601596	60601692	60599564	60599634	60613530	60613698	74760	70,29,66,29,105,28,65,20,86,28,64,26,37	15,20,8,3,6,13,9,2,26,8,4,6,8	23,21,20,103,14,44,18,22,60,29,18,37,21	1,0,0,2,0,2,2,2,7,0,0,9,1	148	74	3.10948e-08	4.09843e-06	0.7,0.42,0.805,0.829,0.897,0.519,0.783,0.833,0.623,0.636,0.889,0.684,0.698	0.92,1.0,1.0,0.963,1.0,0.917,0.818,0.846,0.811,1.0,1.0,0.673,0.913	-0.196
74929	COA1	COA1	chr7	-	43705256	43705321	43696814	43696868	43769027	43769122	74929	58,20,8,6,24,17,60,18,20,13,15,32,9	2,3,1,3,7,2,4,0,1,0,0,9,3	5,12,8,43,10,10,10,17,19,15,10,15,17	0,0,0,0,0,0,0,0,0,2,0,0,1	139	74	1.9984e-14	1.01792e-11	0.939,0.78,0.81,0.516,0.646,0.819,0.889,1.0,0.914,1.0,1.0,0.654,0.615	1.0,1.0,1.0,1.0,1.0,1.0,1.0,1.0,1.0,0.8,1.0,1.0,0.901	-0.163
75055	RILPL1	RILPL1	chr12	-	124004641	124004773	124002928	124003041	124008041	124008192	75055	22,5,7,3,3,8,16,3,9,1,0,3,4	12,7,15,10,3,17,16,2,5,3,8,3,3	2,4,0,0,0,4,1,4,2,0,0,2,1	7,0,4,2,2,10,8,1,7,2,2,9,3	148	74	0.000151384	0.00703629	0.478,0.263,0.189,0.13,0.333,0.19,0.333,0.429,0.474,0.143,0.0,0.333,0.4	0.125,1.0,0.0,0.0,0.0,0.167,0.059,0.667,0.125,0.0,0.0,0.1,0.143	0.101
75194	CBLB	CBLB	chr3	-	105400322	105400454	105397274	105397415	105400567	105400662	75194	247,344,707,124,81,261,311,320,369,150,185,308,412	41,65,58,16,12,28,49,21,19,30,48,34,37	91,66,27,186,33,336,26,146,113,56,64,202,191	16,30,12,49,7,84,10,30,18,14,26,53,53	148	74	3.24911e-10	6.84663e-08	0.751,0.726,0.859,0.795,0.771,0.823,0.76,0.884,0.907,0.714,0.658,0.819,0.848	0.74,0.524,0.529,0.655,0.702,0.667,0.565,0.709,0.758,0.667,0.552,0.656,0.643	0.15
75344	ODF2	ODF2	chr9	+	131219476	131219716	131217463	131217507	131221845	131221936	75344	7,10,16,6,20,26,26,16,13,21,15,15,31	17,6,0,0,9,0,33,0,8,13,12,3,0	1,7,1,15,3,8,4,5,4,6,3,5,7	0,0,2,45,0,0,0,0,0,4,2,0,0	148	74	0.000745909	0.0273445	0.171,0.455,1.0,1.0,0.526,1.0,0.283,1.0,0.448,0.447,0.385,0.714,1.0	1.0,1.0,0.2,0.143,1.0,1.0,1.0,1.0,1.0,0.429,0.429,1.0,1.0	-0.136
75395	TNS1	TNS1	chr2	-	218694566	218694605	218686462	218686661	218696177	218696270	75395	13,0,2,3,20,6,0,1,1,12,1,1,0	141,191,114,98,30,110,110,168,79,188,158,58,40	440,6,2,1,0,27,20,17,1097,66,18,262,0	234,88,68,107,32,189,65,154,341,14,115,893,71	113	74	2.45935e-09	4.26716e-07	0.057,0.0,0.011,0.02,0.304,0.034,0.0,0.004,0.008,0.04,0.004,0.011,0.0	0.552,0.043,0.019,0.006,0.0,0.086,0.168,0.067,0.678,0.755,0.093,0.161,0.0	-0.164
75396	TNS1	TNS1	chr2	-	218695089	218695113	218686462	218686661	218696177	218696270	75396	49,4,14,61,80,54,3,7,0,89,6,1,0	141,191,114,98,30,110,110,168,79,188,158,58,40	1417,32,12,4,8,190,132,100,4993,119,57,4177,5	234,88,68,107,32,189,65,154,341,14,115,893,71	98	74	2.14259e-08	2.93629e-06	0.208,0.016,0.085,0.32,0.668,0.27,0.02,0.031,0.0,0.263,0.028,0.013,0.0	0.821,0.215,0.118,0.027,0.159,0.432,0.605,0.329,0.917,0.865,0.272,0.779,0.05	-0.282
75528	PARD3	PARD3	chr10	-	34661425	34661464	34648998	34649187	34663801	34663930	75528	205,71,212,74,283,146,549,106,156,58,151,111,141	219,67,191,54,157,121,452,83,130,61,145,184,39	68,59,25,98,43,181,338,54,193,209,62,161,51	38,19,12,77,23,51,178,27,107,84,25,89,59	113	74	0.00015787	0.00728838	0.38,0.41,0.421,0.473,0.541,0.441,0.443,0.455,0.44,0.384,0.405,0.283,0.703	0.54,0.67,0.577,0.455,0.55,0.699,0.554,0.567,0.542,0.62,0.619,0.542,0.361	-0.117
75529	PARD3	PARD3	chr10	-	34661425	34661464	34648998	34649187	34666894	34667034	75529	72,26,80,31,115,59,200,43,53,19,51,34,58	17,7,7,0,20,3,26,6,8,3,12,39,0	26,18,13,38,13,62,121,19,59,74,17,61,16	1,2,1,2,0,1,7,1,3,5,1,3,3	113	74	3.21134e-07	3.19886e-05	0.735,0.709,0.882,1.0,0.79,0.928,0.834,0.824,0.813,0.806,0.736,0.363,1.0	0.945,0.855,0.895,0.926,1.0,0.976,0.919,0.926,0.928,0.906,0.918,0.93,0.777	-0.114
75720	SUGP2	SUGP2	chr19	-	19104446	19104549	19101701	19101958	19105174	19105295	75720	124,282,124,128,126,240,192,101,224,237,101,195,120	9,4,6,13,0,15,7,4,0,8,1,1,1	54,51,20,56,22,117,46,56,127,61,49,108,72	9,1,8,12,5,7,1,3,10,4,10,14,2	148	74	1.27502e-08	1.85088e-06	0.873,0.972,0.912,0.831,1.0,0.889,0.932,0.927,1.0,0.937,0.981,0.99,0.984	0.75,0.962,0.556,0.7,0.688,0.893,0.958,0.903,0.864,0.884,0.71,0.794,0.947	0.125
75770	ARRB1	ARRB1	chr11	-	74982744	74982768	74979932	74980003	74983938	74984022	75770	93,40,2,16,2,8,43,30,10,22,50,20,48	492,175,13,82,15,12,191,62,50,55,203,159,251	164,22,18,46,25,33,13,36,317,8,31,215,75	128,69,64,178,38,125,22,120,226,15,78,249,150	98	74	3.10109e-08	4.09318e-06	0.125,0.147,0.104,0.128,0.091,0.335,0.145,0.268,0.131,0.232,0.157,0.087,0.126	0.492,0.194,0.175,0.163,0.332,0.166,0.309,0.185,0.514,0.287,0.231,0.395,0.274	-0.126
75948	ANKRD12	ANKRD12	chr18	+	9204473	9204542	9195548	9195696	9208654	9208801	75948	40,45,66,13,45,56,52,35,52,54,47,43,68	60,62,80,18,27,65,118,45,72,67,69,44,64	132,42,30,35,65,79,28,91,368,44,89,250,67	64,51,30,82,38,74,23,74,124,16,48,112,80	143	74	7.39124e-05	0.00376757	0.256,0.273,0.299,0.272,0.463,0.308,0.186,0.287,0.272,0.294,0.261,0.336,0.355	0.516,0.299,0.341,0.181,0.47,0.356,0.386,0.389,0.606,0.587,0.49,0.536,0.302	-0.123
76004	ARHGAP27	ARHGAP27	chr17	-	43481634	43481700	43481394	43481462	43481810	43481894	76004	519,113,130,73,239,31,191,59,298,297,218,60,75	130,81,14,42,79,10,53,44,138,48,39,51,25	19,42,28,122,11,246,539,56,18,118,26,46,123	4,9,2,13,2,40,43,11,1,38,4,5,33	140	74	2.82429e-06	0.000216605	0.678,0.424,0.831,0.479,0.615,0.621,0.656,0.415,0.533,0.766,0.747,0.383,0.613	0.715,0.712,0.881,0.832,0.744,0.765,0.869,0.729,0.905,0.621,0.775,0.829,0.663	-0.175
76051	SPOP	SPOP	chr17	-	47714120	47714171	47700094	47700238	47723477	47723880	76051	11,5,8,17,15,4,11,2,6,8,9,3,10	2,0,0,5,3,0,0,0,0,2,1,0,0	67,8,7,6,8,24,4,7,383,9,10,38,4	69,4,2,0,1,4,1,2,399,9,5,20,0	125	74	2.21587e-09	3.8736e-07	0.765,1.0,1.0,0.668,0.747,1.0,1.0,1.0,1.0,0.703,0.842,1.0,1.0	0.365,0.542,0.674,1.0,0.826,0.78,0.703,0.674,0.362,0.372,0.542,0.529,1.0	0.258
76054	SPOP	SPOP	chr17	-	47714120	47714171	47700094	47700238	47755294	47755525	76054	20,14,11,17,27,7,23,4,15,12,11,4,17	112,71,60,42,48,74,114,30,49,39,48,131,85	33,15,12,8,11,33,7,8,181,6,14,37,10	33,18,15,52,21,64,21,40,119,29,22,117,52	125	74	3.14476e-07	3.14432e-05	0.096,0.105,0.098,0.193,0.25,0.053,0.107,0.073,0.153,0.154,0.119,0.018,0.106	0.372,0.33,0.321,0.083,0.237,0.234,0.165,0.106,0.474,0.109,0.274,0.158,0.102	-0.111
76077	ANGEL1	ANGEL1	chr14	-	77270717	77270758	77270128	77270255	77273775	77273845	76077	8,4,2,4,1,1,5,2,1,2,5,2,3	4,0,2,1,1,2,6,0,1,2,1,1,0	1,2,1,3,3,3,1,3,3,2,1,6,5	0,0,1,0,0,0,0,0,1,0,0,4,0	115	74	6.62067e-08	8.06146e-06	0.563,1.0,0.392,0.72,0.392,0.243,0.349,1.0,0.392,0.392,0.763,0.563,1.0	1.0,1.0,0.392,1.0,1.0,1.0,1.0,1.0,0.659,1.0,1.0,0.491,1.0	-0.29
76194	COX20	COX20	chr1	+	245005245	245005360	244998777	244999058	245005496	245005560	76194	787,324,308,234,271,305,503,213,246,220,343,1070,299	312,86,75,130,40,93,193,79,29,55,153,202,57	260,146,71,391,100,192,103,145,569,158,133,365,328	213,69,51,256,60,149,60,85,423,90,78,270,128	148	74	6.55032e-15	3.67873e-12	0.558,0.653,0.672,0.474,0.772,0.621,0.566,0.574,0.809,0.667,0.529,0.726,0.724	0.379,0.514,0.41,0.433,0.455,0.392,0.462,0.46,0.402,0.467,0.46,0.403,0.562	0.196
76307	CC2D2A	CC2D2A	chr4	+	15480846	15480952	15480346	15480430	15482327	15482451	76307	28,13,15,0,14,27,31,2,10,11,14,2,16	19,5,3,7,4,1,10,8,7,13,8,3,2	9,1,4,4,0,10,3,6,13,6,6,28,5	51,7,7,21,3,39,2,10,148,0,8,86,19	148	74	1.64404e-06	0.000134215	0.424,0.565,0.714,0.0,0.636,0.931,0.608,0.111,0.417,0.297,0.467,0.25,0.8	0.081,0.067,0.222,0.087,0.0,0.114,0.429,0.231,0.042,1.0,0.273,0.14,0.116	0.263
76322	UQCRH	UQCRH	chr1	+	46775568	46775716	46769369	46769492	46775826	46775988	76322	136,50,74,104,144,70,236,117,99,85,137,115,166	26,40,28,26,61,21,191,20,167,8,32,49,34	142,180,130,148,82,173,87,134,323,119,185,149,223	7,10,58,35,5,27,14,88,19,16,10,13,35	148	74	3.68951e-06	0.000273335	0.723,0.385,0.569,0.667,0.541,0.625,0.382,0.745,0.229,0.842,0.682,0.54,0.709	0.91,0.9,0.528,0.679,0.891,0.762,0.757,0.432,0.895,0.788,0.902,0.851,0.761	-0.186
76828	LYRM1	LYRM1	chr16	+	20913807	20914033	20912092	20912211	20931443	20931536	76828	4,3,2,7,1,5,11,8,3,0,11,14,5	1,4,2,1,3,1,1,6,0,1,7,2,3	3,0,0,11,1,1,1,3,11,2,1,4,7	10,1,1,13,1,5,1,1,19,2,6,12,1	148	74	0.000352502	0.014425	0.667,0.273,0.333,0.778,0.143,0.714,0.846,0.4,1.0,0.0,0.44,0.778,0.455	0.13,0.0,0.0,0.297,0.333,0.091,0.333,0.6,0.224,0.333,0.077,0.143,0.778	0.268
76834	LYRM1	LYRM1	chr16	+	20913807	20914039	20912092	20912211	20926877	20927036	76834	26,8,6,12,1,7,16,12,16,3,22,26,13	37,6,17,47,15,9,35,22,17,12,83,12,41	7,1,0,22,5,4,1,5,25,7,1,13,8	32,14,3,85,15,17,10,16,74,9,14,60,18	148	74	0.00103585	0.0362977	0.26,0.4,0.15,0.113,0.032,0.28,0.186,0.214,0.32,0.111,0.117,0.52,0.137	0.099,0.034,0.0,0.115,0.143,0.105,0.048,0.135,0.145,0.28,0.034,0.098,0.182	0.109
76835	LYRM1	LYRM1	chr16	+	20913807	20914039	20912092	20912211	20931443	20931536	76835	6,8,2,10,1,8,11,10,6,3,16,17,7	1,4,2,1,3,1,1,6,0,1,7,2,3	3,0,0,13,5,1,1,3,19,3,2,9,8	10,1,1,13,1,5,1,1,19,2,6,12,1	148	74	0.000120219	0.00576401	0.75,0.5,0.333,0.833,0.143,0.8,0.846,0.455,1.0,0.6,0.533,0.81,0.538	0.13,0.0,0.0,0.333,0.714,0.091,0.333,0.6,0.333,0.429,0.143,0.273,0.8	0.305
77124	SMG7	SMG7	chr1	+	183516237	183516387	183515100	183515472	183518342	183518423	77124	143,45,76,56,71,51,101,26,114,40,85,72,78	606,218,270,184,187,178,430,81,315,115,202,274,284	38,37,46,105,28,75,41,89,104,24,86,53,52	52,61,34,191,35,185,81,64,94,86,52,113,138	148	74	1.30784e-13	5.69376e-11	0.106,0.094,0.123,0.132,0.16,0.125,0.105,0.138,0.153,0.148,0.174,0.116,0.121	0.268,0.233,0.404,0.216,0.286,0.169,0.202,0.41,0.356,0.122,0.453,0.19,0.159	-0.136
77125	SMG7	SMG7	chr1	+	183516237	183516387	183515100	183515472	183518898	183519058	77125	58,19,40,24,43,16,53,16,53,26,44,32,35	8,4,6,0,3,2,5,1,1,0,1,13,2	11,18,25,48,14,40,21,41,49,14,32,21,30	0,0,0,2,0,0,0,0,0,0,0,0,2	148	74	5.21805e-15	2.99373e-12	0.784,0.704,0.769,1.0,0.878,0.8,0.841,0.889,0.964,1.0,0.957,0.552,0.897	1.0,1.0,1.0,0.923,1.0,1.0,1.0,1.0,1.0,1.0,1.0,1.0,0.882	-0.136
77142	PPFIBP1	PPFIBP1	chr12	+	27811748	27811781	27809548	27809663	27813816	27813878	77142	25,19,11,9,6,9,23,6,13,13,9,3,4	108,35,128,49,116,80,81,46,77,77,77,62,55	87,13,18,4,9,23,9,14,159,7,21,99,2	25,59,20,129,38,121,47,52,64,17,73,48,49	107	74	4.69195e-05	0.00254448	0.138,0.273,0.056,0.113,0.035,0.072,0.164,0.083,0.105,0.105,0.075,0.032,0.048	0.706,0.132,0.384,0.021,0.141,0.116,0.117,0.157,0.632,0.222,0.166,0.588,0.027	-0.162
78072	BRD8	BRD8	chr5	-	137495243	137495288	137492581	137492956	137495757	137495862	78072	220,246,98,172,62,142,77,154,152,272,82,184,60	148,146,39,71,69,44,53,78,44,115,41,126,48	74,89,82,99,53,123,76,83,173,24,118,218,151	20,35,15,33,14,47,12,53,19,36,24,26,99	119	74	0.00118138	0.0406521	0.48,0.512,0.61,0.601,0.358,0.667,0.475,0.551,0.682,0.595,0.554,0.476,0.437	0.697,0.613,0.773,0.651,0.702,0.619,0.798,0.493,0.85,0.293,0.754,0.839,0.487	-0.121
78635	PLCB3	PLCB3	chr11	+	64034824	64035042	64033966	64034024	64035975	64036924	78635	28,16,11,13,21,16,13,5,13,8,60,13,13	12,5,8,4,4,5,27,4,3,4,10,14,9	4,5,3,30,2,26,17,4,11,8,1,10,23	0,1,0,6,1,6,4,2,0,2,1,0,9	148	74	0.0011435	0.0395302	0.538,0.615,0.407,0.619,0.724,0.615,0.194,0.385,0.684,0.5,0.75,0.317,0.419	1.0,0.714,1.0,0.714,0.5,0.684,0.68,0.5,1.0,0.667,0.333,1.0,0.561	-0.199
78665	FBLN2	FBLN2	chr3	+	13663274	13663415	13661229	13661331	13667944	13668079	78665	98,6,75,372,42,1,3,19,11,135,11,0,4	95,61,203,90,40,46,43,195,20,515,48,3,46	549,134,4,9,114,929,29,674,1160,44,158,3637,4	53,20,9,13,24,127,18,99,313,5,17,778,4	148	74	0	0	0.34,0.047,0.156,0.674,0.344,0.011,0.034,0.046,0.216,0.116,0.103,0.0,0.042	0.838,0.77,0.182,0.257,0.704,0.785,0.446,0.773,0.649,0.815,0.823,0.7,0.333	-0.457
78901	COL16A1	COL16A1	chr1	-	32136202	32136247	32134402	32134456	32137215	32137260	78901	31,28,185,16,120,354,95,109,37,91,26,13,64	7,17,18,0,2,11,16,63,11,29,4,2,10	87,10,34,42,45,90,13,64,177,9,89,294,19	0,1,0,3,1,2,0,7,1,0,0,0,3	119	74	0	0	0.734,0.506,0.865,1.0,0.974,0.952,0.787,0.518,0.677,0.661,0.802,0.802,0.799	1.0,0.861,1.0,0.897,0.965,0.965,1.0,0.85,0.991,1.0,1.0,1.0,0.798	-0.173
79119	PPP1R35	PPP1R35	chr7	-	100033253	100033390	100032905	100033156	100033470	100033687	79119	213,298,390,1025,333,355,382,385,502,347,216,380,370	21,88,22,70,18,21,26,42,50,4,8,86,26	59,100,56,96,60,202,119,104,64,142,81,126,159	2,0,0,1,3,2,3,1,1,7,1,6,15	148	74	5.98877e-12	1.85516e-09	0.835,0.629,0.899,0.88,0.902,0.894,0.88,0.821,0.834,0.977,0.931,0.688,0.877	0.937,1.0,1.0,0.98,0.909,0.981,0.952,0.981,0.97,0.91,0.976,0.913,0.841	-0.1
79355	RELCH	RELCH	chr18	+	59947592	59947675	59947006	59947089	59947878	59947942	79355	60,72,148,25,175,105,106,26,71,29,79,26,116	48,31,24,6,17,41,40,13,10,11,27,14,21	10,32,12,87,8,97,79,35,4,119,29,7,26	19,15,8,30,8,48,12,17,44,19,9,39,15	148	74	0.00108292	0.037757	0.385,0.537,0.755,0.676,0.837,0.561,0.57,0.5,0.78,0.569,0.594,0.481,0.734	0.208,0.516,0.429,0.592,0.333,0.503,0.767,0.507,0.043,0.758,0.617,0.082,0.464	0.166
79569	ZNF326	ZNF326	chr1	+	90472903	90473309	90470691	90470803	90475646	90475845	79569	315,346,289,79,120,210,367,107,144,103,196,179,244	6,4,18,1,3,6,3,6,5,5,1,1,3	41,85,24,141,18,145,106,53,112,143,60,100,74	11,3,5,2,3,4,4,8,17,4,4,17,6	148	74	1.30524e-10	3.00931e-08	0.963,0.977,0.889,0.975,0.952,0.946,0.984,0.899,0.935,0.912,0.99,0.989,0.976	0.651,0.934,0.706,0.972,0.75,0.948,0.93,0.768,0.767,0.947,0.882,0.746,0.86	0.117
79570	ZNF326	ZNF326	chr1	+	90473170	90473309	90470691	90470803	90475646	90475845	79570	200,222,173,50,90,145,228,67,96,79,120,110,157	6,4,18,1,3,6,3,6,5,5,1,1,3	28,58,12,80,10,85,62,40,79,75,41,63,47	11,3,5,2,3,4,4,8,17,4,4,17,6	148	74	3.12047e-09	5.25271e-07	0.943,0.965,0.828,0.962,0.938,0.924,0.974,0.848,0.906,0.888,0.984,0.982,0.963	0.56,0.906,0.545,0.952,0.625,0.914,0.886,0.714,0.699,0.904,0.837,0.649,0.797	0.163
80285	SHF	SHF	chr15	-	45464344	45464516	45464080	45464200	45467416	45467623	80285	28,18,13,19,8,35,15,76,23,22,7,21,0	1,2,2,0,1,2,2,11,1,2,0,1,1	15,7,5,8,2,13,10,8,32,10,4,23,4	1,0,0,0,0,0,1,1,0,0,1,2,0	148	74	0.000592437	0.0224188	0.933,0.818,0.765,1.0,0.8,0.897,0.789,0.776,0.92,0.846,1.0,0.913,0.0	0.882,1.0,1.0,1.0,1.0,1.0,0.833,0.8,1.0,1.0,0.667,0.852,1.0	-0.121
80286	SHF	SHF	chr15	-	45464346	45464516	45464080	45464200	45467416	45467623	80286	29,14,13,14,7,32,16,64,17,16,6,16,1	1,2,2,0,1,2,2,11,1,2,0,1,1	17,5,4,5,3,5,11,5,21,11,5,26,6	1,0,0,0,0,0,1,1,0,0,1,2,0	148	74	4.56125e-06	0.00033023	0.935,0.778,0.765,1.0,0.778,0.889,0.8,0.744,0.895,0.8,1.0,0.889,0.333	0.895,1.0,1.0,1.0,1.0,1.0,0.846,0.714,1.0,1.0,0.714,0.867,1.0	-0.11
80610	RAPGEF2	RAPGEF2	chr4	+	160272210	160272333	160271288	160271441	160273836	160274062	80610	252,118,45,44,39,44,46,9,73,56,82,50,27	123,61,29,7,14,26,31,20,17,31,52,15,17	31,30,17,62,12,70,22,24,48,9,20,53,56	29,16,14,37,11,56,17,34,50,16,27,65,32	148	74	0.000446162	0.0176319	0.506,0.492,0.437,0.759,0.582,0.458,0.426,0.184,0.682,0.475,0.441,0.625,0.443	0.348,0.484,0.378,0.456,0.353,0.385,0.393,0.261,0.324,0.22,0.27,0.29,0.467	0.145
80633	IQCK	IQCK	chr16	+	19746674	19746772	19745019	19745149	19800159	19800244	80633	59,31,45,43,67,54,58,15,42,69,55,33,117	7,1,8,5,10,15,3,4,3,5,9,8,7	28,20,23,37,9,81,12,37,34,23,49,46,59	1,2,0,1,0,8,1,1,0,6,2,3,6	148	74	0.000676513	0.025102	0.808,0.939,0.738,0.811,0.77,0.643,0.906,0.652,0.875,0.873,0.753,0.673,0.893	0.933,0.833,1.0,0.949,1.0,0.835,0.857,0.949,1.0,0.657,0.925,0.885,0.831	-0.102
80775	TFDP2	TFDP2	chr3	-	141772956	141772991	141713861	141713983	141811902	141811969	80775	3,7,23,5,12,16,30,2,4,0,7,8,13	1,3,6,1,8,7,2,0,2,2,0,1,1	10,4,1,18,1,5,3,6,17,1,8,10,11	0,0,0,1,1,0,1,1,2,0,0,5,4	109	74	0.00094253	0.0335067	0.671,0.613,0.722,0.772,0.505,0.608,0.911,1.0,0.576,0.0,1.0,0.845,0.898	1.0,1.0,1.0,0.924,0.404,1.0,0.671,0.803,0.852,1.0,1.0,0.576,0.651	-0.135
80885	CRCP	CRCP	chr7	+	65595113	65595235	65579804	65579957	65595730	65595829	80885	10,18,6,4,4,4,8,8,3,8,6,2,7	6,3,0,3,2,3,11,2,2,1,5,4,1	6,5,1,5,8,6,1,3,5,3,7,5,3	0,0,0,2,0,0,0,0,2,0,0,1,0	148	74	1.11022e-16	8.30099e-14	0.455,0.75,1.0,0.4,0.5,0.4,0.267,0.667,0.429,0.8,0.375,0.2,0.778	1.0,1.0,1.0,0.556,1.0,1.0,1.0,1.0,0.556,1.0,1.0,0.714,1.0	-0.37
80940	RBIS	RBIS	chr8	-	86127149	86127266	86126287	86126860	86129614	86129731	80940	614,1147,368,844,754,923,1089,675,904,685,635,1315,778	42,230,62,68,38,119,23,12,17,30,54,546,38	319,303,345,375,342,543,414,374,471,659,372,481,480	3,5,4,15,0,8,8,9,10,18,8,7,45	148	74	8.88178e-16	5.8533e-13	0.88,0.714,0.748,0.861,0.908,0.795,0.959,0.966,0.964,0.919,0.855,0.546,0.911	0.982,0.968,0.977,0.926,1.0,0.971,0.963,0.954,0.959,0.948,0.959,0.972,0.842	-0.107
80991	PIP5K1C	PIP5K1C	chr19	-	3633434	3633518	3630180	3633167	3638881	3639014	80991	107,47,43,26,128,81,85,61,73,84,63,22,52	196,91,109,80,150,96,219,106,160,123,146,109,144	202,41,39,76,39,108,95,90,673,65,72,243,40	185,70,44,116,34,132,44,58,633,79,57,428,62	148	74	2.09978e-09	3.70721e-07	0.214,0.205,0.165,0.14,0.299,0.297,0.163,0.223,0.186,0.255,0.177,0.092,0.153	0.353,0.227,0.307,0.247,0.364,0.29,0.519,0.437,0.347,0.291,0.387,0.221,0.244	-0.128
81952	PALM	PALM	chr19	+	740351	740483	736018	736078	746284	748329	81952	402,48,144,127,25,58,20,43,32,84,27,10,10	135,29,5,0,0,16,3,2,5,0,0,3,0	127,41,17,11,19,115,41,89,989,28,48,443,7	0,2,2,0,1,1,0,0,17,1,2,3,0	148	74	5.84199e-12	1.81877e-09	0.598,0.453,0.935,1.0,1.0,0.644,0.769,0.915,0.762,1.0,1.0,0.625,1.0	1.0,0.911,0.81,1.0,0.905,0.983,1.0,1.0,0.967,0.933,0.923,0.987,1.0	-0.132
82068	ZNF195	ZNF195	chr11	-	3382972	3383119	3379156	3381795	3392204	3392300	82068	133,113,79,43,57,87,65,27,73,23,83,52,53	25,43,13,16,23,36,35,19,49,19,26,27,28	18,27,13,106,17,34,12,22,15,15,18,24,21	23,13,15,32,16,27,15,18,7,10,15,19,13	148	74	0.000926536	0.0330074	0.727,0.568,0.752,0.573,0.553,0.547,0.481,0.415,0.427,0.377,0.615,0.491,0.486	0.281,0.509,0.302,0.624,0.347,0.386,0.286,0.379,0.517,0.429,0.375,0.387,0.447	0.134
82074	ZNF195	ZNF195	chr11	-	3383775	3383832	3382972	3383119	3392204	3392300	82074	29,20,17,13,9,4,25,5,35,5,25,20,28	21,26,10,15,24,31,27,14,22,10,26,11,16	3,5,0,8,3,4,2,1,0,2,3,1,15	9,8,9,41,7,8,6,9,8,9,10,9,1	131	74	5.51588e-05	0.00291985	0.438,0.303,0.49,0.329,0.175,0.068,0.343,0.168,0.473,0.22,0.352,0.507,0.497	0.158,0.261,0.0,0.099,0.195,0.22,0.158,0.059,0.0,0.112,0.145,0.059,0.894	0.154
82170	SENP6	SENP6	chr6	+	76350399	76350420	76344422	76344527	76357446	76357517	82170	97,37,101,29,101,59,96,21,67,39,84,52,57	69,71,67,38,21,42,60,11,48,22,35,83,38	55,37,11,170,29,82,35,39,87,48,32,122,67	16,6,14,69,5,28,9,25,36,11,11,46,50	95	74	0.000423108	0.0168388	0.523,0.289,0.54,0.373,0.789,0.522,0.555,0.598,0.521,0.58,0.652,0.328,0.539	0.728,0.828,0.38,0.657,0.819,0.695,0.752,0.549,0.653,0.773,0.694,0.674,0.511	-0.146
82437	ACADM	ACADM	chr1	+	76194073	76194173	76190031	76190502	76198328	76198426	82437	310,162,117,42,157,82,201,75,144,81,67,57,137	41,33,45,9,6,12,25,1,11,4,11,5,18	120,107,114,100,106,221,131,140,341,207,122,135,112	5,5,3,10,3,12,15,2,22,5,7,23,0	148	74	6.56909e-07	6.01719e-05	0.791,0.711,0.565,0.7,0.929,0.774,0.801,0.974,0.867,0.91,0.753,0.851,0.792	0.923,0.915,0.95,0.833,0.946,0.902,0.814,0.972,0.886,0.954,0.897,0.746,1.0	-0.102
82915	PTBP2	PTBP2	chr1	+	97271974	97272008	97270340	97270495	97272421	97272514	82915	9,9,30,5,7,2,13,3,7,7,6,64,23	65,19,45,13,7,56,27,24,13,30,16,13,10	67,15,7,0,4,14,5,10,295,9,19,167,7	7,7,2,11,5,23,2,14,1,1,6,29,11	108	74	8.99035e-07	7.93444e-05	0.087,0.245,0.314,0.209,0.407,0.024,0.248,0.079,0.27,0.138,0.204,0.771,0.612	0.868,0.595,0.706,0.0,0.354,0.294,0.631,0.329,0.995,0.86,0.685,0.798,0.304	-0.293
83696	BOK	BOK	chr2	+	242498869	242499118	242498159	242498408	242509539	242509703	83696	36,107,44,43,234,31,39,35,110,93,121,57,14	5,23,4,0,15,2,4,4,9,2,7,6,7	42,26,8,239,19,62,86,33,171,72,22,72,80	0,1,0,0,0,1,0,0,7,7,1,1,4	148	74	8.78573e-11	2.10647e-08	0.783,0.699,0.846,1.0,0.886,0.886,0.83,0.814,0.859,0.959,0.896,0.826,0.5	1.0,0.929,1.0,1.0,1.0,0.969,1.0,1.0,0.924,0.837,0.917,0.973,0.909	-0.129
84036	PUM2	PUM2	chr2	-	20478343	20478580	20462953	20463221	20482707	20482992	84036	759,327,890,241,428,421,983,154,541,125,560,405,312	140,96,135,84,142,133,150,42,159,48,168,54,88	118,186,90,509,96,386,163,177,205,147,194,251,327	147,52,58,263,41,87,49,89,252,40,69,213,65	148	74	2.94484e-05	0.00168719	0.731,0.63,0.767,0.589,0.601,0.613,0.766,0.647,0.63,0.566,0.625,0.789,0.639	0.286,0.641,0.437,0.492,0.539,0.689,0.625,0.499,0.289,0.648,0.584,0.371,0.716	0.137
84487	ADGRL2	ADGRL2	chr1	+	82418670	82418709	82417640	82417826	82421560	82421744	84487	45,25,38,6,10,10,26,29,31,16,10,6,4	260,120,239,29,42,182,65,74,82,40,44,59,26	107,18,10,2,12,43,19,36,282,12,24,268,2	15,51,31,6,23,91,91,60,29,32,36,110,10	113	74	4.34306e-07	4.17755e-05	0.102,0.12,0.094,0.119,0.135,0.035,0.208,0.204,0.198,0.208,0.13,0.062,0.092	0.824,0.188,0.174,0.179,0.255,0.236,0.12,0.282,0.864,0.197,0.304,0.615,0.116	-0.204
84617	TPM1	TPM1	chr15	+	63335904	63336030	63334945	63335142	63336225	63336351	84617	78,83,26,156,68,119,36,112,24,134,61,13,17	75,131,48,78,71,254,379,485,50,346,193,194,357	2280,54,22,18,17,272,235,149,16615,288,93,3614,10	169,20,8,80,19,72,7,24,578,22,49,209,54	148	74	2.22045e-16	1.59919e-13	0.342,0.241,0.213,0.5,0.324,0.19,0.045,0.104,0.194,0.162,0.136,0.032,0.023	0.871,0.574,0.579,0.101,0.309,0.654,0.944,0.756,0.935,0.867,0.487,0.896,0.085	-0.427
84620	TPM1	TPM1	chr15	+	63336225	63336351	63335904	63336030	63349183	63349317	84620	120,181,82,73,96,318,501,519,84,519,281,270,426	106,108,25,172,87,170,60,166,28,174,78,24,28	199,35,15,114,22,87,16,60,1008,30,65,403,85	2741,53,42,36,31,353,271,188,21703,446,115,4885,20	148	74	0	0	0.361,0.456,0.621,0.175,0.356,0.483,0.807,0.61,0.6,0.599,0.643,0.849,0.884	0.035,0.248,0.152,0.613,0.262,0.11,0.029,0.138,0.023,0.033,0.22,0.04,0.68	0.374
84621	TPM1	TPM1	chr15	+	63353396	63353472	63353067	63353138	63353911	63353987	84621	589,475,137,266,247,488,1606,1118,614,753,832,590,1671	213,256,41,233,192,250,103,344,65,323,89,26,38	161,219,147,575,139,638,19,204,193,43,234,299,416	4064,91,59,21,46,518,405,297,31372,535,160,7179,16	148	74	1.76057e-09	3.14711e-07	0.58,0.481,0.626,0.363,0.391,0.494,0.886,0.619,0.825,0.538,0.824,0.919,0.956	0.019,0.546,0.555,0.932,0.602,0.381,0.023,0.256,0.003,0.039,0.422,0.02,0.929	0.29
84624	TPM1	TPM1	chr15	+	63353911	63353987	63353396	63353472	63354413	63354476	84624	209,255,64,207,170,229,128,325,78,362,86,39,50	613,465,132,298,261,514,1553,1084,645,720,777,626,1580	3861,89,63,30,49,492,388,252,30366,563,162,7075,23	120,222,140,550,157,621,24,213,173,34,211,222,485	148	74	8.67026e-10	1.6641e-07	0.146,0.215,0.195,0.258,0.246,0.182,0.04,0.13,0.057,0.201,0.052,0.03,0.016	0.941,0.167,0.184,0.027,0.135,0.284,0.89,0.372,0.989,0.892,0.277,0.941,0.023	-0.335
84781	CROCC	CROCC	chr1	+	17297959	17298142	17297130	17297262	17298854	17299455	84781	37,28,144,38,60,82,39,43,29,118,70,24,51	3,7,47,0,3,8,9,6,9,8,2,4,6	45,28,27,86,32,67,34,50,82,80,59,62,27	3,2,0,4,2,3,1,0,4,13,2,2,4	148	74	8.98756e-05	0.00446498	0.86,0.667,0.605,1.0,0.909,0.837,0.684,0.782,0.617,0.881,0.946,0.75,0.81	0.882,0.875,1.0,0.915,0.889,0.918,0.944,1.0,0.911,0.755,0.937,0.939,0.771	-0.107
85122	COASY	COASY	chr17	+	40714373	40714505	40714165	40714237	40714629	40715340	85122	124,21,24,21,7,12,29,7,32,13,37,20,24	115,59,56,264,68,109,192,29,99,52,63,5,78	3,3,2,22,2,18,5,8,0,6,1,0,9	22,26,38,99,27,39,49,41,18,73,36,17,18	148	74	8.00333e-05	0.00403469	0.35,0.151,0.176,0.038,0.049,0.052,0.07,0.108,0.139,0.111,0.227,0.667,0.133	0.064,0.055,0.026,0.1,0.036,0.188,0.049,0.089,0.0,0.039,0.014,0.0,0.2	0.109
85566	DCAF10	DCAF10	chr9	+	37857237	37857348	37854776	37854979	37860044	37860190	85566	340,97,140,76,240,188,295,58,364,51,181,92,149	19,23,34,15,31,42,34,15,44,12,24,29,26	103,117,84,301,58,244,187,127,229,73,101,200,78	5,2,11,25,5,10,13,13,11,11,9,11,7	148	74	3.64889e-11	9.52865e-09	0.899,0.678,0.673,0.717,0.795,0.691,0.813,0.659,0.805,0.68,0.79,0.613,0.741	0.912,0.967,0.792,0.858,0.853,0.924,0.878,0.83,0.912,0.768,0.849,0.901,0.848	-0.134
86112	RCOR3	RCOR3	chr1	+	211485696	211485829	211477424	211477482	211486061	211486303	86112	151,48,73,46,59,78,50,41,84,35,32,53,43	130,58,129,60,21,48,65,25,39,32,59,51,18	12,21,11,29,7,59,29,45,18,25,23,28,36	45,28,15,94,10,62,40,28,89,17,28,96,32	148	74	0.000227758	0.00997942	0.367,0.293,0.221,0.277,0.584,0.448,0.278,0.451,0.519,0.354,0.213,0.342,0.544	0.118,0.273,0.268,0.134,0.259,0.322,0.266,0.446,0.092,0.424,0.291,0.127,0.36	0.116
86113	RCOR3	RCOR3	chr1	+	211485696	211485829	211477424	211477482	211486765	211489725	86113	56,15,29,25,31,38,21,14,38,15,17,30,18	70,19,50,17,36,29,64,7,36,26,26,35,9	6,9,7,16,5,24,11,23,13,9,12,10,10	20,26,7,69,24,47,15,45,86,7,34,67,27	148	74	7.94516e-08	9.47889e-06	0.286,0.283,0.225,0.424,0.301,0.396,0.141,0.5,0.345,0.224,0.246,0.3,0.5	0.13,0.148,0.333,0.104,0.094,0.203,0.268,0.204,0.07,0.391,0.15,0.069,0.156	0.142
86116	RCOR3	RCOR3	chr1	+	211486061	211486303	211477424	211477482	211486765	211489725	86116	365,150,332,95,67,151,146,73,119,121,144,118,50	70,19,50,17,36,29,64,7,36,26,26,35,9	88,58,31,192,28,155,80,56,220,44,69,187,82	20,26,7,69,24,47,15,45,86,7,34,67,27	148	74	0.0014658	0.0488708	0.723,0.798,0.769,0.736,0.482,0.722,0.533,0.839,0.623,0.699,0.735,0.628,0.735	0.688,0.527,0.689,0.582,0.368,0.622,0.727,0.384,0.561,0.759,0.504,0.583,0.603	0.11
86144	SUCO	SUCO	chr1	+	172522399	172522510	172520651	172520766	172525008	172525163	86144	527,61,136,44,53,56,142,37,117,64,124,181,86	105,21,28,16,5,25,36,10,16,16,43,35,53	49,20,4,117,33,73,63,33,85,29,41,87,36	46,20,10,87,17,48,34,26,23,0,16,15,42	148	74	0.00135345	0.0456437	0.715,0.592,0.708,0.579,0.841,0.528,0.664,0.649,0.785,0.667,0.59,0.721,0.448	0.348,0.333,0.167,0.402,0.493,0.432,0.481,0.388,0.649,1.0,0.562,0.744,0.3	0.168
86189	CPEB2	CPEB2	chr4	+	15042087	15042111	15034784	15034835	15054037	15054208	86189	9,4,8,9,22,3,8,3,15,3,16,3,10	59,32,60,10,21,19,45,8,27,19,69,22,28	17,21,18,16,9,42,23,37,61,23,16,19,7	26,25,11,74,6,55,82,36,78,30,30,61,46	98	74	0.000120848	0.00578523	0.103,0.086,0.091,0.405,0.442,0.107,0.118,0.221,0.296,0.107,0.149,0.093,0.212	0.331,0.388,0.553,0.14,0.531,0.366,0.175,0.437,0.371,0.367,0.287,0.19,0.103	-0.139
86459	RIPK2	RIPK2	chr8	+	90775056	90775210	90770043	90770461	90777568	90777724	86459	112,273,56,86,135,59,152,98,173,99,241,101,69	32,70,37,21,34,27,45,39,38,27,36,58,29	39,24,17,106,19,71,37,30,57,54,24,60,73	11,4,1,9,4,8,8,3,22,5,3,15,15	148	74	8.94539e-05	0.00444759	0.636,0.661,0.431,0.672,0.665,0.522,0.628,0.557,0.695,0.647,0.77,0.465,0.543	0.639,0.75,0.895,0.855,0.704,0.816,0.698,0.833,0.564,0.844,0.8,0.667,0.709	-0.145
86566	PLAGL1	PLAGL1	chr6	-	144287294	144287335	144285923	144285955	144290043	144290115	86566	44,29,34,31,7,13,9,15,16,14,15,2,4	13,12,6,5,1,1,1,3,2,3,5,1,2	17,18,6,2,15,35,65,29,52,9,19,73,17	1,1,2,0,4,8,6,2,4,2,1,4,0	115	74	0.000948201	0.0336729	0.685,0.609,0.785,0.8,0.818,0.893,0.853,0.763,0.837,0.75,0.659,0.563,0.563	0.916,0.921,0.659,1.0,0.707,0.738,0.875,0.903,0.893,0.743,0.924,0.922,1.0	-0.125
86567	PLAGL1	PLAGL1	chr6	-	144287294	144287349	144285923	144285955	144290043	144290115	86567	37,38,21,20,7,8,4,16,11,15,13,2,3	13,12,6,5,1,1,1,3,2,3,5,1,2	19,17,9,4,13,36,49,27,48,4,17,61,7	1,1,2,0,4,8,6,2,4,2,1,4,0	129	74	0.000507214	0.0196443	0.62,0.645,0.668,0.696,0.801,0.821,0.696,0.754,0.759,0.741,0.599,0.534,0.462	0.916,0.907,0.721,1.0,0.651,0.721,0.824,0.886,0.873,0.534,0.907,0.897,1.0	-0.157
86925	ZNF875	ZNF875	chr19	+	37826070	37826159	37815109	37815167	37838091	37838218	86925	37,3,0,10,0,3,4,2,2,7,11,3,1	8,4,4,7,4,4,18,1,10,13,14,4,8	10,10,10,21,2,11,7,11,21,3,16,21,5	0,2,1,12,3,2,3,7,7,4,4,4,5	148	74	1.06974e-06	9.2267e-05	0.698,0.273,0.0,0.417,0.0,0.273,0.1,0.5,0.091,0.212,0.282,0.273,0.059	1.0,0.714,0.833,0.467,0.25,0.733,0.538,0.44,0.6,0.273,0.667,0.724,0.333	-0.338
87154	ERC1	ERC1	chr12	+	1221380	1221464	1219357	1219513	1225031	1225199	87154	100,30,115,27,69,73,68,51,87,60,93,29,22	42,11,42,16,17,25,69,17,26,11,26,22,13	103,51,21,66,11,103,93,44,293,48,43,257,23	10,8,1,44,10,23,9,18,8,4,11,15,26	148	74	0.000866623	0.0311683	0.543,0.577,0.578,0.458,0.67,0.593,0.33,0.6,0.626,0.732,0.641,0.397,0.458	0.837,0.761,0.913,0.429,0.355,0.691,0.838,0.55,0.948,0.857,0.662,0.895,0.307	-0.142
87180	PKM	PKM	chr15	-	72494794	72494961	72492814	72492996	72495362	72495529	87180	4410,4307,5806,2748,6954,8943,6225,4825,6721,4628,4953,9785,4809	60,85,174,88,218,429,45,141,150,164,59,49,19	858,1121,524,3338,552,3088,3502,1151,2676,4943,854,2561,3305	438,14,9,15,14,78,102,34,2474,242,42,1487,14	148	74	0.000184337	0.00835515	0.974,0.962,0.943,0.94,0.941,0.912,0.986,0.945,0.957,0.934,0.977,0.99,0.992	0.495,0.976,0.967,0.991,0.952,0.952,0.945,0.944,0.351,0.911,0.91,0.463,0.992	0.123
87396	GPR176	GPR176	chr15	-	40099206	40099398	40091208	40094455	40212055	40212467	87396	80,29,31,4,4,9,20,78,20,13,19,8,4	4,2,0,3,0,1,3,7,0,2,3,1,1	2,6,4,1,1,6,1,10,19,2,1,17,2	1,0,0,0,0,0,0,0,2,0,0,3,0	148	74	2.96502e-06	0.000225771	0.909,0.879,1.0,0.4,1.0,0.818,0.769,0.848,1.0,0.765,0.76,0.8,0.667	0.5,1.0,1.0,1.0,1.0,1.0,1.0,1.0,0.826,1.0,1.0,0.739,1.0	-0.112
87422	METTL26	METTL26	chr16	-	684888	684956	684718	684797	686093	686305	87422	538,238,352,468,606,595,272,271,604,490,388,579,449	67,58,27,21,25,51,59,23,28,29,23,118,20	180,143,175,401,210,378,194,218,334,255,232,282,317	2,4,2,9,3,9,4,0,7,6,3,2,49	142	74	0	0	0.807,0.681,0.872,0.921,0.927,0.859,0.706,0.86,0.918,0.898,0.898,0.719,0.921	0.979,0.949,0.979,0.959,0.973,0.956,0.962,1.0,0.961,0.957,0.976,0.987,0.771	-0.109
87425	METTL26	METTL26	chr16	-	684888	685063	684718	684797	686093	686305	87425	544,240,360,471,614,600,279,277,613,496,400,586,457	67,58,27,21,25,51,59,23,28,29,23,118,20	180,147,177,407,211,382,196,223,337,256,236,286,320	2,4,2,9,3,9,4,0,7,6,3,2,49	148	74	0	0	0.802,0.674,0.87,0.918,0.925,0.855,0.703,0.858,0.916,0.895,0.897,0.713,0.92	0.978,0.948,0.978,0.958,0.972,0.955,0.961,1.0,0.96,0.955,0.975,0.986,0.766	-0.111
87429	METTL26	METTL26	chr16	-	685280	685340	684718	684797	686093	686305	87429	257,220,196,250,118,233,211,122,260,290,170,204,195	67,58,27,21,25,51,59,23,28,29,23,118,20	48,47,54,117,35,145,71,45,92,74,71,90,111	2,4,2,9,3,9,4,0,7,6,3,2,49	134	74	1.42993e-07	1.58368e-05	0.679,0.677,0.8,0.868,0.723,0.716,0.664,0.745,0.837,0.847,0.803,0.488,0.843	0.93,0.866,0.937,0.878,0.866,0.899,0.907,1.0,0.879,0.872,0.929,0.961,0.556	-0.138
87435	METTL26	METTL26	chr16	-	685611	685774	684718	684797	686093	686305	87435	344,155,211,348,335,317,240,121,253,252,326,294,290	67,58,27,21,25,51,59,23,28,29,23,118,20	106,94,92,319,103,218,163,136,243,143,136,172,177	2,4,2,9,3,9,4,0,7,6,3,2,49	148	74	4.44089e-16	3.02849e-13	0.72,0.572,0.796,0.892,0.87,0.757,0.67,0.725,0.819,0.813,0.876,0.555,0.879	0.964,0.922,0.958,0.947,0.945,0.924,0.953,1.0,0.946,0.923,0.958,0.977,0.644	-0.163
87438	METTL26	METTL26	chr16	-	685611	685774	685280	685340	686093	686305	87438	789,283,514,738,821,707,441,323,567,556,654,581,723	49,70,51,64,30,68,59,37,165,98,51,138,39	264,257,238,765,255,567,367,300,549,339,332,463,398	2,5,7,14,4,9,19,8,9,19,14,6,38	148	74	0	0	0.89,0.669,0.834,0.852,0.932,0.839,0.789,0.814,0.632,0.739,0.865,0.678,0.903	0.985,0.963,0.944,0.965,0.97,0.969,0.906,0.949,0.968,0.899,0.922,0.975,0.84	-0.14
87630	ZMYM5	ZMYM5	chr13	-	20412839	20413125	20409616	20409829	20425494	20425588	87630	56,71,49,21,52,70,45,25,135,62,29,18,51	10,15,10,6,3,13,5,1,16,4,5,2,3	31,8,10,33,11,64,23,12,73,26,23,53,18	2,0,2,3,0,4,0,1,6,2,0,6,1	148	74	0.00028913	0.0122101	0.737,0.703,0.71,0.636,0.897,0.729,0.818,0.926,0.808,0.886,0.744,0.818,0.895	0.886,1.0,0.714,0.846,1.0,0.889,1.0,0.857,0.859,0.867,1.0,0.815,0.9	-0.102
87896	PI4KB	PI4KB	chr1	-	151282686	151282731	151280049	151280277	151288048	151288985	87896	89,49,92,70,64,41,101,26,87,64,101,37,114	296,363,251,120,219,139,247,84,240,121,178,199,282	115,77,45,122,43,116,90,83,156,30,73,169,90	88,72,39,159,31,178,120,78,175,117,58,194,184	119	74	2.22045e-16	1.59919e-13	0.158,0.077,0.186,0.266,0.154,0.155,0.203,0.161,0.184,0.248,0.261,0.104,0.201	0.448,0.399,0.418,0.323,0.463,0.288,0.318,0.398,0.357,0.138,0.439,0.351,0.233	-0.17
87907	PI4KB	PI4KB	chr1	-	151297220	151297393	151288048	151288985	151299746	151300145	87907	42,84,65,27,16,13,28,9,62,15,25,64,35	65,54,60,62,29,29,68,18,40,39,46,31,99	9,8,12,14,3,21,22,9,22,12,19,15,22	37,30,11,46,27,69,52,28,67,34,19,90,56	148	74	6.88706e-06	0.000475238	0.244,0.437,0.351,0.179,0.216,0.183,0.171,0.2,0.437,0.161,0.214,0.508,0.15	0.108,0.118,0.353,0.132,0.053,0.132,0.175,0.138,0.141,0.15,0.333,0.077,0.164	0.106
88318	FGFR3	FGFR3	chr4	+	1804640	1804791	1803561	1803752	1805418	1805563	88318	699,181,350,69,502,39,71,2,141,101,141,63,13	6,1,0,0,5,0,0,1,0,0,0,0,0	1,23,9,257,2,106,293,13,1,958,11,0,51	1,4,0,0,0,4,1,2,2,1,0,6,4	148	74	0.00035353	0.0144623	0.983,0.989,1.0,1.0,0.98,1.0,1.0,0.5,1.0,1.0,1.0,1.0,1.0	0.333,0.742,1.0,1.0,1.0,0.93,0.993,0.765,0.2,0.998,1.0,0.0,0.864	0.202
88513	USF2	USF2	chr19	+	35760705	35760906	35760483	35760602	35761349	35761500	88513	1225,1080,711,450,807,846,920,494,741,781,911,635,715	122,145,86,34,31,122,125,69,153,65,42,206,88	432,274,301,862,325,643,568,432,907,429,391,680,346	10,17,15,26,12,26,18,24,68,16,16,27,23	148	74	0	0	0.834,0.788,0.805,0.869,0.929,0.776,0.786,0.782,0.708,0.857,0.916,0.606,0.802	0.956,0.89,0.909,0.943,0.931,0.925,0.94,0.9,0.87,0.931,0.924,0.926,0.883	-0.113
88590	ATP5MPL	ATP5MPL	chr14	-	104387276	104387545	104380297	104380321	104387806	104387866	88590	12,7,8,2,12,9,6,3,6,4,8,11,4	11,14,9,34,9,16,17,17,9,8,5,6,6	0,2,0,2,0,4,0,1,0,2,0,0,4	10,5,9,4,5,14,10,0,14,4,5,5,5	148	74	6.14394e-09	9.67717e-07	0.353,0.2,0.308,0.029,0.4,0.22,0.15,0.081,0.25,0.2,0.444,0.478,0.25	0.0,0.167,0.0,0.2,0.0,0.125,0.0,1.0,0.0,0.2,0.0,0.0,0.286	0.107
88713	ABCC5	ABCC5	chr3	-	183703091	183703166	183701540	183702682	183705557	183705705	88713	19,6,82,7,51,22,24,9,8,13,52,25,32	3,1,12,0,3,7,7,2,0,1,0,0,3	21,68,33,62,15,130,15,34,9,34,25,18,27	0,0,1,0,0,1,0,4,0,1,0,0,0	148	74	6.12843e-14	2.85596e-11	0.76,0.75,0.774,1.0,0.895,0.611,0.632,0.692,1.0,0.867,1.0,1.0,0.842	1.0,1.0,0.943,1.0,1.0,0.985,1.0,0.81,1.0,0.944,1.0,1.0,1.0	-0.143
88715	ABCC5	ABCC5	chr3	-	183703091	183703243	183701540	183702682	183705557	183705705	88715	7,2,39,6,14,14,17,8,6,7,27,9,17	3,1,12,0,3,7,7,2,0,1,0,0,3	6,35,18,31,10,80,11,23,6,8,15,12,8	0,0,1,0,0,1,0,4,0,1,0,0,0	148	74	1.60982e-14	8.36004e-12	0.538,0.5,0.619,1.0,0.7,0.5,0.548,0.667,1.0,0.778,1.0,1.0,0.739	1.0,1.0,0.9,1.0,1.0,0.976,1.0,0.742,1.0,0.8,1.0,1.0,1.0	-0.218
88817	BOLA3	BOLA3	chr2	-	74369398	74369487	74362526	74362785	74372315	74372430	88817	796,511,213,282,287,246,834,306,577,404,351,799,548	130,49,61,42,130,54,103,68,64,57,50,137,55	102,233,249,306,156,245,72,417,181,106,208,153,213	44,42,44,48,48,52,31,78,96,45,67,77,46	148	74	2.09285e-05	0.0012577	0.754,0.839,0.636,0.77,0.525,0.695,0.802,0.692,0.818,0.78,0.778,0.745,0.833	0.537,0.735,0.739,0.761,0.619,0.702,0.537,0.728,0.485,0.541,0.608,0.498,0.698	0.114
89295	FN1	FN1	chr2	-	216236831	216237023	216236631	216236738	216238044	216238134	89295	3369,4936,220,511,222,3131,672,6669,998,2998,296,384,426	684,404,27,143,57,698,91,823,79,683,66,13,54	1092,217,59,27,46,1080,145,484,8578,255,219,5294,19	282,71,21,5,24,347,37,261,1787,26,81,1579,6	148	74	4.70767e-08	5.93636e-06	0.711,0.859,0.803,0.641,0.661,0.692,0.787,0.802,0.863,0.687,0.692,0.937,0.798	0.659,0.604,0.584,0.73,0.489,0.609,0.662,0.481,0.706,0.831,0.575,0.626,0.613	0.136
89692	FHL2	FHL2	chr2	-	106013103	106013154	106002817	106002997	106015298	106015508	89692	138,83,95,120,180,192,446,335,137,113,259,292,207	84,63,47,50,60,172,285,162,157,91,122,212,129	120,52,51,295,40,628,62,78,157,85,40,190,180	51,30,18,115,6,130,25,29,102,29,10,107,106	125	74	0.000306671	0.0128388	0.493,0.438,0.545,0.587,0.64,0.398,0.481,0.55,0.341,0.424,0.557,0.449,0.487	0.582,0.506,0.626,0.603,0.798,0.741,0.595,0.614,0.477,0.634,0.703,0.512,0.501	-0.116
89941	TNIK	TNIK	chr3	-	170857258	170857345	170855979	170856168	170858187	170858298	89941	5,1,1,0,2,0,1,0,2,4,2,7,0	88,12,11,35,5,3,152,21,190,78,207,150,136	70,0,0,7,4,5,0,2,153,1,0,22,0	27,14,6,247,8,170,23,20,39,4,9,40,71	148	74	3.0548e-10	6.48489e-08	0.028,0.04,0.043,0.0,0.167,0.0,0.003,0.0,0.005,0.025,0.005,0.023,0.0	0.565,0.0,0.0,0.014,0.2,0.014,0.0,0.048,0.662,0.111,0.0,0.216,0.0	-0.115
90080	DCLRE1C	DCLRE1C	chr10	-	14978536	14978592	14977461	14977563	14981808	14981868	90080	100,50,88,39,99,36,35,60,55,30,78,25,62	7,16,12,4,6,9,2,15,11,4,6,7,9	36,26,12,49,13,75,31,24,30,30,11,52,54	1,0,0,6,0,0,0,2,2,5,0,1,1	130	74	1.30955e-11	3.75662e-09	0.89,0.64,0.807,0.847,0.904,0.695,0.909,0.695,0.74,0.81,0.881,0.67,0.797	0.953,1.0,1.0,0.823,1.0,1.0,1.0,0.872,0.895,0.774,1.0,0.967,0.968	-0.151
90150	ASPN	ASPN	chr9	-	95221913	95222052	95218488	95219767	95227200	95227311	90150	53,65,23,17,5,25,80,82,25,122,50,3,15	3,3,1,0,1,4,1,9,3,5,2,1,2	45,17,4,4,7,30,5,16,272,1,24,80,7	0,3,0,0,0,1,0,2,2,0,0,1,0	148	74	8.21598e-08	9.75747e-06	0.898,0.915,0.92,1.0,0.714,0.758,0.976,0.82,0.806,0.924,0.926,0.6,0.789	1.0,0.739,1.0,1.0,1.0,0.938,1.0,0.8,0.986,1.0,1.0,0.976,1.0	-0.107
90730	DMPK	DMPK	chr19	-	46283580	46283639	46283035	46283127	46285450	46285748	90730	10,10,19,8,20,27,8,27,4,28,12,5,15	20,25,18,41,57,44,37,37,11,56,15,14,14	14,2,2,2,6,15,7,5,44,11,5,44,2	258,10,5,10,11,59,85,28,1671,43,17,819,4	133	74	0	0	0.218,0.182,0.37,0.098,0.163,0.255,0.107,0.289,0.168,0.218,0.308,0.166,0.373	0.029,0.1,0.182,0.1,0.233,0.124,0.044,0.09,0.014,0.125,0.141,0.029,0.218	0.114
90793	HELQ	HELQ	chr4	-	84367987	84368188	84367166	84367239	84369935	84370114	90793	41,38,33,10,21,18,26,8,19,21,12,3,28	1,7,2,3,3,4,4,0,2,3,3,3,2	13,13,10,17,9,21,17,12,34,9,10,29,9	3,1,0,0,0,2,0,0,1,1,1,5,1	148	74	7.4615e-05	0.00379753	0.953,0.731,0.892,0.625,0.778,0.692,0.765,1.0,0.826,0.778,0.667,0.333,0.875	0.684,0.867,1.0,1.0,1.0,0.84,1.0,1.0,0.944,0.818,0.833,0.744,0.818	-0.126
90882	TBC1D5	TBC1D5	chr3	-	17603510	17603634	17549965	17550097	17665340	17665405	90882	72,14,26,2,3,19,50,4,28,13,36,17,14	38,9,31,15,9,24,19,11,47,13,24,8,12	3,1,8,36,3,11,7,6,6,6,2,9,13	33,15,6,37,3,31,7,13,24,7,12,36,10	148	74	0.000266177	0.0113711	0.486,0.438,0.295,0.062,0.143,0.284,0.568,0.154,0.23,0.333,0.429,0.515,0.368	0.043,0.032,0.4,0.327,0.333,0.151,0.333,0.188,0.111,0.3,0.077,0.111,0.394	0.116
90888	TBC1D5	TBC1D5	chr3	-	17603510	17603634	17560393	17560487	17665340	17665405	90888	17,4,9,2,0,11,16,2,10,6,15,2,7	6,0,1,3,1,0,4,0,2,3,7,0,6	1,1,2,7,2,5,0,3,2,1,0,4,2	3,2,1,8,0,3,2,4,6,0,3,5,4	148	74	1.81959e-05	0.00111215	0.586,1.0,0.818,0.25,0.0,1.0,0.667,1.0,0.714,0.5,0.517,1.0,0.368	0.143,0.2,0.5,0.304,1.0,0.455,0.0,0.273,0.143,1.0,0.0,0.286,0.2	0.301
90898	TBC1D5	TBC1D5	chr3	-	17627844	17628049	17603510	17603634	17665340	17665405	90898	12,0,3,4,6,5,7,2,8,0,3,1,1	11,4,9,2,0,8,16,2,8,6,9,1,5	5,4,3,7,0,12,3,3,3,2,4,5,3	1,1,1,5,2,4,0,2,2,1,0,4,2	148	74	0.000928068	0.0330494	0.353,0.0,0.143,0.5,1.0,0.238,0.179,0.333,0.333,0.0,0.143,0.333,0.091	0.714,0.667,0.6,0.412,0.0,0.6,1.0,0.429,0.429,0.5,1.0,0.385,0.429	-0.271
91113	EMC10	EMC10	chr19	+	50985117	50985204	50984140	50984234	50985405	50994128	91113	480,93,50,55,128,111,151,45,50,114,129,69,180	992,337,250,285,129,315,628,224,373,291,368,462,277	57,98,159,199,68,124,45,93,10,33,206,38,179	114,90,85,423,87,277,87,111,156,47,143,218,376	148	74	4.91496e-06	0.00035248	0.195,0.121,0.091,0.088,0.332,0.15,0.107,0.091,0.063,0.164,0.149,0.069,0.245	0.2,0.353,0.483,0.19,0.281,0.183,0.205,0.295,0.031,0.26,0.419,0.08,0.192	-0.101
91167	TEAD2	TEAD2	chr19	-	49859215	49859227	49858559	49858676	49860508	49860571	91167	38,99,48,17,32,83,81,46,26,27,54,41,7	80,172,137,45,56,173,92,61,46,12,49,134,18	46,44,27,46,21,26,7,41,200,29,44,216,16	32,74,21,33,10,40,6,28,72,22,50,86,27	86	74	5.48022e-06	0.000389343	0.29,0.331,0.232,0.245,0.33,0.292,0.431,0.394,0.327,0.659,0.487,0.208,0.251	0.553,0.338,0.525,0.545,0.644,0.359,0.501,0.558,0.705,0.531,0.431,0.684,0.338	-0.172
91324	TJAP1	TJAP1	chr6	+	43457636	43457766	43446396	43446456	43465618	43465715	91324	7,3,1,2,11,2,2,1,0,4,7,1,2	29,27,18,1,7,7,21,4,7,6,19,12,16	5,2,1,4,7,6,0,7,7,3,2,5,5	3,5,6,3,2,6,2,3,19,5,4,6,4	148	74	0.000196128	0.00881338	0.108,0.053,0.027,0.5,0.44,0.125,0.045,0.111,0.0,0.25,0.156,0.04,0.059	0.455,0.167,0.077,0.4,0.636,0.333,0.0,0.538,0.156,0.231,0.2,0.294,0.385	-0.151
91474	PLEKHA1	PLEKHA1	chr10	+	124187791	124187936	124186457	124186547	124189139	124191871	91474	42,50,10,19,21,11,18,26,40,24,20,10,7	736,442,435,137,472,292,614,52,247,241,446,225,262	59,7,6,10,2,12,5,16,205,8,8,197,4	30,84,30,568,29,333,151,50,16,267,74,81,178	148	74	0.000764622	0.0279534	0.028,0.054,0.011,0.065,0.022,0.018,0.014,0.2,0.075,0.047,0.022,0.022,0.013	0.496,0.04,0.091,0.009,0.033,0.018,0.016,0.138,0.865,0.015,0.051,0.549,0.011	-0.134
91616	BCOR	BCOR	chrX	-	39930889	39930943	39930225	39930412	39931601	39934433	91616	175,75,84,85,49,101,111,36,105,41,145,80,74	74,81,58,32,15,109,115,24,29,18,81,42,37	102,54,29,220,32,71,107,62,195,24,36,200,70	23,16,17,106,8,25,31,25,55,11,15,64,34	128	74	0.000401754	0.0161216	0.578,0.349,0.456,0.606,0.654,0.349,0.358,0.464,0.677,0.568,0.509,0.524,0.536	0.719,0.661,0.497,0.545,0.698,0.621,0.666,0.589,0.672,0.558,0.581,0.644,0.543	-0.105
91624	PHF19	PHF19	chr9	-	123624195	123624283	123623366	123623452	123624865	123625027	91624	220,140,132,109,129,167,60,71,85,95,116,115,59	19,15,16,6,8,18,9,4,9,5,14,9,6	159,54,6,93,15,102,60,44,365,71,45,330,41	10,1,0,0,0,3,2,2,20,0,1,16,2	148	74	4.16289e-08	5.31566e-06	0.853,0.824,0.805,0.901,0.89,0.823,0.769,0.899,0.825,0.905,0.806,0.865,0.831	0.888,0.964,1.0,1.0,1.0,0.944,0.938,0.917,0.901,1.0,0.957,0.912,0.911	-0.103
91647	APTX	APTX	chr9	-	32988080	32988122	32987541	32987729	32989756	32989893	91647	24,19,38,13,35,28,45,8,40,17,23,22,36	13,10,9,1,8,5,6,2,5,2,10,12,16	14,10,10,25,9,20,15,17,26,26,18,21,8	0,3,0,7,0,6,0,1,0,2,1,1,1	116	74	1.7e-06	0.000138208	0.541,0.548,0.729,0.892,0.736,0.781,0.827,0.718,0.836,0.844,0.595,0.539,0.589	1.0,0.68,1.0,0.695,1.0,0.68,1.0,0.916,1.0,0.892,0.92,0.931,0.836	-0.183
91649	APTX	APTX	chr9	-	32988080	32988127	32987541	32987729	32989756	32989893	91649	46,26,35,34,74,42,46,12,73,21,39,47,42	13,10,9,1,8,5,6,2,5,2,10,12,16	33,19,15,37,16,43,35,20,24,19,27,34,22	0,3,0,7,0,6,0,1,0,2,1,1,1	121	74	2.33149e-08	3.15223e-06	0.684,0.614,0.704,0.954,0.85,0.837,0.824,0.786,0.899,0.865,0.705,0.705,0.616	1.0,0.795,1.0,0.764,1.0,0.814,1.0,0.924,1.0,0.853,0.943,0.954,0.931	-0.149
91650	APTX	APTX	chr9	-	32988089	32988122	32987541	32987729	32989756	32989893	91650	8,9,14,5,19,13,21,3,14,10,11,12,14	13,10,9,1,8,5,6,2,5,2,10,12,16	1,4,5,13,4,10,6,9,13,15,4,8,5	0,3,0,7,0,6,0,1,0,2,1,1,1	107	74	1.23636e-05	0.00079509	0.299,0.384,0.518,0.776,0.622,0.643,0.708,0.509,0.659,0.776,0.432,0.409,0.377	1.0,0.48,1.0,0.562,1.0,0.535,1.0,0.862,1.0,0.838,0.734,0.847,0.776	-0.271
92103	TMEM150A	TMEM150A	chr2	-	85827467	85827535	85827013	85827141	85828143	85828230	92103	270,292,69,103,204,69,154,55,109,84,112,115,51	43,49,15,28,27,19,25,8,27,10,8,19,4	77,34,41,150,61,80,42,75,150,35,94,222,59	5,3,5,0,3,4,5,3,12,3,5,20,2	142	74	3.55693e-12	1.15367e-09	0.766,0.756,0.706,0.657,0.797,0.654,0.762,0.782,0.678,0.814,0.879,0.759,0.869	0.889,0.855,0.81,1.0,0.914,0.912,0.814,0.929,0.867,0.859,0.907,0.853,0.939	-0.128
92181	CD44	CD44	chr11	+	35219667	35219793	35211381	35211612	35236398	35236461	92181	61,41,1485,78,3197,304,137,30,363,133,189,441,198	174,261,101,193,187,93,215,838,315,227,134,58,98	3,6,1,347,2,105,436,4,8,1111,16,11,141	296,52,47,60,46,300,83,222,1641,89,87,1281,73	148	74	1.30549e-05	0.000834072	0.149,0.073,0.88,0.168,0.895,0.62,0.242,0.018,0.366,0.227,0.414,0.792,0.503	0.005,0.055,0.011,0.743,0.021,0.149,0.724,0.009,0.002,0.862,0.084,0.004,0.491	0.168
92211	CD44	CD44	chr11	+	35226058	35226187	35211381	35211612	35236398	35236461	92211	82,12,116,76,172,93,175,26,227,27,92,121,85	174,261,101,193,187,93,215,838,315,227,134,58,98	2,6,1,226,0,26,29,10,14,41,15,11,91	296,52,47,60,46,300,83,222,1641,89,87,1281,73	148	74	2.73532e-10	5.89692e-08	0.191,0.022,0.365,0.165,0.315,0.333,0.289,0.015,0.265,0.056,0.256,0.511,0.302	0.003,0.055,0.011,0.653,0.0,0.042,0.149,0.022,0.004,0.187,0.079,0.004,0.384	0.115
92239	CD44	CD44	chr11	+	35229651	35229753	35211381	35211612	35236398	35236461	92239	98,77,71,390,100,183,969,157,497,183,703,811,754	174,261,101,193,187,93,215,838,315,227,134,58,98	5,22,14,1958,15,106,15,12,3,33,23,3,354	296,52,47,60,46,300,83,222,1641,89,87,1281,73	148	74	1.31906e-07	1.47404e-05	0.22,0.129,0.26,0.503,0.211,0.496,0.693,0.086,0.441,0.287,0.724,0.875,0.794	0.008,0.175,0.13,0.942,0.14,0.15,0.083,0.026,0.001,0.156,0.117,0.001,0.708	0.237
92251	CD44	CD44	chr11	+	35231511	35231601	35211381	35211612	35232792	35232996	92251	337,284,2795,602,6877,967,1596,215,1497,541,1267,1307,1316	11,31,0,8,6,4,6,20,19,3,6,1,5	6,43,21,2991,24,358,825,18,9,2235,69,16,733	5,1,0,5,1,5,0,2,22,0,0,46,0	148	74	0.000339927	0.0139889	0.939,0.821,1.0,0.974,0.998,0.992,0.993,0.843,0.975,0.989,0.991,0.998,0.992	0.375,0.956,1.0,0.997,0.923,0.973,1.0,0.818,0.17,1.0,1.0,0.148,1.0	0.165
92261	CD44	CD44	chr11	+	35232792	35232996	35211381	35211612	35236398	35236461	92261	314,286,2294,621,6313,974,1325,273,1308,578,930,1346,1260	174,261,101,193,187,93,215,838,315,227,134,58,98	11,27,16,2397,35,285,658,40,47,1918,74,88,559	296,52,47,60,46,300,83,222,1641,89,87,1281,73	148	74	5.57751e-07	5.20886e-05	0.474,0.354,0.919,0.617,0.944,0.84,0.755,0.14,0.675,0.56,0.776,0.921,0.865	0.018,0.206,0.145,0.952,0.276,0.322,0.799,0.083,0.014,0.915,0.298,0.033,0.793	0.307
92302	ADAM15	ADAM15	chr1	+	155033890	155033965	155033238	155033308	155034379	155034451	92302	153,153,93,443,546,37,252,129,87,732,679,190,348	54,117,64,224,452,25,85,33,36,174,163,88,97	117,424,160,617,155,638,372,183,54,320,84,159,338	11,76,12,92,16,73,155,23,12,151,12,41,139	148	74	1.22812e-07	1.38853e-05	0.586,0.395,0.421,0.497,0.377,0.425,0.597,0.662,0.547,0.678,0.676,0.519,0.642	0.842,0.736,0.87,0.77,0.829,0.814,0.545,0.799,0.692,0.514,0.778,0.66,0.549	-0.183
92306	ADAM15	ADAM15	chr1	+	155033893	155033965	155033238	155033308	155034379	155034451	92306	163,148,85,403,476,50,293,105,73,667,624,181,342	54,117,64,224,452,25,85,33,36,174,163,88,97	110,386,171,614,137,613,371,169,57,270,76,132,345	11,76,12,92,16,73,155,23,12,151,12,41,139	146	74	2.91765e-07	2.95002e-05	0.605,0.391,0.402,0.477,0.348,0.503,0.636,0.617,0.507,0.66,0.66,0.51,0.641	0.835,0.72,0.878,0.772,0.813,0.81,0.548,0.788,0.707,0.475,0.762,0.62,0.557	-0.179
92311	ADAM15	ADAM15	chr1	+	155034379	155034451	155033890	155033965	155034720	155034845	92311	206,231,129,607,815,43,301,115,130,982,735,274,455	16,24,29,48,66,21,51,63,42,43,21,35,26	124,495,189,686,145,735,477,254,44,423,118,149,431	5,15,7,26,12,17,32,11,14,29,2,31,25	146	74	1.42325e-05	0.000897757	0.867,0.83,0.693,0.865,0.862,0.509,0.749,0.481,0.611,0.92,0.947,0.799,0.899	0.926,0.944,0.932,0.93,0.86,0.956,0.883,0.921,0.614,0.881,0.968,0.709,0.897	-0.107
92315	ADAM15	ADAM15	chr1	+	155034379	155034593	155033890	155033965	155034720	155034845	92315	104,115,56,255,322,25,174,56,70,478,401,129,229	16,24,29,48,66,21,51,63,42,43,21,35,26	64,247,98,404,78,427,224,124,31,211,55,100,218	5,15,7,26,12,17,32,11,14,29,2,31,25	148	74	2.91545e-05	0.00167293	0.765,0.706,0.491,0.726,0.709,0.373,0.63,0.308,0.455,0.848,0.905,0.648,0.815	0.865,0.892,0.875,0.886,0.765,0.926,0.778,0.849,0.525,0.784,0.932,0.617,0.813	-0.164
92392	LINC01184	LINC01184	chr5	-	127412638	127412785	127396835	127396936	127418661	127418867	92392	5,8,6,8,3,7,10,2,5,5,8,4,5	14,13,9,16,21,25,15,19,22,10,16,5,9	1,3,2,1,1,3,2,3,4,2,1,2,3	17,14,17,27,20,17,7,20,34,7,26,20,11	148	74	4.77511e-09	7.70826e-07	0.152,0.235,0.25,0.2,0.067,0.123,0.25,0.05,0.102,0.2,0.2,0.286,0.217	0.029,0.097,0.056,0.018,0.024,0.081,0.125,0.07,0.056,0.125,0.019,0.048,0.12	0.113
92395	LINC01184	LINC01184	chr5	-	127412638	127412785	127400428	127400542	127418426	127418867	92395	2,4,3,6,1,3,4,1,2,6,3,1,5	5,0,1,0,0,0,6,1,0,0,0,2,0	1,0,0,0,0,5,3,1,3,1,2,5,1	0,2,1,1,1,1,2,3,1,4,1,1,2	148	74	1.02476e-08	1.53056e-06	0.167,1.0,0.6,1.0,1.0,1.0,0.25,0.333,1.0,1.0,1.0,0.2,1.0	1.0,0.0,0.0,0.0,0.0,0.714,0.429,0.143,0.6,0.111,0.5,0.714,0.2	0.395
93082	ACLY	ACLY	chr17	-	40052872	40052902	40049285	40049427	40054001	40054092	93082	733,298,263,458,322,282,424,149,487,209,434,674,255	157,118,24,107,37,44,108,53,50,25,67,33,31	65,92,22,343,36,282,102,116,142,142,77,175,93	36,39,13,102,21,80,5,36,58,12,15,72,12	104	74	0.000306835	0.0128442	0.769,0.642,0.886,0.753,0.861,0.82,0.736,0.667,0.874,0.856,0.822,0.936,0.854	0.562,0.627,0.546,0.705,0.55,0.715,0.936,0.696,0.635,0.894,0.785,0.634,0.846	0.103
93176	RPGR	RPGR	chrX	-	38146346	38146498	38135839	38136025	38150211	38150277	93176	62,87,15,39,28,36,85,33,39,35,22,37,42	31,64,19,21,6,10,7,18,4,11,7,15,19	21,8,19,18,2,34,8,19,24,12,17,98,7	1,3,1,4,2,5,0,2,8,2,2,16,4	148	74	0.00140984	0.047259	0.5,0.405,0.283,0.481,0.7,0.643,0.859,0.478,0.83,0.614,0.611,0.552,0.525	0.913,0.571,0.905,0.692,0.333,0.773,1.0,0.826,0.6,0.75,0.81,0.754,0.467	-0.147
93177	RPGR	RPGR	chrX	-	38147113	38147294	38135839	38136025	38150211	38150277	93177	57,79,23,41,15,40,51,33,43,27,23,56,46	31,64,19,21,6,10,7,18,4,11,7,15,19	26,11,11,8,26,28,2,13,33,9,21,79,12	1,3,1,4,2,5,0,2,8,2,2,16,4	148	74	0.000186347	0.00843742	0.479,0.382,0.377,0.494,0.556,0.667,0.785,0.478,0.843,0.551,0.622,0.651,0.548	0.929,0.647,0.846,0.5,0.867,0.737,1.0,0.765,0.673,0.692,0.84,0.712,0.6	-0.183
93179	RPGR	RPGR	chrX	-	38147117	38147294	38135839	38136025	38150211	38150277	93179	57,77,23,39,14,38,49,32,44,27,23,56,46	31,64,19,21,6,10,7,18,4,11,7,15,19	26,11,10,7,26,28,2,13,32,9,21,80,12	1,3,1,4,2,5,0,2,8,2,2,16,4	148	74	0.000200954	0.00900096	0.479,0.376,0.377,0.481,0.538,0.655,0.778,0.471,0.846,0.551,0.622,0.651,0.548	0.929,0.647,0.833,0.467,0.867,0.737,1.0,0.765,0.667,0.692,0.84,0.714,0.6	-0.183
93463	SP110	SP110	chr2	-	231036411	231036483	231035336	231035477	231036781	231036890	93463	29,20,5,3,37,4,16,20,14,17,15,6,13	11,4,1,5,22,4,2,3,3,2,0,2,2	4,2,4,8,2,14,3,4,6,6,5,9,14	3,0,0,1,0,1,1,1,1,0,0,3,3	146	74	0.000526609	0.0202773	0.572,0.717,0.717,0.233,0.46,0.336,0.802,0.772,0.703,0.812,1.0,0.603,0.767	0.403,1.0,1.0,0.802,1.0,0.876,0.603,0.67,0.753,1.0,1.0,0.603,0.703	-0.148
93630	ZNF138	ZNF138	chr7	+	64280597	64280701	64275953	64276031	64291317	64291454	93630	5,5,5,3,6,1,8,3,9,1,0,1,0	20,7,1,2,7,2,7,0,9,4,1,0,2	0,0,1,0,0,1,0,0,1,3,0,2,2	1,2,0,1,2,7,2,7,2,4,5,0,2	148	74	4.79952e-06	0.000345198	0.111,0.263,0.714,0.429,0.3,0.2,0.364,1.0,0.333,0.111,0.0,1.0,0.0	0.0,0.0,1.0,0.0,0.0,0.067,0.0,0.0,0.2,0.273,0.0,1.0,0.333	0.15
93638	ZNF138	ZNF138	chr7	+	64291317	64291454	64280597	64280701	64291828	64294058	93638	19,15,7,9,45,6,18,6,9,2,9,3,9	7,6,4,1,8,1,11,0,8,2,3,1,0	1,4,2,6,3,12,4,5,6,12,9,2,5	2,1,0,0,0,1,0,1,2,2,2,0,2	148	74	0.000129737	0.00614912	0.576,0.556,0.467,0.818,0.738,0.75,0.45,1.0,0.36,0.333,0.6,0.6,1.0	0.2,0.667,1.0,1.0,1.0,0.857,1.0,0.714,0.6,0.75,0.692,1.0,0.556	-0.138
94099	NACA	NACA	chr12	-	57109654	57109990	57108385	57108471	57113320	57113380	94099	0,1,0,2,1,2,0,0,0,0,0,2,0	13,9,9,1,16,11,17,4,11,3,3,3,2	47,0,0,0,0,4,3,0,208,9,3,30,0	7,3,3,4,3,9,17,2,4,9,3,8,8	148	74	1.16248e-10	2.71719e-08	0.0,0.053,0.0,0.5,0.03,0.083,0.0,0.0,0.0,0.0,0.0,0.25,0.0	0.77,0.0,0.0,0.0,0.0,0.182,0.081,0.0,0.963,0.333,0.333,0.652,0.0	-0.184
94237	RFFL	RFFL	chr17	-	33341758	33341782	33333008	33339168	33343388	33343599	94237	381,148,165,139,152,68,187,65,347,86,259,95,128	51,52,17,8,14,6,31,12,45,9,16,22,14	83,41,40,218,21,281,185,67,71,71,48,70,122	0,1,0,11,0,30,27,2,0,1,4,1,9	98	74	6.89767e-09	1.07507e-06	0.849,0.682,0.88,0.929,0.891,0.895,0.82,0.804,0.853,0.878,0.924,0.765,0.873	1.0,0.969,1.0,0.937,1.0,0.876,0.838,0.962,1.0,0.982,0.901,0.981,0.911	-0.101
94495	PAK4	PAK4	chr19	+	39658869	39658942	39616425	39616559	39660171	39660397	94495	634,382,147,143,364,190,344,89,234,140,218,353,171	95,83,60,17,68,58,140,13,47,30,35,33,47	50,78,43,232,51,171,133,83,81,164,72,73,113	3,6,8,26,2,28,7,5,14,10,7,13,21	147	74	8.69985e-07	7.70406e-05	0.771,0.699,0.552,0.809,0.729,0.623,0.553,0.775,0.715,0.701,0.758,0.843,0.647	0.894,0.867,0.73,0.818,0.928,0.755,0.905,0.893,0.744,0.892,0.838,0.739,0.73	-0.12
94496	PAK4	PAK4	chr19	+	39658869	39658952	39616425	39616559	39660171	39660397	94496	535,332,136,112,283,159,279,76,195,136,188,269,138	95,83,60,17,68,58,140,13,47,30,35,33,47	49,56,38,158,39,131,94,73,70,115,57,52,102	3,6,8,26,2,28,7,5,14,10,7,13,21	148	74	2.30698e-05	0.00136696	0.738,0.667,0.531,0.767,0.675,0.578,0.499,0.745,0.675,0.694,0.729,0.803,0.595	0.891,0.824,0.704,0.752,0.907,0.701,0.87,0.88,0.714,0.852,0.803,0.667,0.708	-0.121
94743	IKBKB	IKBKB	chr8	+	42147673	42147791	42129600	42129723	42162704	42162793	94743	17,18,47,1,13,50,38,8,34,11,14,8,11	6,1,6,0,1,2,5,1,15,1,0,1,5	2,2,1,6,2,17,7,11,10,6,16,12,7	0,0,0,0,0,2,0,1,0,0,2,1,2	148	74	4.21065e-10	8.6239e-08	0.586,0.9,0.797,1.0,0.867,0.926,0.792,0.8,0.531,0.846,1.0,0.8,0.524	1.0,1.0,1.0,1.0,1.0,0.81,1.0,0.846,1.0,1.0,0.8,0.857,0.636	-0.122
95180	SREBF2	SREBF2	chr22	+	42296023	42296126	42295240	42295557	42296333	42296502	95180	19,20,23,20,29,27,22,9,15,12,34,15,44	6,3,2,5,1,7,0,2,0,6,3,1,2	1,8,4,43,2,26,6,10,5,9,3,3,4	0,0,0,1,0,1,1,0,0,0,0,0,1	148	74	1.06581e-14	5.73488e-12	0.613,0.769,0.852,0.667,0.935,0.659,1.0,0.692,1.0,0.5,0.85,0.882,0.917	1.0,1.0,1.0,0.956,1.0,0.929,0.75,1.0,1.0,1.0,1.0,1.0,0.667	-0.151
95430	C19orf54	C19orf54	chr19	-	41248419	41248675	41246765	41247344	41249819	41249880	95430	26,11,13,14,8,19,18,4,9,10,24,15,15	4,6,2,0,1,1,2,1,4,3,2,1,0	3,5,7,22,6,15,11,6,3,6,1,4,6	0,0,0,0,0,3,0,0,0,0,0,1,0	148	74	1.04329e-11	3.05879e-09	0.765,0.478,0.765,1.0,0.8,0.905,0.818,0.667,0.529,0.625,0.857,0.882,1.0	1.0,1.0,1.0,1.0,1.0,0.714,1.0,1.0,1.0,1.0,1.0,0.667,1.0	-0.176
96044	TAZ	TAZ	chrX	+	153648043	153648085	153647881	153647962	153648370	153648433	96044	121,60,104,118,45,88,125,46,78,58,105,67,88	31,18,32,27,10,31,20,18,20,27,23,68,15	26,37,16,99,13,97,32,28,63,28,30,41,44	3,6,1,6,5,7,7,4,3,13,0,5,15	116	74	1.32175e-05	0.00084287	0.713,0.68,0.675,0.736,0.742,0.644,0.799,0.62,0.713,0.578,0.744,0.386,0.789	0.847,0.797,0.911,0.913,0.624,0.898,0.745,0.817,0.931,0.579,1.0,0.84,0.652	-0.133
96605	ZNF26	ZNF26	chr12	+	133564250	133564354	133562952	133563459	133582642	133582845	96605	24,20,19,10,20,15,17,11,25,10,14,17,8	3,4,2,3,0,6,1,1,0,2,0,2,0	4,3,2,9,2,13,1,2,9,5,4,2,5	0,0,0,0,0,1,0,0,0,0,0,0,0	148	74	3.45974e-08	4.498e-06	0.8,0.714,0.826,0.625,1.0,0.556,0.895,0.846,1.0,0.714,1.0,0.81,1.0	1.0,1.0,1.0,1.0,1.0,0.867,1.0,1.0,1.0,1.0,1.0,1.0,1.0	-0.16
96606	ZNF26	ZNF26	chr12	+	133564250	133564354	133562952	133563459	133583627	133583754	96606	32,23,23,8,27,17,28,15,31,13,20,29,15	5,3,4,1,7,3,14,5,12,5,4,6,14	4,3,3,10,6,15,2,4,16,7,6,10,10	4,4,2,7,4,5,3,3,12,3,6,18,5	148	74	1.26054e-05	0.000808544	0.762,0.793,0.742,0.8,0.659,0.739,0.5,0.6,0.564,0.565,0.714,0.707,0.349	0.333,0.273,0.429,0.417,0.429,0.6,0.25,0.4,0.4,0.538,0.333,0.217,0.5	0.26
96610	ZNF26	ZNF26	chr12	+	133582642	133582845	133562952	133563459	133583627	133583754	96610	11,10,8,3,8,10,11,2,9,4,3,5,0	5,3,4,1,7,3,14,5,12,5,4,6,14	0,0,0,0,0,1,0,0,0,6,0,1,0	4,4,2,7,4,5,3,3,12,3,6,18,5	148	74	0	0	0.524,0.625,0.5,0.6,0.364,0.625,0.282,0.167,0.273,0.286,0.273,0.294,0.0	0.0,0.0,0.0,0.0,0.0,0.091,0.0,0.0,0.0,0.5,0.0,0.027,0.0	0.323
97178	COP1	COP1	chr1	-	176105623	176105683	176104145	176104222	176118141	176118210	97178	414,176,230,79,200,111,229,78,217,173,263,234,404	171,25,78,29,48,45,131,22,69,30,81,73,73	79,123,48,266,58,366,141,102,166,143,88,179,136	4,24,14,46,7,51,21,13,24,13,12,8,49	134	74	2.25936e-08	3.06697e-06	0.572,0.795,0.62,0.601,0.697,0.577,0.491,0.662,0.635,0.761,0.642,0.639,0.753	0.916,0.739,0.654,0.762,0.821,0.799,0.788,0.812,0.793,0.859,0.802,0.925,0.605	-0.141
97382	TBL1XR1	TBL1XR1	chr3	-	176797614	176797733	176782707	176782810	176849150	176849237	97382	49,30,69,6,28,42,40,9,30,17,85,19,45	4,6,16,1,1,7,4,1,2,7,7,9,5	15,12,6,92,1,54,7,15,8,9,8,22,24	0,0,0,7,0,1,1,0,1,1,0,0,2	148	74	1.43955e-10	3.29045e-08	0.86,0.714,0.683,0.75,0.933,0.75,0.833,0.818,0.882,0.548,0.859,0.514,0.818	1.0,1.0,1.0,0.868,1.0,0.964,0.778,1.0,0.8,0.818,1.0,1.0,0.857	-0.163
97843	ACTR3B	ACTR3B	chr7	+	152550578	152550662	152522114	152522207	152551542	152552463	97843	46,32,15,23,14,35,32,10,19,27,31,44,49	0,11,0,1,5,0,3,2,2,3,2,2,1	8,13,7,34,21,13,6,15,16,28,16,24,12	0,0,0,0,0,0,0,2,0,1,0,2,0	148	74	1.45357e-11	4.11272e-09	1.0,0.593,1.0,0.92,0.583,1.0,0.842,0.714,0.826,0.818,0.886,0.917,0.961	1.0,1.0,1.0,1.0,1.0,1.0,1.0,0.789,1.0,0.933,1.0,0.857,1.0	-0.117
98109	RBM41	RBM41	chrX	-	106356626	106356698	106331665	106332069	106358581	106358786	98109	72,40,89,13,72,38,60,14,32,52,24,17,30	56,90,83,27,42,43,49,16,25,23,28,50,32	50,19,6,63,16,37,10,20,85,23,27,99,18	8,6,12,36,6,21,9,17,13,13,8,12,25	146	74	8.39554e-05	0.00421001	0.395,0.184,0.352,0.196,0.465,0.309,0.383,0.307,0.393,0.534,0.303,0.147,0.322	0.76,0.616,0.202,0.47,0.575,0.472,0.36,0.374,0.768,0.473,0.631,0.807,0.267	-0.191
98239	SRSF6	SRSF6	chr20	+	42087792	42088060	42087000	42087149	42088410	42088535	98239	512,532,163,149,115,487,300,73,177,153,73,61,98	436,248,240,111,191,351,360,89,216,148,352,324,238	26,18,21,24,11,70,81,37,106,59,69,68,59	97,95,29,356,80,228,79,63,109,107,79,165,177	148	74	1.73641e-05	0.00106762	0.37,0.518,0.253,0.402,0.231,0.41,0.294,0.291,0.291,0.341,0.094,0.086,0.171	0.118,0.087,0.266,0.033,0.064,0.133,0.339,0.227,0.327,0.216,0.304,0.171,0.143	0.102
98716	KHK	KHK	chr2	+	27317344	27317479	27309639	27310219	27319596	27319669	98716	70,8,30,74,52,24,39,20,46,11,39,47,32	7,3,11,5,4,1,9,0,6,1,1,4,2	11,8,8,26,9,13,16,2,42,6,8,12,12	0,1,0,2,0,0,0,0,2,1,0,2,0	148	74	9.24982e-11	2.20779e-08	0.833,0.571,0.577,0.881,0.867,0.923,0.684,1.0,0.793,0.846,0.951,0.855,0.889	1.0,0.8,1.0,0.867,1.0,1.0,1.0,1.0,0.913,0.75,1.0,0.75,1.0	-0.108
100061	ZMYM4	ZMYM4	chr1	+	35761527	35761589	35734309	35734686	35824525	35825047	100061	21,9,35,1,44,11,31,2,24,7,31,6,25	8,0,0,0,0,1,3,1,3,3,0,1,1	7,9,2,20,5,40,5,13,7,10,14,7,19	0,0,0,0,0,2,0,1,0,1,0,0,0	136	74	0.00092738	0.0330344	0.588,1.0,1.0,1.0,1.0,0.857,0.849,0.521,0.813,0.559,1.0,0.766,0.932	1.0,1.0,1.0,1.0,1.0,0.916,1.0,0.876,1.0,0.845,1.0,1.0,1.0	-0.135
100479	PRPF40B	PRPF40B	chr12	+	50024327	50024408	50017196	50017376	50025183	50025327	100479	39,12,14,18,17,14,12,2,6,6,6,13,7	1,0,0,8,7,3,3,0,1,0,0,1,0	16,4,6,7,3,12,4,9,14,5,9,11,1	0,0,0,0,0,0,0,0,0,0,0,0,0	148	74	1.44648e-07	1.60105e-05	0.951,1.0,1.0,0.529,0.548,0.7,0.667,1.0,0.75,1.0,1.0,0.867,1.0	1.0,1.0,1.0,1.0,1.0,1.0,1.0,1.0,1.0,1.0,1.0,1.0,1.0	-0.153
100885	FAM120C	FAM120C	chrX	-	54112147	54112349	54107754	54107893	54117744	54117859	100885	2,3,20,0,8,16,21,2,5,4,4,3,8	6,1,2,1,1,2,10,0,0,1,1,1,0	9,4,7,8,1,3,7,6,5,3,3,9,1	0,1,0,0,0,3,0,0,0,2,0,5,0	148	74	0.00011079	0.0053665	0.143,0.6,0.833,0.0,0.8,0.8,0.512,1.0,1.0,0.667,0.667,0.6,1.0	1.0,0.667,1.0,1.0,1.0,0.333,1.0,1.0,1.0,0.429,1.0,0.474,1.0	-0.175
100919	ZNF7	ZNF7	chr8	+	146054811	146054989	146054427	146054475	146062775	146062892	100919	24,39,27,27,37,63,27,12,47,30,38,43,18	12,3,2,5,2,9,5,1,3,4,4,4,0	14,8,14,34,20,42,16,11,24,24,20,21,22	0,0,0,4,0,0,0,0,0,3,1,7,0	148	74	1.1259e-06	9.62195e-05	0.5,0.867,0.871,0.73,0.902,0.778,0.73,0.857,0.887,0.789,0.826,0.843,1.0	1.0,1.0,1.0,0.81,1.0,1.0,1.0,1.0,1.0,0.8,0.909,0.6,1.0	-0.118
100921	ZNF7	ZNF7	chr8	+	146054829	146054989	146054427	146054475	146062775	146062892	100921	28,37,32,26,39,69,35,12,48,31,42,45,18	12,3,2,5,2,9,5,1,3,4,4,4,0	15,8,14,37,20,49,17,12,28,24,20,21,25	0,0,0,4,0,0,0,0,0,3,1,7,0	148	74	9.14525e-07	8.05397e-05	0.538,0.86,0.889,0.722,0.907,0.793,0.778,0.857,0.889,0.795,0.84,0.849,1.0	1.0,1.0,1.0,0.822,1.0,1.0,1.0,1.0,1.0,0.8,0.909,0.6,1.0	-0.109
101279	THYN1	THYN1	chr11	-	134118702	134118853	134118175	134118378	134119060	134119156	101279	228,490,100,354,216,315,312,234,341,205,320,294,277	51,59,22,53,46,65,34,33,72,32,40,112,31	219,136,148,378,152,320,129,196,385,117,174,343,281	8,12,4,43,8,15,4,12,29,21,12,43,35	148	74	1.72529e-12	6.00942e-10	0.691,0.806,0.694,0.77,0.701,0.708,0.821,0.78,0.703,0.762,0.8,0.568,0.817	0.932,0.85,0.949,0.815,0.905,0.914,0.942,0.891,0.869,0.736,0.879,0.8,0.801	-0.128
101388	LTBP3	LTBP3	chr11	-	65307483	65307624	65307190	65307352	65307715	65307853	101388	531,140,340,249,449,626,136,188,105,603,215,57,108	191,112,204,106,153,277,90,60,103,184,80,121,53	557,165,144,221,199,414,140,257,1269,252,245,1492,168	93,27,37,61,55,91,38,72,276,100,59,404,70	148	74	1.73124e-08	2.42704e-06	0.582,0.385,0.455,0.54,0.595,0.531,0.43,0.61,0.338,0.621,0.573,0.191,0.505	0.75,0.753,0.661,0.644,0.644,0.695,0.648,0.641,0.697,0.558,0.675,0.649,0.545	-0.17
102124	GOLGA4	GOLGA4	chr3	+	37315026	37315092	37292885	37292975	37323448	37323763	102124	333,162,177,73,209,120,787,114,375,175,509,142,288	62,37,15,15,18,29,105,9,52,27,53,36,19	346,213,146,841,221,403,177,284,446,122,270,378,205	13,19,8,74,14,26,16,17,24,8,11,35,20	140	74	4.2902e-11	1.10245e-08	0.74,0.698,0.862,0.72,0.86,0.686,0.798,0.87,0.792,0.774,0.835,0.676,0.889	0.934,0.856,0.906,0.857,0.893,0.891,0.854,0.898,0.908,0.89,0.928,0.851,0.844	-0.101
102439	SLC29A1	SLC29A1	chr6	+	44193797	44193904	44187351	44187519	44194999	44195079	102439	32,12,18,30,34,8,36,14,17,15,83,44,44	108,29,3,43,13,8,41,31,37,46,159,72,70	20,19,10,104,13,73,5,22,49,11,29,58,35	73,105,38,218,53,176,9,116,142,7,73,220,63	148	74	0.000686369	0.0254246	0.129,0.171,0.75,0.259,0.567,0.333,0.305,0.184,0.187,0.14,0.207,0.234,0.239	0.12,0.083,0.116,0.193,0.109,0.172,0.217,0.087,0.147,0.44,0.166,0.116,0.217	0.117
102441	SLC29A1	SLC29A1	chr6	+	44193797	44193904	44189322	44189422	44194999	44195079	102441	20,12,18,29,34,8,26,13,15,8,68,39,43	2,0,0,0,0,0,1,1,0,2,10,0,2	15,17,5,79,7,42,5,15,41,11,26,49,21	2,4,3,20,5,2,0,7,4,1,7,16,2	148	74	3.41952e-09	5.69688e-07	0.833,1.0,1.0,1.0,1.0,1.0,0.929,0.867,1.0,0.667,0.773,1.0,0.915	0.789,0.68,0.455,0.664,0.412,0.913,1.0,0.517,0.837,0.846,0.65,0.605,0.84	0.214
103026	NIPA2	NIPA2	chr15	-	23027800	23027922	23021197	23021429	23034146	23034427	103026	105,47,43,48,66,58,159,46,86,55,122,73,109	99,83,40,28,102,53,120,44,92,56,84,85,92	29,37,17,108,14,87,36,26,58,46,28,68,77	13,25,7,74,20,58,13,18,19,47,12,28,60	148	74	0.000327053	0.0135267	0.347,0.221,0.35,0.462,0.244,0.354,0.398,0.343,0.319,0.329,0.421,0.3,0.372	0.527,0.425,0.548,0.422,0.259,0.429,0.581,0.419,0.604,0.329,0.538,0.548,0.391	-0.12
104363	VCL	VCL	chr10	+	75871666	75871870	75868728	75868914	75873941	75874145	104363	82,24,42,107,65,53,28,18,3,42,8,1,5	668,245,731,207,719,551,920,309,491,320,756,286,381	1176,29,20,8,17,274,101,66,5174,188,41,2835,6	407,201,47,295,49,415,187,171,597,239,95,843,213	148	74	0	0	0.058,0.047,0.028,0.205,0.043,0.046,0.015,0.028,0.003,0.062,0.005,0.002,0.007	0.591,0.067,0.175,0.013,0.148,0.248,0.213,0.162,0.812,0.282,0.177,0.627,0.014	-0.229
104574	SLC24A1	SLC24A1	chr15	+	65944007	65944097	65942719	65943280	65944979	65945146	104574	85,18,23,5,16,37,60,8,25,17,36,4,33	8,0,1,0,8,0,4,2,1,3,1,1,1	25,9,4,55,3,41,8,18,10,2,8,28,22	1,0,0,1,0,2,0,1,0,0,0,2,0	148	74	7.51209e-09	1.15822e-06	0.842,1.0,0.92,1.0,0.5,1.0,0.882,0.667,0.926,0.739,0.947,0.667,0.943	0.926,1.0,1.0,0.965,1.0,0.911,1.0,0.9,1.0,1.0,1.0,0.875,1.0	-0.119
105180	DEF8	DEF8	chr16	+	90015824	90016046	90015162	90015222	90020650	90020784	105180	38,31,9,18,37,29,26,12,33,16,19,22,14	35,62,24,24,52,30,60,23,98,12,24,57,7	19,14,9,32,12,20,55,12,48,24,11,46,6	10,13,2,17,17,21,15,12,43,23,7,31,20	148	74	0.000470076	0.0184224	0.352,0.2,0.158,0.273,0.262,0.326,0.178,0.207,0.144,0.4,0.284,0.162,0.5	0.487,0.35,0.692,0.485,0.261,0.323,0.647,0.333,0.358,0.343,0.44,0.426,0.13	-0.141
105246	MICAL3	MICAL3	chr22	-	18310409	18310547	18305712	18305826	18314619	18314873	105246	13,0,17,5,12,2,0,1,2,3,3,7,0	159,36,70,25,50,28,20,8,24,23,40,39,30	9,0,1,3,0,6,5,1,19,7,4,15,1	3,9,3,53,5,20,12,4,11,26,8,3,14	148	74	0.000326308	0.0135	0.039,0.0,0.108,0.091,0.107,0.034,0.0,0.059,0.04,0.061,0.036,0.082,0.0	0.6,0.0,0.143,0.028,0.0,0.13,0.172,0.111,0.463,0.119,0.2,0.714,0.034	-0.158
105255	MICAL3	MICAL3	chr22	-	18355512	18355620	18354602	18354789	18368643	18368817	105255	3,0,1,2,3,1,0,0,0,0,0,0,0	167,63,95,33,106,64,42,19,35,32,89,45,49	39,1,1,0,0,8,3,0,108,6,0,36,0	17,14,6,94,3,43,18,29,21,55,18,29,24	148	74	1.21458e-13	5.35839e-11	0.009,0.0,0.005,0.029,0.014,0.008,0.0,0.0,0.0,0.0,0.0,0.0,0.0	0.534,0.034,0.077,0.0,0.0,0.085,0.077,0.0,0.72,0.052,0.0,0.383,0.0	-0.146
105847	GABBR1	GABBR1	chr6	-	29577005	29577156	29576377	29576510	29578700	29578778	105847	2,0,3,0,0,3,2,1,0,3,0,0,0	75,22,103,18,69,89,8,31,64,76,4,14,20	27,3,0,0,2,1,0,4,90,4,5,55,0	36,14,4,2,1,56,7,24,51,11,20,115,15	148	74	0	0	0.013,0.0,0.014,0.0,0.0,0.017,0.111,0.016,0.0,0.019,0.0,0.0,0.0	0.273,0.097,0.0,0.0,0.5,0.009,0.0,0.077,0.469,0.154,0.111,0.193,0.0	-0.13
105862	TMEM198B	TMEM198B	chr12	+	56226654	56226798	56225040	56225133	56227230	56227325	105862	23,15,7,8,6,15,29,16,4,14,10,12,16	6,8,10,2,5,17,6,0,6,2,0,8,4	12,8,2,21,2,47,7,21,15,3,10,23,27	1,0,0,0,0,2,2,0,0,0,0,2,2	148	74	0	0	0.657,0.484,0.259,0.667,0.375,0.306,0.707,1.0,0.25,0.778,1.0,0.429,0.667	0.857,1.0,1.0,1.0,1.0,0.922,0.636,1.0,1.0,1.0,1.0,0.852,0.871	-0.351
106548	SPAG9	SPAG9	chr17	-	49053223	49053262	49052131	49052308	49054468	49054582	106548	60,74,47,33,29,48,37,77,63,82,34,17,36	456,364,201,37,166,144,167,34,298,152,185,101,155	148,25,10,6,12,64,29,67,407,36,17,385,8	15,62,23,114,36,65,88,52,5,86,32,2,69	113	74	6.36593e-05	0.00330823	0.079,0.117,0.133,0.369,0.103,0.179,0.127,0.597,0.122,0.261,0.107,0.099,0.132	0.866,0.209,0.222,0.033,0.179,0.392,0.178,0.458,0.982,0.215,0.258,0.992,0.071	-0.202
106654	HLCS	HLCS	chr21	-	38318308	38318454	38308748	38309692	38334335	38334470	106654	20,7,3,10,7,2,6,5,12,12,18,6,6	4,0,0,0,0,0,7,1,4,2,2,0,2	2,1,4,23,2,5,2,6,4,0,3,2,4	0,2,1,2,1,2,0,0,1,1,0,1,0	148	74	0.000604529	0.0228037	0.714,1.0,1.0,1.0,1.0,1.0,0.3,0.714,0.6,0.75,0.818,1.0,0.6	1.0,0.2,0.667,0.852,0.5,0.556,1.0,1.0,0.667,0.0,1.0,0.5,1.0	0.12
107360	SVIL	SVIL	chr10	-	29815889	29815985	29813400	29813644	29818633	29818773	107360	13,0,15,17,22,3,4,1,1,1,0,0,1	303,106,243,60,293,240,137,86,123,94,164,84,63	736,10,7,3,6,37,41,15,2473,85,21,717,0	258,28,13,62,4,180,159,46,730,186,31,779,23	148	74	0	0	0.021,0.0,0.03,0.124,0.036,0.006,0.014,0.006,0.004,0.005,0.0,0.0,0.008	0.588,0.152,0.212,0.024,0.429,0.093,0.114,0.14,0.629,0.186,0.253,0.315,0.0	-0.222
107366	SVIL	SVIL	chr10	-	29820930	29821101	29820182	29820217	29821457	29822387	107366	55,46,27,46,29,38,37,53,21,51,36,8,8	6,0,2,31,24,12,0,0,1,10,0,0,0	502,11,10,10,6,60,25,28,1031,46,31,884,12	330,4,3,1,1,25,33,6,1176,51,9,530,0	148	74	7.78152e-07	6.97673e-05	0.821,1.0,0.871,0.426,0.377,0.613,1.0,1.0,0.913,0.718,1.0,1.0,1.0	0.432,0.579,0.625,0.833,0.75,0.545,0.275,0.7,0.305,0.311,0.633,0.455,1.0	0.254
107368	SVIL	SVIL	chr10	-	29820930	29821101	29820182	29820217	29839525	29840192	107368	37,25,21,26,21,27,19,24,16,32,17,7,3	276,78,250,24,312,213,152,78,124,29,121,81,75	275,8,5,4,4,37,12,18,626,31,24,490,6	18,12,8,60,6,128,110,12,13,117,28,63,24	148	74	6.67068e-08	8.11174e-06	0.063,0.138,0.04,0.351,0.033,0.06,0.059,0.133,0.061,0.356,0.066,0.041,0.02	0.884,0.25,0.238,0.032,0.25,0.126,0.052,0.429,0.96,0.117,0.3,0.795,0.111	-0.24
107370	SVIL	SVIL	chr10	-	29821457	29822387	29820182	29820217	29839525	29840192	107370	7,2,4,31,27,14,6,3,2,11,3,1,1	276,78,250,24,312,213,152,78,124,29,121,81,75	335,5,3,1,1,27,33,6,1181,52,9,545,2	18,12,8,60,6,128,110,12,13,117,28,63,24	148	74	1.03029e-12	3.76472e-10	0.013,0.013,0.008,0.392,0.041,0.032,0.019,0.019,0.008,0.159,0.012,0.006,0.007	0.903,0.172,0.158,0.008,0.077,0.095,0.13,0.2,0.978,0.182,0.138,0.812,0.04	-0.243
107373	SVIL	SVIL	chr10	-	29824917	29824998	29820182	29820217	29839525	29840192	107373	42,16,14,40,46,17,14,30,8,32,13,4,6	276,78,250,24,312,213,152,78,124,29,121,81,75	694,27,7,5,3,86,37,24,2002,71,26,1148,2	18,12,8,60,6,128,110,12,13,117,28,63,24	148	74	3.18567e-12	1.04234e-09	0.071,0.093,0.027,0.455,0.069,0.038,0.044,0.161,0.031,0.356,0.051,0.024,0.038	0.951,0.529,0.304,0.04,0.2,0.251,0.144,0.5,0.987,0.233,0.317,0.901,0.04	-0.303
107375	SVIL	SVIL	chr10	-	29824917	29824998	29821457	29822387	29839525	29840192	107375	67,27,25,74,77,33,23,57,13,50,15,3,12	1,2,2,0,3,2,6,3,1,1,3,1,1	1287,47,12,7,3,153,76,53,3821,154,51,2210,5	5,1,0,0,0,2,0,0,5,1,0,15,2	148	74	2.3727e-06	0.000185486	0.971,0.871,0.862,1.0,0.928,0.892,0.657,0.905,0.867,0.962,0.714,0.6,0.857	0.992,0.959,1.0,1.0,1.0,0.975,1.0,1.0,0.997,0.987,1.0,0.987,0.556	-0.105
107692	MPHOSPH9	MPHOSPH9	chr12	-	123687796	123687922	123687170	123687631	123694602	123694709	107692	71,28,107,26,25,45,173,22,101,18,38,63,49	9,9,16,1,6,17,13,4,15,3,18,8,21	6,21,5,13,4,26,9,11,15,4,14,20,26	15,4,4,10,3,12,1,7,18,5,2,12,11	148	74	1.10754e-05	0.000722603	0.798,0.609,0.77,0.929,0.676,0.57,0.869,0.733,0.771,0.75,0.514,0.797,0.538	0.167,0.724,0.385,0.394,0.4,0.52,0.818,0.44,0.294,0.286,0.778,0.455,0.542	0.24
107810	ZC3H11A	ZC3H11A	chr1	+	203765420	203765482	203764750	203764922	203770702	203770767	107810	49,29,98,14,24,31,31,7,45,16,40,15,14	101,14,76,18,45,60,68,10,40,20,36,20,20	8,4,1,25,8,30,5,8,9,1,9,11,15	19,23,12,78,17,50,10,16,45,26,20,48,29	136	74	2.07695e-08	2.85369e-06	0.209,0.53,0.412,0.297,0.225,0.219,0.199,0.276,0.38,0.303,0.377,0.29,0.276	0.186,0.086,0.043,0.148,0.204,0.246,0.214,0.214,0.098,0.02,0.197,0.111,0.22	0.154
107814	ZC3H11A	ZC3H11A	chr1	+	203765420	203765624	203764664	203764922	203770702	203770756	107814	106,63,164,37,38,62,72,16,96,31,87,39,40	101,14,76,18,45,60,68,10,40,20,36,20,20	15,15,3,62,11,65,10,15,18,9,19,29,25	19,23,12,78,17,50,10,16,45,26,20,48,29	148	74	1.79511e-08	2.50715e-06	0.344,0.692,0.519,0.507,0.297,0.341,0.346,0.444,0.545,0.437,0.547,0.494,0.5	0.283,0.246,0.111,0.284,0.244,0.394,0.333,0.319,0.167,0.148,0.322,0.232,0.301	0.202
107817	ZC3H11A	ZC3H11A	chr1	+	203765420	203765729	203764664	203764922	203770702	203770756	107817	72,40,120,15,27,47,40,10,61,22,52,24,25	101,14,76,18,45,60,68,10,40,20,36,20,20	15,9,2,33,12,39,10,11,9,6,11,14,17	19,23,12,78,17,50,10,16,45,26,20,48,29	148	74	1.15403e-07	1.31287e-05	0.263,0.588,0.441,0.294,0.231,0.281,0.227,0.333,0.433,0.355,0.419,0.375,0.385	0.283,0.164,0.077,0.175,0.261,0.281,0.333,0.256,0.091,0.103,0.216,0.127,0.227	0.156
107821	ZC3H11A	ZC3H11A	chr1	+	203765578	203765624	203764750	203764922	203770702	203770756	107821	30,22,45,14,10,16,29,5,29,8,30,14,20	101,14,76,18,45,60,68,10,40,20,36,20,20	6,5,2,23,1,19,2,6,8,5,8,17,8	19,23,12,78,17,50,10,16,45,26,20,48,29	120	74	1.20449e-05	0.00077741	0.155,0.492,0.267,0.324,0.121,0.141,0.208,0.236,0.309,0.198,0.339,0.302,0.381	0.163,0.118,0.093,0.154,0.035,0.19,0.11,0.188,0.099,0.106,0.198,0.179,0.145	0.13
108097	ODF2L	ODF2L	chr1	-	86822126	86822285	86820456	86820542	86824469	86824574	108097	37,13,67,14,62,22,25,64,62,46,34,26,32	100,103,53,8,3,42,37,8,4,42,8,5,6	6,7,7,30,4,29,9,16,19,16,21,32,39	8,2,2,0,1,7,0,1,10,0,1,11,8	148	74	0.00109933	0.0382367	0.156,0.059,0.387,0.467,0.912,0.208,0.253,0.8,0.886,0.354,0.68,0.722,0.727	0.273,0.636,0.636,1.0,0.667,0.674,1.0,0.889,0.487,1.0,0.913,0.593,0.709	-0.22
108370	TXNL4A	TXNL4A	chr18	-	77746601	77746750	77730812	77733856	77748239	77748563	108370	36,28,34,30,33,20,30,14,17,18,26,14,24	25,75,16,49,60,27,25,21,21,20,42,43,38	12,16,10,35,9,24,16,16,30,27,20,29,8	4,8,5,17,10,12,6,12,21,24,7,11,3	148	74	1.33643e-07	1.49076e-05	0.419,0.157,0.515,0.234,0.216,0.27,0.375,0.25,0.288,0.31,0.236,0.14,0.24	0.6,0.5,0.5,0.507,0.31,0.5,0.571,0.4,0.417,0.36,0.588,0.569,0.571	-0.211
108913	DMTN	DMTN	chr8	+	21924595	21924670	21924026	21924404	21925037	21925193	108913	494,34,615,216,177,468,582,39,479,196,599,270,212	11,8,27,7,13,57,25,3,33,12,3,20,5	138,214,89,584,90,342,102,183,216,41,183,277,269	63,5,10,2,9,25,15,12,428,28,13,270,10	148	74	9.4254e-05	0.00465084	0.957,0.68,0.919,0.939,0.872,0.804,0.921,0.867,0.879,0.891,0.99,0.871,0.955	0.523,0.955,0.817,0.993,0.833,0.872,0.773,0.884,0.201,0.423,0.876,0.339,0.931	0.163
108922	TUFT1	TUFT1	chr1	+	151534566	151534641	151512784	151512902	151535060	151535162	108922	49,48,95,73,323,50,81,18,92,54,67,90,85	31,54,22,17,49,20,59,9,25,21,31,21,64	9,12,12,69,3,63,122,8,9,90,7,6,30	18,13,9,48,6,44,32,13,34,27,10,8,49	148	74	2.26714e-05	0.00134593	0.441,0.308,0.683,0.682,0.767,0.556,0.407,0.5,0.648,0.562,0.519,0.682,0.399	0.2,0.316,0.4,0.418,0.2,0.417,0.656,0.235,0.117,0.625,0.259,0.273,0.234	0.216
109302	FRMD8	FRMD8	chr11	+	65161043	65161145	65156831	65156999	65161511	65161570	109302	499,180,240,117,1288,279,191,109,259,188,237,129,279	93,43,49,10,15,44,36,18,42,6,26,52,36	77,98,30,270,33,254,189,86,107,310,65,144,150	2,5,3,13,1,4,15,2,2,20,1,0,14	148	74	1.35336e-13	5.85275e-11	0.728,0.677,0.71,0.854,0.977,0.76,0.726,0.752,0.755,0.94,0.82,0.554,0.795	0.951,0.907,0.833,0.912,0.943,0.969,0.863,0.956,0.964,0.886,0.97,1.0,0.843	-0.15
110015	ZNF271P	ZNF271P	chr18	+	32870973	32871196	32870235	32870355	32885939	32890730	110015	247,189,149,112,133,149,153,125,117,146,158,227,138	62,31,29,33,69,76,26,43,23,32,62,30,46	67,74,35,175,49,153,91,82,245,87,65,127,91	59,20,40,36,20,72,63,42,122,44,33,87,41	148	74	3.91333e-06	0.000287968	0.666,0.753,0.72,0.629,0.491,0.495,0.746,0.592,0.718,0.695,0.56,0.791,0.6	0.362,0.649,0.304,0.709,0.551,0.515,0.419,0.494,0.501,0.497,0.496,0.422,0.526	0.155
110514	RABGEF1	RABGEF1	chr7	+	66248658	66248828	66240213	66240380	66262360	66262493	110514	19,14,20,6,29,11,22,7,26,10,10,0,12	0,3,2,0,3,5,3,1,1,1,1,2,1	12,2,1,4,3,16,26,8,22,20,12,12,5	0,0,0,0,0,3,3,0,0,0,1,2,0	148	74	2.41816e-05	0.00142355	1.0,0.7,0.833,1.0,0.829,0.524,0.786,0.778,0.929,0.833,0.833,0.0,0.857	1.0,1.0,1.0,1.0,1.0,0.727,0.812,1.0,1.0,1.0,0.857,0.75,1.0	-0.173
110654	KDM1A	KDM1A	chr1	+	23370919	23370979	23356961	23357127	23376879	23377013	110654	192,197,222,84,326,137,298,68,168,91,227,143,174	137,214,240,60,192,110,289,44,114,50,104,102,105	68,60,41,239,47,142,57,61,123,118,56,130,81	21,19,9,100,10,58,45,25,62,85,23,56,54	134	74	1.5074e-05	0.000944273	0.436,0.337,0.338,0.436,0.484,0.408,0.363,0.46,0.449,0.501,0.547,0.436,0.478	0.641,0.636,0.716,0.569,0.722,0.575,0.412,0.574,0.523,0.434,0.573,0.562,0.453	-0.132
111048	CCND3	CCND3	chr6	-	41908107	41908323	41904972	41905132	42016238	42016632	111048	824,246,227,219,861,191,424,117,152,368,509,162,143	26,13,48,9,345,27,24,8,5,68,9,7,12	125,166,107,165,81,266,170,148,233,144,171,284,249	60,26,27,19,42,30,16,43,60,37,44,67,38	148	74	2.63597e-10	5.7097e-08	0.941,0.904,0.703,0.924,0.555,0.78,0.898,0.88,0.938,0.73,0.966,0.92,0.856	0.51,0.761,0.665,0.813,0.491,0.816,0.842,0.632,0.66,0.661,0.66,0.679,0.766	0.157
111376	FLAD1	FLAD1	chr1	+	154962634	154962733	154955819	154956542	154965188	154965262	111376	8,10,6,4,7,2,1,2,4,3,0,12,5	9,10,1,5,10,4,11,4,2,2,1,7,6	0,2,0,2,0,1,0,0,2,2,3,0,3	4,3,1,2,2,1,5,3,4,4,0,10,3	148	74	1.59895e-05	0.000994096	0.308,0.333,0.75,0.286,0.259,0.2,0.043,0.2,0.5,0.429,0.0,0.462,0.294	0.0,0.25,0.0,0.333,0.0,0.333,0.0,0.0,0.2,0.2,1.0,0.0,0.333	0.109
111730	ZSCAN32	ZSCAN32	chr16	-	3440009	3440133	3434458	3434941	3443648	3443814	111730	47,20,22,4,26,40,25,2,20,24,35,32,34	3,2,0,0,8,9,5,0,5,2,0,6,2	15,9,9,18,7,32,18,16,29,24,18,39,33	1,0,0,0,0,0,1,0,0,2,1,5,0	148	74	1.23964e-10	2.87767e-08	0.887,0.833,1.0,1.0,0.619,0.69,0.714,1.0,0.667,0.857,1.0,0.727,0.895	0.882,1.0,1.0,1.0,1.0,1.0,0.9,1.0,1.0,0.857,0.9,0.796,1.0	-0.111
111734	ZSCAN32	ZSCAN32	chr16	-	3440009	3440183	3434458	3434941	3443648	3443814	111734	47,20,22,4,27,45,25,2,20,24,38,31,33	3,2,0,0,8,9,5,0,5,2,0,6,2	16,9,9,18,7,32,17,17,31,24,17,40,34	1,0,0,0,0,0,1,0,0,2,1,5,0	148	74	1.24334e-10	2.88445e-08	0.887,0.833,1.0,1.0,0.628,0.714,0.714,1.0,0.667,0.857,1.0,0.721,0.892	0.889,1.0,1.0,1.0,1.0,1.0,0.895,1.0,1.0,0.857,0.895,0.8,1.0	-0.109
111736	ZSCAN32	ZSCAN32	chr16	-	3440422	3440517	3434458	3434941	3443648	3443814	111736	11,7,9,15,22,15,18,2,10,25,23,9,26	3,2,0,0,8,9,5,0,5,2,0,6,2	7,7,6,34,7,30,9,11,8,8,9,24,13	1,0,0,0,0,0,1,0,0,2,1,5,0	148	74	4.97473e-10	1.00616e-07	0.647,0.636,1.0,1.0,0.579,0.455,0.643,1.0,0.5,0.862,1.0,0.429,0.867	0.778,1.0,1.0,1.0,1.0,1.0,0.818,1.0,1.0,0.667,0.818,0.706,1.0	-0.167
112599	HSF2	HSF2	chr6	+	122749047	122749101	122744725	122744831	122752574	122752659	112599	22,16,32,4,33,60,26,7,27,12,23,16,23	51,58,59,26,25,130,73,28,77,43,30,40,51	19,18,5,11,11,26,8,18,90,14,40,53,15	18,13,17,37,11,50,12,36,47,19,30,58,18	128	74	0.000135077	0.00636493	0.2,0.138,0.239,0.082,0.433,0.211,0.171,0.126,0.169,0.139,0.307,0.188,0.207	0.379,0.445,0.145,0.147,0.366,0.231,0.278,0.224,0.525,0.299,0.435,0.346,0.325	-0.118
112704	SERP2	SERP2	chr13	+	44964492	44964714	44953776	44953849	44971407	44971850	112704	17,9,2,11,7,7,20,30,5,25,51,12,28	2,0,0,0,1,0,1,4,0,1,1,1,0	43,18,27,79,30,10,1,31,39,1,42,53,10	7,4,1,3,2,2,0,0,19,3,1,6,0	148	74	2.06929e-07	2.1827e-05	0.81,1.0,1.0,1.0,0.778,1.0,0.909,0.789,1.0,0.926,0.962,0.857,1.0	0.754,0.692,0.931,0.929,0.882,0.714,1.0,1.0,0.506,0.143,0.955,0.815,1.0	0.132
112832	PTS	PTS	chr11	+	112100930	112100953	112099316	112099396	112101348	112101405	112832	128,294,59,65,177,136,226,92,291,122,112,216,285	4,10,4,3,4,5,2,3,6,5,0,0,1	48,116,71,74,46,175,90,86,50,127,67,49,97	27,1,0,0,3,4,2,0,58,1,3,38,3	97	74	4.29248e-05	0.00235529	0.961,0.957,0.918,0.943,0.971,0.954,0.989,0.959,0.974,0.949,1.0,1.0,0.995	0.576,0.989,1.0,1.0,0.921,0.971,0.972,1.0,0.397,0.99,0.945,0.496,0.961	0.104
113190	CDPF1	CDPF1	chr22	-	46644068	46644181	46643006	46643118	46646152	46646190	113190	66,15,12,59,30,35,68,3,29,21,43,19,37	4,2,2,4,5,2,10,3,2,1,3,2,5	15,13,3,43,3,12,10,24,31,12,8,32,9	0,0,0,0,1,0,0,2,0,1,0,1,2	148	74	2.20283e-11	6.02658e-09	0.892,0.789,0.75,0.881,0.75,0.897,0.773,0.333,0.879,0.913,0.878,0.826,0.787	1.0,1.0,1.0,1.0,0.6,1.0,1.0,0.857,1.0,0.857,1.0,0.941,0.692	-0.123
113460	ARL16	ARL16	chr17	-	79649520	79649705	79649063	79649179	79650565	79650624	113460	15,40,13,11,32,12,6,10,4,18,2,7,3	3,5,5,0,3,5,5,3,3,1,0,2,2	7,0,3,4,0,6,8,8,1,25,4,6,2	4,3,1,2,1,0,3,4,17,5,4,20,0	148	74	0.00142822	0.0477788	0.714,0.8,0.565,1.0,0.842,0.545,0.375,0.625,0.4,0.9,1.0,0.636,0.429	0.467,0.0,0.6,0.5,0.0,1.0,0.571,0.5,0.029,0.714,0.333,0.13,1.0	0.23
113552	WASHC2C	WASHC2C	chr10	+	46272720	46272873	46268703	46268806	46274400	46274583	113552	24,11,19,35,28,14,24,4,12,30,11,30,10	7,4,12,12,13,12,17,7,9,8,15,12,9	3,8,0,4,2,15,16,4,8,11,4,22,9	4,6,4,5,2,23,13,7,26,9,4,16,9	148	74	0.000370124	0.0150305	0.632,0.579,0.442,0.593,0.519,0.368,0.414,0.222,0.4,0.652,0.268,0.556,0.357	0.273,0.4,0.0,0.286,0.333,0.246,0.381,0.222,0.133,0.379,0.333,0.407,0.333	0.175
113697	ITGA7	ITGA7	chr12	-	56093653	56093773	56092493	56092701	56094045	56094177	113697	12,9,17,12,4,10,9,28,13,5,4,20,3	19,12,3,23,14,8,14,28,9,24,2,0,4	26,1,2,2,0,3,6,10,115,4,9,111,1	179,6,7,0,3,24,10,26,831,25,8,459,0	148	74	0.000531268	0.0204166	0.24,0.273,0.739,0.207,0.125,0.385,0.243,0.333,0.419,0.094,0.5,1.0,0.273	0.068,0.077,0.125,1.0,0.0,0.059,0.231,0.161,0.065,0.074,0.36,0.108,1.0	0.116
113700	ITGA7	ITGA7	chr12	-	56094045	56094177	56093653	56093773	56094682	56094938	113700	21,20,7,51,13,4,11,39,14,25,6,3,11	8,2,8,4,0,13,4,4,8,0,2,9,0	197,7,2,0,3,33,19,28,758,20,9,563,3	7,1,0,1,1,0,0,3,10,2,5,14,0	148	74	5.43996e-06	0.000386852	0.568,0.833,0.304,0.864,1.0,0.133,0.579,0.83,0.467,1.0,0.6,0.143,1.0	0.934,0.778,1.0,0.0,0.6,1.0,1.0,0.824,0.974,0.833,0.474,0.953,1.0	-0.158
113860	MKNK1	MKNK1	chr1	-	47025905	47025949	47023078	47024472	47027149	47027314	113860	220,143,189,49,205,96,114,111,81,135,110,69,132	77,91,101,25,195,65,104,41,35,40,57,49,38	104,73,73,112,53,136,59,123,89,124,109,186,84	23,22,16,31,3,69,24,42,41,86,21,56,41	118	74	0.000936431	0.0333153	0.642,0.496,0.54,0.551,0.397,0.481,0.407,0.629,0.592,0.679,0.548,0.469,0.685	0.739,0.675,0.741,0.694,0.917,0.553,0.607,0.647,0.577,0.475,0.765,0.676,0.562	-0.116
113939	MINK1	MINK1	chr17	+	4795696	4795807	4795443	4795529	4795950	4796063	113939	1097,396,967,442,1089,508,1210,261,631,329,497,545,734	2,1,4,7,12,6,5,2,1,11,2,0,1	129,265,151,425,93,897,696,266,149,468,214,227,381	30,7,4,2,5,15,2,10,112,3,7,49,1	148	74	0	0	0.996,0.995,0.992,0.969,0.978,0.977,0.992,0.985,0.997,0.937,0.992,1.0,0.997	0.683,0.95,0.95,0.991,0.903,0.968,0.994,0.93,0.399,0.987,0.939,0.698,0.995	0.109
114977	ACSF3	ACSF3	chr16	+	89164998	89165171	89160259	89160404	89169011	89169167	114977	23,7,16,18,9,19,17,2,36,6,12,6,10	0,0,2,3,5,2,1,3,11,2,1,5,0	6,4,3,32,4,27,5,12,14,4,7,11,10	0,0,0,1,1,0,0,0,0,0,0,0,1	148	74	6.43929e-15	3.62184e-12	1.0,1.0,0.8,0.75,0.474,0.826,0.895,0.25,0.621,0.6,0.857,0.375,1.0	1.0,1.0,1.0,0.941,0.667,1.0,1.0,1.0,1.0,1.0,1.0,1.0,0.833	-0.23
115020	TPD52L1	TPD52L1	chr6	+	125574862	125574901	125569427	125569529	125583979	125585552	115020	83,64,190,24,376,46,1,11,50,88,40,2,1	85,128,146,46,624,88,1,22,40,84,69,4,1	46,93,138,57,103,42,340,117,16,214,152,33,16	45,56,85,87,50,49,246,69,13,313,70,36,30	113	74	0.000894599	0.0320659	0.39,0.247,0.46,0.255,0.283,0.255,0.396,0.247,0.45,0.407,0.275,0.247,0.396	0.401,0.521,0.515,0.3,0.574,0.36,0.475,0.526,0.446,0.309,0.587,0.375,0.259	-0.103
115424	DCAF16	DCAF16	chr4	-	17811159	17811315	17802277	17806394	17812069	17812380	115424	3,10,9,1,6,13,10,0,16,4,2,3,3	18,8,22,17,16,14,10,6,5,9,28,18,19	6,0,1,0,1,4,0,1,7,1,3,1,5	13,7,2,34,15,23,3,5,21,8,11,18,19	148	74	0.000109776	0.00532433	0.077,0.385,0.17,0.029,0.158,0.317,0.333,0.0,0.615,0.182,0.034,0.077,0.073	0.188,0.0,0.2,0.0,0.032,0.08,0.0,0.091,0.143,0.059,0.12,0.027,0.116	0.107
115452	DNM1L	DNM1L	chr12	+	32890798	32890876	32890038	32890095	32892997	32893174	115452	94,60,125,48,119,128,108,45,143,65,128,90,124	91,69,114,35,42,54,82,41,31,13,49,97,60	124,38,20,141,17,54,37,35,343,65,51,225,59	20,15,7,35,7,30,19,27,35,16,15,43,25	148	74	0.000217933	0.00962827	0.341,0.303,0.354,0.407,0.586,0.542,0.397,0.354,0.698,0.714,0.566,0.317,0.508	0.756,0.559,0.588,0.668,0.548,0.474,0.493,0.393,0.831,0.67,0.63,0.723,0.541	-0.137
115653	SLC22A17	SLC22A17	chr14	-	23817099	23817205	23816668	23816940	23817369	23817515	115653	120,154,24,30,24,125,33,81,33,69,17,6,13	2,6,5,3,3,16,1,2,0,2,2,0,1	207,29,30,7,71,63,17,88,531,12,155,488,4	0,0,0,0,0,1,0,0,11,0,6,3,0	148	74	2.25001e-09	3.9259e-07	0.968,0.928,0.706,0.833,0.8,0.796,0.943,0.953,1.0,0.945,0.81,1.0,0.867	1.0,1.0,1.0,1.0,1.0,0.969,1.0,1.0,0.96,1.0,0.928,0.988,1.0	-0.1
116406	EPB41L2	EPB41L2	chr6	-	131191467	131191521	131190702	131191266	131206235	131206408	116406	4,11,3,10,0,2,7,12,15,7,4,5,1	259,126,28,289,36,31,342,113,247,57,313,132,169	27,7,1,0,2,18,4,15,18,1,6,51,2	30,32,11,221,11,135,12,25,34,8,16,65,188	128	74	0	0	0.009,0.048,0.058,0.02,0.0,0.036,0.012,0.058,0.034,0.066,0.007,0.021,0.003	0.342,0.112,0.05,0.0,0.095,0.072,0.162,0.258,0.234,0.067,0.178,0.312,0.006	-0.117
116415	EPB41L2	EPB41L2	chr6	-	131199243	131199390	131190702	131191266	131206235	131206408	116415	46,34,115,22,35,56,46,32,36,53,30,25,21	259,126,28,289,36,31,342,113,247,57,313,132,169	189,16,12,11,10,67,3,61,307,16,29,271,5	30,32,11,221,11,135,12,25,34,8,16,65,188	148	74	0.000345668	0.0141781	0.082,0.119,0.673,0.037,0.327,0.475,0.063,0.124,0.068,0.317,0.046,0.087,0.058	0.759,0.2,0.353,0.024,0.312,0.199,0.111,0.55,0.819,0.5,0.475,0.676,0.013	-0.193
116420	EPB41L2	EPB41L2	chr6	-	131201283	131201346	131190702	131191266	131206235	131206408	116420	47,28,75,27,7,52,64,41,27,67,18,12,10	259,126,28,289,36,31,342,113,247,57,313,132,169	187,19,12,10,10,83,8,51,265,11,23,314,2	30,32,11,221,11,135,12,25,34,8,16,65,188	137	74	4.2648e-06	0.000311005	0.089,0.107,0.591,0.048,0.095,0.475,0.092,0.164,0.056,0.388,0.03,0.047,0.031	0.771,0.243,0.371,0.024,0.329,0.249,0.265,0.524,0.808,0.426,0.437,0.723,0.006	-0.228
116580	CAB39L	CAB39L	chr13	-	49975268	49975406	49956935	49957077	50007453	50007529	116580	5,1,2,19,9,5,1,2,11,3,0,3,0	12,9,11,19,33,14,12,16,42,13,12,12,5	84,10,12,1,30,43,85,51,148,25,23,171,2	24,15,13,19,11,16,15,15,53,15,27,52,6	148	74	7.29417e-14	3.36135e-11	0.172,0.053,0.083,0.333,0.12,0.152,0.04,0.059,0.116,0.103,0.0,0.111,0.0	0.636,0.25,0.316,0.026,0.577,0.573,0.739,0.63,0.583,0.455,0.299,0.622,0.143	-0.347
116763	SUMF2	SUMF2	chr7	+	56142278	56142429	56140689	56140804	56145794	56145879	116763	105,43,30,73,34,54,238,9,58,30,67,105,251	3,6,1,0,5,2,7,4,13,4,6,6,9	6,5,4,85,7,43,15,22,9,4,10,17,14	6,3,6,13,3,5,2,1,0,0,2,2,5	148	74	0.00115389	0.0398451	0.946,0.782,0.938,1.0,0.773,0.931,0.944,0.529,0.69,0.789,0.848,0.897,0.933	0.333,0.455,0.25,0.766,0.538,0.811,0.789,0.917,1.0,1.0,0.714,0.81,0.583	0.156
117235	NGLY1	NGLY1	chr3	-	25761504	25761682	25760434	25761126	25770623	25770809	117235	268,214,121,74,159,113,323,189,243,219,239,191,165	90,89,11,28,65,11,135,27,25,28,35,35,16	101,164,86,279,106,273,92,167,121,87,131,142,166	9,18,14,48,8,22,12,14,3,33,7,5,19	148	74	4.3437e-05	0.00238023	0.598,0.546,0.846,0.569,0.55,0.837,0.545,0.778,0.829,0.796,0.773,0.732,0.838	0.849,0.82,0.754,0.744,0.869,0.861,0.793,0.856,0.953,0.569,0.903,0.934,0.814	-0.114
117276	PPP2R2D	PPP2R2D	chr10	+	133748397	133748510	133747959	133748059	133753534	133753700	117276	33,5,18,5,39,28,11,2,31,15,11,11,6	138,71,84,41,125,52,112,18,66,19,49,21,64	31,9,10,15,6,48,15,12,84,6,16,40,6	28,26,20,68,16,62,12,34,86,31,14,54,35	148	74	1.35627e-06	0.000113154	0.107,0.034,0.097,0.057,0.135,0.212,0.047,0.053,0.19,0.283,0.101,0.208,0.045	0.356,0.148,0.2,0.099,0.158,0.279,0.385,0.15,0.328,0.088,0.364,0.27,0.079	-0.103
117321	ADD3	ADD3	chr10	+	111892062	111892158	111890120	111890244	111893083	111895323	117321	2119,864,815,498,62,475,1268,91,721,488,1024,517,1364	85,128,192,31,14,145,28,70,24,59,29,5,14	111,220,173,1415,106,1063,108,231,10,597,150,7,758	76,25,18,9,18,131,38,81,210,36,36,415,7	148	74	0.000120653	0.00578033	0.926,0.771,0.68,0.889,0.689,0.621,0.958,0.394,0.938,0.805,0.946,0.981,0.98	0.422,0.815,0.828,0.987,0.746,0.802,0.587,0.588,0.023,0.892,0.676,0.008,0.982	0.171
117749	CCDC163	CCDC163	chr1	-	45961089	45961217	45959537	45960838	45962227	45962295	117749	62,32,44,18,12,4,38,19,9,5,10,5,18	17,6,10,9,12,2,14,5,15,5,7,2,3	2,7,8,11,15,22,1,8,3,5,17,22,4	0,0,0,4,0,1,0,0,0,3,0,0,1	148	74	1.11022e-15	7.21447e-13	0.646,0.727,0.688,0.5,0.333,0.5,0.576,0.655,0.231,0.333,0.417,0.556,0.75	1.0,1.0,1.0,0.579,1.0,0.917,1.0,1.0,1.0,0.455,1.0,1.0,0.667	-0.362
117752	CCDC163	CCDC163	chr1	-	45962227	45962295	45961089	45961217	45962970	45963055	117752	70,27,28,12,21,7,36,7,20,5,15,8,17	3,2,2,2,0,2,5,3,3,0,0,0,2	4,12,6,9,22,15,3,8,2,9,22,28,5	0,0,0,0,0,0,0,0,0,0,0,1,1	142	74	1.745e-06	0.000141558	0.924,0.876,0.879,0.758,1.0,0.646,0.79,0.549,0.776,1.0,1.0,1.0,0.816	1.0,1.0,1.0,1.0,1.0,1.0,1.0,1.0,1.0,1.0,1.0,0.936,0.723	-0.127
118181	CRAMP1	CRAMP1	chr16	+	1717335	1717401	1716422	1716601	1717962	1718194	118181	140,41,190,37,79,116,85,60,104,93,169,43,79	38,9,42,7,2,21,29,5,15,18,12,11,10	83,60,32,239,33,162,44,76,113,38,53,191,113	1,10,0,16,4,7,2,2,2,4,3,14,10	140	74	1.86219e-10	4.16947e-08	0.661,0.707,0.705,0.736,0.954,0.745,0.608,0.864,0.786,0.732,0.882,0.674,0.807	0.978,0.76,1.0,0.888,0.813,0.924,0.921,0.953,0.968,0.834,0.903,0.878,0.857	-0.14
118210	GCKR	GCKR	chr2	+	27722008	27722075	27721590	27721664	27722263	27722317	118210	21,40,0,2,6,0,24,1,22,16,21,7,118	0,0,1,0,5,1,2,0,0,0,3,0,7	1,13,7,46,6,58,29,37,0,4,3,2,30	1,4,7,0,2,6,3,4,1,1,1,0,3	141	74	0.000412465	0.0164768	1.0,1.0,0.0,1.0,0.386,0.0,0.863,1.0,1.0,1.0,0.786,1.0,0.898	0.344,0.63,0.344,1.0,0.612,0.835,0.835,0.829,0.0,0.677,0.612,1.0,0.84	0.106
118316	NTAN1	NTAN1	chr16	-	15141853	15141956	15141711	15141777	15149747	15149931	118316	80,71,158,60,215,193,87,124,103,232,178,245,60	6,5,4,9,24,25,7,11,7,16,30,3,5	79,61,29,106,21,172,151,63,286,27,49,190,185	22,8,22,16,4,18,11,18,41,3,9,26,15	148	74	5.13606e-05	0.00274573	0.87,0.877,0.952,0.769,0.817,0.794,0.861,0.849,0.88,0.879,0.748,0.976,0.857	0.642,0.792,0.397,0.768,0.724,0.827,0.873,0.636,0.777,0.818,0.731,0.785,0.86	0.115
118323	AFMID	AFMID	chr17	+	76198783	76198832	76187050	76187141	76202991	76203782	118323	29,30,3,9,23,15,26,11,10,16,9,8,2	8,36,3,8,10,27,12,7,9,5,4,8,0	3,2,3,9,3,9,5,5,35,8,12,15,3	1,2,0,0,1,0,2,0,4,3,0,4,1	123	74	2.35866e-06	0.000184668	0.686,0.334,0.376,0.404,0.58,0.251,0.566,0.486,0.401,0.658,0.575,0.376,1.0	0.643,0.376,1.0,1.0,0.643,1.0,0.601,1.0,0.84,0.616,1.0,0.693,0.643	-0.259
118513	TNC	TNC	chr9	-	117808688	117808961	117804497	117804620	117835881	117836145	118513	174,212,1375,65,588,725,88,509,331,35,105,1,56	71,64,142,51,24,1205,42,159,55,18,45,2,12	62,33,9,8,12,138,30,34,310,129,8,181,7	114,29,3,5,9,59,39,63,370,156,24,226,3	148	74	3.29362e-07	3.27382e-05	0.551,0.624,0.829,0.389,0.925,0.231,0.512,0.615,0.751,0.493,0.538,0.2,0.7	0.214,0.363,0.6,0.444,0.4,0.539,0.278,0.212,0.295,0.293,0.143,0.286,0.538	0.212
118527	TNC	TNC	chr9	-	117819431	117819704	117808688	117808961	117835881	117836145	118527	77,112,909,36,476,308,69,319,175,46,58,11,25	13,16,37,4,14,115,6,31,13,1,7,0,1	33,15,4,8,4,85,5,12,123,43,7,62,5	11,1,2,0,1,12,11,6,63,35,2,30,0	148	74	1.15883e-05	0.000751721	0.748,0.778,0.925,0.818,0.944,0.572,0.852,0.837,0.871,0.958,0.806,1.0,0.926	0.6,0.882,0.5,1.0,0.667,0.78,0.185,0.5,0.494,0.381,0.636,0.508,1.0	0.223
118561	TNC	TNC	chr9	-	117826925	117827198	117804497	117804620	117835881	117836145	118561	147,124,1112,50,376,391,64,363,233,27,72,12,14	71,64,142,51,24,1205,42,159,55,18,45,2,12	25,27,2,6,1,114,8,22,155,77,6,108,5	114,29,3,5,9,59,39,63,370,156,24,226,3	148	74	1.2588e-10	2.91488e-08	0.509,0.492,0.797,0.329,0.887,0.14,0.432,0.533,0.679,0.429,0.444,0.75,0.368	0.099,0.318,0.25,0.375,0.053,0.491,0.093,0.149,0.173,0.198,0.111,0.193,0.455	0.295
118562	TNC	TNC	chr9	-	117826925	117827198	117808688	117808961	117835881	117836145	118562	141,125,1109,47,376,359,63,362,234,27,71,11,16	13,16,37,4,14,115,6,31,13,1,7,0,1	22,25,2,6,1,113,8,22,153,72,6,107,5	11,1,2,0,1,12,11,6,63,35,2,30,0	148	74	8.27386e-05	0.00415364	0.844,0.796,0.937,0.855,0.931,0.61,0.84,0.854,0.9,0.931,0.835,1.0,0.889	0.5,0.926,0.333,1.0,0.333,0.825,0.267,0.647,0.548,0.507,0.6,0.641,1.0	0.238
118916	OXR1	OXR1	chr8	+	107749747	107749828	107738334	107738537	107751685	107751811	118916	53,25,50,27,42,42,37,41,45,35,35,40,19	10,9,5,9,2,15,3,7,6,9,5,1,5	31,38,24,59,21,71,42,39,67,7,48,39,18	1,1,0,0,0,2,0,2,17,2,1,21,3	148	74	0.000151219	0.00703036	0.726,0.581,0.833,0.6,0.913,0.583,0.86,0.745,0.789,0.66,0.778,0.952,0.655	0.939,0.95,1.0,1.0,1.0,0.947,1.0,0.907,0.663,0.636,0.96,0.481,0.75	-0.12
119110	LRRC37B	LRRC37B	chr17	+	30348411	30349844	30334401	30335151	30351729	30351801	119110	37,52,31,14,24,36,28,16,19,13,27,15,12	3,4,7,0,2,6,5,4,7,6,1,2,1	11,5,4,29,5,19,12,15,13,3,8,22,9	0,1,2,3,0,1,1,0,0,0,0,0,3	148	74	6.37349e-08	7.7885e-06	0.86,0.867,0.689,1.0,0.857,0.75,0.737,0.667,0.576,0.52,0.931,0.789,0.857	1.0,0.714,0.5,0.829,1.0,0.905,0.857,1.0,1.0,1.0,1.0,1.0,0.6	-0.1
119180	ASAP2	ASAP2	chr2	+	9531190	9531325	9528422	9528675	9533610	9533776	119180	202,53,131,37,99,66,187,9,215,98,138,59,133	140,63,66,37,49,47,156,28,117,30,94,68,120	92,85,24,253,9,361,29,109,161,12,53,120,94	10,21,3,84,4,105,3,19,15,9,10,26,43	148	74	8.478e-12	2.52339e-09	0.419,0.296,0.498,0.333,0.503,0.412,0.375,0.138,0.479,0.62,0.423,0.303,0.357	0.821,0.669,0.8,0.601,0.529,0.632,0.829,0.741,0.843,0.4,0.726,0.698,0.522	-0.281
120292	GORAB	GORAB	chr1	+	170505450	170505562	170502604	170502792	170508350	170508708	120292	40,6,21,5,9,14,22,12,21,20,5,6,1	2,1,5,0,0,2,2,1,1,6,0,1,6	6,3,3,9,4,8,1,6,6,8,11,2,9	0,1,0,0,0,1,0,0,0,0,1,0,1	148	74	6.93799e-09	1.07999e-06	0.909,0.75,0.677,1.0,1.0,0.778,0.846,0.857,0.913,0.625,1.0,0.75,0.077	1.0,0.6,1.0,1.0,1.0,0.8,1.0,1.0,1.0,1.0,0.846,1.0,0.818	-0.145
120336	SRP14-AS1	SRP14-AS1	chr15	+	40356661	40356802	40338161	40338270	40357421	40359710	120336	32,6,23,14,0,10,13,8,13,10,3,1,11	1,0,0,3,2,3,0,0,1,2,3,0,5	9,11,14,14,11,26,3,30,21,1,19,9,11	7,5,12,19,2,1,1,16,16,0,12,3,0	148	74	0.000456117	0.0179548	0.941,1.0,1.0,0.7,0.0,0.625,1.0,1.0,0.867,0.714,0.333,1.0,0.524	0.391,0.524,0.368,0.269,0.733,0.929,0.6,0.484,0.396,1.0,0.442,0.6,1.0	0.151
121074	AP2B1	AP2B1	chr17	+	33997875	33997917	33984617	33984810	33998772	33998919	121074	462,322,363,245,140,314,657,195,593,226,634,553,345	744,371,386,328,102,337,1122,172,1011,229,958,890,426	395,178,77,602,79,515,32,197,406,94,145,532,299	142,142,59,864,40,619,32,101,207,63,84,292,312	116	74	4.8566e-08	6.09691e-06	0.284,0.356,0.375,0.323,0.467,0.373,0.272,0.42,0.272,0.386,0.297,0.284,0.341	0.64,0.444,0.454,0.308,0.558,0.347,0.389,0.554,0.556,0.488,0.524,0.538,0.379	-0.133
121102	FIP1L1	FIP1L1	chr4	+	54280781	54280889	54265896	54266006	54292038	54292132	121102	234,162,223,92,261,174,181,85,156,92,222,140,228	102,138,119,39,24,92,136,34,63,46,58,67,90	54,53,44,248,55,227,65,74,152,103,71,123,113	11,17,7,58,15,36,13,19,20,12,21,37,27	148	74	2.77148e-07	2.81647e-05	0.534,0.37,0.484,0.541,0.845,0.486,0.4,0.556,0.553,0.5,0.657,0.511,0.559	0.711,0.609,0.759,0.681,0.647,0.759,0.714,0.661,0.792,0.811,0.628,0.624,0.677	-0.16
121103	FIP1L1	FIP1L1	chr4	+	54280800	54280889	54265896	54266006	54292038	54292132	121103	127,81,117,41,128,88,89,43,88,35,102,75,115	102,138,119,39,24,92,136,34,63,46,58,67,90	31,25,12,122,29,112,32,33,81,50,34,55,58	11,17,7,58,15,36,13,19,20,12,21,37,27	148	74	1.7983e-05	0.00110203	0.384,0.227,0.33,0.345,0.727,0.324,0.247,0.387,0.411,0.276,0.468,0.359,0.39	0.585,0.424,0.462,0.513,0.492,0.609,0.552,0.465,0.669,0.676,0.447,0.426,0.518	-0.151
121457	ZDHHC3	ZDHHC3	chr3	-	44974398	44974482	44956752	44968339	44974609	44974691	121457	101,46,32,53,241,24,214,38,71,52,116,117,53	9,7,9,3,54,10,26,4,9,3,12,25,4	22,50,24,118,11,139,40,40,33,146,29,31,77	7,0,2,4,0,9,4,0,1,10,0,2,2	148	74	2.41676e-07	2.4955e-05	0.849,0.767,0.64,0.898,0.691,0.545,0.805,0.826,0.798,0.897,0.829,0.701,0.869	0.611,1.0,0.857,0.937,1.0,0.885,0.833,1.0,0.943,0.88,1.0,0.886,0.951	-0.128
121794	KRBOX4	KRBOX4	chrX	+	46330576	46330620	46322632	46322728	46332184	46334074	121794	31,9,25,0,1,13,17,6,7,14,6,8,12	15,3,1,1,6,16,14,8,3,1,10,0,5	3,9,2,6,3,4,0,3,8,1,1,6,4	8,6,7,5,1,4,2,4,26,1,6,15,4	118	74	0.000700177	0.025882	0.564,0.653,0.94,0.0,0.095,0.338,0.432,0.32,0.594,0.898,0.273,1.0,0.601	0.19,0.485,0.152,0.429,0.653,0.385,0.0,0.32,0.162,0.385,0.095,0.201,0.385	0.22
121993	TRIP10	TRIP10	chr19	+	6746039	6746207	6744810	6745005	6746462	6746572	121993	50,26,89,50,164,146,167,49,114,128,94,177,120	197,180,75,158,282,173,311,142,469,144,176,268,406	70,20,8,67,10,111,553,21,161,125,24,128,36	55,25,19,83,13,143,384,27,193,164,16,123,58	148	74	7.28396e-09	1.1268e-06	0.113,0.067,0.372,0.137,0.225,0.297,0.212,0.147,0.108,0.308,0.211,0.248,0.129	0.389,0.286,0.174,0.288,0.278,0.28,0.419,0.28,0.294,0.276,0.429,0.342,0.237	-0.108
122247	BCS1L	BCS1L	chr2	+	219524759	219524889	219524405	219524466	219525661	219526030	122247	26,46,42,16,18,27,31,7,36,14,16,55,32	24,13,11,12,7,30,41,6,21,6,15,75,40	2,1,0,10,2,2,9,1,2,7,2,4,5	9,7,7,25,7,16,20,15,23,13,4,13,35	148	74	0	0	0.351,0.639,0.656,0.4,0.562,0.31,0.274,0.368,0.462,0.538,0.348,0.268,0.286	0.1,0.067,0.0,0.167,0.125,0.059,0.184,0.032,0.042,0.212,0.2,0.133,0.067	0.313
122251	BCS1L	BCS1L	chr2	+	219524759	219524941	219524405	219524466	219525661	219526030	122251	18,35,33,9,14,17,21,4,21,8,12,37,22	24,13,11,12,7,30,41,6,21,6,15,75,40	2,1,0,7,1,1,8,1,2,5,2,2,4	9,7,7,25,7,16,20,15,23,13,4,13,35	148	74	2.44249e-15	1.50572e-12	0.273,0.574,0.6,0.273,0.5,0.221,0.204,0.25,0.333,0.4,0.286,0.198,0.216	0.1,0.067,0.0,0.123,0.067,0.03,0.167,0.032,0.042,0.161,0.2,0.071,0.054	0.247
122252	BCS1L	BCS1L	chr2	+	219524759	219524968	219524405	219524466	219525661	219526030	122252	18,37,35,10,14,22,22,4,21,11,15,38,26	24,13,11,12,7,30,41,6,21,6,15,75,40	2,1,0,7,1,1,8,2,2,5,2,2,8	9,7,7,25,7,16,20,15,23,13,4,13,35	148	74	3.77476e-15	2.2381e-12	0.273,0.587,0.614,0.294,0.5,0.268,0.212,0.25,0.333,0.478,0.333,0.202,0.245	0.1,0.067,0.0,0.123,0.067,0.03,0.167,0.062,0.042,0.161,0.2,0.071,0.103	0.261
122253	BCS1L	BCS1L	chr2	+	219524759	219525144	219524405	219524466	219525661	219526030	122253	31,45,38,17,22,29,29,7,29,12,15,56,29	24,13,11,12,7,30,41,6,21,6,15,75,40	5,2,1,14,4,3,9,4,3,11,2,4,10	9,7,7,25,7,16,20,15,23,13,4,13,35	148	74	1.08407e-11	3.16837e-09	0.392,0.634,0.633,0.415,0.611,0.326,0.261,0.368,0.408,0.5,0.333,0.272,0.266	0.217,0.125,0.067,0.219,0.222,0.086,0.184,0.118,0.061,0.297,0.2,0.133,0.125	0.259
122257	BCS1L	BCS1L	chr2	+	219525029	219525144	219524405	219524466	219525661	219526030	122257	13,12,5,8,9,12,10,3,10,4,4,20,8	24,13,11,12,7,30,41,6,21,6,15,75,40	3,1,1,8,3,2,2,3,1,7,0,2,6	9,7,7,25,7,16,20,15,23,13,4,13,35	148	74	2.63694e-05	0.00153323	0.213,0.316,0.185,0.25,0.391,0.167,0.109,0.2,0.192,0.25,0.118,0.118,0.091	0.143,0.067,0.067,0.138,0.176,0.059,0.048,0.091,0.021,0.212,0.0,0.071,0.079	0.11
122298	THUMPD2	THUMPD2	chr2	-	39996040	39996233	39995563	39995641	39998644	39998780	122298	19,11,2,2,7,7,16,4,8,3,5,2,9	6,2,3,0,4,3,4,0,0,1,0,0,0	1,2,5,9,2,4,3,2,4,13,4,10,5	2,0,0,0,0,0,5,0,0,0,0,0,0	148	74	2.09495e-05	0.00125875	0.613,0.733,0.25,1.0,0.467,0.538,0.667,1.0,1.0,0.6,1.0,1.0,1.0	0.2,1.0,1.0,1.0,1.0,1.0,0.231,1.0,1.0,1.0,1.0,1.0,1.0	-0.12
122397	PAQR5	PAQR5	chr15	+	69652304	69652470	69629679	69629840	69672221	69672349	122397	306,28,23,9,154,1,46,25,32,11,16,39,28	65,12,0,2,45,2,19,9,11,2,6,14,12	58,100,78,38,65,45,227,99,3,43,141,6,8	5,11,11,5,10,4,47,15,0,5,17,0,0	148	74	0.00018432	0.00835515	0.702,0.538,1.0,0.692,0.631,0.2,0.548,0.581,0.593,0.733,0.571,0.582,0.538	0.853,0.82,0.78,0.792,0.765,0.849,0.707,0.767,1.0,0.811,0.806,1.0,1.0	-0.234
122511	TEPSIN	TEPSIN	chr17	-	79206114	79206318	79205646	79205821	79207231	79207303	122511	202,227,97,76,221,121,146,83,104,145,74,77,66	17,35,23,4,3,23,43,8,15,14,7,23,4	42,71,47,54,27,148,60,59,65,38,92,97,75	4,2,1,0,1,6,2,3,2,4,3,9,5	148	74	3.58195e-09	5.92724e-07	0.856,0.764,0.678,0.905,0.974,0.725,0.629,0.838,0.776,0.838,0.841,0.626,0.892	0.84,0.947,0.959,1.0,0.931,0.925,0.938,0.908,0.942,0.826,0.939,0.843,0.882	-0.118
123520	SCAND2P	SCAND2P	chr15	+	85177054	85177612	85174690	85175529	85180577	85180651	123520	37,23,13,5,10,21,10,18,8,13,11,7,7	11,1,8,4,0,7,13,4,5,7,10,4,5	22,5,2,11,14,18,9,12,15,10,15,38,13	0,1,2,4,0,5,1,0,1,1,2,4,2	148	74	1.06887e-05	0.000700691	0.627,0.92,0.448,0.385,1.0,0.6,0.278,0.692,0.444,0.481,0.355,0.467,0.412	1.0,0.714,0.333,0.579,1.0,0.643,0.818,1.0,0.882,0.833,0.789,0.826,0.765	-0.236
123913	IL1RL2	IL1RL2	chr2	+	102828559	102828634	102818015	102818175	102835412	102835542	123913	103,12,37,7,12,65,33,10,42,1,13,13,53	12,2,3,1,0,8,2,2,2,1,1,1,8	2,20,1,36,2,21,50,2,5,4,6,7,8	0,0,0,2,0,0,10,0,0,0,0,1,0	148	74	1.30085e-05	0.000831394	0.811,0.75,0.86,0.778,1.0,0.802,0.892,0.714,0.913,0.333,0.867,0.867,0.768	1.0,1.0,1.0,0.9,1.0,1.0,0.714,1.0,1.0,1.0,1.0,0.778,1.0	-0.157
123925	ZSCAN25	ZSCAN25	chr7	+	99216670	99216755	99216147	99216274	99217183	99217616	123925	34,33,124,55,39,38,67,15,40,31,48,40,30	3,0,8,25,8,14,8,7,1,6,5,7,2	29,8,15,34,13,24,28,20,63,22,20,45,23	2,1,0,1,1,3,2,0,1,4,1,2,1	148	74	5.10481e-07	4.80477e-05	0.85,1.0,0.886,0.524,0.709,0.576,0.807,0.517,0.952,0.721,0.828,0.741,0.882	0.879,0.8,1.0,0.944,0.867,0.8,0.875,1.0,0.969,0.733,0.909,0.918,0.92	-0.125
123990	SS18L1	SS18L1	chr20	+	60729336	60729521	60718824	60718945	60733727	60733804	123990	137,80,82,16,41,104,147,8,62,18,77,32,31	46,33,28,5,20,36,23,7,25,18,27,7,14	17,21,12,59,2,25,20,8,11,17,18,11,15	17,5,7,15,7,31,13,20,21,6,26,28,12	148	74	3.22701e-05	0.00182804	0.598,0.548,0.594,0.615,0.506,0.591,0.762,0.364,0.554,0.333,0.588,0.696,0.525	0.333,0.677,0.462,0.663,0.125,0.287,0.435,0.167,0.208,0.586,0.257,0.164,0.385	0.194
124076	PMF1	PMF1	chr1	+	156195347	156195459	156182778	156182967	156206078	156206274	124076	6,7,4,0,3,3,4,4,2,4,4,17,9	0,4,0,1,1,1,4,2,1,1,1,4,0	3,2,1,7,2,4,3,1,8,1,8,2,3	0,0,0,0,0,0,2,2,2,0,1,0,0	148	74	7.60743e-06	0.000519936	1.0,0.467,1.0,0.0,0.6,0.6,0.333,0.5,0.5,0.667,0.667,0.68,1.0	1.0,1.0,1.0,1.0,1.0,1.0,0.429,0.2,0.667,1.0,0.8,1.0,1.0	-0.237
124328	TMEM164	TMEM164	chrX	+	109246728	109247392	109245890	109246000	109310574	109310624	124328	276,288,173,109,78,102,250,21,108,75,557,145,163	29,16,18,7,11,11,20,6,10,9,40,20,14	11,51,44,416,27,140,70,64,11,98,36,25,121	3,12,6,47,6,22,10,15,7,12,7,4,18	148	74	0.000338425	0.0139378	0.826,0.9,0.828,0.886,0.78,0.823,0.862,0.636,0.844,0.806,0.874,0.784,0.853	0.647,0.68,0.786,0.816,0.692,0.761,0.778,0.681,0.44,0.803,0.72,0.758,0.771	0.105
124839	ZNF74	ZNF74	chr22	+	20749622	20749708	20748440	20748952	20754921	20755048	124839	45,45,73,45,41,88,32,11,40,30,42,28,45	15,15,23,15,17,14,8,0,10,7,9,14,7	9,18,15,54,19,42,30,30,63,28,20,46,15	2,1,0,14,0,6,3,1,16,0,7,10,3	148	74	0.00136806	0.04607	0.6,0.6,0.613,0.6,0.547,0.759,0.667,1.0,0.667,0.682,0.7,0.5,0.763	0.692,0.9,1.0,0.659,1.0,0.778,0.833,0.938,0.663,1.0,0.588,0.697,0.714	-0.136
125006	TASOR2	TASOR2	chr10	+	5756097	5756170	5726800	5727138	5762506	5762631	125006	20,10,10,9,12,12,2,5,12,8,26,10,15	2,2,3,0,11,3,1,0,4,0,1,0,0	5,3,1,29,3,13,7,2,11,6,1,9,6	0,0,0,1,0,1,0,0,0,0,1,2,0	147	74	3.42927e-08	4.46775e-06	0.834,0.716,0.627,1.0,0.354,0.668,0.502,1.0,0.602,1.0,0.929,1.0,1.0	1.0,1.0,1.0,0.936,1.0,0.867,1.0,1.0,1.0,1.0,0.335,0.694,1.0	-0.123
125040	RPS24	RPS24	chr10	+	79797722	79797740	79796951	79797062	79800372	79800473	125040	168,49,20,173,134,124,467,187,305,259,187,399,256	4538,2667,1341,2209,6135,2023,634,1144,1780,534,1519,558,452	112,98,117,197,86,168,140,94,316,75,91,56,455	23,161,27,1628,32,547,1200,107,51,2238,90,138,334	92	74	4.03203e-11	1.04114e-08	0.029,0.015,0.012,0.059,0.017,0.047,0.372,0.116,0.121,0.281,0.09,0.365,0.313	0.797,0.329,0.777,0.089,0.684,0.198,0.086,0.414,0.833,0.026,0.449,0.246,0.523	-0.278
125041	RPS24	RPS24	chr10	+	79799958	79799983	79796951	79797062	79800372	79800473	125041	634,192,351,649,631,757,892,614,702,678,586,1065,575	4538,2667,1341,2209,6135,2023,634,1144,1780,534,1519,558,452	282,260,227,684,280,576,503,251,495,290,311,491,1161	23,161,27,1628,32,547,1200,107,51,2238,90,138,334	99	74	2.43204e-09	4.2257e-07	0.095,0.051,0.164,0.18,0.071,0.219,0.513,0.286,0.228,0.487,0.224,0.588,0.487	0.902,0.547,0.863,0.239,0.867,0.44,0.239,0.637,0.879,0.088,0.721,0.727,0.722	-0.329
125042	RPS24	RPS24	chr10	+	79799961	79799983	79796951	79797062	79800372	79800455	125042	2155,759,2167,1521,2780,3802,1289,2140,1345,1999,1404,1239,1091	4538,2667,1341,2209,6135,2023,634,1144,1780,534,1519,558,452	1303,590,476,2521,583,1833,1525,861,1945,1040,864,3207,1499	23,161,27,1628,32,547,1200,107,51,2238,90,138,334	96	74	4.09783e-13	1.61633e-10	0.268,0.18,0.555,0.347,0.259,0.592,0.61,0.59,0.368,0.743,0.416,0.631,0.65	0.978,0.739,0.931,0.544,0.934,0.721,0.495,0.861,0.967,0.264,0.881,0.947,0.776	-0.295
125355	ZNF79	ZNF79	chr9	+	130190830	130190939	130186652	130187082	130191110	130191199	125355	1,5,0,0,19,1,12,1,10,3,18,3,13	7,3,4,3,4,7,6,1,4,4,9,2,7	1,0,1,5,1,0,1,5,0,1,2,4,1	3,2,4,8,2,7,2,9,4,2,2,6,3	148	74	0.000126639	0.00601527	0.067,0.455,0.0,0.0,0.704,0.067,0.5,0.333,0.556,0.273,0.5,0.429,0.481	0.143,0.0,0.111,0.238,0.2,0.0,0.2,0.217,0.0,0.2,0.333,0.25,0.143	0.179
125465	CCDC88A	CCDC88A	chr2	-	55530204	55530288	55529007	55529208	55535944	55536159	125465	48,35,89,7,39,47,58,54,49,29,14,19,33	48,30,80,3,22,71,109,22,73,14,11,30,80	77,13,6,6,12,48,5,44,152,12,28,155,13	11,8,7,8,3,17,2,9,10,3,9,6,8	148	74	2.18006e-08	2.97887e-06	0.333,0.368,0.357,0.538,0.47,0.249,0.21,0.551,0.251,0.509,0.389,0.241,0.171	0.778,0.448,0.3,0.273,0.667,0.585,0.556,0.71,0.884,0.667,0.609,0.928,0.448	-0.247
125676	ADGRL1	ADGRL1	chr19	-	14271404	14271508	14270923	14271109	14272123	14272438	125676	315,86,145,45,272,55,126,36,69,62,57,42,31	12,12,6,5,4,3,23,5,11,3,2,8,0	108,61,40,104,39,140,23,91,292,155,92,218,26	0,0,0,0,0,3,0,0,1,2,0,1,1	148	74	0	0	0.929,0.782,0.924,0.818,0.971,0.902,0.733,0.783,0.758,0.912,0.934,0.724,1.0	1.0,1.0,1.0,1.0,1.0,0.959,1.0,1.0,0.993,0.975,1.0,0.991,0.929	-0.129
125879	KIAA1191	KIAA1191	chr5	-	175782573	175782752	175775252	175775359	175786483	175786570	125879	315,148,130,144,434,171,316,126,191,176,159,289,156	46,29,28,23,21,9,38,13,16,12,15,25,15	348,240,479,173,177,340,283,303,689,227,772,576,149	7,11,9,7,10,16,21,8,27,13,18,25,7	148	74	0	0	0.774,0.718,0.699,0.758,0.912,0.905,0.806,0.829,0.857,0.88,0.841,0.853,0.839	0.961,0.916,0.964,0.925,0.898,0.914,0.871,0.95,0.927,0.897,0.955,0.92,0.914	-0.103
126178	SMG1P2	SMG1P2	chr16	-	29580591	29580649	29577406	29577570	29624423	29625038	126178	35,14,20,1,30,23,13,8,30,16,9,5,20	14,15,12,0,11,19,9,3,18,1,7,6,7	16,2,4,11,4,18,8,10,22,4,2,8,13	1,0,0,5,0,1,1,3,5,1,1,1,1	132	74	1.7346e-06	0.000140774	0.584,0.344,0.483,1.0,0.605,0.404,0.447,0.599,0.483,0.9,0.419,0.318,0.616	0.9,1.0,1.0,0.552,1.0,0.91,0.818,0.651,0.712,0.692,0.529,0.818,0.879	-0.251
126197	TMPO	TMPO	chr12	+	98938728	98938839	98931252	98931350	98940136	98940225	126197	267,179,355,171,159,179,409,58,181,52,164,300,119	29,18,20,28,3,9,65,17,38,7,92,152,27	27,70,23,103,40,138,64,66,41,50,49,56,144	12,18,15,52,10,27,5,36,26,1,13,38,88	148	74	0.000359789	0.0146765	0.822,0.833,0.899,0.753,0.964,0.909,0.759,0.63,0.704,0.788,0.471,0.497,0.688	0.529,0.66,0.434,0.498,0.667,0.719,0.865,0.478,0.441,0.962,0.653,0.424,0.45	0.149
126250	AFG1L	AFG1L	chr6	+	108676857	108676959	108668191	108668243	108677893	108678024	126250	93,30,12,15,8,15,21,5,55,17,40,31,47	2,7,0,0,0,1,2,3,0,0,6,4,4	12,22,16,41,10,36,20,36,20,13,14,13,18	0,1,0,3,0,1,0,0,1,0,0,0,1	148	74	3.97392e-07	3.8644e-05	0.959,0.682,1.0,1.0,1.0,0.882,0.84,0.455,1.0,1.0,0.769,0.795,0.855	1.0,0.917,1.0,0.872,1.0,0.947,1.0,1.0,0.909,1.0,1.0,1.0,0.9	-0.101
126472	PYROXD2	PYROXD2	chr10	-	100148110	100148265	100146957	100147064	100150354	100150511	126472	48,32,12,19,7,98,30,12,6,19,171,46,5	5,0,13,5,2,14,1,0,2,7,5,2,8	19,12,24,109,22,64,3,22,78,6,21,84,30	0,2,0,4,1,7,0,4,5,0,2,4,0	148	74	0.00123715	0.0422846	0.828,1.0,0.316,0.655,0.636,0.778,0.938,1.0,0.6,0.576,0.945,0.92,0.238	1.0,0.75,1.0,0.932,0.917,0.821,1.0,0.733,0.886,1.0,0.84,0.913,1.0	-0.182
126539	RHOT1	RHOT1	chr17	+	30499955	30500079	30498061	30498120	30500849	30500931	126539	97,25,47,15,87,19,61,28,53,20,24,12,19	110,59,76,40,30,100,81,29,125,67,84,27,52	12,16,3,11,4,48,8,18,22,34,8,11,19	80,46,40,85,34,80,62,57,254,25,66,99,27	148	74	1.16309e-06	9.89431e-05	0.306,0.175,0.236,0.158,0.592,0.087,0.274,0.326,0.175,0.13,0.125,0.182,0.154	0.07,0.148,0.036,0.061,0.056,0.231,0.061,0.136,0.042,0.405,0.057,0.053,0.26	0.1
126612	KIF21A	KIF21A	chr12	-	39724043	39724064	39720065	39720126	39724547	39724713	126612	4,1,12,2,1,6,9,1,0,5,3,5,3	245,99,156,54,78,50,228,28,140,22,71,119,170	45,2,2,2,3,4,10,3,134,2,5,76,2	24,70,26,63,32,117,169,70,2,95,40,5,92	95	74	6.21745e-06	0.000433937	0.013,0.008,0.057,0.028,0.01,0.085,0.03,0.027,0.0,0.15,0.032,0.032,0.014	0.594,0.022,0.057,0.024,0.068,0.026,0.044,0.032,0.981,0.016,0.089,0.922,0.017	-0.185
126916	NR4A1	NR4A1	chr12	+	52446279	52446429	52435593	52435713	52448110	52448988	126916	72,78,11,8,2,89,138,28,75,63,7,12,6	93,135,31,10,4,100,83,32,61,25,22,17,18	233,34,5,13,23,168,15,19,1568,16,28,80,2	35,8,1,9,2,31,1,6,146,2,7,37,5	148	74	1.31939e-12	4.7147e-10	0.279,0.224,0.151,0.286,0.2,0.308,0.454,0.304,0.381,0.558,0.137,0.261,0.143	0.769,0.68,0.714,0.419,0.852,0.73,0.882,0.613,0.843,0.8,0.667,0.519,0.167	-0.382
127191	ZNF140	ZNF140	chr12	+	133657858	133657915	133656788	133657658	133659688	133659815	127191	46,17,51,38,50,37,43,14,44,39,21,19,3	6,8,10,5,7,4,15,0,5,3,12,9,1	26,15,12,19,17,37,21,35,57,26,29,51,23	0,1,1,2,1,4,1,1,2,1,0,4,7	131	74	6.45514e-07	5.92301e-05	0.812,0.546,0.742,0.811,0.801,0.839,0.618,1.0,0.833,0.88,0.497,0.544,0.629	1.0,0.894,0.871,0.843,0.906,0.839,0.922,0.952,0.942,0.936,1.0,0.878,0.65	-0.16
127947	SEMA4F	SEMA4F	chr2	+	74889858	74889952	74884691	74884751	74900583	74900703	127947	36,3,39,8,30,26,26,9,17,4,20,34,20	6,1,8,0,19,2,7,1,3,2,1,3,5	17,7,2,18,5,9,5,12,7,7,15,26,12	3,1,0,1,0,4,0,1,1,2,1,2,0	148	74	0.000641833	0.0239815	0.75,0.6,0.709,1.0,0.441,0.867,0.65,0.818,0.739,0.5,0.909,0.85,0.667	0.739,0.778,1.0,0.9,1.0,0.529,1.0,0.857,0.778,0.636,0.882,0.867,1.0	-0.113
128199	RPRD2	RPRD2	chr1	+	150414356	150414434	150413398	150413499	150415706	150415759	128199	254,126,205,112,177,149,228,54,165,109,230,171,200	41,22,90,16,36,47,77,8,29,28,39,31,78	148,91,31,325,50,190,123,104,317,73,93,276,196	8,2,4,84,5,31,23,13,34,6,8,23,58	148	74	8.96305e-06	0.000600571	0.756,0.741,0.532,0.778,0.711,0.613,0.597,0.771,0.74,0.661,0.747,0.734,0.562	0.902,0.958,0.795,0.659,0.833,0.754,0.728,0.8,0.823,0.859,0.853,0.857,0.628	-0.116
128794	INIP	INIP	chr9	-	115459718	115459862	115456410	115456513	115464067	115464160	128794	3,7,3,4,3,6,14,5,9,2,3,2,2	8,19,4,2,10,9,14,5,3,6,12,9,8	0,6,2,3,0,5,1,1,0,0,2,0,0	8,11,10,7,11,9,5,2,1,3,5,6,4	148	74	2.11046e-05	0.00126603	0.158,0.156,0.273,0.5,0.13,0.25,0.333,0.333,0.6,0.143,0.111,0.1,0.111	0.0,0.214,0.091,0.176,0.0,0.217,0.091,0.2,0.0,0.0,0.167,0.0,0.0	0.157
128837	NAAA	NAAA	chr4	-	76839913	76839942	76831807	76832506	76841061	76841128	128837	51,50,8,19,22,7,26,26,26,21,25,8,23	24,22,0,17,20,6,5,16,11,19,12,4,8	11,1,3,41,14,15,19,25,8,7,18,12,16	7,12,9,47,21,27,13,15,15,7,8,11,17	103	74	0.000405101	0.0162314	0.604,0.62,1.0,0.445,0.441,0.456,0.789,0.539,0.629,0.443,0.599,0.59,0.674	0.53,0.056,0.193,0.385,0.324,0.285,0.512,0.545,0.277,0.418,0.618,0.439,0.403	0.219
128860	L3MBTL1	L3MBTL1	chr20	+	42159437	42159529	42158923	42159059	42161412	42161564	128860	10,10,4,7,6,7,7,2,1,8,3,4,2	14,8,10,2,2,9,4,5,0,3,2,2,0	4,5,0,4,0,3,3,6,28,1,15,41,7	7,0,1,0,2,5,0,1,0,0,1,2,4	148	74	0.000720102	0.0265264	0.263,0.385,0.167,0.636,0.6,0.28,0.467,0.167,1.0,0.571,0.429,0.5,1.0	0.222,1.0,0.0,1.0,0.0,0.231,1.0,0.75,1.0,1.0,0.882,0.911,0.467	-0.154
129416	TACC2	TACC2	chr10	+	123903086	123903221	123872399	123872748	123954554	123954691	129416	448,164,164,46,145,65,440,21,160,18,155,106,183	101,25,15,19,38,14,82,7,29,9,23,7,31	88,37,25,211,20,154,83,55,282,30,45,287,81	7,3,5,28,2,26,2,5,19,12,6,14,9	148	74	0.00015753	0.00727551	0.689,0.766,0.845,0.548,0.656,0.699,0.728,0.6,0.734,0.5,0.771,0.883,0.747	0.863,0.86,0.714,0.79,0.833,0.748,0.954,0.846,0.881,0.556,0.789,0.911,0.818	-0.107
129424	TACC2	TACC2	chr10	+	123972856	123972892	123969911	123971223	123974905	123974966	129424	239,19,111,14,98,67,126,16,96,25,56,79,95	587,242,184,134,329,81,704,68,144,59,205,98,277	6,16,4,18,16,39,67,16,7,46,8,1,20	194,83,51,305,37,241,111,121,621,160,82,428,135	110	74	3.33067e-16	2.30944e-13	0.215,0.05,0.289,0.066,0.167,0.358,0.107,0.137,0.31,0.222,0.155,0.352,0.187	0.02,0.115,0.05,0.038,0.225,0.098,0.289,0.082,0.008,0.162,0.062,0.002,0.091	0.106
129450	ZNF565	ZNF565	chr19	-	36692878	36692952	36685931	36686058	36705523	36705567	129450	28,14,8,7,8,18,23,24,13,9,11,7,18	1,2,2,3,1,3,2,0,2,5,5,0,3	18,3,1,28,5,33,3,14,10,5,12,24,20	4,2,0,3,0,1,1,0,0,0,0,1,0	148	74	4.34127e-07	4.17691e-05	0.933,0.778,0.667,0.538,0.8,0.75,0.852,1.0,0.765,0.474,0.524,1.0,0.75	0.692,0.429,1.0,0.824,1.0,0.943,0.6,1.0,1.0,1.0,1.0,0.923,1.0	-0.122
129707	NEXN	NEXN	chr1	+	78390872	78390914	78383809	78383958	78392098	78392296	129707	102,76,10,37,60,90,35,134,23,215,37,4,32	25,19,5,11,2,17,11,23,8,37,6,0,6	922,69,52,7,43,204,47,191,4665,96,97,1325,9	48,20,6,1,4,31,1,8,210,2,6,118,3	116	74	2.7461e-07	2.79373e-05	0.722,0.718,0.561,0.682,0.95,0.772,0.67,0.788,0.647,0.788,0.797,1.0,0.773	0.925,0.688,0.847,0.817,0.873,0.808,0.968,0.938,0.934,0.968,0.912,0.877,0.657	-0.103
129781	SNRPA1	SNRPA1	chr15	-	101826418	101826498	101825930	101826006	101827112	101827215	129781	889,733,477,267,489,441,537,239,618,493,451,510,579	42,29,19,19,25,35,17,22,19,20,23,22,34	61,211,77,343,49,242,162,110,92,347,102,116,358	25,11,5,16,8,22,11,18,39,16,22,32,23	148	74	3.82806e-09	6.29303e-07	0.914,0.927,0.926,0.875,0.907,0.863,0.94,0.845,0.942,0.925,0.907,0.921,0.895	0.55,0.906,0.885,0.915,0.754,0.846,0.88,0.753,0.541,0.916,0.699,0.644,0.886	0.124
129929	VLDLR	VLDLR	chr9	+	2651414	2651498	2650369	2650516	2651873	2651954	129929	6,31,12,4,15,15,24,32,44,37,10,3,1	7,6,111,11,47,54,27,16,62,30,8,6,0	18,11,3,6,0,20,28,11,103,12,8,133,0	63,56,93,12,34,85,124,70,177,116,88,166,8	148	74	9.40195e-05	0.00464297	0.3,0.721,0.051,0.154,0.138,0.122,0.308,0.5,0.262,0.381,0.385,0.2,1.0	0.125,0.089,0.016,0.2,0.0,0.105,0.101,0.073,0.225,0.049,0.043,0.286,0.0	0.247
129936	SMPD4	SMPD4	chr2	-	130918758	130918845	130914823	130914969	130921946	130922018	129936	470,431,588,191,522,427,232,61,446,248,259,805,289	150,185,93,86,129,101,207,56,88,58,150,93,118	160,103,53,271,91,231,98,111,315,144,143,336,266	10,28,7,110,6,51,38,27,12,44,15,10,61	148	74	2.7439e-05	0.00158696	0.61,0.538,0.76,0.526,0.669,0.679,0.359,0.353,0.717,0.681,0.463,0.812,0.55	0.889,0.648,0.791,0.552,0.883,0.694,0.563,0.673,0.929,0.621,0.827,0.944,0.686	-0.153
130214	MPI	MPI	chr15	+	75189351	75189560	75188492	75188666	75189852	75194560	130214	396,457,108,174,281,309,464,164,185,135,318,138,315	82,46,57,13,13,99,105,13,13,11,32,16,45	177,106,76,441,82,514,170,149,260,99,115,271,133	11,2,8,13,4,20,2,7,25,6,4,19,20	148	74	1.19668e-09	2.22125e-07	0.707,0.832,0.486,0.87,0.915,0.609,0.688,0.863,0.877,0.86,0.832,0.812,0.778	0.889,0.964,0.826,0.944,0.911,0.928,0.977,0.914,0.839,0.892,0.935,0.877,0.769	-0.118
130275	PDCD10	PDCD10	chr3	-	167443188	167443261	167437849	167438061	167452001	167452138	130275	67,68,86,42,145,101,108,28,65,41,92,56,68	16,24,6,11,41,22,25,6,34,12,7,27,7	29,37,26,64,34,81,61,31,78,49,42,41,59	3,0,2,2,2,9,15,1,4,6,0,5,6	147	74	1.02431e-08	1.5305e-06	0.678,0.588,0.878,0.658,0.64,0.698,0.685,0.701,0.49,0.632,0.869,0.511,0.83	0.83,1.0,0.867,0.942,0.895,0.819,0.672,0.94,0.908,0.804,1.0,0.805,0.832	-0.189
130276	PDCD10	PDCD10	chr3	-	167443188	167443261	167437849	167438061	167452593	167452651	130276	105,129,166,81,256,181,211,50,124,84,161,115,146	211,158,195,90,292,254,259,77,183,111,195,264,149	57,74,45,127,58,145,118,62,148,92,71,77,116	25,43,53,149,10,137,115,52,68,113,60,69,154	147	74	4.02909e-05	0.00222519	0.2,0.291,0.3,0.312,0.306,0.264,0.291,0.246,0.254,0.276,0.294,0.18,0.33	0.534,0.464,0.299,0.3,0.745,0.348,0.341,0.375,0.523,0.291,0.373,0.36,0.275	-0.13
130870	PWWP3A	PWWP3A	chr19	+	1358586	1358699	1358392	1358463	1360134	1361031	130870	72,36,95,36,49,103,51,18,48,17,40,54,58	160,4,60,48,67,87,97,37,48,51,74,45,64	2,16,6,21,2,22,9,8,14,25,4,9,36	44,27,15,72,18,83,31,37,130,50,29,94,47	148	74	1.00877e-10	2.38334e-08	0.184,0.818,0.442,0.273,0.268,0.372,0.208,0.196,0.333,0.143,0.213,0.375,0.312	0.022,0.229,0.167,0.127,0.053,0.117,0.127,0.098,0.051,0.2,0.065,0.046,0.277	0.197
131039	NBR2	NBR2	chr17	+	41284615	41284740	41283224	41283287	41284972	41285154	131039	70,7,18,28,6,22,29,1,17,12,13,46,0	1,3,1,8,3,3,7,2,4,1,4,5,1	3,5,2,20,4,16,5,3,8,9,1,13,20	0,1,0,6,1,0,0,0,1,0,0,0,0	148	74	1.27642e-09	2.35634e-07	0.972,0.538,0.9,0.636,0.5,0.786,0.674,0.2,0.68,0.857,0.619,0.821,0.0	1.0,0.714,1.0,0.625,0.667,1.0,1.0,1.0,0.8,1.0,1.0,1.0,1.0	-0.279
131222	GARNL3	GARNL3	chr9	+	130111202	130111314	130107681	130107756	130116124	130116223	131222	7,13,39,13,8,22,19,3,3,5,22,2,4	2,4,7,1,0,1,1,1,3,0,4,1,2	40,11,10,40,6,12,10,15,83,8,15,52,5	0,1,0,1,1,3,2,1,3,3,2,1,0	148	74	0.000398021	0.0160028	0.636,0.619,0.736,0.867,1.0,0.917,0.905,0.6,0.333,1.0,0.733,0.5,0.5	1.0,0.846,1.0,0.952,0.75,0.667,0.714,0.882,0.933,0.571,0.789,0.963,1.0	-0.132
131321	ADNP	ADNP	chr20	-	49521302	49521386	49520425	49520538	49547362	49547974	131321	94,23,58,21,41,22,42,18,51,14,41,25,16	63,41,68,12,41,60,69,6,46,30,69,44,18	16,22,7,22,9,19,8,21,12,14,14,23,22	61,22,12,127,13,46,17,38,57,21,33,82,20	148	74	3.6903e-05	0.00205947	0.427,0.219,0.299,0.467,0.333,0.155,0.233,0.6,0.357,0.189,0.229,0.221,0.308	0.116,0.333,0.226,0.08,0.257,0.171,0.19,0.216,0.095,0.25,0.175,0.123,0.355	0.112
131323	ADNP	ADNP	chr20	-	49545187	49545362	49518553	49518646	49547362	49547974	131323	310,92,154,48,87,80,213,21,149,33,134,65,83	13,6,3,1,4,3,6,2,8,2,5,2,4	25,26,13,92,6,107,13,26,46,34,15,25,69	6,2,2,7,0,4,0,7,5,3,2,14,12	148	74	2.44219e-06	0.000190239	0.923,0.885,0.963,0.96,0.916,0.93,0.947,0.84,0.903,0.892,0.931,0.942,0.912	0.676,0.867,0.765,0.868,1.0,0.93,1.0,0.65,0.821,0.85,0.789,0.472,0.742	0.116
131324	ADNP	ADNP	chr20	-	49545187	49545362	49520425	49520538	49547362	49547974	131324	719,234,327,142,178,210,514,57,337,87,322,180,188	63,41,68,12,41,60,69,6,46,30,69,44,18	46,58,25,268,18,184,51,50,92,79,47,65,159	61,22,12,127,13,46,17,38,57,21,33,82,20	148	74	1.56835e-10	3.56734e-08	0.851,0.741,0.706,0.855,0.685,0.636,0.788,0.826,0.786,0.592,0.7,0.672,0.839	0.274,0.569,0.51,0.513,0.409,0.667,0.6,0.397,0.447,0.653,0.416,0.284,0.799	0.241
131359	KMT5B	KMT5B	chr11	-	67946936	67947083	67942484	67942650	67953247	67953395	131359	11,8,12,1,2,3,2,3,3,7,0,1,6	3,36,1,5,2,2,7,5,28,4,7,4,1	3,4,1,11,2,9,1,5,8,2,8,10,7	1,0,0,10,0,6,2,3,1,0,0,2,6	148	74	8.95848e-05	0.00445179	0.647,0.1,0.857,0.091,0.333,0.429,0.125,0.231,0.051,0.467,0.0,0.111,0.75	0.6,1.0,1.0,0.355,1.0,0.429,0.2,0.455,0.8,1.0,1.0,0.714,0.368	-0.364
131377	PPP4R3B	PPP4R3B	chr2	-	55805382	55805478	55804450	55804492	55806814	55806917	131377	669,277,351,122,238,146,571,52,422,108,431,320,380	200,75,185,72,105,110,244,51,114,47,215,92,124	121,67,27,482,64,242,109,102,242,96,76,135,301	62,56,42,299,36,151,59,85,135,28,98,144,128	148	74	0.000675977	0.0250846	0.626,0.649,0.487,0.459,0.531,0.399,0.539,0.338,0.649,0.535,0.501,0.635,0.605	0.494,0.374,0.243,0.446,0.471,0.445,0.48,0.375,0.473,0.632,0.279,0.319,0.54	0.106
131391	LAMTOR4	LAMTOR4	chr7	+	99750338	99750380	99747121	99747188	99751022	99751140	131391	4,18,6,34,0,17,2,3,14,15,5,4,1	9,23,12,95,11,16,13,10,17,11,5,17,9	2,0,1,0,1,3,0,1,3,2,2,3,0	11,11,9,6,13,9,4,7,12,4,11,13,14	116	74	3.57497e-09	5.91878e-07	0.221,0.333,0.242,0.186,0.0,0.404,0.089,0.161,0.344,0.465,0.389,0.131,0.066	0.104,0.0,0.066,0.0,0.047,0.175,0.0,0.084,0.138,0.242,0.104,0.128,0.0	0.149
131459	UBN2	UBN2	chr7	+	138966750	138966801	138964063	138964106	138967769	138969320	131459	61,18,34,15,25,62,47,5,59,39,57,20,36	9,9,20,2,1,8,13,0,4,1,7,12,6	29,25,9,66,9,72,37,23,49,10,19,48,16	4,2,0,2,0,3,2,0,1,2,2,5,4	125	74	6.07317e-06	0.000425703	0.8,0.542,0.502,0.816,0.937,0.821,0.682,1.0,0.897,0.958,0.828,0.497,0.78	0.811,0.881,1.0,0.951,1.0,0.934,0.916,1.0,0.967,0.747,0.849,0.85,0.703	-0.119
131672	MTA1	MTA1	chr14	+	105915695	105915746	105911754	105911848	105916394	105916521	131672	443,185,352,328,386,445,292,184,372,274,347,282,283	68,125,134,87,110,133,128,56,134,44,70,221,29	166,104,72,343,91,261,139,121,391,114,123,316,150	5,8,2,40,5,20,32,9,21,43,6,14,26	125	74	1.35447e-14	7.15369e-12	0.794,0.467,0.609,0.691,0.675,0.665,0.575,0.66,0.622,0.787,0.746,0.43,0.852	0.952,0.885,0.955,0.835,0.915,0.885,0.72,0.888,0.917,0.611,0.924,0.93,0.774	-0.201
131960	INPP5K	INPP5K	chr17	-	1418720	1418879	1417165	1417273	1419181	1419412	131960	1,5,26,0,11,8,8,2,1,0,3,2,8	3,7,12,5,6,7,8,0,4,3,8,4,10	0,3,1,0,0,2,1,1,0,3,0,0,1	2,4,2,3,1,3,7,1,4,3,2,6,4	148	74	1.80678e-07	1.941e-05	0.143,0.263,0.52,0.0,0.478,0.364,0.333,1.0,0.111,0.0,0.158,0.2,0.286	0.0,0.273,0.2,0.0,0.0,0.25,0.067,0.333,0.0,0.333,0.0,0.0,0.111	0.176
132030	ZFAT	ZFAT	chr8	-	135622712	135622898	135620971	135621122	135649703	135649955	132030	103,47,47,27,32,30,58,13,38,24,62,39,28	0,0,0,0,1,1,0,0,1,0,1,1,1	22,16,12,38,10,45,32,15,44,10,12,45,50	0,0,1,3,0,0,2,6,5,1,2,13,0	148	74	3.81172e-10	7.8718e-08	1.0,1.0,1.0,1.0,0.941,0.938,1.0,1.0,0.95,1.0,0.969,0.951,0.933	1.0,1.0,0.857,0.864,1.0,1.0,0.889,0.556,0.815,0.833,0.75,0.634,1.0	0.114
132495	SLC66A2	SLC66A2	chr18	-	77693968	77694022	77662419	77664183	77703328	77703462	132495	25,23,44,41,123,58,12,35,32,28,45,23,29	41,38,39,24,104,35,55,28,36,28,64,24,38	28,19,17,61,22,46,38,18,89,49,43,85,8	9,12,12,53,13,50,42,22,20,38,22,22,8	128	74	0.000867672	0.0312008	0.261,0.259,0.395,0.497,0.406,0.489,0.112,0.42,0.339,0.366,0.289,0.357,0.306	0.643,0.478,0.45,0.4,0.495,0.347,0.343,0.321,0.72,0.427,0.531,0.691,0.366	-0.132
132528	SCAMP5	SCAMP5	chr15	+	75308933	75309090	75305017	75305146	75310210	75310312	132528	59,10,3,7,0,0,61,8,5,7,12,2,5	124,21,24,11,3,8,154,12,16,33,12,4,24	22,24,22,15,9,12,0,33,55,0,22,24,6	8,24,9,30,24,14,1,22,2,1,24,8,32	148	74	0.000161684	0.00744345	0.192,0.192,0.059,0.241,0.0,0.0,0.165,0.25,0.135,0.096,0.333,0.2,0.094	0.579,0.333,0.55,0.2,0.158,0.3,0.0,0.429,0.932,0.0,0.314,0.6,0.086	-0.194
132792	CEP57L1	CEP57L1	chr6	+	109461623	109461878	109427237	109427293	109466421	109466584	132792	31,8,10,2,7,19,27,4,12,4,14,14,18	2,6,7,1,3,7,6,1,2,6,4,7,11	13,4,3,13,4,13,6,2,25,4,11,12,16	1,0,1,4,0,1,0,2,0,0,1,6,2	148	74	1.1892e-05	0.000769009	0.886,0.4,0.417,0.5,0.538,0.576,0.692,0.667,0.75,0.25,0.636,0.5,0.45	0.867,1.0,0.6,0.619,1.0,0.867,1.0,0.333,1.0,1.0,0.846,0.5,0.8	-0.244
133279	CCDC57	CCDC57	chr17	-	80136902	80137065	80136349	80136481	80141649	80141808	133279	53,52,123,38,108,133,81,64,52,78,35,12,41	1,23,11,5,3,7,9,8,7,7,1,1,2	39,20,15,31,12,108,11,61,38,20,35,71,25	0,0,0,1,2,1,0,0,1,0,1,5,1	148	74	7.32858e-13	2.75635e-10	0.964,0.531,0.848,0.792,0.947,0.905,0.818,0.8,0.788,0.848,0.946,0.857,0.911	1.0,1.0,1.0,0.939,0.75,0.982,1.0,1.0,0.95,1.0,0.946,0.877,0.926	-0.109
133311	KANK2	KANK2	chr19	-	11306297	11306496	11305150	11305266	11308160	11308221	133311	73,40,22,57,58,70,47,30,33,67,53,42,30	10,6,7,4,6,9,22,13,2,21,7,7,8	387,33,26,45,10,101,39,77,1401,78,33,1133,16	18,6,0,3,1,19,7,3,77,6,4,120,4	148	74	7.36409e-05	0.00375514	0.785,0.769,0.611,0.877,0.829,0.795,0.516,0.536,0.892,0.615,0.791,0.75,0.652	0.915,0.733,1.0,0.882,0.833,0.727,0.736,0.928,0.901,0.867,0.805,0.825,0.667	-0.108
133445	DMKN	DMKN	chr19	-	35988548	35988583	35988121	35988440	35989499	35989665	133445	36,13,11,13,135,66,39,2,42,68,3,1,19	55,22,8,4,27,52,27,0,18,28,4,0,7	5,11,4,1,9,31,95,5,1,99,10,6,3	0,0,6,0,1,5,7,1,3,24,0,2,0	109	74	7.27097e-05	0.00371529	0.308,0.286,0.483,0.688,0.772,0.463,0.495,1.0,0.613,0.622,0.337,1.0,0.648	1.0,1.0,0.312,1.0,0.859,0.808,0.902,0.772,0.185,0.737,1.0,0.671,1.0	-0.195
133522	ACIN1	ACIN1	chr14	-	23559190	23559310	23550956	23551045	23559730	23559842	133522	211,72,144,54,107,172,147,71,96,133,138,79,134	179,158,91,33,63,102,206,60,124,78,162,96,128	98,49,56,203,37,236,79,113,177,43,98,190,91	29,52,27,122,20,117,45,45,82,68,36,56,73	148	74	9.82497e-05	0.00482563	0.371,0.186,0.442,0.45,0.459,0.457,0.263,0.372,0.279,0.46,0.299,0.292,0.344	0.628,0.32,0.509,0.454,0.481,0.502,0.467,0.557,0.519,0.24,0.576,0.629,0.384	-0.122
133860	CUL7	CUL7	chr6	-	43014248	43014262	43013973	43014145	43014617	43014845	133860	34,27,16,13,12,12,13,12,9,9,24,5,12	9,1,4,1,0,3,8,0,1,2,4,0,1	10,7,4,18,4,15,7,5,8,8,7,9,5	0,0,0,1,0,0,0,1,1,1,0,0,0	88	74	1.30229e-13	5.68471e-11	0.761,0.958,0.771,0.916,1.0,0.771,0.577,1.0,0.883,0.791,0.835,1.0,0.91	1.0,1.0,1.0,0.938,1.0,1.0,1.0,0.808,0.871,0.871,1.0,1.0,1.0	-0.101
133908	ABI3BP	ABI3BP	chr3	-	100529255	100529286	100527004	100527079	100565215	100565290	133908	5,6,8,23,3,1,0,3,2,1,2,0,0	18,17,7,8,15,0,28,10,15,23,22,1,5	94,10,0,1,3,99,4,44,102,13,14,732,0	119,3,2,7,0,23,13,7,76,114,4,54,15	105	74	9.71267e-05	0.00477488	0.164,0.199,0.446,0.67,0.124,1.0,0.0,0.175,0.086,0.03,0.06,0.0,0.0	0.358,0.701,0.0,0.091,1.0,0.752,0.178,0.816,0.486,0.074,0.712,0.905,0.0	-0.24
134164	GPCPD1	GPCPD1	chr20	-	5590285	5590412	5585009	5585086	5591487	5591652	134164	7,13,126,8,20,39,77,4,65,10,9,8,7	41,38,54,16,18,132,19,19,60,8,44,14,14	0,0,2,3,1,8,9,4,2,8,4,1,1	32,4,4,43,9,38,26,15,72,11,9,57,11	148	74	1.97309e-12	6.78371e-10	0.079,0.146,0.538,0.2,0.357,0.129,0.67,0.095,0.351,0.385,0.093,0.222,0.2	0.0,0.0,0.2,0.034,0.053,0.095,0.148,0.118,0.014,0.267,0.182,0.009,0.043	0.177
134166	GPCPD1	GPCPD1	chr20	-	5590285	5590449	5585009	5585086	5591487	5591652	134166	7,13,126,8,20,39,76,4,75,10,9,13,7	41,38,54,16,18,132,19,19,60,8,44,14,14	0,0,2,3,1,8,9,4,2,8,4,1,1	32,4,4,43,9,38,26,15,72,11,9,57,11	148	74	4.72067e-13	1.84249e-10	0.079,0.146,0.538,0.2,0.357,0.129,0.667,0.095,0.385,0.385,0.093,0.317,0.2	0.0,0.0,0.2,0.034,0.053,0.095,0.148,0.118,0.014,0.267,0.182,0.009,0.043	0.187
134168	GPCPD1	GPCPD1	chr20	-	5590285	5590457	5585009	5585086	5591487	5591652	134168	12,16,174,9,28,56,98,4,99,11,12,8,10	41,38,54,16,18,132,19,19,60,8,44,14,14	1,0,2,4,3,18,14,4,2,12,6,1,2	32,4,4,43,9,38,26,15,72,11,9,57,11	148	74	5.4221e-09	8.65742e-07	0.128,0.174,0.617,0.22,0.438,0.175,0.721,0.095,0.452,0.407,0.12,0.222,0.263	0.015,0.0,0.2,0.044,0.143,0.191,0.212,0.118,0.014,0.353,0.25,0.009,0.083	0.185
134170	GPCPD1	GPCPD1	chr20	-	5590285	5590601	5585009	5585086	5591487	5591652	134170	7,13,126,8,20,39,76,4,63,10,10,8,7	41,38,54,16,18,132,19,19,60,8,44,14,14	0,0,2,3,1,9,9,4,2,8,4,1,1	32,4,4,43,9,38,26,15,72,11,9,57,11	148	74	2.74569e-12	9.11188e-10	0.079,0.146,0.538,0.2,0.357,0.129,0.667,0.095,0.344,0.385,0.102,0.222,0.2	0.0,0.0,0.2,0.034,0.053,0.106,0.148,0.118,0.014,0.267,0.182,0.009,0.043	0.176
134286	MYL9	MYL9	chr20	+	35176529	35176627	35173261	35173471	35177479	35179849	134286	5,6,1,12,7,6,4,4,5,10,4,4,2	67,61,16,70,3,38,23,38,28,47,35,27,20	95,2,1,2,0,8,11,4,364,15,3,138,1	70,11,2,3,4,23,10,13,255,16,12,153,10	148	74	3.58676e-10	7.49032e-08	0.036,0.047,0.03,0.079,0.538,0.073,0.08,0.05,0.082,0.096,0.054,0.069,0.048	0.404,0.083,0.2,0.25,0.0,0.148,0.355,0.133,0.416,0.319,0.111,0.311,0.048	-0.115
134287	MYL9	MYL9	chr20	+	35176529	35176700	35173261	35173471	35177479	35179849	134287	5,6,1,12,7,6,4,4,5,10,4,4,2	67,61,16,70,3,38,23,38,28,47,35,27,20	95,2,1,2,0,10,11,4,364,15,3,139,1	70,11,2,3,4,23,10,13,255,16,12,153,10	148	74	1.6852e-10	3.80985e-08	0.036,0.047,0.03,0.079,0.538,0.073,0.08,0.05,0.082,0.096,0.054,0.069,0.048	0.404,0.083,0.2,0.25,0.0,0.179,0.355,0.133,0.416,0.319,0.111,0.312,0.048	-0.118
134288	MYL9	MYL9	chr20	+	35176585	35176596	35173261	35173471	35177479	35179849	134288	127,150,51,236,105,159,36,106,43,193,88,22,36	67,61,16,70,3,38,23,38,28,47,35,27,20	1536,47,11,12,15,221,249,102,7339,366,50,3275,15	70,11,2,3,4,23,10,13,255,16,12,153,10	85	74	0	0	0.623,0.682,0.735,0.746,0.968,0.785,0.577,0.708,0.572,0.781,0.686,0.415,0.61	0.95,0.788,0.827,0.777,0.766,0.893,0.956,0.872,0.962,0.952,0.784,0.949,0.566	-0.166
134320	PNPO	PNPO	chr17	+	46022963	46022978	46021981	46022081	46023226	46023355	134320	39,49,17,9,21,14,38,8,41,11,27,2,22	11,14,11,0,14,10,2,1,14,9,1,0,6	11,20,11,19,7,16,17,22,7,11,7,13,6	1,3,0,3,0,4,5,1,0,9,0,0,0	89	74	0.00149386	0.0496639	0.747,0.744,0.562,1.0,0.555,0.538,0.94,0.869,0.709,0.504,0.957,1.0,0.753	0.901,0.847,1.0,0.84,1.0,0.769,0.739,0.948,1.0,0.504,1.0,1.0,1.0	-0.128
134333	AGO4	AGO4	chr1	+	36298037	36298169	36297657	36297786	36299590	36299775	134333	79,28,57,20,37,28,47,16,48,34,55,20,43	15,7,7,3,2,1,6,3,12,4,10,3,8	47,20,10,52,17,86,38,40,128,18,32,73,40	0,2,0,15,0,5,0,6,2,0,0,7,3	148	74	1.19591e-05	0.000772681	0.725,0.667,0.803,0.769,0.902,0.933,0.797,0.727,0.667,0.81,0.733,0.769,0.729	1.0,0.833,1.0,0.634,1.0,0.896,1.0,0.769,0.97,1.0,1.0,0.839,0.87	-0.137
134335	AGO4	AGO4	chr1	+	36298047	36298171	36297657	36297786	36299590	36299775	134335	78,24,58,21,49,32,66,25,50,49,40,20,56	15,7,7,3,2,1,6,3,12,4,10,3,8	59,40,16,45,20,58,32,43,161,26,38,80,44	0,2,0,15,0,5,0,6,2,0,0,7,3	148	74	2.51247e-05	0.00147223	0.722,0.632,0.806,0.778,0.925,0.941,0.846,0.806,0.676,0.86,0.667,0.769,0.778	1.0,0.909,1.0,0.6,1.0,0.853,1.0,0.782,0.976,1.0,1.0,0.851,0.88	-0.127
134900	DENND6B	DENND6B	chr22	-	50752816	50752923	50752635	50752701	50753033	50753129	134900	33,13,45,29,14,75,58,20,22,47,33,4,9	3,0,3,1,7,9,3,3,4,17,0,1,1	12,12,16,26,10,34,14,18,37,5,11,21,8	0,2,0,0,1,0,0,1,0,1,0,1,1	148	74	1.73717e-12	6.04514e-10	0.846,1.0,0.882,0.935,0.5,0.806,0.906,0.769,0.733,0.58,1.0,0.667,0.818	1.0,0.75,1.0,1.0,0.833,1.0,1.0,0.9,1.0,0.714,1.0,0.913,0.8	-0.113
135074	CDC42BPB	CDC42BPB	chr14	-	103420534	103420611	103418834	103418940	103420938	103421025	135074	282,137,250,106,273,197,259,105,266,190,519,237,219	234,75,186,65,142,95,176,68,127,67,163,206,119	159,110,54,511,77,335,89,153,294,115,111,326,132	44,47,15,186,18,171,45,44,112,60,28,129,67	148	74	7.88952e-05	0.00398379	0.376,0.477,0.402,0.449,0.49,0.509,0.424,0.436,0.512,0.586,0.614,0.365,0.479	0.644,0.539,0.643,0.579,0.681,0.495,0.497,0.635,0.568,0.489,0.665,0.558,0.496	-0.105
135179	GALK1	GALK1	chr17	-	73754440	73754453	73753974	73754208	73754529	73754680	135179	26,37,7,12,13,14,12,27,3,11,11,15,6	0,1,2,3,2,5,4,4,1,8,1,3,0	3,2,4,1,4,6,10,5,4,2,9,4,10	2,0,0,0,0,0,2,0,0,0,1,0,3	87	74	1.91253e-09	3.4008e-07	1.0,0.969,0.749,0.773,0.847,0.704,0.718,0.852,0.718,0.539,0.903,0.81,1.0	0.561,1.0,1.0,1.0,1.0,1.0,0.81,1.0,1.0,1.0,0.884,1.0,0.739	-0.109
138266	DDX42	DDX42	chr17	+	61876839	61876985	61875397	61875459	61877827	61877977	138266	148,116,102,60,184,102,101,66,170,102,182,187,77	6,28,22,2,24,12,21,10,27,4,12,58,13	105,54,60,243,53,154,61,61,190,79,76,170,59	1,1,6,19,5,9,3,0,7,6,2,5,8	148	74	1.73479e-09	3.1055e-07	0.925,0.674,0.699,0.938,0.793,0.81,0.706,0.767,0.759,0.927,0.883,0.617,0.748	0.981,0.964,0.833,0.865,0.841,0.895,0.91,1.0,0.931,0.868,0.95,0.944,0.787	-0.117
138267	DDX42	DDX42	chr17	+	61876918	61876985	61875397	61875459	61877827	61877977	138267	148,116,102,60,184,99,100,66,169,101,182,187,77	6,28,22,2,24,12,21,10,27,4,12,58,13	105,54,59,242,53,154,60,61,190,75,76,170,59	1,1,6,19,5,9,3,0,7,6,2,5,8	141	74	1.10083e-09	2.05839e-07	0.928,0.685,0.709,0.94,0.801,0.812,0.714,0.776,0.767,0.93,0.888,0.629,0.757	0.982,0.966,0.838,0.87,0.848,0.9,0.913,1.0,0.934,0.868,0.952,0.947,0.795	-0.114
138268	DDX42	DDX42	chr17	+	61876957	61876985	61875397	61875459	61877827	61877977	138268	94,78,67,34,129,52,67,44,101,67,132,115,49	6,28,22,2,24,12,21,10,27,4,12,58,13	71,37,44,160,36,108,43,44,130,53,55,102,41	1,1,6,19,5,9,3,0,7,6,2,5,8	102	74	5.87881e-10	1.16249e-07	0.919,0.669,0.688,0.925,0.796,0.759,0.698,0.761,0.731,0.924,0.889,0.59,0.732	0.981,0.964,0.842,0.859,0.839,0.897,0.912,1.0,0.931,0.865,0.952,0.937,0.788	-0.13
138553	MYH11	MYH11	chr16	-	15802656	15802698	15796991	15797980	15808765	15808938	138553	266,25,79,528,363,449,5,25,5,264,28,1,1	433,432,94,720,347,883,123,177,45,997,139,47,29	10007,141,47,10,52,919,1049,357,64821,1471,279,18345,24	15761,232,133,67,97,1561,945,619,65039,1233,432,22887,52	116	74	4.62285e-09	7.48395e-07	0.282,0.036,0.349,0.319,0.4,0.245,0.025,0.083,0.066,0.145,0.114,0.013,0.022	0.288,0.279,0.184,0.087,0.255,0.273,0.415,0.269,0.389,0.432,0.292,0.338,0.227	-0.125
138559	MYH11	MYH11	chr16	-	15802659	15802696	15796991	15797980	15808765	15808938	138559	171,8,55,458,213,290,5,9,5,152,14,2,1	433,432,94,720,347,883,123,177,45,997,139,47,29	6956,106,40,14,26,608,863,234,44874,1107,213,13016,15	15761,232,133,67,97,1561,945,619,65039,1233,432,22887,52	111	74	2.02283e-12	6.92912e-10	0.208,0.012,0.281,0.298,0.29,0.18,0.026,0.033,0.069,0.092,0.063,0.028,0.022	0.227,0.233,0.167,0.122,0.152,0.206,0.378,0.201,0.315,0.374,0.247,0.275,0.161	-0.112
138567	MYH11	MYH11	chr16	-	15802659	15802700	15796991	15797980	15808765	15808938	138567	192,8,57,504,233,328,5,10,5,169,16,2,1	433,432,94,720,347,883,123,177,45,997,139,47,29	7790,117,45,17,34,697,950,264,50302,1267,242,14668,16	15761,232,133,67,97,1561,945,619,65039,1233,432,22887,52	115	74	2.09721e-13	8.68623e-11	0.222,0.012,0.281,0.311,0.302,0.193,0.025,0.035,0.067,0.098,0.069,0.027,0.022	0.241,0.245,0.179,0.14,0.184,0.223,0.393,0.215,0.332,0.398,0.265,0.292,0.165	-0.124
138568	MYH11	MYH11	chr16	-	15802659	15803098	15796991	15797980	15808765	15808938	138568	214,8,61,534,268,365,6,10,6,209,19,3,2	433,432,94,720,347,883,123,177,45,997,139,47,29	8647,133,50,17,36,763,1061,283,55347,1373,259,16195,19	15761,232,133,67,97,1561,945,619,65039,1233,432,22887,52	148	74	2.30926e-14	1.15883e-11	0.198,0.009,0.245,0.271,0.279,0.171,0.024,0.027,0.062,0.095,0.064,0.031,0.033	0.215,0.223,0.158,0.113,0.157,0.196,0.36,0.186,0.298,0.358,0.231,0.261,0.154	-0.108
139266	LOC100130027	LOC100130027	chr8	-	146039700	146039829	146038575	146038693	146041344	146041493	139266	4,3,10,3,7,8,2,6,3,2,10,4,0	2,5,0,0,7,6,2,1,3,2,5,2,1	8,3,1,4,1,2,2,6,12,3,2,10,3	1,0,2,0,1,0,0,0,0,5,1,0,0	148	74	2.20452e-09	3.861e-07	0.5,0.231,1.0,1.0,0.333,0.4,0.333,0.75,0.333,0.333,0.5,0.5,0.0	0.8,1.0,0.2,1.0,0.333,1.0,1.0,1.0,1.0,0.231,0.5,1.0,1.0	-0.296
139557	MTCL1	MTCL1	chr18	+	8793000	8793118	8785933	8786089	8796229	8796460	139557	0,1,6,0,3,2,33,0,0,4,0,20,2	20,10,27,9,26,5,347,13,6,19,24,84,70	62,3,1,4,0,6,1,3,70,3,5,48,0	26,5,3,43,1,13,5,7,18,6,0,17,4	148	74	7.81051e-07	7.00103e-05	0.0,0.048,0.1,0.0,0.055,0.167,0.045,0.0,0.0,0.095,0.0,0.106,0.014	0.544,0.231,0.143,0.044,0.0,0.188,0.091,0.176,0.66,0.2,1.0,0.585,0.0	-0.249
139558	MTCL1	MTCL1	chr18	+	8793025	8793118	8785933	8786089	8796229	8796460	139558	0,1,6,0,3,2,34,0,0,4,0,20,2	20,10,27,9,26,5,347,13,6,19,24,84,70	61,3,1,4,0,6,1,3,70,3,5,44,0	26,5,3,43,1,13,5,7,18,6,0,17,4	148	74	9.57784e-07	8.36765e-05	0.0,0.048,0.1,0.0,0.055,0.167,0.047,0.0,0.0,0.095,0.0,0.106,0.014	0.54,0.231,0.143,0.044,0.0,0.188,0.091,0.176,0.66,0.2,1.0,0.564,0.0	-0.247
139698	LOC101929709	LOC101929709	chr8	-	90737733	90737869	90736856	90737194	90769272	90769939	139698	14,22,15,4,17,6,7,1,20,7,9,12,4	4,3,0,5,0,0,3,0,4,5,2,0,0	14,6,1,3,4,8,4,7,36,5,11,21,7	0,0,0,1,0,0,0,0,0,1,0,0,1	148	74	3.61048e-10	7.5314e-08	0.636,0.786,1.0,0.286,1.0,1.0,0.538,1.0,0.714,0.412,0.692,1.0,1.0	1.0,1.0,1.0,0.6,1.0,1.0,1.0,1.0,1.0,0.714,1.0,1.0,0.778	-0.156
139702	LOC101929709	LOC101929709	chr8	-	90737745	90737945	90736856	90737194	90769272	90769939	139702	18,20,14,2,13,11,9,4,14,18,11,4,2	4,3,0,5,0,0,3,0,4,5,2,0,0	12,1,2,6,2,10,2,1,22,1,5,11,8	0,0,0,1,0,0,0,0,0,1,0,0,1	148	74	3.20331e-09	5.37273e-07	0.692,0.769,1.0,0.167,1.0,1.0,0.6,1.0,0.636,0.643,0.733,1.0,1.0	1.0,1.0,1.0,0.75,1.0,1.0,1.0,1.0,1.0,0.333,1.0,1.0,0.8	-0.126
140474	ARAP1	ARAP1	chr11	-	72432894	72433386	72425196	72425366	72437664	72438217	140474	164,42,69,26,111,112,101,60,78,56,158,84,87	242,154,34,10,39,33,53,34,88,28,47,41,38	62,43,30,163,23,166,62,58,92,69,66,93,132	13,4,1,42,2,17,21,14,22,16,6,35,17	148	74	8.10778e-11	1.95779e-08	0.253,0.12,0.504,0.565,0.587,0.629,0.488,0.469,0.307,0.5,0.627,0.506,0.534	0.705,0.843,0.938,0.66,0.852,0.83,0.596,0.674,0.676,0.683,0.846,0.571,0.795	-0.275
141123	TMEM141	TMEM141	chr9	+	139686077	139686344	139685795	139685876	139686702	139686810	141123	50,49,4,10,9,24,32,1,11,8,19,27,29	1,3,0,0,2,4,4,0,0,0,4,3,2	5,3,1,47,7,12,11,11,3,12,4,4,11	0,0,0,0,0,0,0,0,0,1,0,0,0	148	74	8.75738e-06	0.000589229	0.962,0.891,1.0,1.0,0.692,0.75,0.8,1.0,1.0,1.0,0.704,0.818,0.879	1.0,1.0,1.0,1.0,1.0,1.0,1.0,1.0,1.0,0.857,1.0,1.0,1.0	-0.105
141124	TMEM141	TMEM141	chr9	+	139686077	139686459	139685795	139685876	139686702	139686810	141124	50,49,4,10,9,24,32,1,12,8,19,27,28	1,3,0,0,2,4,4,0,0,0,4,3,2	5,3,1,47,6,12,11,11,3,12,4,4,11	0,0,0,0,0,0,0,0,0,1,0,0,0	148	74	8.71177e-06	0.000586478	0.962,0.891,1.0,1.0,0.692,0.75,0.8,1.0,1.0,1.0,0.704,0.818,0.875	1.0,1.0,1.0,1.0,1.0,1.0,1.0,1.0,1.0,0.857,1.0,1.0,1.0	-0.105
141126	TMEM141	TMEM141	chr9	+	139686077	139686486	139685795	139685876	139686702	139686810	141126	50,49,4,10,11,24,32,1,11,8,19,27,28	1,3,0,0,2,4,4,0,0,0,4,3,2	5,3,1,47,6,12,11,11,3,12,4,4,11	0,0,0,0,0,0,0,0,0,1,0,0,0	148	74	9.02554e-06	0.000604106	0.962,0.891,1.0,1.0,0.733,0.75,0.8,1.0,1.0,1.0,0.704,0.818,0.875	1.0,1.0,1.0,1.0,1.0,1.0,1.0,1.0,1.0,0.857,1.0,1.0,1.0	-0.102
141142	TMEM141	TMEM141	chr9	+	139686207	139686229	139685795	139685876	139686398	139686482	141142	244,213,19,148,91,65,86,42,56,117,137,132,138	29,122,13,55,22,21,44,27,42,16,17,135,30	31,48,52,190,43,112,115,81,19,58,41,27,42	6,7,9,13,8,21,8,17,16,17,2,9,11	96	74	0.000254284	0.0109586	0.866,0.574,0.53,0.675,0.761,0.705,0.601,0.545,0.507,0.849,0.861,0.43,0.78	0.799,0.841,0.817,0.918,0.806,0.804,0.917,0.786,0.478,0.725,0.94,0.698,0.746	-0.122
142142	CZ1P-ASNS	CZ1P-ASNS	chr7	-	97599081	97599157	97566391	97566472	97601446	97601670	142142	81,167,204,209,75,63,184,25,46,42,39,100,61	3,0,6,6,12,8,3,4,1,4,3,3,3	37,26,19,10,30,47,30,25,28,42,27,31,42	8,16,8,0,0,12,1,10,2,4,4,7,2	148	74	7.53613e-07	6.78448e-05	0.931,1.0,0.944,0.946,0.758,0.797,0.968,0.758,0.958,0.84,0.867,0.943,0.91	0.698,0.448,0.543,1.0,1.0,0.662,0.938,0.556,0.875,0.84,0.771,0.689,0.913	0.13
142377	CLSTN1	CLSTN1	chr1	-	9816538	9816568	9811406	9811720	9833329	9833452	142377	24,17,68,12,13,10,10,20,11,20,17,2,7	10,12,66,3,6,26,9,2,3,4,20,20,8	50,3,2,2,4,19,9,7,130,5,14,141,0	1,0,0,15,0,1,0,0,0,3,0,0,4	104	74	5.28383e-11	1.32308e-08	0.631,0.502,0.423,0.74,0.607,0.215,0.442,0.877,0.723,0.781,0.377,0.066,0.384	0.973,1.0,1.0,0.087,1.0,0.931,1.0,1.0,1.0,0.543,1.0,1.0,0.0	-0.29
142788	LOC441242	LOC441242	chr7	-	65205857	65206111	65192027	65192081	65215869	65215911	142788	2,3,3,12,4,4,4,2,4,3,3,4,3	7,14,10,9,11,23,23,9,18,11,14,4,17	12,3,3,3,3,8,1,3,24,1,5,18,3	5,8,5,12,4,15,4,2,23,1,5,13,9	148	74	0.000312926	0.0130552	0.125,0.097,0.13,0.4,0.154,0.08,0.08,0.1,0.1,0.12,0.097,0.333,0.081	0.545,0.158,0.231,0.111,0.273,0.211,0.111,0.429,0.343,0.333,0.333,0.409,0.143	-0.133
143877	RPL32	RPL32	chr3	-	12881660	12881840	12880847	12881029	12882992	12883081	143877	30,14,4,35,62,27,16,14,17,18,19,15,22	0,1,1,2,9,11,4,2,2,1,4,6,1	18,9,15,28,9,20,23,16,35,47,6,25,16	0,1,0,0,0,1,4,0,2,3,0,4,2	148	74	2.80394e-05	0.00161767	1.0,0.875,0.667,0.897,0.775,0.551,0.667,0.778,0.81,0.9,0.704,0.556,0.917	1.0,0.818,1.0,1.0,1.0,0.909,0.742,1.0,0.897,0.887,1.0,0.758,0.8	-0.132
143910	VEZF1	VEZF1	chr17	-	56062614	56062826	56060059	56060754	56063345	56063505	143910	18,6,13,1,17,11,13,3,17,7,7,7,2	2,2,2,0,1,3,5,0,3,0,4,1,2	1,4,3,2,1,8,1,2,10,2,5,10,2	0,0,0,0,0,0,0,0,1,1,0,2,3	148	74	1.18976e-07	1.34981e-05	0.818,0.6,0.765,1.0,0.895,0.647,0.565,1.0,0.739,1.0,0.467,0.778,0.333	1.0,1.0,1.0,1.0,1.0,1.0,1.0,1.0,0.833,0.5,1.0,0.714,0.25	-0.13
143939	PEX26	PEX26	chr22	+	18567972	18568024	18566202	18566498	18570737	18588162	143939	180,59,57,53,42,44,24,35,43,59,166,70,61	75,46,55,39,26,73,24,24,34,23,69,53,27	33,33,13,133,15,73,28,19,76,37,18,59,60	11,11,6,53,11,50,8,4,11,15,8,27,37	126	74	0.000901599	0.0322611	0.585,0.43,0.378,0.444,0.487,0.261,0.37,0.461,0.426,0.601,0.586,0.437,0.57	0.638,0.638,0.56,0.596,0.445,0.462,0.673,0.736,0.802,0.592,0.569,0.562,0.488	-0.133
144242	ATAD3B	ATAD3B	chr1	+	1413130	1413228	1412653	1412730	1414023	1414125	144242	41,18,44,2,20,27,9,16,17,28,9,6,21	4,28,6,1,2,3,11,9,10,3,4,16,4	9,7,5,9,2,17,10,10,5,13,11,21,17	0,8,0,1,0,1,0,0,0,5,0,1,2	148	74	1.41772e-05	0.000894874	0.837,0.243,0.786,0.5,0.833,0.818,0.29,0.471,0.459,0.824,0.529,0.158,0.724	1.0,0.304,1.0,0.818,1.0,0.895,1.0,1.0,1.0,0.565,1.0,0.913,0.81	-0.295
144243	ATAD3B	ATAD3B	chr1	+	1413130	1413587	1412653	1412730	1414023	1414125	144243	40,15,40,2,19,28,9,17,17,26,8,7,22	4,28,6,1,2,3,11,9,10,3,4,16,4	9,7,4,7,2,16,10,10,5,13,11,21,13	0,8,0,1,0,1,0,0,0,5,0,1,2	148	74	2.31884e-05	0.00137203	0.833,0.211,0.769,0.5,0.826,0.824,0.29,0.486,0.459,0.812,0.5,0.179,0.733	1.0,0.304,1.0,0.778,1.0,0.889,1.0,1.0,1.0,0.565,1.0,0.913,0.765	-0.292
144328	LRRC14	LRRC14	chr8	+	145744132	145744199	145743375	145743425	145745084	145745438	144328	6,2,26,10,27,32,13,0,19,15,9,28,7	4,9,6,1,20,20,20,2,6,5,14,10,3	1,0,0,3,0,3,5,0,5,7,2,1,3	4,4,3,6,3,7,8,7,10,7,2,7,8	141	74	2.38516e-07	2.46765e-05	0.44,0.104,0.695,0.84,0.415,0.456,0.254,0.0,0.624,0.612,0.252,0.595,0.55	0.116,0.0,0.0,0.208,0.0,0.184,0.247,0.0,0.208,0.344,0.344,0.07,0.164	0.304
146681	ZNF490	ZNF490	chr19	-	12720683	12720788	12719971	12720016	12721377	12721627	146681	16,4,7,8,4,2,10,3,9,0,6,15,0	7,5,3,0,13,10,10,5,7,11,20,7,11	0,1,1,1,0,3,6,0,3,0,1,1,4	4,1,0,15,1,10,3,10,3,10,3,7,4	148	74	0.00045061	0.0177831	0.533,0.286,0.538,1.0,0.133,0.091,0.333,0.231,0.391,0.0,0.13,0.517,0.0	0.0,0.333,1.0,0.032,0.0,0.13,0.5,0.0,0.333,0.0,0.143,0.067,0.333	0.101
146706	ATXN7L1	ATXN7L1	chr7	-	105516257	105516320	105429049	105429154	105516823	105517031	146706	31,8,37,8,16,23,35,17,17,22,22,26,11	6,0,6,1,11,3,8,2,1,0,6,1,2	5,9,1,18,7,24,8,5,17,5,9,8,6	0,1,0,4,0,3,0,0,0,0,2,0,1	137	74	1.09253e-07	1.25169e-05	0.736,1.0,0.769,0.812,0.44,0.805,0.703,0.821,0.902,1.0,0.664,0.934,0.748	1.0,0.829,1.0,0.709,1.0,0.812,1.0,1.0,1.0,1.0,0.709,1.0,0.764	-0.115
146867	CAMLG	CAMLG	chr5	+	134076755	134077213	134074237	134074482	134086448	134087843	146867	6,15,3,5,17,6,2,13,5,4,5,6,9	3,7,1,10,20,6,10,15,15,6,18,6,12	4,0,3,2,3,3,2,3,5,9,2,7,6	7,10,2,29,3,11,7,5,32,18,4,22,11	148	74	0.000518035	0.0200151	0.5,0.517,0.6,0.2,0.298,0.333,0.091,0.302,0.143,0.25,0.122,0.333,0.273	0.222,0.0,0.429,0.033,0.333,0.12,0.125,0.231,0.072,0.2,0.2,0.137,0.214	0.127
146869	CAMLG	CAMLG	chr5	+	134077155	134077213	134074237	134074482	134086448	134087843	146869	6,12,2,4,11,6,2,9,6,4,6,6,8	3,7,1,10,20,6,10,15,15,6,18,6,12	2,0,2,2,3,2,2,3,5,9,2,6,6	7,10,2,29,3,11,7,5,32,18,4,22,11	132	74	0.000502359	0.0194846	0.529,0.49,0.529,0.183,0.236,0.359,0.101,0.252,0.183,0.272,0.157,0.359,0.272	0.138,0.0,0.359,0.037,0.359,0.092,0.138,0.252,0.081,0.219,0.219,0.133,0.234	0.128
147127	LINC00680-GUSBP4	LINC00680-GUSBP4	chr6	-	58275150	58275346	58256381	58256569	58285305	58285389	147127	2,2,4,2,0,3,2,1,1,3,4,1,9	2,4,13,0,5,2,2,0,6,10,8,0,3	3,1,0,3,1,0,0,0,2,2,0,2,0	6,5,3,6,3,8,7,2,10,4,4,17,3	148	74	7.78977e-05	0.00394339	0.333,0.2,0.133,1.0,0.0,0.429,0.333,1.0,0.077,0.13,0.2,1.0,0.6	0.2,0.091,0.0,0.2,0.143,0.0,0.0,0.0,0.091,0.2,0.0,0.056,0.0	0.343
148410	GMDS-DT	GMDS-DT	chr6	+	2269931	2270033	2263834	2263918	2398810	2399012	148410	10,3,4,3,6,4,11,6,7,3,6,5,3	1,0,0,0,1,0,0,0,1,1,7,1,0	10,8,8,15,6,7,1,9,8,1,7,6,9	3,3,0,1,3,4,0,1,3,0,4,6,0	148	74	3.62105e-06	0.000268691	0.833,1.0,1.0,1.0,0.75,1.0,1.0,1.0,0.778,0.6,0.3,0.714,1.0	0.625,0.571,1.0,0.882,0.5,0.467,1.0,0.818,0.571,1.0,0.467,0.333,1.0	0.134
148722	MFSD14C	MFSD14C	chr9	-	99706272	99706367	99705194	99705436	99711836	99711964	148722	4,4,7,7,7,0,3,2,73,11,2,1,2	1,14,8,8,22,6,8,9,1,5,12,13,4	14,3,13,2,25,5,5,16,40,4,22,32,2	1,3,0,9,2,6,0,4,3,10,4,3,3	148	74	2.01481e-05	0.00121571	0.667,0.125,0.304,0.304,0.137,0.0,0.158,0.1,0.973,0.524,0.077,0.037,0.2	0.875,0.333,1.0,0.1,0.862,0.294,1.0,0.667,0.87,0.167,0.733,0.842,0.25	-0.337
148942	CCDC153	CCDC153	chr11	-	119064304	119064595	119063860	119063953	119065632	119065704	148942	6,13,4,4,1,8,2,2,4,9,1,6,1	6,6,4,2,4,2,3,0,8,1,1,0,1	3,5,7,4,2,4,3,2,4,0,5,4,3	3,0,3,2,0,0,1,0,1,1,0,0,2	148	74	7.10829e-05	0.00364266	0.333,0.52,0.333,0.5,0.111,0.667,0.25,1.0,0.2,0.818,0.333,1.0,0.333	0.333,1.0,0.538,0.5,1.0,1.0,0.6,1.0,0.667,0.0,1.0,1.0,0.429	-0.205
149196	WDR90	WDR90	chr16	+	701823	702218	701643	701747	702466	702535	149196	23,4,51,10,21,26,30,9,5,28,39,11,26	3,3,10,1,0,2,4,1,3,3,1,11,8	9,6,1,22,3,31,8,10,7,10,5,11,11	0,1,0,2,0,0,0,0,0,0,2,0,3	148	74	7.60834e-11	1.84197e-08	0.793,0.4,0.718,0.833,1.0,0.867,0.789,0.818,0.455,0.824,0.951,0.333,0.619	1.0,0.75,1.0,0.846,1.0,1.0,1.0,1.0,1.0,1.0,0.556,1.0,0.647	-0.185
149197	WDR90	WDR90	chr16	+	701826	702218	701643	701747	702466	702535	149197	36,13,49,15,25,39,26,4,9,31,28,15,42	3,3,10,1,0,2,4,1,3,3,1,11,8	5,9,5,27,3,23,8,11,9,6,11,10,9	0,1,0,2,0,0,0,0,0,0,2,0,3	148	74	8.2061e-11	1.97897e-08	0.857,0.684,0.71,0.882,1.0,0.907,0.765,0.667,0.6,0.838,0.933,0.405,0.724	1.0,0.818,1.0,0.871,1.0,1.0,1.0,1.0,1.0,1.0,0.733,1.0,0.6	-0.158
149211	WDR90	WDR90	chr16	+	704841	705147	703745	703803	705306	705468	149211	51,15,64,12,36,59,45,23,41,63,70,38,99	9,4,22,2,5,9,9,0,7,7,6,17,14	21,26,11,65,3,52,10,21,15,16,13,27,46	1,3,0,0,0,1,2,1,3,4,0,0,5	148	74	1.64851e-07	1.78799e-05	0.739,0.652,0.593,0.75,0.783,0.766,0.714,1.0,0.745,0.818,0.854,0.528,0.78	0.913,0.812,1.0,1.0,1.0,0.963,0.714,0.913,0.714,0.667,1.0,1.0,0.821	-0.138
149212	WDR90	WDR90	chr16	+	705115	705147	703745	703803	705306	705468	149212	21,4,32,5,13,26,18,9,23,23,39,11,44	9,4,22,2,5,9,9,0,7,7,6,17,14	8,10,3,35,1,23,7,9,10,5,9,10,15	1,3,0,0,0,1,2,1,3,4,0,0,5	106	74	2.30984e-05	0.001368	0.62,0.411,0.504,0.636,0.645,0.669,0.583,1.0,0.696,0.696,0.819,0.311,0.687	0.848,0.699,1.0,1.0,1.0,0.941,0.71,0.863,0.699,0.466,1.0,1.0,0.677	-0.202
149899	ARPC4-TTLL3	ARPC4-TTLL3	chr3	+	9867447	9867632	9862229	9862425	9868680	9868924	149899	94,41,55,14,42,35,27,39,26,110,35,7,15	7,14,3,3,11,6,3,13,10,9,4,4,0	59,33,14,35,17,151,15,51,46,33,31,84,38	0,3,1,2,0,2,4,0,3,7,0,3,2	148	74	2.86743e-08	3.79958e-06	0.87,0.594,0.902,0.7,0.656,0.745,0.818,0.6,0.565,0.859,0.814,0.467,1.0	1.0,0.846,0.875,0.897,1.0,0.974,0.652,1.0,0.885,0.702,1.0,0.933,0.905	-0.16
149900	ARPC4-TTLL3	ARPC4-TTLL3	chr3	+	9867488	9867632	9862229	9862425	9868680	9868924	149900	93,43,55,14,42,35,27,37,26,111,36,8,15	7,14,3,3,11,6,3,13,10,9,4,4,0	60,33,14,35,17,151,15,51,46,33,31,84,39	0,3,1,2,0,2,4,0,3,7,0,3,2	148	74	2.4126e-08	3.25127e-06	0.869,0.606,0.902,0.7,0.656,0.745,0.818,0.587,0.565,0.86,0.818,0.5,1.0	1.0,0.846,0.875,0.897,1.0,0.974,0.652,1.0,0.885,0.702,1.0,0.933,0.907	-0.157
149901	ARPC4-TTLL3	ARPC4-TTLL3	chr3	+	9867517	9867632	9862229	9862425	9868680	9868924	149901	93,41,55,14,42,35,27,37,26,110,35,7,15	7,14,3,3,11,6,3,13,10,9,4,4,0	59,34,14,35,17,151,15,51,46,33,31,84,38	0,3,1,2,0,2,4,0,3,7,0,3,2	148	74	2.52992e-08	3.39831e-06	0.869,0.594,0.902,0.7,0.656,0.745,0.818,0.587,0.565,0.859,0.814,0.467,1.0	1.0,0.85,0.875,0.897,1.0,0.974,0.652,1.0,0.885,0.702,1.0,0.933,0.905	-0.161
150197	TRMT2B	TRMT2B	chrX	-	100306538	100306722	100306239	100306355	100306805	100307100	150197	6,9,16,14,6,19,13,6,6,6,13,22,9	0,0,1,0,0,0,2,0,1,1,0,0,0	8,2,3,19,6,1,0,11,8,4,6,12,8	0,1,2,4,0,0,1,4,0,1,3,3,0	148	74	0.000126155	0.00599689	1.0,1.0,0.889,1.0,1.0,1.0,0.765,1.0,0.75,0.75,1.0,1.0,1.0	1.0,0.5,0.429,0.704,1.0,1.0,0.0,0.579,1.0,0.667,0.5,0.667,1.0	0.239
151360	SNX30	SNX30	chr9	+	115566328	115566445	115513039	115513437	115567055	115567247	151360	22,5,17,5,24,2,22,9,0,7,0,11,6	85,20,28,5,24,17,44,8,32,21,37,14,13	0,1,1,0,0,0,0,0,0,6,1,0,15	1,14,6,31,6,36,12,15,17,7,3,5,10	148	74	6.52915e-07	5.98797e-05	0.115,0.111,0.233,0.333,0.333,0.056,0.2,0.36,0.0,0.143,0.0,0.282,0.188	0.0,0.034,0.077,0.0,0.0,0.0,0.0,0.0,0.0,0.3,0.143,0.0,0.429	0.105
151660	EFHD2	EFHD2	chr1	+	15753645	15753666	15752366	15752514	15755088	15756835	151660	125,187,190,103,115,107,430,134,270,186,244,162,387	22,122,67,11,3,32,128,13,86,14,34,73,43	60,103,63,245,46,295,48,97,59,54,58,44,204	4,10,0,14,0,11,4,3,14,5,1,6,15	95	74	3.15747e-13	1.26734e-10	0.816,0.544,0.688,0.879,0.968,0.723,0.724,0.889,0.71,0.912,0.848,0.634,0.875	0.921,0.889,1.0,0.932,1.0,0.954,0.903,0.962,0.767,0.894,0.978,0.851,0.914	-0.135
152604	NFATC3	NFATC3	chr16	+	68255133	68255187	68248231	68248335	68260252	68263162	152604	32,8,10,7,3,18,14,11,8,15,6,15,7	18,10,21,22,17,31,9,10,15,18,21,9,8	5,3,1,8,5,0,0,4,5,6,2,9,11	17,7,6,15,4,14,10,15,55,10,3,42,17	128	74	2.637e-05	0.00153323	0.507,0.316,0.216,0.155,0.093,0.251,0.473,0.389,0.236,0.325,0.142,0.491,0.336	0.145,0.199,0.088,0.236,0.42,0.0,0.0,0.134,0.05,0.258,0.278,0.11,0.272	0.134
153109	GALE	GALE	chr1	-	24125379	24125502	24125104	24125220	24125855	24125926	153109	424,308,78,147,123,36,696,41,211,109,215,133,415	31,45,20,5,21,12,91,14,26,10,9,32,30	41,162,59,457,59,642,174,131,13,93,53,13,157	0,9,3,6,4,25,5,6,2,6,3,3,18	148	74	2.82779e-09	4.83213e-07	0.872,0.774,0.661,0.936,0.745,0.6,0.793,0.594,0.802,0.845,0.923,0.675,0.874	1.0,0.9,0.908,0.974,0.881,0.928,0.946,0.916,0.765,0.886,0.898,0.684,0.813	-0.108
153328	PLTP	PLTP	chr20	-	44538580	44538801	44536479	44536543	44539790	44539890	153328	26,40,7,3,3,11,2,15,29,13,3,20,4	9,27,6,8,1,14,4,5,16,2,6,2,2	13,1,11,3,17,5,8,21,15,4,10,110,6	2,2,2,0,5,1,0,3,4,0,5,18,1	148	74	0.000243453	0.010564	0.591,0.426,0.368,0.158,0.6,0.282,0.2,0.6,0.475,0.765,0.2,0.833,0.5	0.765,0.2,0.733,1.0,0.63,0.714,1.0,0.778,0.652,1.0,0.5,0.753,0.75	-0.267
154459	TMEM14A	TMEM14A	chr6	+	52548956	52548963	52546610	52546712	52550807	52551385	154459	11,11,9,6,35,6,5,2,4,2,9,24,5	2,1,2,4,1,2,2,1,1,0,3,2,0	2,3,12,11,1,4,2,4,5,33,8,2,8	0,0,0,0,0,0,1,0,0,0,1,0,0	81	74	2.17363e-05	0.0012989	0.834,0.909,0.804,0.578,0.97,0.733,0.695,0.646,0.785,1.0,0.733,0.916,1.0	1.0,1.0,1.0,1.0,1.0,1.0,0.646,1.0,1.0,1.0,0.88,1.0,1.0	-0.148
154714	PAIP1	PAIP1	chr5	-	43556683	43556783	43555931	43556101	43556920	43557195	154714	174,145,255,78,154,274,468,100,181,69,126,184,114	67,31,86,33,55,134,243,64,66,39,60,81,102	54,45,33,68,38,108,73,57,156,66,67,130,69	55,27,39,56,36,88,21,53,117,35,35,85,28	148	74	0.000613821	0.0230817	0.565,0.7,0.597,0.542,0.583,0.506,0.491,0.439,0.578,0.469,0.512,0.532,0.358	0.329,0.455,0.297,0.378,0.345,0.38,0.635,0.35,0.4,0.485,0.489,0.433,0.552	0.103
154831	SIM2	SIM2	chr21	+	38114017	38114142	38103345	38103452	38115687	38115856	154831	120,29,4,122,31,51,115,6,247,236,349,36,130	8,6,0,10,8,5,14,1,21,9,4,10,14	19,35,24,383,35,250,148,99,1,25,44,1,29	0,0,0,0,1,13,1,2,0,3,0,0,6	148	74	4.07282e-10	8.36924e-08	0.882,0.707,1.0,0.859,0.66,0.836,0.804,0.75,0.855,0.929,0.978,0.643,0.823	1.0,1.0,1.0,1.0,0.946,0.906,0.987,0.961,1.0,0.806,1.0,1.0,0.707	-0.122
155460	PCNX1	PCNX1	chr14	+	71455268	71455416	71443658	71445365	71462457	71462642	155460	53,32,59,9,19,27,57,23,41,23,52,50,17	7,10,10,1,4,4,5,7,7,4,2,0,4	22,26,3,48,3,45,20,21,63,12,14,123,13	1,3,0,3,0,0,0,2,0,5,0,0,1	148	74	7.7575e-10	1.50521e-07	0.791,0.615,0.747,0.818,0.704,0.771,0.851,0.622,0.745,0.742,0.929,1.0,0.68	0.917,0.812,1.0,0.889,1.0,1.0,1.0,0.84,1.0,0.545,1.0,1.0,0.867	-0.143
155466	PCNX1	PCNX1	chr14	+	71455286	71455416	71443658	71445365	71462457	71462642	155466	56,35,66,11,23,25,63,24,42,26,54,55,19	7,10,10,1,4,4,5,7,7,4,2,0,4	23,30,3,53,4,53,23,22,77,15,16,139,15	1,3,0,3,0,0,0,2,0,5,0,0,1	148	74	1.11781e-10	2.61935e-08	0.8,0.636,0.767,0.846,0.742,0.758,0.863,0.632,0.75,0.765,0.931,1.0,0.704	0.92,0.833,1.0,0.898,1.0,1.0,1.0,0.846,1.0,0.6,1.0,1.0,0.882	-0.137
155848	CASC4	CASC4	chr15	+	44695125	44695252	44673003	44673174	44705533	44707956	155848	260,143,82,108,85,113,281,188,160,199,192,59,209	283,171,129,109,51,151,314,134,248,163,240,68,248	96,133,62,307,54,297,23,148,271,47,111,332,130	89,60,46,517,38,231,17,89,135,24,55,172,102	148	74	6.21607e-06	0.000433922	0.315,0.295,0.241,0.331,0.455,0.272,0.309,0.412,0.244,0.379,0.286,0.303,0.296	0.35,0.526,0.403,0.229,0.415,0.391,0.404,0.454,0.501,0.495,0.502,0.491,0.389	-0.109
156796	CD79B	CD79B	chr17	-	62007433	62007883	62007129	62007248	62008694	62008748	156796	26,118,6,40,94,0,18,39,24,49,11,3,13	0,5,0,1,28,1,0,4,3,6,0,1,0	5,1,3,4,4,29,61,12,11,7,5,21,2	0,0,0,1,0,3,4,1,0,2,0,0,0	148	74	0.000588197	0.022287	1.0,0.922,1.0,0.952,0.627,0.0,1.0,0.83,0.8,0.803,1.0,0.6,1.0	1.0,1.0,1.0,0.667,1.0,0.829,0.884,0.857,1.0,0.636,1.0,1.0,1.0	-0.103
157361	FAM13B	FAM13B	chr5	-	137281920	137282000	137281590	137281686	137284643	137284873	157361	54,27,36,14,63,72,62,8,30,58,43,39,20	9,13,12,7,8,21,17,4,4,15,12,22,5	119,28,11,30,13,83,9,39,315,23,22,246,43	2,3,0,7,1,8,2,3,13,4,2,20,9	148	74	4.11821e-10	8.45785e-08	0.75,0.509,0.6,0.5,0.797,0.632,0.646,0.5,0.789,0.659,0.642,0.47,0.667	0.967,0.824,1.0,0.682,0.867,0.838,0.692,0.867,0.924,0.742,0.846,0.86,0.705	-0.204
157429	MLKL	MLKL	chr16	-	74710198	74710323	74709510	74709662	74716548	74716684	157429	12,3,5,2,3,4,4,14,12,32,5,1,2	4,1,1,0,0,1,1,3,3,8,2,0,1	8,4,1,4,2,6,1,8,5,1,1,3,4	0,0,0,0,0,1,0,0,1,0,0,2,1	148	74	9.75037e-10	1.85515e-07	0.6,0.6,0.714,1.0,1.0,0.667,0.667,0.7,0.667,0.667,0.556,1.0,0.5	1.0,1.0,1.0,1.0,1.0,0.75,1.0,1.0,0.714,1.0,1.0,0.429,0.667	-0.171
159342	TGIF1	TGIF1	chr18	+	3452164	3452380	3451590	3451769	3456351	3456578	159342	6,17,11,5,11,16,28,12,15,19,11,23,8	1,4,4,8,4,3,2,1,3,0,15,17,1	15,5,1,11,2,15,1,3,7,1,5,12,7	1,0,0,4,0,1,0,0,0,0,0,2,1	148	74	6.97867e-11	1.7017e-08	0.75,0.68,0.579,0.238,0.579,0.727,0.875,0.857,0.714,1.0,0.268,0.404,0.8	0.882,1.0,1.0,0.579,1.0,0.882,1.0,1.0,1.0,1.0,1.0,0.75,0.778	-0.262
160191	SCRIB	SCRIB	chr8	-	144886639	144886995	144886215	144886326	144887103	144887184	160191	303,127,418,218,231,367,528,131,398,243,439,781,141	1,0,4,2,0,2,0,1,2,3,0,0,0	57,101,59,339,40,237,387,90,46,157,88,62,182	30,0,2,0,0,5,0,6,120,1,1,62,0	148	74	3.77165e-10	7.80637e-08	0.993,1.0,0.981,0.982,1.0,0.989,1.0,0.985,0.99,0.976,1.0,1.0,1.0	0.487,1.0,0.937,1.0,1.0,0.96,1.0,0.882,0.161,0.987,0.978,0.333,1.0	0.167
160192	SCRIB	SCRIB	chr8	-	144886737	144886828	144886215	144886326	144887103	144887184	160192	333,143,407,300,214,380,587,155,507,248,423,645,166	1,0,4,2,0,2,0,1,2,3,0,0,0	58,136,63,312,84,309,417,98,64,157,120,65,199	30,0,2,0,0,5,0,6,120,1,1,62,0	148	74	6.03871e-10	1.19094e-07	0.994,1.0,0.981,0.987,1.0,0.99,1.0,0.987,0.992,0.976,1.0,1.0,1.0	0.492,1.0,0.94,1.0,1.0,0.969,1.0,0.891,0.211,0.987,0.984,0.344,1.0	0.161
161396	FAT1	FAT1	chr4	-	187511521	187511557	187508947	187510374	187516842	187516980	161396	68,80,69,21,17,56,36,86,44,59,21,6,22	1218,1097,1177,633,333,1866,616,302,617,412,1187,377,850	118,15,12,13,6,75,11,27,404,23,3,243,5	68,188,72,1445,67,613,83,106,15,282,232,16,257	110	74	2.02482e-05	0.00122135	0.036,0.047,0.038,0.022,0.033,0.02,0.038,0.161,0.046,0.088,0.012,0.011,0.017	0.539,0.051,0.101,0.006,0.057,0.076,0.082,0.146,0.948,0.052,0.009,0.911,0.013	-0.186
161398	FAT1	FAT1	chr4	-	187511521	187511849	187508947	187510374	187516842	187516980	161398	40,48,34,8,7,33,20,36,13,30,11,5,7	1218,1097,1177,633,333,1866,616,302,617,412,1187,377,850	52,7,1,8,3,41,4,9,191,16,4,129,3	68,188,72,1445,67,613,83,106,15,282,232,16,257	148	74	1.00764e-06	8.73684e-05	0.016,0.021,0.014,0.006,0.01,0.009,0.016,0.056,0.01,0.035,0.005,0.007,0.004	0.277,0.018,0.007,0.003,0.022,0.032,0.024,0.041,0.864,0.028,0.009,0.801,0.006	-0.148
161716	UBE2G1	UBE2G1	chr17	-	4192519	4192703	4186092	4186216	4210315	4210418	161716	6,10,18,12,22,13,25,9,17,6,6,8,12	3,7,4,4,5,9,6,1,2,0,2,1,3	4,3,4,6,9,12,23,4,9,15,1,9,8	1,0,0,0,0,0,0,1,3,0,1,0,0	148	74	2.23155e-14	1.13049e-11	0.5,0.417,0.692,0.6,0.688,0.419,0.676,0.818,0.81,1.0,0.6,0.8,0.667	0.667,1.0,1.0,1.0,1.0,1.0,1.0,0.667,0.6,1.0,0.333,1.0,1.0	-0.198
161729	UBE2G1	UBE2G1	chr17	-	4200011	4200104	4186092	4186216	4210315	4210418	161729	15,14,28,2,16,11,21,5,23,9,10,7,9	3,7,4,4,5,9,6,1,2,0,2,1,3	5,3,3,5,9,10,36,14,30,9,3,16,8	1,0,0,0,0,0,0,1,3,0,1,0,0	148	74	2.22045e-16	1.59919e-13	0.714,0.5,0.778,0.2,0.615,0.379,0.636,0.714,0.852,1.0,0.714,0.778,0.6	0.714,1.0,1.0,1.0,1.0,1.0,1.0,0.875,0.833,1.0,0.6,1.0,1.0	-0.272
161832	HIBCH	HIBCH	chr2	-	191073605	191073635	191068645	191069958	191077681	191077801	161832	63,46,26,40,36,48,66,32,38,27,48,45,109	21,97,10,14,7,10,15,1,14,15,3,9,49	38,26,27,44,19,158,52,53,54,24,52,39,58	0,4,1,4,2,9,1,2,5,7,5,2,7	104	74	3.29933e-11	8.70041e-09	0.681,0.252,0.649,0.67,0.785,0.774,0.758,0.958,0.659,0.562,0.919,0.781,0.613	1.0,0.822,0.951,0.887,0.871,0.926,0.974,0.95,0.885,0.709,0.881,0.933,0.855	-0.199
161966	KIF13B	KIF13B	chr8	-	28932797	28932949	28929136	28929833	28950261	28950395	161966	320,147,86,58,28,61,180,57,216,77,205,135,299	60,28,15,34,6,6,81,11,80,18,27,13,41	83,178,78,176,62,294,47,122,81,16,113,110,144	20,6,8,13,4,32,6,15,12,1,14,45,20	148	74	0.00104144	0.0364659	0.727,0.724,0.741,0.46,0.7,0.836,0.526,0.722,0.574,0.681,0.792,0.839,0.785	0.675,0.937,0.83,0.871,0.886,0.821,0.797,0.803,0.771,0.889,0.801,0.55,0.783	-0.101
161967	KIF13B	KIF13B	chr8	-	28932797	28933154	28929136	28929833	28950261	28950395	161967	314,143,83,55,28,61,178,57,214,76,203,137,300	60,28,15,34,6,6,81,11,80,18,27,13,41	83,179,78,175,63,293,47,122,81,16,113,109,142	20,6,8,13,4,32,6,15,12,1,14,45,20	148	74	0.000943489	0.0335369	0.724,0.719,0.735,0.447,0.7,0.836,0.524,0.722,0.572,0.679,0.79,0.84,0.785	0.675,0.937,0.83,0.871,0.887,0.821,0.797,0.803,0.771,0.889,0.801,0.548,0.78	-0.103
162018	DUS4L	DUS4L	chr7	+	107211572	107211711	107207494	107207631	107215632	107215755	162018	8,1,11,2,12,12,11,1,6,1,8,5,11	0,1,6,5,2,2,0,0,4,2,0,0,0	4,1,4,7,3,3,4,2,10,9,4,11,1	0,0,0,1,0,1,0,0,1,1,0,0,0	148	74	3.25858e-06	0.000244968	1.0,0.333,0.478,0.167,0.75,0.75,1.0,1.0,0.429,0.2,1.0,1.0,1.0	1.0,1.0,1.0,0.778,1.0,0.6,1.0,1.0,0.833,0.818,1.0,1.0,1.0	-0.225
162771	IKBKE	IKBKE	chr1	+	206666598	206666715	206666355	206666452	206667252	206667324	162771	172,62,113,34,109,62,69,95,49,42,63,56,28	51,1,8,8,6,8,19,7,6,0,6,10,1	5,25,6,57,3,80,49,26,8,30,10,5,58	0,0,0,2,0,4,0,0,0,8,0,1,7	148	74	0.000195511	0.00878991	0.628,0.969,0.876,0.68,0.901,0.795,0.645,0.872,0.803,1.0,0.84,0.737,0.933	1.0,1.0,1.0,0.934,1.0,0.909,1.0,1.0,1.0,0.652,1.0,0.714,0.806	-0.103
162862	TANK	TANK	chr2	+	162016500	162016997	161993473	161993574	162036124	162036272	162862	140,139,118,49,231,164,96,48,106,78,132,168,103	12,36,102,10,11,31,18,21,29,13,17,19,17	30,46,13,78,16,105,70,45,57,86,50,87,88	2,4,1,1,4,18,2,3,14,2,9,15,7	148	74	0.000309139	0.0129305	0.854,0.659,0.366,0.71,0.913,0.726,0.727,0.533,0.646,0.75,0.795,0.816,0.752	0.882,0.852,0.867,0.975,0.667,0.745,0.946,0.882,0.671,0.956,0.735,0.744,0.863	-0.118
163417	SERPINH1	SERPINH1	chr11	+	75274771	75274815	75273297	75273423	75277360	75277562	163417	37,24,3,3,5,16,18,8,12,7,10,14,11	7,12,2,0,0,6,6,0,1,3,3,2,7	7,2,1,14,1,7,3,2,22,8,1,5,15	0,0,0,0,0,1,2,0,4,0,0,0,1	118	74	1.31094e-11	3.75771e-09	0.768,0.556,0.485,1.0,1.0,0.626,0.653,1.0,0.883,0.594,0.676,0.814,0.496	1.0,1.0,1.0,1.0,1.0,0.814,0.485,1.0,0.775,1.0,1.0,1.0,0.904	-0.187
163458	RWDD2B	RWDD2B	chr21	-	30380560	30380582	30380081	30380444	30380715	30380942	163458	1,9,7,18,14,15,11,2,14,4,15,8,14	9,14,5,9,15,13,21,6,22,6,14,6,19	3,6,6,22,11,16,10,6,10,8,11,8,1	1,0,2,10,2,1,3,5,5,14,4,7,2	96	74	0.000139541	0.00654379	0.079,0.331,0.519,0.607,0.418,0.471,0.288,0.204,0.329,0.339,0.452,0.507,0.362	0.698,1.0,0.698,0.629,0.809,0.925,0.72,0.481,0.607,0.306,0.679,0.468,0.278	-0.261
163459	RWDD2B	RWDD2B	chr21	-	30380560	30380656	30380081	30380444	30380715	30380942	163459	30,53,36,47,62,61,57,31,49,34,74,19,62	9,14,5,9,15,13,21,6,22,6,14,6,19	15,20,22,82,40,59,31,31,75,22,34,54,22	1,0,2,10,2,1,3,5,5,14,4,7,2	148	74	3.7758e-06	0.000278784	0.625,0.654,0.783,0.723,0.674,0.701,0.576,0.721,0.527,0.739,0.725,0.613,0.62	0.882,1.0,0.846,0.804,0.909,0.967,0.838,0.756,0.882,0.44,0.81,0.794,0.846	-0.161
163869	PSMG1	PSMG1	chr21	-	40551849	40551892	40550374	40550573	40552210	40552362	163869	161,197,75,196,139,80,177,85,151,73,105,69,155	15,55,16,15,23,6,10,11,6,19,4,3,37	34,43,26,125,29,52,62,43,73,106,43,46,31	4,1,2,4,0,1,2,4,1,6,1,3,0	117	74	3.20608e-11	8.47853e-09	0.872,0.694,0.748,0.892,0.793,0.894,0.918,0.83,0.941,0.708,0.943,0.936,0.726	0.843,0.965,0.892,0.952,1.0,0.97,0.951,0.872,0.979,0.918,0.965,0.907,1.0	-0.101
164079	PLXNB1	PLXNB1	chr3	-	48470661	48470751	48466689	48466742	48471416	48471495	164079	72,28,28,26,76,44,71,10,54,63,43,36,11	65,45,40,7,42,36,80,3,21,15,19,28,0	23,15,6,66,2,31,36,13,71,40,14,59,27	3,5,0,26,0,14,4,2,7,14,3,21,8	148	74	0.000408784	0.0163456	0.356,0.237,0.259,0.65,0.475,0.379,0.307,0.625,0.562,0.677,0.531,0.391,1.0	0.793,0.6,1.0,0.559,1.0,0.525,0.818,0.765,0.835,0.588,0.7,0.584,0.628	-0.227
164133	MYH14	MYH14	chr19	+	50727410	50727591	50726503	50726606	50728841	50728934	164133	580,217,208,172,138,59,445,120,440,211,512,222,279	3,2,1,1,0,0,2,0,1,1,1,5,0	16,54,23,422,18,360,176,56,2,141,21,1,322	1,0,1,0,0,0,1,0,57,0,2,54,3	148	74	1.01687e-05	0.000670737	0.99,0.982,0.99,0.989,1.0,1.0,0.991,1.0,0.995,0.991,0.996,0.957,1.0	0.889,1.0,0.92,1.0,1.0,1.0,0.989,1.0,0.017,1.0,0.84,0.009,0.982	0.172
164415	STX16-NPEPL1	STX16-NPEPL1	chr20	+	57244346	57244544	57243042	57243183	57245567	57245659	164415	194,86,142,55,106,227,144,36,156,113,115,56,47	170,59,69,11,31,76,90,36,87,63,27,30,24	53,38,20,124,28,99,48,49,89,37,56,96,67	4,13,1,17,12,48,7,13,17,11,16,24,66	148	74	0.000739591	0.0271422	0.363,0.422,0.507,0.714,0.631,0.599,0.444,0.333,0.473,0.473,0.68,0.483,0.495	0.869,0.594,0.909,0.785,0.538,0.508,0.774,0.653,0.724,0.627,0.636,0.667,0.337	-0.154
166006	ENTR1	ENTR1	chr9	-	139303450	139303519	139301898	139302390	139304325	139304653	166006	63,31,23,27,18,28,66,22,42,35,45,31,52	9,2,1,2,5,8,4,2,3,3,4,3,2	8,11,8,54,10,27,15,11,24,15,9,22,17	0,0,1,2,0,1,1,0,1,0,0,0,2	143	74	9.82869e-12	2.89533e-09	0.784,0.889,0.922,0.875,0.651,0.644,0.895,0.851,0.879,0.858,0.853,0.842,0.931	1.0,1.0,0.805,0.933,1.0,0.933,0.886,1.0,0.925,1.0,1.0,1.0,0.815	-0.109
166017	ENTR1	ENTR1	chr9	-	139304541	139304653	139302277	139302390	139304779	139305066	166017	36,138,27,25,34,38,66,21,93,32,29,54,39	55,37,41,33,74,58,57,37,81,38,76,52,62	3,6,5,14,1,13,7,5,9,16,8,10,11	20,14,5,83,10,42,22,19,47,49,19,57,27	148	74	3.53706e-12	1.14895e-09	0.247,0.651,0.248,0.275,0.187,0.247,0.367,0.221,0.365,0.296,0.16,0.342,0.239	0.07,0.176,0.333,0.078,0.048,0.134,0.137,0.116,0.087,0.14,0.174,0.081,0.169	0.162
166020	ENTR1	ENTR1	chr9	-	139304541	139304685	139302277	139302390	139304779	139305066	166020	35,133,26,23,33,36,64,21,89,28,28,50,37	55,37,41,33,74,58,57,37,81,38,76,52,62	3,4,4,14,1,13,7,5,9,15,8,10,10	20,14,5,83,10,42,22,19,47,49,19,57,27	148	74	7.97473e-13	2.96641e-10	0.241,0.643,0.241,0.258,0.182,0.237,0.36,0.221,0.355,0.269,0.156,0.325,0.23	0.07,0.125,0.286,0.078,0.048,0.134,0.137,0.116,0.087,0.133,0.174,0.081,0.156	0.161
166128	PLEKHG4	PLEKHG4	chr16	+	67322072	67322303	67321800	67321917	67322391	67322507	166128	248,42,76,45,82,15,17,50,125,101,7,25,57	9,0,9,0,3,1,3,1,6,3,3,4,2	12,5,4,18,3,23,5,7,5,11,28,22,15	0,0,0,0,0,0,0,0,0,0,0,1,0	148	74	9.88872e-11	2.34337e-08	0.932,1.0,0.809,1.0,0.932,0.882,0.739,0.962,0.912,0.944,0.538,0.758,0.934	1.0,1.0,1.0,1.0,1.0,1.0,1.0,1.0,1.0,1.0,1.0,0.917,1.0	-0.121
166325	ANKRD11	ANKRD11	chr16	-	89358088	89358175	89357420	89357591	89371613	89371752	166325	60,42,109,19,133,75,55,25,72,60,42,14,9	273,246,234,56,142,207,245,101,463,212,175,121,148	68,30,30,68,31,70,49,55,110,54,65,105,18	80,74,52,150,29,219,62,84,213,77,81,212,89	148	74	5.19007e-12	1.6405e-09	0.099,0.079,0.189,0.145,0.319,0.153,0.101,0.11,0.072,0.124,0.107,0.055,0.03	0.298,0.169,0.224,0.185,0.348,0.138,0.283,0.247,0.205,0.26,0.286,0.198,0.092	-0.104
166328	ANKRD11	ANKRD11	chr16	-	89358088	89358207	89357420	89357591	89371613	89371752	166328	74,54,149,20,173,94,70,28,97,74,50,14,13	273,246,234,56,142,207,245,101,463,212,175,121,148	82,37,33,77,36,83,59,61,127,61,71,134,22	80,74,52,150,29,219,62,84,213,77,81,212,89	148	74	1.03884e-09	1.96052e-07	0.119,0.099,0.241,0.152,0.379,0.185,0.125,0.122,0.095,0.149,0.125,0.055,0.042	0.339,0.2,0.241,0.204,0.383,0.159,0.322,0.266,0.23,0.284,0.305,0.24,0.11	-0.107
166424	PTPN4	PTPN4	chr2	+	120674042	120674266	120672754	120672818	120677644	120677817	166424	33,37,17,4,10,6,18,0,9,6,10,7,6	25,58,25,11,25,21,22,7,23,10,42,27,28	0,5,3,8,2,3,3,1,1,2,1,2,11	16,21,8,40,15,18,7,27,19,19,22,30,23	148	74	3.85689e-09	6.33482e-07	0.398,0.242,0.254,0.154,0.167,0.125,0.29,0.0,0.164,0.231,0.106,0.115,0.097	0.0,0.106,0.158,0.091,0.062,0.077,0.176,0.018,0.026,0.05,0.022,0.032,0.193	0.102
166428	PTPN4	PTPN4	chr2	+	120674198	120674266	120672754	120672818	120677644	120677817	166428	58,38,20,9,13,9,22,0,19,6,14,11,10	25,58,25,11,25,21,22,7,23,10,42,27,28	0,7,4,15,6,11,4,2,2,2,2,3,14	16,21,8,40,15,18,7,27,19,19,22,30,23	142	74	2.94412e-06	0.000224547	0.547,0.255,0.294,0.299,0.213,0.183,0.343,0.0,0.301,0.238,0.148,0.175,0.157	0.0,0.148,0.207,0.163,0.172,0.242,0.229,0.037,0.052,0.052,0.045,0.05,0.241	0.117
166492	COX4I2	COX4I2	chr20	+	30231308	30231338	30227735	30227900	30232570	30232802	166492	6,18,3,3,4,1,8,21,3,5,9,2,10	9,16,5,6,2,8,8,15,2,3,4,4,6	2,1,3,3,2,5,3,3,15,0,2,9,2	0,0,4,2,1,2,2,2,0,1,0,8,0	104	74	0.00146852	0.0489527	0.322,0.445,0.299,0.262,0.587,0.082,0.416,0.499,0.516,0.543,0.616,0.262,0.543	1.0,1.0,0.348,0.516,0.587,0.64,0.516,0.516,1.0,0.0,1.0,0.445,1.0	-0.244
166670	GOLGA2	GOLGA2	chr9	-	131029472	131029538	131028565	131028604	131029736	131029796	166670	166,140,137,71,154,140,167,78,99,136,195,41,151	171,187,99,52,74,99,166,50,207,113,90,66,102	96,82,90,290,96,217,166,127,215,110,122,143,88	43,31,27,60,29,117,45,39,108,38,39,130,41	140	74	3.48433e-10	7.28457e-08	0.339,0.284,0.422,0.419,0.524,0.428,0.347,0.452,0.202,0.389,0.534,0.247,0.439	0.541,0.583,0.638,0.719,0.636,0.495,0.661,0.633,0.513,0.605,0.623,0.368,0.532	-0.194
166672	GOLGA2	GOLGA2	chr9	-	131029472	131029551	131028565	131028604	131029736	131029796	166672	169,145,140,72,160,141,176,79,101,142,198,44,160	171,187,99,52,74,99,166,50,207,113,90,66,102	99,87,97,300,95,227,169,125,222,112,122,144,89	43,31,27,60,29,117,45,39,108,38,39,130,41	148	74	3.76846e-10	7.80411e-08	0.331,0.279,0.414,0.409,0.519,0.416,0.346,0.441,0.196,0.386,0.524,0.25,0.44	0.535,0.584,0.642,0.714,0.621,0.492,0.653,0.616,0.507,0.596,0.61,0.356,0.52	-0.192
167284	PROSER3	PROSER3	chr19	+	36256003	36256077	36255754	36255837	36257668	36257856	167284	185,89,103,41,81,67,125,40,43,68,91,86,124	25,8,7,14,16,10,26,3,6,3,0,10,7	30,27,12,87,12,103,26,25,47,34,16,72,52	3,0,0,1,0,3,2,2,0,6,1,6,2	148	74	7.85726e-07	7.03447e-05	0.787,0.848,0.88,0.594,0.717,0.77,0.706,0.87,0.782,0.919,1.0,0.811,0.899	0.833,1.0,1.0,0.978,1.0,0.945,0.867,0.862,1.0,0.739,0.889,0.857,0.929	-0.101
167755	LYSMD1	LYSMD1	chr1	-	151137554	151137743	151134211	151134576	151138222	151138378	167755	34,12,29,22,17,18,26,3,15,22,22,23,33	10,5,3,11,7,3,12,1,4,0,3,6,7	17,15,8,32,7,23,11,18,24,13,14,69,8	1,0,1,3,1,3,1,0,4,3,0,6,7	148	74	0.00113194	0.0392179	0.63,0.545,0.829,0.5,0.548,0.75,0.52,0.6,0.652,1.0,0.786,0.657,0.702	0.895,1.0,0.8,0.842,0.778,0.793,0.846,1.0,0.75,0.684,1.0,0.852,0.364	-0.145
167756	LYSMD1	LYSMD1	chr1	-	151137554	151137753	151134211	151134576	151138222	151138378	167756	35,12,29,20,17,18,26,3,15,22,22,23,32	10,5,3,11,7,3,12,1,4,0,3,6,7	17,15,8,32,7,23,11,18,24,13,14,69,8	1,0,1,3,1,3,1,0,4,3,0,6,7	148	74	0.00106957	0.0373491	0.636,0.545,0.829,0.476,0.548,0.75,0.52,0.6,0.652,1.0,0.786,0.657,0.696	0.895,1.0,0.8,0.842,0.778,0.793,0.846,1.0,0.75,0.684,1.0,0.852,0.364	-0.147
168281	HMCES	HMCES	chr3	+	129009604	129009647	129007696	129007840	129017196	129017378	168281	146,145,259,53,290,213,192,38,111,134,150,143,86	22,51,66,10,56,69,24,13,23,22,47,40,27	42,28,28,97,24,83,96,46,105,71,27,85,80	8,7,4,16,4,10,20,5,7,9,1,5,11	117	74	2.60426e-06	0.000201515	0.808,0.643,0.713,0.77,0.766,0.661,0.835,0.649,0.753,0.794,0.669,0.693,0.668	0.769,0.717,0.816,0.793,0.791,0.84,0.752,0.853,0.905,0.833,0.945,0.915,0.821	-0.102
168543	POLDIP3	POLDIP3	chr22	-	42997975	42998050	42995703	42995799	42998775	42999166	168543	396,203,339,165,195,365,292,153,198,135,484,177,260	64,84,101,33,177,155,96,33,68,19,36,48,47	147,163,100,535,144,310,199,180,277,130,177,277,176	16,17,8,12,13,28,58,12,18,27,15,27,8	148	74	3.331e-12	1.08607e-09	0.756,0.547,0.627,0.714,0.355,0.541,0.603,0.699,0.593,0.78,0.871,0.648,0.734	0.821,0.827,0.862,0.957,0.847,0.847,0.632,0.882,0.885,0.707,0.855,0.837,0.917	-0.185
168544	POLDIP3	POLDIP3	chr22	-	42997975	42998053	42995703	42995799	42998775	42999166	168544	396,203,339,165,195,365,292,153,198,136,484,177,260	64,84,101,33,177,155,96,33,68,19,36,48,47	147,163,100,535,144,312,199,180,276,130,177,277,176	16,17,8,12,13,28,58,12,18,27,15,27,8	148	74	3.43248e-12	1.11818e-09	0.756,0.547,0.627,0.714,0.355,0.541,0.603,0.699,0.593,0.782,0.871,0.648,0.734	0.821,0.827,0.862,0.957,0.847,0.848,0.632,0.882,0.885,0.707,0.855,0.837,0.917	-0.185
169402	STT3B	STT3B	chr3	+	31674448	31674676	31670789	31670903	31677475	31679108	169402	15,19,7,1,10,3,11,10,15,10,8,6,5	1,6,2,0,1,1,3,0,0,1,8,0,1	3,12,3,8,2,4,3,2,10,7,9,15,1	0,0,0,15,0,0,0,0,1,1,0,1,0	148	74	6.87189e-05	0.0035366	0.882,0.613,0.636,1.0,0.833,0.6,0.647,1.0,1.0,0.833,0.333,1.0,0.714	1.0,1.0,1.0,0.211,1.0,1.0,1.0,1.0,0.833,0.778,1.0,0.882,1.0	-0.124
170110	C1orf43	C1orf43	chr1	-	154186377	154186422	154184933	154185100	154186932	154187050	170110	527,298,392,443,430,326,568,253,696,247,493,590,813	202,126,140,126,175,74,202,48,191,74,85,351,217	193,193,193,643,199,452,261,281,430,253,290,403,493	27,22,32,65,16,109,52,70,25,57,37,42,124	119	74	2.07279e-13	8.59463e-11	0.619,0.595,0.635,0.686,0.604,0.733,0.636,0.766,0.694,0.675,0.783,0.511,0.7	0.816,0.845,0.789,0.86,0.886,0.721,0.757,0.714,0.914,0.734,0.83,0.856,0.712	-0.138
170610	PGAP3	PGAP3	chr17	-	37829303	37829333	37827374	37829119	37830245	37830307	170610	36,55,29,74,42,39,18,14,15,30,71,67,36	8,10,1,4,3,1,4,1,7,2,11,28,2	11,13,19,98,23,72,44,38,19,16,25,23,52	1,0,2,4,0,5,1,0,1,0,1,2,2	104	74	2.21214e-09	3.8707e-07	0.762,0.796,0.954,0.929,0.909,0.965,0.762,0.909,0.604,0.914,0.821,0.63,0.928	0.887,1.0,0.871,0.946,1.0,0.911,0.969,1.0,0.931,1.0,0.947,0.891,0.949	-0.109
170732	RPL23AP7	RPL23AP7	chr2	-	114379685	114379738	114379302	114379593	114383185	114383306	170732	23,22,10,2,18,19,55,7,6,6,12,21,23	5,7,1,0,2,0,4,0,3,1,0,1,0	6,3,2,11,2,6,19,5,5,16,6,6,11	0,0,0,0,0,0,0,0,0,1,0,0,2	127	74	3.01458e-06	0.000229076	0.728,0.647,0.854,1.0,0.84,1.0,0.889,1.0,0.538,0.778,1.0,0.924,1.0	1.0,1.0,1.0,1.0,1.0,1.0,1.0,1.0,1.0,0.903,1.0,1.0,0.762	-0.113
170867	TNFRSF14	TNFRSF14	chr1	+	2492932	2493163	2492062	2492153	2494303	2494335	170867	21,40,5,6,4,6,14,6,12,35,3,2,20	1,4,0,0,1,0,8,2,4,4,2,0,1	6,6,2,2,8,12,1,12,10,2,7,15,24	0,0,0,0,2,0,0,1,1,0,0,1,1	148	74	3.0016e-08	3.96749e-06	0.913,0.833,1.0,1.0,0.667,1.0,0.467,0.6,0.6,0.814,0.429,1.0,0.909	1.0,1.0,1.0,1.0,0.667,1.0,1.0,0.857,0.833,1.0,1.0,0.882,0.923	-0.148
170874	TNFRSF14	TNFRSF14	chr1	+	2493117	2493396	2492062	2492153	2494303	2494335	170874	23,13,2,17,4,2,4,13,10,21,9,5,9	1,4,0,0,1,0,8,2,4,4,2,0,1	3,1,1,10,5,13,1,10,2,1,3,8,4	0,0,0,0,2,0,0,1,1,0,0,1,1	148	74	1.1825e-08	1.73956e-06	0.92,0.619,1.0,1.0,0.667,1.0,0.2,0.765,0.556,0.724,0.692,1.0,0.818	1.0,1.0,1.0,1.0,0.556,1.0,1.0,0.833,0.5,1.0,1.0,0.8,0.667	-0.107
170876	TNFRSF14	TNFRSF14	chr1	+	2493182	2493396	2492062	2492153	2494303	2494335	170876	23,13,2,17,4,2,4,13,10,21,11,5,9	1,4,0,0,1,0,8,2,4,4,2,0,1	4,1,2,10,5,12,2,10,2,1,3,8,4	0,0,0,0,2,0,0,1,1,0,0,1,1	148	74	1.28605e-08	1.86327e-06	0.92,0.619,1.0,1.0,0.667,1.0,0.2,0.765,0.556,0.724,0.733,1.0,0.818	1.0,1.0,1.0,1.0,0.556,1.0,1.0,0.833,0.5,1.0,1.0,0.8,0.667	-0.104
171828	DENND5A	DENND5A	chr11	-	9164764	9165032	9164268	9164392	9165643	9165825	171828	91,79,96,35,62,284,81,144,71,65,30,63,28	13,13,19,2,15,54,12,11,13,8,4,14,3	120,43,18,33,25,71,19,46,474,27,43,258,25	3,1,2,6,1,8,1,8,22,0,1,7,3	148	74	1.66483e-09	2.99611e-07	0.778,0.752,0.716,0.897,0.674,0.724,0.771,0.867,0.732,0.802,0.789,0.692,0.824	0.952,0.956,0.818,0.733,0.926,0.816,0.905,0.742,0.915,1.0,0.956,0.949,0.806	-0.112
172470	RABAC1	RABAC1	chr19	-	42461263	42461271	42460835	42461086	42462437	42462535	172470	44,61,5,21,23,31,29,30,33,32,33,13,58	13,21,5,5,3,3,5,1,6,6,0,9,0	19,17,12,54,16,43,20,13,28,6,14,33,7	0,1,0,0,0,3,1,2,3,0,0,0,3	82	74	6.30854e-11	1.55814e-08	0.753,0.724,0.474,0.791,0.874,0.903,0.84,0.964,0.832,0.828,1.0,0.566,1.0	1.0,0.939,1.0,1.0,1.0,0.928,0.948,0.854,0.894,1.0,1.0,1.0,0.678	-0.13
172544	SYNJ2	SYNJ2	chr6	+	158451439	158451583	158449787	158450058	158454486	158454712	172544	18,56,9,11,87,7,24,15,40,18,22,36,71	100,30,51,37,82,33,83,30,47,36,123,63,86	1,1,6,17,4,14,12,3,5,53,4,3,11	41,26,17,196,11,101,45,15,72,50,27,149,36	148	74	1.25855e-09	2.3245e-07	0.083,0.483,0.081,0.129,0.347,0.096,0.126,0.2,0.299,0.2,0.082,0.222,0.292	0.012,0.019,0.15,0.042,0.154,0.065,0.118,0.091,0.034,0.346,0.069,0.01,0.133	0.107
172545	SYNJ2	SYNJ2	chr6	+	158451439	158451911	158449787	158450058	158454486	158454712	172545	19,58,12,11,88,7,24,17,41,18,22,37,73	100,30,51,37,82,33,83,30,47,36,123,63,86	1,1,6,17,4,14,13,3,5,53,4,2,11	41,26,17,196,11,101,45,15,72,50,27,149,36	148	74	3.14847e-10	6.66095e-08	0.087,0.492,0.105,0.129,0.349,0.096,0.126,0.221,0.304,0.2,0.082,0.227,0.298	0.012,0.019,0.15,0.042,0.154,0.065,0.126,0.091,0.034,0.346,0.069,0.007,0.133	0.113
172780	CUL9	CUL9	chr6	+	43154709	43154833	43153692	43154193	43154983	43155177	172780	81,39,77,15,45,23,42,26,39,30,66,35,36	8,5,6,0,7,6,6,1,3,6,1,5,6	35,23,10,64,15,56,33,33,55,18,28,36,37	2,2,0,0,2,4,0,2,2,0,2,1,0	148	74	4.81179e-08	6.05303e-06	0.835,0.796,0.865,1.0,0.763,0.657,0.778,0.929,0.867,0.714,0.971,0.778,0.75	0.897,0.852,1.0,1.0,0.789,0.875,1.0,0.892,0.932,1.0,0.875,0.947,1.0	-0.104
172867	RHOQ	RHOQ	chr2	+	46770892	46771325	46769628	46770327	46803225	46803390	172867	129,110,110,27,183,136,144,290,164,48,94,47,80	10,9,7,11,18,11,23,33,24,8,9,4,10	219,39,22,60,25,72,36,78,708,71,40,468,30	11,1,0,2,0,8,2,4,82,4,3,23,2	148	74	0.000422732	0.0168274	0.866,0.859,0.887,0.551,0.836,0.861,0.758,0.815,0.774,0.75,0.839,0.855,0.8	0.909,0.951,1.0,0.938,1.0,0.818,0.9,0.907,0.812,0.899,0.87,0.911,0.882	-0.104
173371	MAP4K3-DT	MAP4K3-DT	chr2	+	39701667	39701768	39681437	39681506	39743554	39743682	173371	165,19,21,31,37,22,58,11,33,14,27,39,37	22,5,7,9,11,7,14,1,27,12,13,3,15	26,24,12,33,16,58,12,18,37,8,33,38,37	20,21,25,14,12,21,5,21,33,2,33,17,8	148	74	0.000591107	0.0223858	0.789,0.655,0.6,0.633,0.627,0.611,0.674,0.846,0.379,0.368,0.509,0.867,0.552	0.394,0.364,0.194,0.541,0.4,0.58,0.545,0.3,0.359,0.667,0.333,0.528,0.698	0.17
174541	SLC25A16	SLC25A16	chr10	-	70276840	70276942	70276507	70276600	70287002	70287280	174541	123,17,15,7,14,23,15,14,13,24,14,12,1	67,20,30,13,35,21,53,11,26,17,32,14,17	6,18,4,6,6,36,0,17,10,1,7,14,4	23,27,7,58,17,70,15,27,37,21,15,26,24	148	74	0.000109407	0.00530922	0.479,0.298,0.2,0.212,0.167,0.354,0.124,0.389,0.2,0.414,0.179,0.3,0.029	0.115,0.25,0.222,0.049,0.15,0.205,0.0,0.239,0.119,0.023,0.189,0.212,0.077	0.115
174542	SLC25A16	SLC25A16	chr10	-	70276840	70276997	70276507	70276600	70287002	70287280	174542	123,17,15,7,15,23,15,15,13,24,13,11,1	67,20,30,13,35,21,53,11,26,17,32,14,17	6,17,5,6,6,36,1,17,10,1,7,14,4	23,27,7,58,17,70,15,27,37,21,15,26,24	148	74	0.000162863	0.00749127	0.479,0.298,0.2,0.212,0.176,0.354,0.124,0.405,0.2,0.414,0.169,0.282,0.029	0.115,0.239,0.263,0.049,0.15,0.205,0.032,0.239,0.119,0.023,0.189,0.212,0.077	0.11
174544	SLC25A16	SLC25A16	chr10	-	70276840	70277120	70276507	70276600	70287002	70287280	174544	123,17,15,7,14,23,16,14,13,24,13,11,1	67,20,30,13,35,21,53,11,26,17,32,14,17	6,17,4,6,6,36,0,17,10,1,7,14,4	23,27,7,58,17,70,15,27,37,21,15,26,24	148	74	0.000105973	0.00516341	0.479,0.298,0.2,0.212,0.167,0.354,0.131,0.389,0.2,0.414,0.169,0.282,0.029	0.115,0.239,0.222,0.049,0.15,0.205,0.0,0.239,0.119,0.023,0.189,0.212,0.077	0.114
174968	RNASEH1-AS1	RNASEH1-AS1	chr2	+	3606993	3607052	3605976	3606588	3608906	3609340	174968	16,5,3,6,8,13,28,4,5,3,10,5,12	29,20,17,15,38,31,40,5,8,16,19,35,32	0,2,0,4,0,4,0,3,6,1,1,5,5	13,16,7,17,6,16,4,6,44,7,25,27,8	133	74	1.21223e-06	0.000102631	0.235,0.122,0.089,0.182,0.105,0.189,0.28,0.308,0.258,0.094,0.227,0.074,0.173	0.0,0.065,0.0,0.116,0.0,0.122,0.0,0.218,0.071,0.074,0.022,0.093,0.258	0.1
174969	RNASEH1-AS1	RNASEH1-AS1	chr2	+	3606993	3607122	3605976	3606588	3608906	3609340	174969	20,5,4,7,11,15,30,4,5,3,12,6,12	29,20,17,15,38,31,40,5,8,16,19,35,32	0,2,0,4,0,4,0,3,9,1,1,7,5	13,16,7,17,6,16,4,6,44,7,25,27,8	148	74	1.90477e-06	0.000152919	0.256,0.111,0.105,0.189,0.126,0.195,0.273,0.286,0.238,0.086,0.24,0.079,0.158	0.0,0.059,0.0,0.105,0.0,0.111,0.0,0.2,0.093,0.067,0.02,0.115,0.238	0.103
174973	RNASEH1-AS1	RNASEH1-AS1	chr2	+	3607037	3607122	3605975	3606588	3608906	3609340	174973	20,13,10,10,12,22,15,11,8,7,20,29,11	29,20,17,15,38,31,40,5,8,16,19,35,32	6,2,0,10,0,4,2,1,17,0,2,6,5	13,16,7,17,6,16,4,6,44,7,25,27,8	148	74	3.01612e-06	0.0002291	0.256,0.245,0.227,0.25,0.136,0.262,0.158,0.524,0.333,0.179,0.345,0.293,0.147	0.188,0.059,0.0,0.227,0.0,0.111,0.2,0.077,0.162,0.0,0.038,0.1,0.238	0.15
175446	ZNF586	ZNF586	chr19	+	58287910	58288042	58281043	58281246	58290118	58291984	175446	37,12,18,4,4,18,12,9,23,9,15,24,16	4,1,9,1,3,6,6,3,1,8,1,4,4	11,12,4,9,8,23,5,18,8,7,9,9,19	1,2,0,0,0,1,1,2,2,2,0,2,2	148	74	1.35212e-05	0.000859586	0.822,0.857,0.5,0.667,0.4,0.6,0.5,0.6,0.92,0.36,0.882,0.75,0.667	0.846,0.75,1.0,1.0,1.0,0.92,0.714,0.818,0.667,0.636,1.0,0.692,0.826	-0.18
175447	ZNF586	ZNF586	chr19	+	58287910	58288179	58281043	58281246	58290118	58291984	175447	36,12,18,4,4,17,11,9,23,9,15,24,16	4,1,9,1,3,6,6,3,1,8,1,4,4	11,12,4,9,8,23,5,17,8,7,9,9,18	1,2,0,0,0,1,1,2,2,2,0,2,2	148	74	1.42522e-05	0.000898842	0.818,0.857,0.5,0.667,0.4,0.586,0.478,0.6,0.92,0.36,0.882,0.75,0.667	0.846,0.75,1.0,1.0,1.0,0.92,0.714,0.81,0.667,0.636,1.0,0.692,0.818	-0.182
175448	ZNF586	ZNF586	chr19	+	58287915	58288037	58281043	58281246	58290118	58291984	175448	45,27,29,8,6,27,24,13,22,24,22,30,19	4,1,9,1,3,6,6,3,1,8,1,4,4	12,14,7,22,5,23,13,15,11,10,13,24,17	1,2,0,0,0,1,1,2,2,2,0,2,2	148	74	1.17566e-05	0.000761576	0.849,0.931,0.617,0.8,0.5,0.692,0.667,0.684,0.917,0.6,0.917,0.789,0.704	0.857,0.778,1.0,1.0,1.0,0.92,0.867,0.789,0.733,0.714,1.0,0.857,0.81	-0.128
175833	TEX261	TEX261	chr2	-	71218959	71219257	71216878	71216946	71220825	71220905	175833	170,67,119,82,183,152,293,61,187,84,309,129,145	25,17,58,12,13,35,53,1,26,9,16,36,8	76,75,42,342,44,157,58,93,157,53,80,145,107	3,1,0,11,2,3,1,0,3,8,7,5,8	148	74	5.32907e-15	3.04336e-12	0.773,0.663,0.506,0.774,0.876,0.685,0.734,0.968,0.782,0.824,0.906,0.642,0.901	0.927,0.974,1.0,0.94,0.917,0.963,0.967,1.0,0.963,0.768,0.851,0.935,0.87	-0.157
175834	TEX261	TEX261	chr2	-	71218962	71219113	71216878	71216946	71220825	71220905	175834	226,103,140,95,206,177,380,70,192,92,263,129,170	25,17,58,12,13,35,53,1,26,9,16,36,8	113,85,74,383,97,174,64,119,204,77,114,213,128	3,1,0,11,2,3,1,0,3,8,7,5,8	148	74	0	0	0.819,0.752,0.547,0.798,0.888,0.717,0.782,0.972,0.787,0.836,0.892,0.642,0.914	0.95,0.977,1.0,0.946,0.96,0.967,0.97,1.0,0.971,0.828,0.891,0.955,0.889	-0.151
175926	TRNT1	TRNT1	chr3	+	3190781	3190917	3189589	3189871	3192223	3195119	175926	25,6,3,6,14,7,10,4,9,15,0,5,7	2,2,5,1,0,0,3,2,0,0,3,4,3	9,6,2,4,3,12,1,7,3,3,11,2,14	0,0,0,6,0,2,0,0,0,0,0,1,2	148	74	1.37334e-06	0.000114424	0.862,0.6,0.231,0.75,1.0,1.0,0.625,0.5,1.0,1.0,0.0,0.385,0.538	1.0,1.0,1.0,0.25,1.0,0.75,1.0,1.0,1.0,1.0,1.0,0.5,0.778	-0.214
176401	EDEM2	EDEM2	chr20	-	33721907	33721958	33714053	33714178	33722540	33722752	176401	13,8,4,5,6,10,12,5,22,15,11,5,8	3,2,6,12,5,2,8,3,2,1,1,3,1	2,3,0,6,1,12,1,4,3,8,3,5,1	0,0,1,2,0,3,0,0,0,2,0,2,0	125	74	2.00013e-08	2.7624e-06	0.72,0.703,0.283,0.198,0.415,0.747,0.47,0.497,0.867,0.899,0.867,0.497,0.826	1.0,1.0,0.0,0.64,1.0,0.703,1.0,1.0,1.0,0.703,1.0,0.597,1.0	-0.204
178973	PMS2P5	PMS2P5	chr7	+	74312515	74312628	74312262	74312349	74313767	74313951	178973	29,19,26,3,14,2,10,4,28,11,12,6,1	2,1,2,3,2,4,3,6,4,0,0,2,0	13,5,1,7,3,17,7,5,7,6,4,15,9	0,0,0,0,1,2,3,1,1,0,0,1,0	148	74	7.89442e-09	1.21215e-06	0.879,0.905,0.867,0.333,0.778,0.2,0.625,0.25,0.778,1.0,1.0,0.6,1.0	1.0,1.0,1.0,1.0,0.6,0.81,0.538,0.714,0.778,1.0,1.0,0.882,1.0	-0.162
179250	ZNF273	ZNF273	chr7	+	64383763	64383862	64378574	64378670	64388031	64391955	179250	7,8,12,4,14,27,16,3,5,3,6,2,3	12,11,23,9,10,13,18,5,22,3,12,9,6	1,0,0,1,1,5,0,2,1,2,1,6,1	4,6,1,2,1,16,6,4,3,7,10,16,7	148	74	2.95484e-07	2.98165e-05	0.226,0.267,0.207,0.182,0.412,0.509,0.308,0.231,0.102,0.333,0.2,0.1,0.2	0.111,0.0,0.0,0.2,0.333,0.135,0.0,0.2,0.143,0.125,0.048,0.158,0.067	0.135
179287	STARD5	STARD5	chr15	-	81615239	81615289	81614748	81614881	81616142	81616176	179287	17,17,21,9,30,10,17,5,10,8,13,6,22	3,20,2,3,7,5,4,7,3,8,1,1,2	3,1,2,24,1,17,26,12,5,14,1,18,19	2,0,0,0,1,0,3,1,1,0,0,2,0	124	74	8.23386e-12	2.46452e-09	0.772,0.337,0.862,0.642,0.719,0.544,0.717,0.299,0.665,0.374,0.886,0.782,0.868	0.472,1.0,1.0,1.0,0.374,1.0,0.838,0.877,0.749,1.0,1.0,0.843,1.0	-0.207
179499	MFSD4A	MFSD4A	chr1	+	205549788	205550073	205548878	205549077	205553082	205553251	179499	36,1,16,21,7,55,241,71,20,128,82,8,199	18,0,3,4,2,7,59,5,3,31,10,6,13	1034,1094,1248,209,966,401,2,1683,10,4,2015,9,23	32,57,39,13,29,15,0,32,0,1,63,2,5	148	74	4.13751e-11	1.06616e-08	0.5,1.0,0.727,0.724,0.636,0.797,0.671,0.877,0.769,0.674,0.804,0.4,0.884	0.942,0.906,0.941,0.889,0.943,0.93,1.0,0.963,1.0,0.667,0.941,0.692,0.697	-0.158
179701	IL17RE	IL17RE	chr3	+	9945555	9945835	9944573	9944748	9948047	9948145	179701	130,89,38,36,193,10,165,23,60,28,100,86,76	40,22,5,7,82,3,29,4,33,7,14,48,14	32,62,71,107,42,191,42,93,5,77,86,3,94	3,5,2,5,1,28,11,2,0,27,1,0,16	148	74	2.85874e-08	3.79212e-06	0.619,0.669,0.792,0.72,0.541,0.625,0.74,0.742,0.476,0.667,0.781,0.473,0.731	0.842,0.861,0.947,0.915,0.955,0.773,0.656,0.959,1.0,0.588,0.977,1.0,0.746	-0.203
179708	IL17RE	IL17RE	chr3	+	9945719	9945835	9944573	9944748	9948047	9948145	179708	130,89,38,36,193,10,165,23,61,28,100,85,76	40,22,5,7,82,3,29,4,33,7,14,48,14	33,62,71,107,42,192,42,93,5,77,86,3,94	3,5,2,5,1,28,11,2,0,27,1,0,16	148	74	2.63763e-08	3.53025e-06	0.619,0.669,0.792,0.72,0.541,0.625,0.74,0.742,0.48,0.667,0.781,0.47,0.731	0.846,0.861,0.947,0.915,0.955,0.774,0.656,0.959,1.0,0.588,0.977,1.0,0.746	-0.204
180497	RCC1	RCC1	chr1	+	28844485	28844820	28843236	28843379	28856369	28856451	180497	89,107,87,36,96,65,172,12,72,41,95,150,121	15,33,24,5,18,9,32,10,38,18,40,9,15	2,19,3,72,1,20,20,5,10,38,11,10,44	1,3,5,41,4,22,14,2,3,19,4,6,10	148	74	0.0010893	0.0379633	0.748,0.618,0.644,0.783,0.727,0.783,0.729,0.375,0.486,0.532,0.543,0.893,0.801	0.5,0.76,0.231,0.468,0.111,0.312,0.417,0.556,0.625,0.5,0.579,0.455,0.688	0.189
180844	PRKX	PRKX	chrX	-	3529073	3529375	3522381	3526986	3530217	3530366	180844	13,45,43,6,85,87,42,17,94,10,29,34,16	19,43,194,46,153,97,29,15,60,8,33,47,38	0,3,0,24,4,10,18,4,0,100,1,2,7	8,7,2,42,4,35,36,4,8,108,3,36,30	148	74	0.000471289	0.0184642	0.255,0.344,0.1,0.061,0.217,0.31,0.42,0.362,0.439,0.385,0.305,0.266,0.174	0.0,0.176,0.0,0.222,0.333,0.125,0.2,0.333,0.0,0.316,0.143,0.027,0.104	0.128
180845	PRKX	PRKX	chrX	-	3529234	3529375	3522381	3526986	3530217	3530366	180845	13,47,43,6,85,85,41,17,93,10,28,34,16	19,43,194,46,153,97,29,15,60,8,33,47,38	0,3,0,24,4,10,18,4,0,100,1,2,7	8,7,2,42,4,35,36,4,8,108,3,36,30	148	74	0.000502817	0.0194983	0.255,0.353,0.1,0.061,0.217,0.305,0.414,0.362,0.437,0.385,0.298,0.266,0.174	0.0,0.176,0.0,0.222,0.333,0.125,0.2,0.333,0.0,0.316,0.143,0.027,0.104	0.127
180846	PRKX	PRKX	chrX	-	3529238	3529375	3522381	3526986	3530217	3530366	180846	13,46,42,6,84,84,41,17,93,10,28,34,16	19,43,194,46,153,97,29,15,60,8,33,47,38	0,3,0,24,4,10,18,4,0,100,1,2,7	8,7,2,42,4,35,36,4,8,108,3,36,30	148	74	0.00056361	0.0214844	0.255,0.348,0.098,0.061,0.215,0.302,0.414,0.362,0.437,0.385,0.298,0.266,0.174	0.0,0.176,0.0,0.222,0.333,0.125,0.2,0.333,0.0,0.316,0.143,0.027,0.104	0.126
180847	PRKX	PRKX	chrX	-	3529262	3529375	3522381	3526986	3530217	3530366	180847	13,45,43,6,84,85,41,17,93,10,28,34,16	19,43,194,46,153,97,29,15,60,8,33,47,38	0,3,0,24,4,10,18,4,0,100,1,2,7	8,7,2,42,4,35,36,4,8,108,3,36,30	148	74	0.000546052	0.0209049	0.255,0.344,0.1,0.061,0.215,0.305,0.414,0.362,0.437,0.385,0.298,0.266,0.174	0.0,0.176,0.0,0.222,0.333,0.125,0.2,0.333,0.0,0.316,0.143,0.027,0.104	0.126
181243	KIF27	KIF27	chr9	-	86468151	86468229	86465013	86465212	86468543	86468750	181243	0,0,4,2,3,4,4,0,6,12,0,3,1	7,13,19,11,6,16,27,3,0,26,15,4,6	1,0,0,1,0,0,1,3,0,0,4,1,0	6,5,1,13,5,17,7,4,7,6,12,15,4	148	74	9.30095e-05	0.00460347	0.0,0.0,0.095,0.083,0.2,0.111,0.069,0.0,1.0,0.188,0.0,0.273,0.077	0.077,0.0,0.0,0.037,0.0,0.0,0.067,0.273,0.0,0.0,0.143,0.032,0.0	0.113
182265	DENND2B	DENND2B	chr11	-	8832063	8832517	8772167	8772272	8832793	8832882	182265	67,12,93,64,191,149,104,12,55,51,166,21,78	43,43,61,22,167,191,57,83,71,33,41,17,20	90,71,46,190,22,127,20,78,407,65,57,325,111	23,8,14,33,13,30,17,18,71,17,25,32,12	148	74	2.67133e-09	4.60067e-07	0.438,0.122,0.433,0.593,0.364,0.281,0.477,0.067,0.279,0.436,0.669,0.382,0.661	0.662,0.816,0.622,0.742,0.458,0.679,0.37,0.684,0.741,0.657,0.533,0.835,0.822	-0.263
182706	PKD1	PKD1	chr16	-	2142331	2142593	2142047	2142189	2143544	2143739	182706	9,0,21,5,6,14,9,5,10,8,6,8,3	2,1,14,0,3,9,6,0,4,4,0,4,0	20,4,7,1,4,15,6,11,73,8,4,56,4	1,0,1,1,1,0,0,0,5,0,2,10,0	148	74	7.63099e-06	0.000521355	0.692,0.0,0.429,1.0,0.5,0.438,0.429,1.0,0.556,0.5,1.0,0.5,1.0	0.909,1.0,0.778,0.333,0.667,1.0,1.0,1.0,0.88,1.0,0.5,0.737,1.0	-0.212
182722	PKD1	PKD1	chr16	-	2142496	2142593	2142047	2142189	2143544	2143739	182722	9,0,21,5,6,15,9,5,11,8,5,8,3	2,1,14,0,3,9,6,0,4,4,0,4,0	20,4,7,1,4,15,6,11,73,8,4,56,4	1,0,1,1,1,0,0,0,5,0,2,10,0	148	74	8.13665e-06	0.000551751	0.692,0.0,0.429,1.0,0.5,0.455,0.429,1.0,0.579,0.5,1.0,0.5,1.0	0.909,1.0,0.778,0.333,0.667,1.0,1.0,1.0,0.88,1.0,0.5,0.737,1.0	-0.209
183200	ZNF782	ZNF782	chr9	-	99615134	99615232	99614228	99614287	99616369	99616796	183200	16,9,4,9,9,6,10,0,4,3,8,1,5	3,4,9,6,7,5,9,7,3,3,5,3,6	6,7,3,13,6,10,3,15,11,7,8,9,7	1,0,0,6,3,7,1,6,6,1,1,5,4	148	74	0.00137175	0.0461734	0.727,0.529,0.182,0.429,0.391,0.375,0.357,0.0,0.4,0.333,0.444,0.143,0.294	0.75,1.0,1.0,0.52,0.5,0.417,0.6,0.556,0.478,0.778,0.8,0.474,0.467	-0.287
183269	STAT6	STAT6	chr12	-	57501945	57502081	57501013	57501097	57504911	57505145	183269	35,28,29,7,91,8,89,11,28,11,9,28,24	1,4,2,0,6,1,14,3,1,0,2,5,0	8,9,2,4,8,17,7,10,10,41,7,28,31	0,0,0,0,0,3,0,0,0,1,0,4,2	148	74	3.42702e-08	4.46638e-06	0.946,0.778,0.879,1.0,0.883,0.8,0.761,0.647,0.933,1.0,0.692,0.737,1.0	1.0,1.0,1.0,1.0,1.0,0.739,1.0,1.0,1.0,0.953,1.0,0.778,0.886	-0.1
183272	STAT6	STAT6	chr12	-	57501945	57502441	57501013	57501097	57504911	57505145	183272	37,30,29,7,92,8,90,11,28,11,9,27,24	1,4,2,0,6,1,14,3,1,0,2,5,0	8,10,2,5,8,17,8,10,10,42,7,30,31	0,0,0,0,0,3,0,0,0,1,0,4,2	148	74	3.08775e-08	4.07701e-06	0.949,0.789,0.879,1.0,0.885,0.8,0.763,0.647,0.933,1.0,0.692,0.73,1.0	1.0,1.0,1.0,1.0,1.0,0.739,1.0,1.0,1.0,0.955,1.0,0.789,0.886	-0.1
183517	ITGB4	ITGB4	chr17	+	73751135	73751614	73750656	73750896	73752509	73752698	183517	56,22,96,56,77,31,38,23,10,48,28,14,27	28,34,40,3,16,50,36,17,42,18,26,155,28	57,12,13,26,8,93,8,31,128,23,28,196,11	3,4,0,9,0,4,0,2,3,13,0,1,23	148	74	5.37759e-12	1.69402e-09	0.5,0.244,0.545,0.903,0.706,0.237,0.345,0.404,0.106,0.571,0.35,0.043,0.325	0.905,0.6,1.0,0.591,1.0,0.921,1.0,0.886,0.955,0.469,1.0,0.99,0.193	-0.402
183876	CTTN	CTTN	chr11	+	70267575	70267596	70266505	70266616	70269045	70269101	183876	174,200,589,26,85,83,163,61,188,61,109,138,78	92,171,448,36,198,54,82,49,117,78,378,111,102	26,39,17,81,21,128,47,34,45,42,59,85,84	36,68,48,296,29,366,138,89,117,151,35,83,113	95	74	1.29991e-05	0.000830933	0.596,0.477,0.506,0.36,0.251,0.545,0.608,0.492,0.556,0.379,0.183,0.492,0.373	0.36,0.309,0.216,0.176,0.361,0.214,0.21,0.229,0.231,0.178,0.568,0.444,0.367	0.15
183878	CTTN	CTTN	chr11	+	70267575	70267637	70266505	70266616	70269045	70269101	183878	614,569,1917,140,275,289,503,177,596,253,356,460,244	92,171,448,36,198,54,82,49,117,78,378,111,102	70,129,52,287,54,433,173,146,147,150,176,252,278	36,68,48,296,29,366,138,89,117,151,35,83,113	136	74	2.96113e-06	0.000225521	0.784,0.644,0.7,0.679,0.43,0.744,0.769,0.663,0.735,0.638,0.339,0.693,0.566	0.514,0.508,0.371,0.345,0.503,0.392,0.406,0.472,0.406,0.351,0.732,0.623,0.572	0.168
183880	CTTN	CTTN	chr11	+	70267575	70267642	70266505	70266616	70269045	70269101	183880	668,613,2062,152,306,314,530,189,629,268,385,496,265	92,171,448,36,198,54,82,49,117,78,378,111,102	76,136,59,317,56,465,182,151,164,167,183,285,300	36,68,48,296,29,366,138,89,117,151,35,83,113	141	74	2.13525e-06	0.000169125	0.792,0.653,0.707,0.689,0.448,0.753,0.772,0.669,0.738,0.643,0.348,0.701,0.577	0.526,0.512,0.392,0.36,0.503,0.4,0.409,0.471,0.424,0.367,0.733,0.643,0.582	0.167
183882	CTTN	CTTN	chr11	+	70267575	70267669	70266505	70266616	70269045	70269101	183882	704,633,2140,158,314,327,541,197,644,272,397,521,274	92,171,448,36,198,54,82,49,117,78,378,111,102	82,141,61,323,60,485,186,157,166,171,188,292,308	36,68,48,296,29,366,138,89,117,151,35,83,113	148	74	2.42995e-06	0.000189444	0.793,0.649,0.705,0.687,0.442,0.752,0.767,0.668,0.733,0.636,0.344,0.701,0.573	0.532,0.509,0.389,0.353,0.508,0.399,0.403,0.469,0.415,0.362,0.729,0.638,0.577	0.167
183884	CTTN	CTTN	chr11	+	70267575	70267681	70266505	70266616	70269045	70269101	183884	704,633,2137,158,314,327,542,197,644,272,397,521,274	92,171,448,36,198,54,82,49,117,78,378,111,102	82,141,61,323,60,485,186,157,166,171,188,292,308	36,68,48,296,29,366,138,89,117,151,35,83,113	148	74	2.43084e-06	0.000189474	0.793,0.649,0.705,0.687,0.442,0.752,0.768,0.668,0.733,0.636,0.344,0.701,0.573	0.532,0.509,0.389,0.353,0.508,0.399,0.403,0.469,0.415,0.362,0.729,0.638,0.577	0.167
183975	ATP9A	ATP9A	chr20	-	50224065	50224076	50221355	50221559	50225056	50225165	183975	50,21,24,11,6,40,35,9,15,32,41,19,11	5,3,8,0,4,18,8,2,0,10,2,2,4	17,17,2,59,3,27,6,12,33,2,5,26,32	0,1,0,0,0,3,0,1,0,0,0,0,6	85	74	7.4396e-13	2.78684e-10	0.897,0.859,0.723,1.0,0.566,0.659,0.792,0.797,1.0,0.736,0.947,0.892,0.705	1.0,0.937,1.0,1.0,1.0,0.887,1.0,0.913,1.0,1.0,1.0,1.0,0.823	-0.153
184075	SELENOF	SELENOF	chr1	-	87333735	87333775	87328127	87329288	87346344	87346408	184075	542,355,301,238,367,359,644,350,424,364,335,412,595	92,247,38,28,42,51,92,29,53,26,23,122,64	148,135,134,312,101,429,125,165,202,159,187,371,385	5,9,5,14,9,12,5,21,8,9,9,19,38	114	74	4.17111e-13	1.64176e-10	0.793,0.483,0.837,0.847,0.85,0.82,0.82,0.887,0.839,0.901,0.904,0.687,0.858	0.951,0.907,0.946,0.935,0.879,0.959,0.942,0.836,0.942,0.92,0.931,0.927,0.868	-0.109
184572	TCIRG1	TCIRG1	chr11	+	67807258	67807429	67806491	67806586	67808734	67808855	184572	87,86,10,22,66,4,15,44,46,101,117,38,74	167,124,34,47,192,11,73,79,85,134,142,40,53	2,9,1,62,3,79,6,6,7,4,3,11,49	24,38,18,91,13,136,27,21,33,33,29,70,100	148	74	3.02375e-06	0.000229586	0.207,0.257,0.128,0.19,0.147,0.154,0.093,0.218,0.213,0.274,0.292,0.322,0.411	0.04,0.106,0.027,0.254,0.103,0.225,0.1,0.125,0.096,0.057,0.049,0.073,0.197	0.112
184612	TCIRG1	TCIRG1	chr11	+	67817899	67818131	67817603	67817721	67818207	67818362	184612	369,532,33,205,168,56,153,455,179,491,261,114,166	11,19,32,29,110,4,8,5,34,177,27,28,26	71,110,77,184,52,330,28,111,90,70,60,155,170	2,11,4,14,5,17,11,1,0,11,3,0,11	148	74	0.000270487	0.0115235	0.944,0.933,0.34,0.779,0.433,0.875,0.905,0.978,0.725,0.581,0.829,0.671,0.761	0.947,0.833,0.906,0.868,0.839,0.907,0.56,0.982,1.0,0.761,0.909,1.0,0.885	-0.126
185012	SUPT5H	SUPT5H	chr19	+	39948930	39948945	39948314	39948380	39949457	39949527	185012	82,66,31,8,46,37,72,16,30,31,38,21,44	6,51,10,1,5,21,6,12,6,6,6,14,15	13,19,15,40,13,46,29,13,28,14,23,26,16	4,7,0,3,0,6,0,2,3,2,0,1,2	89	74	1.422e-06	0.000118108	0.919,0.518,0.72,0.869,0.884,0.594,0.909,0.526,0.806,0.811,0.84,0.555,0.709	0.73,0.693,1.0,0.917,1.0,0.864,1.0,0.844,0.886,0.853,1.0,0.956,0.869	-0.15
185273	POLR1C	POLR1C	chr6	+	43488919	43489055	43488669	43488786	43496986	43497114	185273	176,583,121,108,164,169,308,80,150,164,244,242,163	11,10,14,8,5,13,21,4,2,10,20,3,4	36,43,35,100,24,97,44,45,57,86,58,75,66	4,0,3,26,4,20,2,5,10,10,6,5,15	148	74	1.42551e-08	2.04778e-06	0.889,0.967,0.812,0.871,0.943,0.867,0.88,0.909,0.974,0.891,0.859,0.976,0.953	0.818,1.0,0.854,0.658,0.75,0.708,0.917,0.818,0.74,0.811,0.829,0.882,0.688	0.101
185281	CEP131	CEP131	chr17	-	79166535	79166633	79166275	79166393	79167725	79167927	185281	15,32,32,36,65,42,28,15,14,50,14,20,16	3,7,4,2,5,16,10,2,2,5,4,5,3	7,9,8,18,8,25,9,12,16,2,24,12,7	1,0,0,0,2,0,0,1,1,0,2,1,5	148	74	4.5022e-07	4.30726e-05	0.714,0.696,0.8,0.9,0.867,0.568,0.583,0.789,0.778,0.833,0.636,0.667,0.727	0.778,1.0,1.0,1.0,0.667,1.0,1.0,0.857,0.889,1.0,0.857,0.857,0.412	-0.135
185431	CDC25B	CDC25B	chr20	+	3776932	3777378	3776385	3776526	3778268	3778396	185431	67,190,448,183,139,1031,410,373,1384,100,257,519,479	22,13,22,0,4,3,5,0,7,2,1,8,1	10,30,2,73,5,40,15,10,43,69,11,52,180	1,4,1,0,0,5,3,4,6,0,2,7,2	148	74	0.000341354	0.0140352	0.604,0.88,0.911,1.0,0.946,0.994,0.976,1.0,0.99,0.962,0.992,0.97,0.996	0.833,0.789,0.5,1.0,1.0,0.8,0.714,0.556,0.782,1.0,0.733,0.788,0.978	0.134
185580	VPS13B	VPS13B	chr8	+	100519364	100519428	100515063	100515178	100523331	100523740	185580	43,36,28,4,26,29,42,13,78,19,41,13,14	3,0,2,4,0,6,2,1,8,0,0,1,0	13,13,7,34,1,29,12,20,27,12,12,45,16	0,0,0,2,0,0,0,0,0,0,0,0,3	138	74	1.33372e-05	0.000849627	0.885,1.0,0.882,0.349,1.0,0.722,0.918,0.875,0.839,1.0,1.0,0.875,1.0	1.0,1.0,1.0,0.901,1.0,1.0,1.0,1.0,1.0,1.0,1.0,1.0,0.741	-0.1
185782	PLSCR1	PLSCR1	chr3	-	146254326	146254366	146251256	146251337	146262253	146262394	185782	164,165,127,107,453,145,164,121,239,224,208,261,138	209,199,97,37,66,76,74,10,68,41,43,214,102	62,38,14,163,22,119,60,40,95,48,21,182,136	2,14,0,9,0,10,8,3,3,7,2,5,54	114	74	1.78058e-12	6.18464e-10	0.337,0.35,0.459,0.652,0.817,0.553,0.59,0.887,0.695,0.78,0.758,0.442,0.468	0.953,0.638,1.0,0.922,1.0,0.885,0.83,0.896,0.954,0.817,0.872,0.959,0.62	-0.274
185783	PLSCR1	PLSCR1	chr3	-	146254326	146254384	146251256	146251337	146262253	146262394	185783	167,165,128,107,451,145,166,121,239,224,206,263,139	209,199,97,37,66,76,74,10,68,41,43,214,102	63,38,14,166,22,119,60,41,98,48,21,187,136	2,14,0,9,0,10,8,3,3,7,2,5,54	132	74	4.84812e-12	1.54055e-09	0.309,0.317,0.425,0.618,0.793,0.517,0.557,0.872,0.663,0.754,0.729,0.408,0.433	0.946,0.603,1.0,0.912,1.0,0.87,0.808,0.885,0.948,0.794,0.855,0.954,0.585	-0.29
185926	ACSL3	ACSL3	chr2	+	223791861	223791960	223789173	223789313	223793579	223793654	185926	5,4,1,2,2,1,3,1,3,0,2,7,1	0,1,2,0,1,1,2,0,2,4,3,1,2	1,3,5,5,3,5,0,6,8,2,1,1,1	1,0,1,0,0,1,1,0,1,1,0,8,0	148	74	5.86297e-06	0.000413538	1.0,0.667,0.2,1.0,0.5,0.333,0.429,1.0,0.429,0.0,0.25,0.778,0.2	0.333,1.0,0.714,1.0,1.0,0.714,0.0,1.0,0.8,0.5,1.0,0.059,1.0	-0.18
186322	TM9SF4	TM9SF4	chr20	+	30732893	30733012	30730784	30730880	30734587	30734658	186322	16,5,8,6,3,16,18,4,11,12,10,7,2	13,5,14,18,2,4,8,2,10,4,11,9,0	6,4,4,13,3,6,6,5,3,4,2,2,4	0,0,0,4,0,0,0,0,0,0,1,0,1	148	74	0	0	0.381,0.333,0.222,0.143,0.429,0.667,0.529,0.5,0.355,0.6,0.312,0.28,1.0	1.0,1.0,1.0,0.619,1.0,1.0,1.0,1.0,1.0,1.0,0.5,1.0,0.667	-0.464
186510	MRPS18C	MRPS18C	chr4	+	84379477	84379582	84378061	84378111	84380892	84380950	186510	408,518,225,213,352,170,231,170,212,180,251,229,304	40,26,47,61,30,94,44,49,19,51,57,103,55	135,132,110,232,134,214,172,171,230,194,132,217,200	6,5,5,16,6,20,39,15,11,35,2,19,29	148	74	4.3546e-08	5.53955e-06	0.836,0.909,0.705,0.636,0.854,0.475,0.724,0.634,0.848,0.638,0.688,0.526,0.734	0.918,0.93,0.917,0.879,0.918,0.843,0.688,0.851,0.913,0.735,0.971,0.851,0.775	-0.152
186512	MRPS18C	MRPS18C	chr4	+	84379499	84379582	84378061	84378111	84380892	84380950	186512	406,517,221,213,352,169,231,170,212,180,251,226,303	40,26,47,61,30,94,44,49,19,51,57,103,55	135,131,110,231,134,214,172,171,230,193,132,217,200	6,5,5,16,6,20,39,15,11,35,2,19,29	148	74	4.29093e-08	5.46603e-06	0.835,0.909,0.702,0.636,0.854,0.473,0.724,0.634,0.848,0.638,0.688,0.523,0.734	0.918,0.929,0.917,0.878,0.918,0.843,0.688,0.851,0.913,0.734,0.971,0.851,0.775	-0.153
186664	TMEM177	TMEM177	chr2	+	120438407	120438489	120436776	120436852	120443233	120443330	186664	53,106,15,32,53,35,17,17,33,13,22,36,25	10,9,2,5,1,5,8,1,8,1,10,1,2	9,7,1,8,1,2,9,9,7,5,2,7,26	0,2,0,8,6,2,2,2,7,2,7,5,6	148	74	0.000157885	0.00728838	0.726,0.855,0.789,0.762,0.964,0.778,0.515,0.895,0.673,0.867,0.524,0.947,0.862	1.0,0.636,1.0,0.333,0.077,0.333,0.692,0.692,0.333,0.556,0.125,0.412,0.684	0.253
186667	TMEM177	TMEM177	chr2	+	120438407	120438630	120436776	120436852	120443233	120443330	186667	52,105,14,32,53,34,14,14,31,13,22,36,25	10,9,2,5,1,5,8,1,8,1,10,1,2	9,7,1,8,1,2,9,9,6,5,2,7,26	0,2,0,8,6,2,2,2,7,2,7,5,6	148	74	0.000213346	0.00946941	0.722,0.854,0.778,0.762,0.964,0.773,0.467,0.875,0.66,0.867,0.524,0.947,0.862	1.0,0.636,1.0,0.333,0.077,0.333,0.692,0.692,0.3,0.556,0.125,0.412,0.684	0.247
186670	TMEM177	TMEM177	chr2	+	120438407	120438699	120436776	120436852	120443233	120443330	186670	56,110,14,34,53,34,18,15,33,14,23,37,25	10,9,2,5,1,5,8,1,8,1,10,1,2	10,7,2,12,2,6,9,9,6,5,3,7,27	0,2,0,8,6,2,2,2,7,2,7,5,6	148	74	0.000523495	0.0201825	0.737,0.859,0.778,0.773,0.964,0.773,0.529,0.882,0.673,0.875,0.535,0.949,0.862	1.0,0.636,1.0,0.429,0.143,0.6,0.692,0.692,0.3,0.556,0.176,0.412,0.692	0.22
187417	TMEM42	TMEM42	chr3	+	44903844	44904019	44903403	44903608	44905688	44905835	187417	13,13,4,12,8,10,23,3,8,10,6,11,10	14,9,13,18,12,18,24,12,8,17,28,12,8	1,3,1,15,2,7,6,1,6,4,5,1,2	10,5,6,67,10,17,9,21,12,7,20,13,9	148	74	1.48725e-06	0.000122952	0.317,0.419,0.133,0.25,0.25,0.217,0.324,0.111,0.333,0.227,0.097,0.314,0.385	0.048,0.231,0.077,0.101,0.091,0.171,0.25,0.023,0.2,0.222,0.111,0.037,0.1	0.132
187420	TMEM42	TMEM42	chr3	+	44903849	44904019	44903403	44903608	44905688	44905835	187420	17,14,6,19,10,13,27,3,7,14,13,12,11	14,9,13,18,12,18,24,12,8,17,28,12,8	2,3,1,20,3,7,7,1,7,4,6,2,4	10,5,6,67,10,17,9,21,12,7,20,13,9	148	74	2.69829e-07	2.75412e-05	0.378,0.438,0.188,0.345,0.294,0.265,0.36,0.111,0.304,0.292,0.188,0.333,0.407	0.091,0.231,0.077,0.13,0.13,0.171,0.28,0.023,0.226,0.222,0.13,0.071,0.182	0.149
187422	TMEM42	TMEM42	chr3	+	44903891	44904019	44903403	44903608	44905688	44905835	187422	12,14,4,12,8,10,23,3,8,10,5,11,9	14,9,13,18,12,18,24,12,8,17,28,12,8	1,3,1,15,2,7,6,1,7,4,5,1,2	10,5,6,67,10,17,9,21,12,7,20,13,9	148	74	4.0819e-06	0.000299249	0.3,0.438,0.133,0.25,0.25,0.217,0.324,0.111,0.333,0.227,0.082,0.314,0.36	0.048,0.231,0.077,0.101,0.091,0.171,0.25,0.023,0.226,0.222,0.111,0.037,0.1	0.127
187424	TMEM42	TMEM42	chr3	+	44903922	44904019	44903403	44903608	44905688	44905835	187424	12,13,4,12,9,10,23,7,7,10,5,11,9	14,9,13,18,12,18,24,12,8,17,28,12,8	1,3,1,15,2,7,6,1,6,4,5,1,2	10,5,6,67,10,17,9,21,12,7,20,13,9	148	74	6.7928e-07	6.19467e-05	0.3,0.419,0.133,0.25,0.273,0.217,0.324,0.226,0.304,0.227,0.082,0.314,0.36	0.048,0.231,0.077,0.101,0.091,0.171,0.25,0.023,0.2,0.222,0.111,0.037,0.1	0.136
188626	RNF146	RNF146	chr6	+	127603486	127603540	127601375	127601485	127607194	127607322	188626	6,4,2,0,6,4,0,1,13,2,0,5,3	58,32,17,10,25,13,21,10,32,19,20,27,28	5,4,3,8,10,14,0,7,22,2,6,22,8	21,9,6,21,6,23,23,18,39,19,9,33,27	128	74	3.68706e-07	3.61567e-05	0.056,0.067,0.064,0.0,0.122,0.151,0.0,0.055,0.19,0.057,0.0,0.097,0.058	0.121,0.204,0.224,0.18,0.491,0.26,0.0,0.184,0.246,0.057,0.278,0.278,0.146	-0.135
189250	TSC22D3	TSC22D3	chrX	-	106959919	106960177	106959128	106959180	107018329	107019017	189250	601,519,246,132,256,86,490,1036,358,913,135,38,159	93,11,98,20,19,3,16,13,8,68,23,10,13	950,280,551,123,843,745,118,844,862,136,573,1923,44	84,70,78,44,86,51,47,95,89,80,92,145,29	148	74	8.6347e-06	0.000582026	0.764,0.959,0.557,0.767,0.871,0.935,0.939,0.976,0.957,0.87,0.746,0.655,0.859	0.85,0.667,0.779,0.583,0.831,0.88,0.557,0.816,0.829,0.459,0.757,0.869,0.431	0.119
189371	HHLA3	HHLA3	chr1	+	70831828	70832011	70820493	70820794	70832126	70832220	189371	3,0,1,1,0,4,0,4,1,5,3,0,4	28,17,20,30,2,19,23,17,10,17,38,4,19	6,3,4,5,3,4,0,8,5,1,1,7,1	7,1,8,42,17,9,19,18,16,8,14,19,13	148	74	0.000227121	0.00995971	0.051,0.0,0.024,0.016,0.0,0.095,0.0,0.105,0.048,0.128,0.038,0.0,0.095	0.3,0.6,0.2,0.056,0.081,0.182,0.0,0.182,0.135,0.059,0.034,0.156,0.037	-0.109
189602	TPD52L2	TPD52L2	chr20	+	62507153	62507228	62505020	62505169	62514071	62514173	189602	563,412,326,166,377,475,499,152,569,200,393,352,204	242,226,64,109,90,232,162,60,214,52,143,143,110	177,87,51,270,57,277,280,65,561,201,117,471,183	32,26,7,83,18,57,70,31,86,45,30,62,62	148	74	1.14486e-05	0.000743566	0.538,0.477,0.718,0.432,0.677,0.506,0.606,0.559,0.571,0.658,0.579,0.552,0.481	0.734,0.626,0.785,0.619,0.613,0.708,0.667,0.512,0.765,0.691,0.661,0.792,0.596	-0.109
189733	THSD4	THSD4	chr15	+	71839486	71839820	71704025	71704162	71952868	71953073	189733	0,1,16,0,0,0,0,0,1,2,0,0,0	31,15,41,16,51,22,64,2,6,34,69,7,28	11,15,12,0,10,30,157,31,0,3,21,12,0	15,14,9,86,7,75,15,39,39,58,32,79,15	148	74	7.77156e-16	5.16737e-13	0.0,0.032,0.163,0.0,0.0,0.0,0.0,0.0,0.077,0.029,0.0,0.0,0.0	0.268,0.349,0.4,0.0,0.417,0.167,0.84,0.284,0.0,0.025,0.247,0.071,0.0	-0.213
190512	TMEM120A	TMEM120A	chr7	-	75616855	75616909	75616677	75616746	75617035	75617128	190512	215,330,71,137,81,92,118,89,138,137,144,73,120	25,42,40,65,71,22,43,23,41,17,14,44,34	95,63,112,76,98,133,99,109,98,61,80,94,89	1,9,2,5,5,21,4,9,4,26,4,3,13	128	74	1.18772e-11	3.44159e-09	0.833,0.82,0.506,0.549,0.397,0.707,0.613,0.691,0.661,0.823,0.856,0.49,0.671	0.982,0.802,0.97,0.898,0.919,0.785,0.935,0.875,0.934,0.576,0.92,0.948,0.798	-0.21
190667	ZFAND6	ZFAND6	chr15	+	80365607	80365672	80352271	80352305	80390757	80390920	190667	13,0,3,4,1,1,8,1,1,4,3,1,3	13,12,0,16,6,0,14,3,10,12,13,7,9	0,0,0,0,1,1,1,2,0,1,3,1,2	3,1,1,15,2,10,5,2,10,6,2,6,3	139	74	5.32521e-05	0.00283262	0.347,0.0,1.0,0.117,0.081,1.0,0.233,0.151,0.051,0.151,0.109,0.071,0.151	0.0,0.0,0.0,0.0,0.21,0.051,0.096,0.347,0.0,0.081,0.444,0.081,0.262	0.145
191133	TCOF1	TCOF1	chr5	+	149771106	149771358	149769449	149769586	149771519	149771739	191133	122,177,75,71,90,97,93,67,139,95,62,164,83	67,152,47,39,35,62,69,32,61,27,37,196,31	35,20,16,68,16,56,24,27,125,34,31,98,58	8,19,5,18,5,13,5,8,14,20,2,36,22	148	74	5.92725e-05	0.00310497	0.477,0.368,0.444,0.477,0.562,0.439,0.403,0.511,0.533,0.638,0.456,0.295,0.572	0.686,0.345,0.615,0.654,0.615,0.683,0.706,0.628,0.817,0.459,0.886,0.576,0.569	-0.159
191159	RPS9	RPS9	chr19	+	54710121	54710592	54705354	54705477	54711265	54711515	191159	285,148,61,146,134,154,102,372,415,119,113,119,103	31,72,60,48,120,243,94,218,172,28,57,194,155	81,108,94,101,143,189,100,93,46,64,83,69,317	6,27,2,23,13,31,26,34,26,58,3,26,135	148	74	4.20559e-06	0.000307228	0.821,0.507,0.337,0.603,0.358,0.241,0.352,0.46,0.547,0.68,0.498,0.235,0.249	0.871,0.667,0.959,0.687,0.846,0.753,0.658,0.578,0.469,0.356,0.933,0.57,0.54	-0.231
191917	MAP4	MAP4	chr3	-	48028872	48028923	47969717	47969840	48040127	48040369	191917	3,3,0,0,2,1,2,0,2,1,4,0,1	14,24,7,14,25,8,24,11,24,4,14,23,8	6,2,1,1,0,3,4,3,25,5,0,8,0	6,6,0,12,3,9,1,3,47,11,4,27,7	125	74	0.000219137	0.00967455	0.113,0.069,0.0,0.0,0.045,0.069,0.047,0.0,0.047,0.129,0.145,0.0,0.069	0.372,0.165,1.0,0.047,0.0,0.165,0.703,0.372,0.239,0.212,0.0,0.149,0.0	-0.207
192044	ADIRF	ADIRF	chr10	+	88729956	88730142	88728238	88728362	88730232	88730672	192044	252,94,410,349,3962,395,72,54,317,220,454,235,38	38,15,123,71,410,208,31,8,131,22,81,381,4	858,166,129,628,350,852,2069,430,883,1056,192,1350,648	32,25,8,44,32,54,49,30,45,149,12,76,477	148	74	3.21633e-08	4.22432e-06	0.768,0.758,0.625,0.711,0.829,0.487,0.537,0.771,0.547,0.833,0.737,0.236,0.826	0.931,0.769,0.89,0.877,0.845,0.887,0.955,0.878,0.908,0.78,0.889,0.899,0.404	-0.173
192045	ADIRF	ADIRF	chr10	+	88729962	88730019	88728238	88728362	88730232	88730672	192045	141,66,235,545,2671,200,42,30,198,234,266,427,25	38,15,123,71,410,208,31,8,131,22,81,381,4	508,135,61,372,261,539,2663,233,602,1271,130,870,436	32,25,8,44,32,54,49,30,45,149,12,76,477	131	74	1.47362e-07	1.62482e-05	0.677,0.713,0.519,0.813,0.786,0.352,0.434,0.679,0.461,0.857,0.65,0.388,0.779	0.9,0.753,0.812,0.827,0.822,0.849,0.968,0.814,0.883,0.828,0.86,0.866,0.341	-0.186
192571	STARD3	STARD3	chr17	+	37818589	37818597	37817233	37817338	37819056	37820454	192571	11,14,8,14,10,10,8,7,6,2,1,38,12	0,8,2,1,16,3,2,2,4,3,1,20,4	2,2,3,3,1,7,4,4,4,2,2,9,4	2,0,0,1,3,1,2,0,0,4,0,1,0	82	74	0.000413026	0.0164921	1.0,0.612,0.783,0.927,0.361,0.751,0.783,0.76,0.575,0.376,0.474,0.632,0.73	0.474,1.0,1.0,0.73,0.231,0.863,0.643,1.0,1.0,0.311,1.0,0.89,1.0	-0.106
193087	LPGAT1	LPGAT1	chr1	-	212003524	212003668	212002400	212002665	212003914	212004105	193087	456,26,104,30,36,22,82,20,90,37,99,61,17	24,6,19,0,1,12,34,0,14,6,8,11,2	21,12,4,77,8,37,8,11,48,10,16,46,30	1,0,0,7,0,0,0,0,6,1,0,5,3	148	74	0.000469396	0.0183997	0.905,0.684,0.732,1.0,0.947,0.478,0.547,1.0,0.763,0.755,0.861,0.735,0.81	0.913,1.0,1.0,0.846,1.0,1.0,1.0,1.0,0.8,0.833,1.0,0.821,0.833	-0.141
193222	FGFR1OP2	FGFR1OP2	chr12	+	27113447	27113590	27110533	27110676	27116274	27116388	193222	124,69,54,60,33,53,77,61,77,45,51,52,51	76,32,52,25,35,49,66,37,56,56,69,53,37	61,20,5,16,8,39,31,18,83,18,22,91,23	30,42,17,67,18,56,31,36,72,17,25,75,50	148	74	0.000191467	0.00863939	0.449,0.519,0.342,0.545,0.32,0.351,0.368,0.452,0.407,0.287,0.27,0.329,0.408	0.504,0.192,0.128,0.107,0.182,0.258,0.333,0.2,0.366,0.346,0.306,0.378,0.187	0.12
193386	EHBP1	EHBP1	chr2	+	63215113	63215173	63206325	63206470	63217850	63217975	193386	168,102,80,44,83,73,111,34,220,42,100,133,78	83,77,86,20,70,90,23,43,45,56,33,12,13	31,13,11,55,13,51,30,21,144,27,24,76,25	47,22,22,40,11,57,59,30,137,24,37,108,16	134	74	4.78461e-06	0.000344392	0.528,0.422,0.339,0.549,0.396,0.309,0.727,0.304,0.73,0.293,0.626,0.86,0.768	0.267,0.246,0.216,0.432,0.395,0.331,0.219,0.279,0.367,0.383,0.264,0.28,0.463	0.208
194345	ELOF1	ELOF1	chr19	-	11665988	11666070	11665046	11665180	11666159	11666390	194345	5,13,7,5,20,8,8,5,5,5,5,7,2	2,1,3,0,3,3,1,2,3,0,0,1,2	2,3,2,9,5,4,1,2,2,2,1,4,2	0,0,0,1,0,0,0,0,0,0,0,0,0	148	74	1.53497e-08	2.17897e-06	0.556,0.867,0.538,1.0,0.769,0.571,0.8,0.556,0.455,1.0,1.0,0.778,0.333	1.0,1.0,1.0,0.818,1.0,1.0,1.0,1.0,1.0,1.0,1.0,1.0,1.0	-0.277
194749	RNF121	RNF121	chr11	+	71668223	71668310	71640091	71640170	71671795	71671937	194749	103,59,180,15,43,42,48,13,46,12,56,33,47	32,24,93,3,32,10,25,5,16,9,22,13,20	19,17,6,52,12,46,5,22,44,21,16,47,34	5,1,2,12,0,7,5,3,8,5,2,14,7	148	74	0.000260623	0.0111659	0.617,0.551,0.492,0.714,0.402,0.677,0.49,0.565,0.59,0.4,0.56,0.559,0.54	0.655,0.895,0.6,0.684,1.0,0.767,0.333,0.786,0.733,0.677,0.8,0.627,0.708	-0.162
195181	SCAMP3	SCAMP3	chr1	-	155231069	155231525	155230327	155230450	155231876	155232151	195181	356,243,188,295,252,234,319,187,334,157,324,500,485	64,62,55,37,50,34,56,20,71,20,30,102,19	79,123,70,393,73,149,193,117,108,137,98,101,224	2,8,2,26,3,20,15,7,11,18,8,24,13	148	74	6.15115e-07	5.67766e-05	0.736,0.662,0.631,0.799,0.716,0.775,0.74,0.824,0.702,0.797,0.844,0.71,0.927	0.952,0.885,0.946,0.883,0.924,0.788,0.865,0.893,0.831,0.792,0.86,0.678,0.896	-0.102
195186	SCAMP3	SCAMP3	chr1	-	155231447	155231567	155230327	155230450	155231876	155232151	195186	361,223,211,227,230,197,326,206,347,137,331,389,515	64,62,55,37,50,34,56,20,71,20,30,102,19	77,97,85,405,84,226,138,110,124,96,116,94,237	2,8,2,26,3,20,15,7,11,18,8,24,13	148	74	2.21267e-07	2.31233e-05	0.738,0.643,0.657,0.754,0.697,0.743,0.744,0.837,0.71,0.774,0.847,0.656,0.931	0.951,0.858,0.955,0.886,0.933,0.85,0.821,0.887,0.849,0.727,0.879,0.662,0.901	-0.11
196353	HARS2	HARS2	chr5	+	140075772	140075786	140075322	140075430	140076105	140076199	196353	20,16,11,3,17,7,12,5,17,6,9,11,5	1,7,4,0,2,2,0,0,2,3,1,16,1	3,15,8,7,2,15,11,13,10,11,3,18,12	0,0,0,1,0,2,2,1,4,0,0,1,0	88	74	1.87426e-08	2.60977e-06	0.944,0.658,0.698,1.0,0.877,0.746,1.0,1.0,0.877,0.627,0.883,0.366,0.808	1.0,1.0,1.0,0.855,1.0,0.863,0.822,0.916,0.678,1.0,1.0,0.938,1.0	-0.122
196956	AP1S2	AP1S2	chrX	-	15851566	15851627	15848181	15849691	15863501	15863639	196956	15,8,10,4,20,9,11,2,10,5,5,1,8	1,4,24,2,27,38,4,1,9,8,7,0,6	0,1,0,2,1,5,4,2,15,4,1,10,6	4,5,3,24,2,12,14,2,37,8,5,41,1	135	74	0.00013069	0.00618798	0.892,0.523,0.186,0.523,0.289,0.115,0.601,0.523,0.379,0.255,0.281,1.0,0.422	0.0,0.099,0.0,0.044,0.215,0.186,0.135,0.354,0.182,0.215,0.099,0.118,0.767	0.275
196995	TESK1	TESK1	chr9	+	35607392	35607406	35606833	35606980	35607578	35607669	196995	50,23,18,37,37,26,45,25,50,20,22,12,38	0,8,9,10,2,11,9,2,6,10,0,8,3	18,18,13,21,19,36,14,15,69,15,19,68,21	0,1,0,0,0,5,0,0,6,4,0,5,0	88	74	3.22978e-07	3.21379e-05	1.0,0.707,0.627,0.757,0.94,0.665,0.808,0.913,0.875,0.627,1.0,0.558,0.914	1.0,0.938,1.0,1.0,1.0,0.858,1.0,1.0,0.906,0.759,1.0,0.92,1.0	-0.153
197186	NFIX	NFIX	chr19	+	13198802	13198950	13192489	13192669	13201037	13201204	197186	4,15,47,15,30,117,23,4,42,15,31,30,7	0,4,8,0,3,13,19,2,6,0,8,0,1	31,9,10,52,7,24,26,30,43,11,21,59,12	0,3,0,0,0,2,1,3,2,1,0,4,4	148	74	0.000154075	0.0071382	1.0,0.652,0.746,1.0,0.833,0.818,0.377,0.5,0.778,1.0,0.66,1.0,0.778	1.0,0.6,1.0,1.0,1.0,0.857,0.929,0.833,0.915,0.846,1.0,0.881,0.6	-0.101
198007	TAPBP	TAPBP	chr6	-	33271731	33271985	33267470	33269548	33272073	33272415	198007	614,244,612,414,397,385,719,468,642,485,1159,269,586	72,13,41,28,56,35,131,10,30,13,87,89,18	161,116,110,641,126,467,108,240,324,92,191,324,646	1,1,1,9,0,8,1,2,2,12,1,1,71	148	74	3.33067e-16	2.30944e-13	0.81,0.904,0.882,0.881,0.78,0.846,0.733,0.959,0.915,0.949,0.869,0.602,0.942	0.988,0.983,0.982,0.973,1.0,0.967,0.982,0.984,0.988,0.793,0.99,0.994,0.82	-0.106
198062	NSUN5P2	NSUN5P2	chr7	-	72419843	72420026	72419430	72419641	72420384	72420500	198062	6,21,7,1,5,5,17,7,11,9,2,10,8	7,3,14,0,10,1,2,1,3,4,0,2,0	3,5,2,1,4,10,2,9,6,3,17,3,4	2,0,0,0,0,0,1,0,2,0,0,1,0	148	74	1.67444e-12	5.84872e-10	0.3,0.778,0.2,1.0,0.2,0.714,0.81,0.778,0.647,0.529,1.0,0.714,1.0	0.429,1.0,1.0,1.0,1.0,1.0,0.5,1.0,0.6,1.0,1.0,0.6,1.0	-0.189
198070	TOB1	TOB1	chr17	-	48941507	48941524	48939586	48941321	48943418	48943715	198070	47,64,14,4,13,34,52,9,22,27,20,20,27	8,8,2,2,1,1,14,0,4,5,4,9,5	10,18,24,21,5,50,8,25,20,7,11,11,23	0,3,0,1,0,3,0,0,5,2,2,0,0	91	74	2.52811e-07	2.59679e-05	0.827,0.867,0.851,0.619,0.914,0.965,0.751,1.0,0.817,0.815,0.803,0.644,0.815	1.0,0.83,1.0,0.945,1.0,0.931,1.0,1.0,0.765,0.74,0.817,1.0,1.0	-0.103
198149	RC3H2	RC3H2	chr9	-	125613601	125613709	125613359	125613508	125616230	125616365	198149	134,87,110,54,89,121,144,42,111,82,121,48,52	30,38,22,5,12,13,40,5,16,9,27,11,5	73,45,14,82,13,130,23,38,77,34,44,133,50	7,4,3,9,0,16,4,3,4,2,1,9,8	148	74	1.73869e-05	0.00106849	0.691,0.534,0.714,0.844,0.788,0.823,0.643,0.808,0.776,0.82,0.691,0.686,0.839	0.839,0.849,0.7,0.82,1.0,0.802,0.742,0.864,0.906,0.895,0.957,0.881,0.758	-0.104
198150	RC3H2	RC3H2	chr9	-	125613601	125613727	125613359	125613508	125616230	125616365	198150	132,84,107,47,83,112,140,42,105,79,117,48,51	30,38,22,5,12,13,40,5,16,9,27,11,5	69,42,11,79,13,126,23,37,73,34,43,124,49	7,4,3,9,0,16,4,3,4,2,1,9,8	148	74	2.48101e-05	0.00145572	0.688,0.525,0.709,0.825,0.776,0.812,0.636,0.808,0.766,0.814,0.684,0.686,0.836	0.831,0.84,0.647,0.814,1.0,0.797,0.742,0.86,0.901,0.895,0.956,0.873,0.754	-0.103
198763	SLTM	SLTM	chr15	-	59191667	59191908	59191001	59191051	59193458	59193486	198763	439,483,293,124,167,326,432,260,359,408,269,204,384	25,3,23,7,10,44,54,45,30,74,42,10,25	126,200,139,265,159,504,88,187,364,152,161,248,165	50,31,30,30,20,61,18,49,45,6,42,47,27	148	74	4.12524e-07	3.99071e-05	0.898,0.988,0.864,0.899,0.893,0.787,0.8,0.743,0.857,0.734,0.762,0.911,0.885	0.558,0.763,0.698,0.815,0.799,0.805,0.71,0.656,0.802,0.927,0.657,0.725,0.753	0.104
198764	SLTM	SLTM	chr15	-	59191667	59192079	59191001	59191051	59193458	59193486	198764	425,467,294,115,163,322,424,245,343,407,272,197,364	25,3,23,7,10,44,54,45,30,74,42,10,25	128,196,135,258,161,516,89,184,364,148,162,246,169	50,31,30,30,20,61,18,49,45,6,42,47,27	148	74	1.07553e-06	9.26804e-05	0.895,0.987,0.865,0.891,0.891,0.785,0.797,0.731,0.851,0.733,0.764,0.908,0.879	0.561,0.76,0.692,0.811,0.801,0.809,0.712,0.652,0.802,0.925,0.659,0.724,0.758	0.101
198765	SLTM	SLTM	chr15	-	59191667	59192130	59191001	59191051	59193458	59193486	198765	424,462,288,115,161,319,423,242,337,398,262,193,362	25,3,23,7,10,44,54,45,30,74,42,10,25	126,194,133,254,157,497,85,182,354,143,157,244,164	50,31,30,30,20,61,18,49,45,6,42,47,27	148	74	8.2051e-07	7.31072e-05	0.895,0.987,0.862,0.891,0.89,0.784,0.797,0.729,0.849,0.729,0.757,0.906,0.879	0.558,0.758,0.689,0.809,0.797,0.803,0.702,0.65,0.797,0.923,0.651,0.722,0.752	0.103
198769	SLTM	SLTM	chr15	-	59191929	59192136	59191001	59191051	59193458	59193486	198769	295,203,187,86,104,165,279,108,194,218,171,124,211	25,3,23,7,10,44,54,45,30,74,42,10,25	95,90,75,199,64,241,48,108,230,65,86,133,129	50,31,30,30,20,61,18,49,45,6,42,47,27	148	74	1.13732e-05	0.000739445	0.855,0.971,0.803,0.86,0.839,0.652,0.721,0.545,0.764,0.596,0.671,0.861,0.808	0.487,0.592,0.556,0.768,0.615,0.664,0.571,0.524,0.719,0.844,0.506,0.586,0.705	0.139
198971	BAG6	BAG6	chr6	-	31607276	31607342	31606804	31607003	31607975	31608083	198971	892,2206,570,609,431,670,477,607,394,687,417,912,716	575,3346,443,659,596,694,580,481,535,465,343,755,499	314,309,265,447,184,567,299,335,531,214,348,375,510	133,128,115,216,118,322,196,147,288,337,151,223,373	140	74	8.7772e-08	1.03227e-05	0.451,0.258,0.405,0.328,0.277,0.338,0.303,0.4,0.28,0.438,0.391,0.39,0.431	0.555,0.561,0.549,0.522,0.452,0.482,0.446,0.546,0.494,0.251,0.549,0.471,0.42	-0.124
198972	BAG6	BAG6	chr6	-	31607276	31607414	31606804	31607003	31607975	31608083	198972	923,2276,593,620,445,691,496,627,403,706,428,942,744	575,3346,443,659,596,694,580,481,535,465,343,755,499	324,319,271,470,190,589,310,344,548,219,362,389,530	133,128,115,216,118,322,196,147,288,337,151,223,373	148	74	7.22382e-08	8.70477e-06	0.445,0.254,0.401,0.32,0.272,0.332,0.3,0.395,0.274,0.432,0.384,0.384,0.427	0.549,0.555,0.541,0.521,0.446,0.478,0.442,0.539,0.488,0.245,0.545,0.466,0.415	-0.124
198973	BAG6	BAG6	chr6	-	31607276	31607527	31606804	31607003	31607975	31608083	198973	923,2278,593,623,445,691,496,627,403,706,428,942,744	575,3346,443,659,596,694,580,481,535,465,343,755,499	324,319,271,470,190,589,309,344,548,219,362,389,530	133,128,115,216,118,322,196,147,288,337,151,223,373	148	74	7.48432e-08	8.98669e-06	0.445,0.254,0.401,0.321,0.272,0.332,0.3,0.395,0.274,0.432,0.384,0.384,0.427	0.549,0.555,0.541,0.521,0.446,0.478,0.441,0.539,0.488,0.245,0.545,0.466,0.415	-0.124
198976	BAG6	BAG6	chr6	-	31607283	31607423	31606804	31607003	31607975	31608083	198976	713,1695,511,462,328,539,467,459,294,562,411,665,652	575,3346,443,659,596,694,580,481,535,465,343,755,499	306,259,227,453,167,511,275,311,519,182,321,418,332	133,128,115,216,118,322,196,147,288,337,151,223,373	148	74	2.79307e-09	4.77719e-07	0.383,0.202,0.366,0.26,0.216,0.28,0.287,0.323,0.216,0.377,0.375,0.306,0.395	0.535,0.503,0.497,0.512,0.414,0.442,0.412,0.514,0.474,0.213,0.515,0.484,0.308	-0.141
199571	ZNF688	ZNF688	chr16	-	30582754	30583121	30582330	30582444	30583442	30583728	199571	53,31,18,40,66,43,40,32,25,49,52,54,36	4,9,5,1,3,5,4,1,0,2,1,13,1	26,14,11,68,29,46,24,43,62,18,38,38,26	0,1,0,0,1,1,0,0,0,0,1,0,2	148	74	8.77076e-15	4.83103e-12	0.869,0.633,0.643,0.952,0.917,0.811,0.833,0.941,1.0,0.925,0.963,0.675,0.947	1.0,0.875,1.0,1.0,0.935,0.958,1.0,1.0,1.0,1.0,0.95,1.0,0.867	-0.114
199611	D2HGDH	D2HGDH	chr2	+	242688279	242688713	242684123	242684292	242695263	242695429	199611	17,22,20,5,41,27,15,8,21,30,28,7,16	2,2,1,4,3,2,1,1,2,0,3,9,1	9,8,7,25,11,42,21,20,8,16,7,4,11	2,0,0,2,0,1,0,0,1,0,0,2,0	148	74	5.15903e-10	1.03667e-07	0.81,0.846,0.909,0.385,0.872,0.871,0.882,0.8,0.84,1.0,0.824,0.28,0.889	0.692,1.0,1.0,0.862,1.0,0.955,1.0,1.0,0.8,1.0,1.0,0.5,1.0	-0.123
199690	NMRK1	NMRK1	chr9	-	77693620	77693747	77693241	77693527	77698002	77698066	199690	4,2,7,11,12,7,3,4,11,15,2,0,4	5,4,7,5,5,0,4,4,10,8,8,1,6	4,0,0,0,5,9,3,2,3,4,5,2,0	5,10,8,7,10,18,29,7,5,6,7,6,6	148	74	2.11595e-05	0.0012681	0.286,0.2,0.333,0.524,0.545,1.0,0.273,0.333,0.355,0.484,0.111,0.0,0.25	0.286,0.0,0.0,0.0,0.2,0.2,0.049,0.125,0.231,0.25,0.263,0.143,0.0	0.227
200006	MRPL55	MRPL55	chr1	-	228296655	228296714	228295935	228296022	228296961	228297013	200006	31,34,5,9,16,4,23,13,12,12,16,24,10	2,2,1,6,3,9,4,11,3,2,1,4,0	9,9,8,9,3,15,9,10,5,8,8,8,11	0,1,1,1,3,0,0,1,2,1,0,5,0	133	74	0.000819142	0.0296468	0.896,0.904,0.736,0.455,0.748,0.198,0.762,0.397,0.69,0.769,0.899,0.769,1.0	1.0,0.834,0.817,0.834,0.357,1.0,1.0,0.848,0.582,0.817,1.0,0.471,1.0	-0.103
200162	PQBP1	PQBP1	chrX	+	48759495	48759794	48759206	48759319	48760011	48760072	200162	23,30,6,10,12,12,24,10,18,11,9,18,21	3,4,0,7,1,0,2,1,0,1,0,5,2	5,8,1,11,5,5,6,1,12,11,4,11,4	0,0,0,0,0,0,0,0,0,1,0,0,0	148	74	1.0062e-09	1.90761e-07	0.793,0.789,1.0,0.417,0.857,1.0,0.857,0.833,1.0,0.846,1.0,0.643,0.84	1.0,1.0,1.0,1.0,1.0,1.0,1.0,1.0,1.0,0.846,1.0,1.0,1.0	-0.152
200378	MYO18A	MYO18A	chr17	-	27444707	27444923	27443461	27443473	27445062	27445207	200378	68,47,47,10,48,22,39,1,57,33,44,66,20	160,152,16,91,69,17,147,49,44,32,160,38,86	10,14,6,27,5,54,44,20,1,36,12,0,11	23,47,44,223,29,110,73,61,28,38,50,33,72	148	74	0.00150018	0.0498457	0.175,0.134,0.595,0.052,0.258,0.393,0.117,0.01,0.393,0.34,0.121,0.465,0.104	0.179,0.13,0.064,0.057,0.079,0.197,0.232,0.141,0.018,0.321,0.107,0.0,0.071	0.12
201556	CPT1B	CPT1B	chr22	-	51012236	51012350	51011948	51012144	51012763	51012848	201556	146,34,64,35,28,51,63,32,32,124,29,26,117	47,186,66,35,47,128,37,42,46,130,19,16,55	2,14,6,23,0,104,20,13,1,12,20,4,28	21,17,8,18,13,78,22,35,185,23,32,46,29	148	74	3.14156e-05	0.00178506	0.608,0.084,0.327,0.333,0.23,0.166,0.46,0.276,0.258,0.323,0.433,0.448,0.515	0.045,0.292,0.273,0.39,0.0,0.4,0.312,0.157,0.003,0.207,0.238,0.042,0.326	0.137
201764	SIPA1L1	SIPA1L1	chr14	+	72043251	72043304	71996028	71996087	72085473	72085604	201764	17,4,6,4,23,2,8,4,4,2,12,15,1	3,2,3,0,3,0,3,0,3,1,0,1,2	3,11,3,7,3,24,2,2,11,8,7,6,5	0,0,1,2,0,0,0,0,2,0,0,0,0	127	74	8.70034e-07	7.70406e-05	0.768,0.538,0.538,1.0,0.817,1.0,0.608,1.0,0.437,0.538,1.0,0.897,0.226	1.0,1.0,0.636,0.671,1.0,1.0,1.0,1.0,0.762,1.0,1.0,1.0,1.0	-0.208
202007	PARP6	PARP6	chr15	-	72543052	72543295	72542360	72542433	72543547	72543596	202007	127,117,96,36,143,95,39,36,19,157,39,37,83	114,47,46,17,41,75,33,21,12,65,20,37,37	28,21,28,47,25,89,18,49,86,46,72,60,47	15,13,8,8,8,34,10,15,36,17,7,19,19	148	74	0.00109337	0.038073	0.358,0.555,0.511,0.514,0.636,0.388,0.371,0.462,0.442,0.547,0.494,0.333,0.529	0.483,0.447,0.636,0.746,0.61,0.567,0.474,0.62,0.544,0.575,0.837,0.612,0.553	-0.12
202013	PARP6	PARP6	chr15	-	72543201	72543295	72542360	72542433	72543547	72543596	202013	127,118,95,36,143,95,39,36,19,157,39,37,83	114,47,46,17,41,75,33,21,12,65,20,37,37	28,21,28,47,25,89,18,49,86,46,72,60,47	15,13,8,8,8,34,10,15,36,17,7,19,19	148	74	0.00109218	0.0380386	0.358,0.557,0.508,0.514,0.636,0.388,0.371,0.462,0.442,0.547,0.494,0.333,0.529	0.483,0.447,0.636,0.746,0.61,0.567,0.474,0.62,0.544,0.575,0.837,0.612,0.553	-0.12
202098	SENP1	SENP1	chr12	-	48460709	48460732	48459378	48459463	48465449	48465504	202098	30,9,37,4,14,25,34,8,18,5,14,24,12	10,6,11,0,2,4,6,6,1,3,10,1,3	7,4,3,6,1,18,6,6,11,4,3,19,9	1,0,0,0,1,2,1,0,1,0,1,3,3	97	74	1.67685e-06	0.000136654	0.696,0.534,0.72,1.0,0.842,0.827,0.812,0.504,0.932,0.56,0.516,0.948,0.753	0.842,1.0,1.0,1.0,0.433,0.873,0.821,1.0,0.894,1.0,0.696,0.829,0.696	-0.111
202692	RASGRP3	RASGRP3	chr2	+	33701501	33701774	33672886	33673010	33736776	33736909	202692	33,16,3,6,23,2,8,12,37,5,19,15,4	12,18,5,0,4,1,5,26,11,5,17,6,1	2,16,8,5,15,7,6,15,11,1,10,4,3	0,2,0,3,0,4,1,2,1,0,1,12,0	148	74	0.000344313	0.0141334	0.579,0.308,0.231,1.0,0.742,0.5,0.444,0.188,0.627,0.333,0.358,0.556,0.667	1.0,0.8,1.0,0.455,1.0,0.467,0.75,0.789,0.846,1.0,0.833,0.143,1.0	-0.273
204239	PGAP2	PGAP2	chr11	+	3832479	3832531	3829789	3829881	3845499	3845685	204239	23,22,5,7,18,9,10,8,5,6,28,15,3	0,7,11,0,27,4,6,0,2,2,0,4,0	2,3,5,29,2,11,18,6,0,10,6,3,5	0,0,0,1,0,0,1,0,1,2,1,1,1	126	74	1.3295e-09	2.44476e-07	1.0,0.649,0.211,1.0,0.281,0.569,0.495,1.0,0.595,0.638,1.0,0.688,1.0	1.0,1.0,1.0,0.945,1.0,1.0,0.914,1.0,0.0,0.746,0.779,0.638,0.746	-0.126
204304	DNMT3A	DNMT3A	chr2	-	25472486	25472593	25470905	25471121	25475062	25475184	204304	54,27,15,5,12,6,9,4,8,3,4,11,3	47,12,37,3,18,18,10,2,7,9,13,22,11	0,1,0,2,0,1,0,1,0,1,8,0,0	1,3,7,9,9,3,1,5,1,0,5,1,4	148	74	9.24705e-10	1.76389e-07	0.365,0.529,0.169,0.455,0.25,0.143,0.31,0.5,0.364,0.143,0.133,0.2,0.12	0.0,0.143,0.0,0.1,0.0,0.143,0.0,0.091,0.0,1.0,0.444,0.0,0.0	0.135
204586	BIRC6	BIRC6	chr2	+	32660521	32660653	32658711	32658872	32661120	32661252	204586	168,40,48,13,83,37,80,11,65,14,99,36,62	36,7,51,0,22,16,63,6,11,6,9,6,10	38,34,10,91,14,77,39,28,49,18,33,38,48	0,0,0,12,3,9,2,6,2,1,1,7,6	148	74	9.17146e-07	8.07132e-05	0.7,0.741,0.32,1.0,0.654,0.536,0.388,0.478,0.747,0.538,0.846,0.75,0.756	1.0,1.0,1.0,0.791,0.7,0.811,0.907,0.7,0.925,0.9,0.943,0.731,0.8	-0.212
204914	BCL2L1	BCL2L1	chr20	-	30310219	30310500	30309457	30310133	30311666	30311766	204914	46,10,2,0,9,9,16,2,39,42,15,22,6	14,14,8,5,7,14,12,4,23,5,12,2,12	0,7,2,6,3,4,3,2,4,1,0,3,8	6,1,4,8,3,16,9,7,8,3,9,14,6	148	74	0.000527254	0.0202938	0.622,0.263,0.111,0.0,0.391,0.243,0.4,0.2,0.459,0.808,0.385,0.846,0.2	0.0,0.778,0.2,0.273,0.333,0.111,0.143,0.125,0.2,0.143,0.0,0.097,0.4	0.163
204916	BCL2L1	BCL2L1	chr20	-	30310246	30310500	30309457	30310133	30311666	30311766	204916	5,5,0,0,3,4,1,2,11,0,5,3,0	14,14,8,5,7,14,12,4,23,5,12,2,12	0,0,1,1,0,0,0,0,0,0,0,1,0	6,1,4,8,3,16,9,7,8,3,9,14,6	148	74	3.07143e-12	1.01028e-09	0.152,0.152,0.0,0.0,0.176,0.125,0.04,0.2,0.193,0.0,0.172,0.429,0.0	0.0,0.0,0.111,0.059,0.0,0.0,0.0,0.0,0.0,0.0,0.0,0.034,0.0	0.11
204955	NDRG2	NDRG2	chr14	-	21491022	21491061	21490550	21490656	21491399	21491666	204955	20,13,42,24,37,15,36,5,54,27,17,20,13	56,49,93,85,78,104,226,10,111,64,45,44,60	61,36,30,30,43,56,112,52,102,28,56,70,15	113,33,27,76,32,223,180,76,284,95,47,155,51	113	74	5.21975e-05	0.00278208	0.19,0.148,0.228,0.156,0.237,0.086,0.094,0.247,0.242,0.216,0.198,0.229,0.124	0.261,0.417,0.421,0.205,0.468,0.141,0.29,0.309,0.19,0.162,0.438,0.228,0.162	-0.1
205091	AOPEP	AOPEP	chr9	+	97844856	97844973	97842975	97843062	97848963	97849500	205091	94,90,126,107,123,285,178,84,112,305,155,371,200	38,44,100,63,123,338,213,51,101,245,108,183,151	111,45,25,116,12,85,142,58,628,265,42,268,35	40,9,11,77,6,41,144,25,151,161,25,66,17	148	74	0.000132296	0.00624733	0.553,0.506,0.387,0.459,0.333,0.297,0.295,0.452,0.357,0.384,0.418,0.503,0.398	0.581,0.714,0.532,0.43,0.5,0.509,0.33,0.537,0.675,0.451,0.457,0.67,0.507	-0.119
205876	YPEL5	YPEL5	chr2	+	30378715	30378776	30371110	30371329	30379493	30379658	205876	11,7,5,1,13,8,10,11,13,3,4,0,6	3,13,5,0,2,4,6,2,6,4,3,2,2	1,3,2,3,3,6,4,4,7,2,1,18,5	0,1,0,0,0,0,3,1,4,0,0,1,3	135	74	2.35087e-06	0.000184166	0.668,0.228,0.354,1.0,0.781,0.523,0.477,0.751,0.543,0.291,0.422,0.0,0.622	1.0,0.622,1.0,1.0,1.0,1.0,0.422,0.687,0.49,1.0,1.0,0.908,0.477	-0.304
206082	SNHG29	SNHG29	chr17	+	16344324	16344444	16343498	16343567	16366146	16366255	206082	1,4,18,1,3,14,7,2,11,0,2,2,0	0,6,3,0,3,9,0,3,3,2,0,0,1	4,1,0,2,6,9,2,3,2,0,5,5,1	0,0,1,0,0,4,2,0,1,3,0,0,0	148	74	5.3871e-05	0.00286308	1.0,0.25,0.75,1.0,0.333,0.438,1.0,0.25,0.647,0.0,1.0,1.0,0.0	1.0,1.0,0.0,1.0,1.0,0.529,0.333,1.0,0.5,0.0,1.0,1.0,1.0	-0.13
206276	ELF1	ELF1	chr13	-	41593363	41593568	41556118	41556418	41634973	41635522	206276	74,112,133,46,71,111,90,35,184,25,148,44,103	167,113,61,39,142,51,58,23,100,62,107,32,46	13,28,10,224,5,110,94,29,3,59,6,13,63	53,39,34,108,20,100,51,46,72,31,20,116,62	148	74	0.000143296	0.00669879	0.181,0.331,0.522,0.371,0.2,0.521,0.437,0.432,0.479,0.168,0.409,0.407,0.528	0.109,0.264,0.128,0.509,0.111,0.355,0.48,0.24,0.02,0.488,0.13,0.053,0.337	0.136
206417	AKT1S1	AKT1S1	chr19	-	50380493	50380833	50376173	50376559	50381426	50381613	206417	31,39,8,12,5,5,17,18,8,10,8,9,24	4,5,5,4,3,9,4,21,4,9,1,1,4	7,2,4,12,2,11,3,4,13,1,5,9,4	0,0,0,0,0,2,0,0,0,1,3,12,0	148	74	1.49875e-07	1.64861e-05	0.795,0.796,0.444,0.6,0.455,0.217,0.68,0.3,0.5,0.357,0.8,0.818,0.75	1.0,1.0,1.0,1.0,1.0,0.733,1.0,1.0,1.0,0.333,0.455,0.273,1.0	-0.252
206788	PNISR	PNISR	chr6	-	99851704	99851854	99850415	99850586	99852478	99852578	206788	112,150,77,44,89,165,63,82,148,205,102,66,81	22,14,3,4,1,2,4,2,4,15,6,43,6	147,97,60,121,109,186,23,100,206,41,132,171,151	3,0,1,3,0,3,2,0,4,0,2,5,10	148	74	5.05805e-10	1.01968e-07	0.718,0.843,0.928,0.846,0.978,0.976,0.887,0.953,0.949,0.872,0.895,0.434,0.871	0.961,1.0,0.968,0.953,1.0,0.969,0.852,1.0,0.963,1.0,0.971,0.945,0.883	-0.101
207240	DERPC	DERPC	chr16	-	69154863	69155073	69154009	69154552	69155338	69155396	207240	156,93,146,118,165,91,114,68,105,84,203,110,151	141,61,109,77,49,80,89,42,78,40,89,105,47	49,83,46,244,51,159,100,83,137,97,67,101,126	20,23,9,52,10,59,47,8,74,43,18,33,85	148	74	9.63951e-06	0.000639681	0.356,0.433,0.401,0.434,0.627,0.363,0.39,0.447,0.402,0.512,0.533,0.344,0.616	0.551,0.643,0.719,0.701,0.718,0.574,0.515,0.838,0.481,0.53,0.65,0.605,0.426	-0.161
207247	DERPC	DERPC	chr16	-	69154955	69155087	69151911	69154552	69155338	69155396	207247	180,105,151,153,150,114,140,67,119,79,335,120,191	141,61,109,77,49,80,89,42,78,40,89,105,47	85,88,56,423,56,215,135,118,160,131,89,119,181	20,23,9,52,10,59,47,8,74,43,18,33,85	148	74	2.76422e-08	3.67718e-06	0.39,0.463,0.409,0.498,0.605,0.416,0.44,0.444,0.433,0.497,0.653,0.364,0.67	0.68,0.657,0.757,0.803,0.737,0.646,0.59,0.881,0.519,0.604,0.712,0.643,0.516	-0.189
207303	CAST	CAST	chr5	+	96062457	96062563	96058342	96058402	96063192	96063234	207303	64,47,22,29,94,19,23,33,35,39,18,7,9	544,369,499,200,2261,347,331,267,954,162,285,708,180	210,14,3,6,8,71,29,46,645,45,25,485,16	112,161,95,243,67,1005,1864,161,96,930,105,162,383	148	74	5.6814e-05	0.00299089	0.056,0.06,0.022,0.068,0.02,0.027,0.034,0.058,0.018,0.107,0.031,0.005,0.024	0.484,0.042,0.016,0.012,0.056,0.034,0.008,0.125,0.771,0.024,0.106,0.6,0.02	-0.136
207643	REC8	REC8	chr14	+	24647051	24647146	24646914	24646964	24647296	24647428	207643	14,5,0,0,3,3,2,1,7,7,1,6,1	6,16,3,3,13,9,7,5,9,12,4,10,3	3,1,0,0,0,8,0,4,0,0,0,2,3	44,61,58,1,56,29,5,46,22,4,35,10,8	148	74	3.32845e-13	1.32977e-10	0.538,0.135,0.0,0.0,0.103,0.143,0.125,0.091,0.28,0.226,0.111,0.231,0.143	0.033,0.008,0.0,0.0,0.0,0.121,0.0,0.042,0.0,0.0,0.0,0.091,0.158	0.129
207644	REC8	REC8	chr14	+	24647058	24647146	24646914	24646964	24647296	24647428	207644	11,5,0,0,3,3,3,1,7,7,1,6,1	6,16,3,3,13,9,7,5,9,12,4,10,3	3,1,0,0,0,8,0,4,0,0,0,2,3	44,61,58,1,56,29,5,46,22,4,35,10,8	148	74	1.94955e-13	8.15631e-11	0.478,0.135,0.0,0.0,0.103,0.143,0.176,0.091,0.28,0.226,0.111,0.231,0.143	0.033,0.008,0.0,0.0,0.0,0.121,0.0,0.042,0.0,0.0,0.0,0.091,0.158	0.128
207645	REC8	REC8	chr14	+	24647073	24647146	24646914	24646964	24647296	24647428	207645	21,5,0,0,4,4,4,1,8,12,1,8,2	6,16,3,3,13,9,7,5,9,12,4,10,3	3,1,1,0,0,8,0,6,0,0,0,2,3	44,61,58,1,56,29,5,46,22,4,35,10,8	147	74	3.10862e-15	1.86994e-12	0.638,0.136,0.0,0.0,0.134,0.183,0.223,0.091,0.309,0.335,0.112,0.287,0.251	0.033,0.008,0.009,0.0,0.0,0.122,0.0,0.062,0.0,0.0,0.0,0.091,0.159	0.17
207809	WIZ	WIZ	chr19	-	15538916	15539319	15537792	15538344	15540396	15540900	207809	207,97,192,108,295,215,174,87,165,138,201,64,130	69,48,71,19,36,62,111,24,127,51,90,140,61	120,82,46,244,39,142,97,96,371,95,74,322,45	15,26,13,85,5,57,23,14,26,22,9,47,20	148	74	7.68995e-05	0.00389782	0.6,0.503,0.575,0.74,0.804,0.634,0.439,0.644,0.394,0.575,0.528,0.186,0.516	0.8,0.612,0.639,0.589,0.796,0.555,0.678,0.774,0.877,0.683,0.804,0.774,0.529	-0.152
207813	WIZ	WIZ	chr19	-	15539016	15539319	15537792	15538344	15540396	15540900	207813	207,97,192,108,295,215,174,86,164,138,200,64,129	69,48,71,19,36,62,111,24,127,51,90,140,61	120,82,46,244,39,142,97,96,371,95,74,320,45	15,26,13,85,5,57,23,14,26,22,9,47,20	148	74	7.39413e-05	0.00376839	0.6,0.503,0.575,0.74,0.804,0.634,0.439,0.642,0.392,0.575,0.526,0.186,0.514	0.8,0.612,0.639,0.589,0.796,0.555,0.678,0.774,0.877,0.683,0.804,0.773,0.529	-0.152
207836	DST	DST	chr6	-	56333780	56333797	56330875	56330993	56334680	56334755	207836	158,141,64,52,37,22,44,35,90,25,53,57,91	30,11,0,26,12,1,6,4,9,16,5,1,3	56,54,11,66,16,76,5,59,119,34,41,129,41	81,12,4,13,2,41,12,12,573,15,3,394,4	91	74	3.53168e-06	0.000262635	0.811,0.912,1.0,0.619,0.715,0.947,0.856,0.877,0.89,0.56,0.896,0.979,0.961	0.36,0.785,0.691,0.805,0.867,0.601,0.253,0.8,0.144,0.648,0.917,0.21,0.893	0.235
209097	ARHGAP10	ARHGAP10	chr4	+	148984303	148984451	148968042	148968202	148985566	148985658	209097	60,65,26,35,20,24,10,12,14,21,5,17,11	7,14,15,8,2,6,11,15,8,7,3,11,3	94,22,15,3,18,39,90,21,356,46,18,309,15	6,5,2,0,2,7,18,14,20,13,3,53,2	148	74	0.00047334	0.018527	0.811,0.699,0.464,0.686,0.833,0.667,0.312,0.286,0.467,0.6,0.455,0.436,0.647	0.887,0.688,0.789,1.0,0.818,0.736,0.714,0.429,0.899,0.639,0.75,0.745,0.789	-0.194
209372	TAPT1	TAPT1	chr4	-	16172275	16172390	16168255	16168416	16175826	16175895	209372	112,42,71,52,57,80,124,23,78,63,120,56,59	10,13,5,3,7,10,6,4,2,3,9,5,8	75,62,38,137,61,118,31,58,181,36,72,138,45	2,2,0,3,0,2,4,3,2,3,1,4,2	148	74	2.54559e-10	5.52679e-08	0.848,0.618,0.877,0.897,0.803,0.8,0.912,0.742,0.951,0.913,0.87,0.848,0.787	0.949,0.939,1.0,0.958,1.0,0.967,0.795,0.906,0.978,0.857,0.973,0.945,0.918	-0.101
209710	MFGE8	MFGE8	chr15	-	89442891	89443042	89441913	89442763	89444781	89444966	209710	642,906,495,321,932,2099,555,702,334,609,191,502,140	64,89,113,18,164,181,109,69,53,45,17,79,10	462,98,63,59,61,379,179,205,1200,239,129,1670,100	11,1,1,2,0,25,8,11,40,22,13,61,14	148	74	1.11022e-16	8.30099e-14	0.834,0.836,0.687,0.899,0.74,0.853,0.718,0.836,0.759,0.871,0.849,0.761,0.875	0.955,0.98,0.969,0.937,1.0,0.883,0.918,0.903,0.938,0.845,0.832,0.932,0.781	-0.104
209896	METTL23	METTL23	chr17	+	74725628	74725876	74723051	74723295	74729059	74729297	209896	199,103,58,62,85,91,139,66,85,89,64,104,25	25,22,10,16,53,18,25,8,18,15,14,11,7	21,31,36,41,45,78,25,50,54,27,35,55,53	6,13,4,16,18,30,11,21,18,11,22,18,9	148	74	0.000607048	0.0228879	0.799,0.701,0.744,0.66,0.445,0.717,0.735,0.805,0.702,0.748,0.696,0.825,0.641	0.636,0.544,0.818,0.562,0.556,0.565,0.532,0.543,0.6,0.551,0.443,0.604,0.746	0.117
209902	METTL23	METTL23	chr17	+	74725786	74725876	74723051	74723295	74729059	74729297	209902	200,103,58,62,85,91,139,66,85,88,64,104,25	25,22,10,16,53,18,25,8,18,15,14,11,7	21,31,36,41,45,78,25,50,54,27,35,55,53	6,13,4,16,18,30,11,21,18,11,22,18,9	148	74	0.000612416	0.0230382	0.8,0.701,0.744,0.66,0.445,0.717,0.735,0.805,0.702,0.746,0.696,0.825,0.641	0.636,0.544,0.818,0.562,0.556,0.565,0.532,0.543,0.6,0.551,0.443,0.604,0.746	0.117
211247	SLAMF7	SLAMF7	chr1	+	160721146	160721238	160720093	160720213	160721975	160722038	211247	29,35,11,55,26,5,57,70,193,160,64,3,42	5,1,2,4,2,1,3,7,11,11,1,0,1	27,2,11,22,32,21,31,82,2,6,15,2,36	0,0,0,0,0,0,0,0,0,0,1,0,1	148	74	1.74749e-13	7.35226e-11	0.744,0.946,0.733,0.873,0.867,0.714,0.905,0.833,0.898,0.879,0.97,1.0,0.955	1.0,1.0,1.0,1.0,1.0,1.0,1.0,1.0,1.0,1.0,0.882,1.0,0.947	-0.116
211607	ATP5MF	ATP5MF	chr7	-	99056845	99056886	99055780	99055978	99057708	99057816	211607	1043,2442,1218,4498,939,983,1523,1612,1399,1177,763,1913,1091	104,477,341,1339,209,250,201,216,209,97,64,667,54	301,558,624,395,325,798,812,590,431,619,508,446,596	7,29,17,10,8,43,67,24,21,143,14,35,96	115	74	0	0	0.866,0.767,0.697,0.684,0.743,0.717,0.83,0.828,0.812,0.886,0.885,0.649,0.929	0.965,0.925,0.959,0.962,0.963,0.923,0.886,0.941,0.93,0.736,0.959,0.891,0.8	-0.119
211612	ATP5MF	ATP5MF	chr7	-	99056876	99056886	99055780	99055978	99057708	99057816	211612	183,449,230,481,142,141,242,262,240,128,99,265,160	104,477,341,1339,209,250,201,216,209,97,64,667,54	41,85,89,66,46,129,98,91,78,79,78,64,133	7,29,17,10,8,43,67,24,21,143,14,35,96	84	74	7.42336e-09	1.14533e-06	0.608,0.453,0.373,0.24,0.374,0.332,0.515,0.517,0.503,0.538,0.577,0.259,0.723	0.838,0.721,0.822,0.853,0.835,0.725,0.563,0.77,0.766,0.327,0.831,0.617,0.55	-0.247
211960	MUC1	MUC1	chr1	-	155159948	155160020	155159700	155159850	155160197	155160334	211960	31,7,1,41,6,1,77,29,22,53,52,18,108	20,3,1,55,28,1,67,6,50,120,40,31,302	19,53,32,64,19,156,4,75,2,6,13,6,36	3,12,6,33,1,63,0,16,0,7,3,0,37	146	74	1.05956e-07	1.21993e-05	0.44,0.542,0.336,0.274,0.098,0.336,0.368,0.71,0.182,0.183,0.397,0.227,0.153	0.762,0.691,0.73,0.496,0.906,0.557,1.0,0.704,1.0,0.303,0.687,1.0,0.33	-0.378
212618	SLC4A7	SLC4A7	chr3	-	27472788	27472973	27465527	27465643	27475406	27475595	212618	4,1,0,1,4,1,0,1,1,4,0,0,0	17,39,35,17,90,53,125,16,40,25,30,24,22	18,2,0,0,0,15,0,0,40,1,2,33,0	8,17,1,25,4,26,7,9,3,31,2,33,26	148	74	6.69335e-09	1.04629e-06	0.105,0.013,0.0,0.029,0.022,0.009,0.0,0.03,0.012,0.074,0.0,0.0,0.0	0.529,0.056,0.0,0.0,0.0,0.224,0.0,0.0,0.87,0.016,0.333,0.333,0.0	-0.159
212620	SLC4A7	SLC4A7	chr3	-	27472830	27473160	27465527	27465643	27475406	27475595	212620	1,0,0,2,3,0,0,0,0,1,0,0,0	17,39,35,17,90,53,125,16,40,25,30,24,22	14,1,0,0,0,7,2,4,20,2,0,20,0	8,17,1,25,4,26,7,9,3,31,2,33,26	148	74	4.85334e-12	1.54055e-09	0.029,0.0,0.0,0.056,0.016,0.0,0.0,0.0,0.0,0.02,0.0,0.0,0.0	0.467,0.029,0.0,0.0,0.0,0.119,0.125,0.182,0.769,0.031,0.0,0.233,0.0	-0.141
212631	HNMT	HNMT	chr2	+	138724666	138724831	138722042	138722198	138727734	138727787	212631	87,228,4,73,6,4,38,47,75,37,52,132,56	202,487,10,110,7,2,28,95,39,98,190,211,61	7,18,11,72,11,52,11,17,10,5,8,36,47	75,21,18,327,31,79,17,65,44,6,19,149,236	148	74	2.10325e-05	0.00126293	0.177,0.19,0.167,0.249,0.3,0.5,0.404,0.198,0.49,0.159,0.12,0.238,0.315	0.045,0.3,0.234,0.099,0.151,0.248,0.244,0.116,0.102,0.294,0.174,0.108,0.091	0.1
212634	HNMT	HNMT	chr2	+	138724666	138725020	138722042	138722198	138727734	138727787	212634	87,229,4,73,6,4,39,47,75,37,52,132,56	202,487,10,110,7,2,28,95,39,98,190,211,61	7,18,11,72,11,52,11,17,10,5,8,36,46	75,21,18,327,31,79,17,65,44,6,19,149,236	148	74	1.90439e-05	0.00115639	0.177,0.19,0.167,0.249,0.3,0.5,0.411,0.198,0.49,0.159,0.12,0.238,0.315	0.045,0.3,0.234,0.099,0.151,0.248,0.244,0.116,0.102,0.294,0.174,0.108,0.089	0.101
212708	EPB41	EPB41	chr1	+	29319850	29320054	29313959	29314417	29338376	29338419	212708	9,10,5,4,3,3,3,1,5,1,2,3,4	0,2,6,2,1,4,0,0,2,1,4,1,1	1,0,1,8,1,4,6,3,1,4,1,2,4	0,1,1,1,0,1,0,0,0,0,1,0,1	148	74	8.43351e-11	2.02986e-08	1.0,0.714,0.294,0.5,0.6,0.273,1.0,1.0,0.556,0.333,0.2,0.6,0.667	1.0,0.0,0.333,0.8,1.0,0.667,1.0,1.0,1.0,1.0,0.333,1.0,0.667	-0.159
212761	EPB41	EPB41	chr1	+	29422666	29423116	29395244	29395280	29424318	29424447	212761	145,56,28,33,36,22,162,29,85,30,98,52,134	2,2,2,2,0,1,0,0,0,1,0,0,2	24,38,31,147,23,111,64,56,0,14,33,1,66	1,0,0,0,0,2,0,2,16,0,0,11,1	148	74	0.00131246	0.0444914	0.973,0.933,0.875,0.892,1.0,0.917,1.0,1.0,1.0,0.938,1.0,1.0,0.971	0.923,1.0,1.0,1.0,1.0,0.965,1.0,0.933,0.0,1.0,1.0,0.043,0.971	0.128
213334	UPRT	UPRT	chrX	+	74494052	74494475	74443300	74443460	74513306	74513349	213334	23,24,6,31,23,30,26,33,23,11,12,25,19	0,3,2,0,2,1,2,4,4,3,1,4,2	25,18,15,31,24,32,28,48,39,20,28,28,17	0,0,1,2,0,0,0,2,0,1,2,0,6	148	74	0.000136744	0.00642966	1.0,0.8,0.6,1.0,0.852,0.938,0.867,0.805,0.742,0.647,0.857,0.758,0.826	1.0,1.0,0.882,0.886,1.0,1.0,1.0,0.923,1.0,0.909,0.875,1.0,0.586	-0.105
213584	MYO15B	MYO15B	chr17	+	73597304	73597644	73592848	73592980	73598597	73598675	213584	89,11,43,6,4,12,34,8,13,53,1,31,13	5,0,6,0,1,6,5,1,4,2,0,5,1	33,20,4,3,10,65,5,32,15,3,24,28,32	0,0,0,0,1,3,0,1,0,0,0,11,0	148	74	4.47147e-05	0.0024409	0.899,1.0,0.782,1.0,0.667,0.5,0.773,0.8,0.619,0.93,1.0,0.756,0.867	1.0,1.0,1.0,1.0,0.833,0.915,1.0,0.941,1.0,1.0,1.0,0.56,1.0	-0.127
213585	MYO15B	MYO15B	chr17	+	73597355	73597644	73592848	73592980	73598597	73598675	213585	90,11,43,6,4,12,34,8,13,53,1,30,13	5,0,6,0,1,6,5,1,4,2,0,5,1	33,20,4,3,10,65,5,32,15,3,24,28,32	0,0,0,0,1,3,0,1,0,0,0,11,0	148	74	4.41507e-05	0.00241507	0.9,1.0,0.782,1.0,0.667,0.5,0.773,0.8,0.619,0.93,1.0,0.75,0.867	1.0,1.0,1.0,1.0,0.833,0.915,1.0,0.941,1.0,1.0,1.0,0.56,1.0	-0.128
213586	MYO15B	MYO15B	chr17	+	73597422	73597644	73592848	73592980	73598597	73598675	213586	91,11,43,6,4,12,34,8,13,53,1,30,13	5,0,6,0,1,6,5,1,4,2,0,5,1	33,20,4,3,10,65,5,32,15,3,24,29,32	0,0,0,0,1,3,0,1,0,0,0,11,0	148	74	4.50958e-05	0.00245739	0.901,1.0,0.782,1.0,0.667,0.5,0.773,0.8,0.619,0.93,1.0,0.75,0.867	1.0,1.0,1.0,1.0,0.833,0.915,1.0,0.941,1.0,1.0,1.0,0.569,1.0	-0.128
213831	CAMKK2	CAMKK2	chr12	-	121686408	121686664	121682942	121683043	121687589	121687677	213831	183,83,118,49,94,39,152,53,88,68,136,69,78	59,55,49,20,73,21,59,20,66,23,50,64,46	106,60,42,84,25,126,54,65,202,66,46,180,76	14,15,12,38,23,27,10,22,29,33,19,31,47	148	74	0.00113101	0.0392021	0.608,0.43,0.546,0.551,0.392,0.481,0.563,0.57,0.4,0.596,0.576,0.35,0.459	0.791,0.667,0.636,0.525,0.352,0.7,0.73,0.596,0.777,0.5,0.548,0.744,0.447	-0.115
213941	PIP4K2C	PIP4K2C	chr12	+	57993182	57993652	57992847	57992994	57994106	57994220	213941	194,113,124,42,100,52,154,39,148,42,81,113,116	36,15,18,16,94,19,52,4,27,6,20,15,21	46,86,57,40,32,238,64,87,63,43,59,59,62	3,1,3,11,4,21,5,3,3,45,2,4,10	148	74	5.59045e-05	0.00295345	0.729,0.79,0.775,0.568,0.347,0.578,0.597,0.83,0.733,0.778,0.669,0.79,0.734	0.885,0.977,0.905,0.645,0.8,0.85,0.865,0.935,0.913,0.323,0.937,0.881,0.756	-0.135
214558	TMEM50B	TMEM50B	chr21	-	34809189	34809299	34804792	34805109	34811520	34811604	214558	58,16,10,18,20,24,21,14,31,54,39,22,37	69,34,23,22,21,27,26,20,52,57,29,30,10	28,45,22,41,19,123,1,56,12,15,56,39,47	26,30,12,29,17,50,1,32,9,7,22,29,27	148	74	2.96949e-05	0.00169963	0.296,0.19,0.179,0.29,0.323,0.308,0.288,0.259,0.23,0.321,0.402,0.268,0.649	0.35,0.429,0.478,0.414,0.358,0.552,0.333,0.467,0.4,0.517,0.56,0.402,0.465	-0.132
214559	TMEM50B	TMEM50B	chr21	-	34809189	34809323	34804792	34805109	34811520	34811604	214559	25,11,8,7,12,15,10,8,19,36,27,11,24	69,34,23,22,21,27,26,20,52,57,29,30,10	13,26,9,24,11,80,1,34,6,11,31,22,24	26,30,12,29,17,50,1,32,9,7,22,29,27	148	74	0.000164772	0.00757066	0.153,0.139,0.148,0.137,0.222,0.217,0.161,0.167,0.154,0.24,0.318,0.155,0.545	0.2,0.302,0.273,0.293,0.244,0.444,0.333,0.347,0.25,0.44,0.413,0.275,0.308	-0.105
214560	TMEM50B	TMEM50B	chr21	-	34809189	34809391	34804792	34805109	34811520	34811604	214560	28,11,10,7,12,15,12,8,22,41,32,13,24	69,34,23,22,21,27,26,20,52,57,29,30,10	13,30,14,26,11,82,1,34,6,11,32,22,24	26,30,12,29,17,50,1,32,9,7,22,29,27	148	74	0.00035919	0.0146568	0.169,0.139,0.179,0.137,0.222,0.217,0.188,0.167,0.175,0.265,0.356,0.178,0.545	0.2,0.333,0.368,0.31,0.244,0.451,0.333,0.347,0.25,0.44,0.421,0.275,0.308	-0.103
214565	TMEM50B	TMEM50B	chr21	-	34819324	34819447	34811520	34811604	34821088	34823170	214565	28,9,7,7,2,7,7,5,20,25,12,4,6	65,28,15,8,11,18,24,10,35,52,37,23,21	12,16,5,24,10,43,1,14,9,7,25,12,22	22,33,17,25,10,80,1,20,11,6,40,19,25	148	74	0.00092319	0.0329103	0.177,0.138,0.189,0.304,0.083,0.163,0.127,0.2,0.222,0.194,0.14,0.08,0.125	0.214,0.195,0.128,0.324,0.333,0.212,0.333,0.259,0.29,0.368,0.238,0.24,0.306	-0.1
214769	DHX30	DHX30	chr3	+	47857452	47857498	47852146	47852201	47859511	47859607	214769	25,32,25,46,28,28,130,37,36,21,15,74,17	29,30,37,23,44,17,53,19,35,30,52,49,18	6,12,8,6,13,22,17,16,7,11,11,9,18	25,23,9,44,13,33,19,13,83,18,12,62,38	120	74	2.58581e-06	0.000200254	0.347,0.397,0.294,0.552,0.282,0.504,0.602,0.546,0.388,0.302,0.151,0.482,0.368	0.129,0.243,0.354,0.078,0.381,0.291,0.356,0.431,0.049,0.274,0.361,0.082,0.226	0.151
215432	SLC2A8	SLC2A8	chr9	+	130160183	130160394	130159654	130159817	130162185	130162285	215432	19,96,7,25,24,10,25,3,8,18,46,20,20	3,4,0,1,0,1,8,4,6,4,4,5,3	8,9,1,53,3,18,8,2,24,16,10,15,12	0,0,0,3,0,2,0,1,2,0,1,3,0	148	74	3.3071e-07	3.28634e-05	0.76,0.923,1.0,0.926,1.0,0.833,0.61,0.273,0.4,0.692,0.852,0.667,0.769	1.0,1.0,1.0,0.898,1.0,0.818,1.0,0.5,0.857,1.0,0.833,0.714,1.0	-0.147
215433	SLC2A8	SLC2A8	chr9	+	130160183	130160613	130159654	130159817	130162185	130162285	215433	19,97,8,25,23,10,25,3,8,18,46,20,20	3,4,0,1,0,1,8,4,6,4,4,5,3	7,9,1,53,3,18,8,2,24,16,10,15,12	0,0,0,3,0,2,0,1,2,0,1,3,0	148	74	3.52004e-07	3.47016e-05	0.76,0.924,1.0,0.926,1.0,0.833,0.61,0.273,0.4,0.692,0.852,0.667,0.769	1.0,1.0,1.0,0.898,1.0,0.818,1.0,0.5,0.857,1.0,0.833,0.714,1.0	-0.147
215497	RWDD3	RWDD3	chr1	+	95702903	95703016	95699765	95699871	95705332	95705465	215497	6,7,0,0,10,1,1,1,15,1,0,2,2	34,9,7,4,1,4,5,9,5,9,9,13,4	0,0,0,0,0,0,0,0,0,1,0,0,0	4,5,1,12,4,12,1,4,7,1,4,3,8	148	74	2.84851e-09	4.8653e-07	0.081,0.28,0.0,0.0,0.833,0.111,0.091,0.053,0.6,0.053,0.0,0.071,0.2	0.0,0.0,0.0,0.0,0.0,0.0,0.0,0.0,0.0,0.333,0.0,0.0,0.0	0.157
215505	RWDD3	RWDD3	chr1	+	95709766	95709880	95699710	95699871	95712311	95712781	215505	24,33,28,12,17,27,20,18,14,33,10,25,26	1,2,3,0,1,3,2,2,0,0,2,0,0	7,4,7,10,1,28,5,7,17,10,7,20,18	3,1,0,2,0,7,0,0,6,4,0,2,2	148	74	1.39081e-05	0.000879828	0.923,0.892,0.824,1.0,0.895,0.818,0.833,0.818,1.0,1.0,0.714,1.0,1.0	0.538,0.667,1.0,0.714,1.0,0.667,1.0,1.0,0.586,0.556,1.0,0.833,0.818	0.103
216145	SIX5	SIX5	chr19	-	46269607	46269785	46268042	46269369	46271299	46272510	216145	62,49,114,65,110,194,157,74,38,83,65,27,74	4,7,17,0,7,36,58,6,13,16,14,15,7	60,25,29,108,45,51,35,45,142,36,57,106,21	8,1,2,9,5,3,4,3,18,2,5,7,2	148	74	0.00149898	0.0498162	0.886,0.778,0.77,1.0,0.887,0.729,0.575,0.86,0.594,0.722,0.699,0.474,0.841	0.789,0.926,0.879,0.857,0.818,0.895,0.814,0.882,0.798,0.9,0.851,0.883,0.84	-0.101
216355	CLK3	CLK3	chr15	+	74907818	74908239	74900712	74900767	74911537	74911689	216355	110,113,90,43,100,78,129,47,127,48,89,68,106	3,1,16,3,1,1,4,0,1,7,4,2,0	34,25,26,92,24,101,71,51,56,54,32,60,51	12,6,2,7,5,4,0,4,14,0,8,8,1	148	74	7.82982e-06	0.000533276	0.948,0.983,0.738,0.878,0.98,0.975,0.942,1.0,0.984,0.774,0.918,0.944,1.0	0.586,0.676,0.867,0.868,0.706,0.927,1.0,0.864,0.667,1.0,0.667,0.789,0.962	0.114
217193	MPDU1	MPDU1	chr17	+	7489973	7490254	7489268	7489396	7490478	7490589	217193	10,6,9,20,9,14,12,7,10,3,9,9,15	0,3,2,0,3,2,1,1,4,1,1,6,1	2,1,1,5,1,8,2,1,3,5,2,6,3	0,0,0,0,0,2,0,0,0,2,0,0,0	148	74	2.10812e-10	4.65849e-08	1.0,0.5,0.692,1.0,0.6,0.778,0.857,0.778,0.556,0.6,0.818,0.429,0.882	1.0,1.0,1.0,1.0,1.0,0.667,1.0,1.0,1.0,0.556,1.0,1.0,1.0	-0.21
217196	MPDU1	MPDU1	chr17	+	7489973	7490284	7489268	7489396	7490478	7490589	217196	10,6,9,18,9,15,12,8,10,3,9,9,16	0,3,2,0,3,2,1,1,4,1,1,6,1	2,1,1,5,1,7,2,1,3,5,2,6,3	0,0,0,0,0,2,0,0,0,2,0,0,0	148	74	2.69641e-10	5.82368e-08	1.0,0.5,0.692,1.0,0.6,0.789,0.857,0.8,0.556,0.6,0.818,0.429,0.889	1.0,1.0,1.0,1.0,1.0,0.636,1.0,1.0,1.0,0.556,1.0,1.0,1.0	-0.205
217199	MPDU1	MPDU1	chr17	+	7489973	7490311	7489268	7489396	7490478	7490589	217199	10,6,9,18,10,14,13,7,10,3,10,9,15	0,3,2,0,3,2,1,1,4,1,1,6,1	2,1,2,5,1,7,2,1,3,7,2,6,3	0,0,0,0,0,2,0,0,0,2,0,0,0	148	74	2.03881e-10	4.52411e-08	1.0,0.5,0.692,1.0,0.625,0.778,0.867,0.778,0.556,0.6,0.833,0.429,0.882	1.0,1.0,1.0,1.0,1.0,0.636,1.0,1.0,1.0,0.636,1.0,1.0,1.0	-0.21
217202	MPDU1	MPDU1	chr17	+	7489973	7490326	7489268	7489396	7490478	7490589	217202	10,6,9,18,9,14,13,7,11,3,9,9,15	0,3,2,0,3,2,1,1,4,1,1,6,1	4,1,1,5,1,7,2,1,3,6,2,6,3	0,0,0,0,0,2,0,0,0,2,0,0,0	148	74	2.07057e-10	4.58368e-08	1.0,0.5,0.692,1.0,0.6,0.778,0.867,0.778,0.579,0.6,0.818,0.429,0.882	1.0,1.0,1.0,1.0,1.0,0.636,1.0,1.0,1.0,0.6,1.0,1.0,1.0	-0.209
217208	MPDU1	MPDU1	chr17	+	7489973	7490339	7489268	7489396	7490478	7490589	217208	10,6,9,18,9,14,12,7,10,3,9,9,15	0,3,2,0,3,2,1,1,4,1,1,6,1	2,1,1,7,1,7,2,1,3,5,2,6,3	0,0,0,0,0,2,0,0,0,2,0,0,0	148	74	2.0324e-10	4.51259e-08	1.0,0.5,0.692,1.0,0.6,0.778,0.857,0.778,0.556,0.6,0.818,0.429,0.882	1.0,1.0,1.0,1.0,1.0,0.636,1.0,1.0,1.0,0.556,1.0,1.0,1.0	-0.208
217272	CEP164	CEP164	chr11	+	117253489	117253658	117252416	117252584	117257918	117258128	217272	13,12,10,7,9,5,11,2,10,8,14,2,4	32,33,26,15,34,31,27,10,38,22,15,9,32	12,4,5,8,1,9,5,9,18,5,3,23,3	6,13,3,8,1,21,8,9,8,7,3,23,12	148	74	3.57342e-05	0.00200204	0.169,0.154,0.161,0.189,0.117,0.075,0.169,0.091,0.116,0.154,0.318,0.1,0.059	0.5,0.133,0.455,0.333,0.333,0.176,0.238,0.333,0.529,0.263,0.333,0.333,0.111	-0.169
217832	GTF2IP20	GTF2IP20	chr1	-	224140086	224140514	224138967	224139993	224142178	224142369	217832	27,25,47,10,8,31,6,3,17,22,13,22,8	19,1,4,1,0,10,1,3,4,0,3,11,0	6,8,4,18,3,25,8,16,12,1,8,9,9	0,0,0,3,1,1,2,0,0,0,3,0,1	148	74	1.87722e-07	2.00683e-05	0.415,0.926,0.855,0.833,1.0,0.608,0.75,0.333,0.68,1.0,0.684,0.5,1.0	1.0,1.0,1.0,0.75,0.6,0.926,0.667,1.0,1.0,1.0,0.571,1.0,0.818	-0.134
218045	HNRNPF	HNRNPF	chr10	-	43892632	43892824	43891903	43892038	43904537	43904656	218045	53,31,31,19,51,22,44,18,39,16,32,11,60	42,16,44,18,55,30,77,13,23,13,36,30,40	12,18,5,66,15,66,17,22,19,30,14,18,30	16,5,3,26,3,17,7,8,11,14,1,27,20	148	74	0.00019378	0.00872473	0.387,0.492,0.261,0.345,0.317,0.268,0.222,0.409,0.459,0.381,0.308,0.155,0.429	0.273,0.643,0.455,0.559,0.714,0.66,0.548,0.579,0.463,0.517,0.875,0.25,0.429	-0.195
218067	ADCK1	ADCK1	chr14	+	78325418	78325547	78288777	78288861	78353433	78353592	218067	28,13,21,18,9,15,36,13,19,16,62,26,25	5,4,2,2,1,3,1,1,1,2,0,5,3	11,12,6,59,10,22,14,10,33,7,15,22,15	0,0,0,5,0,0,1,0,3,1,0,1,0	148	74	5.48729e-09	8.74649e-07	0.737,0.619,0.84,0.818,0.818,0.714,0.947,0.867,0.905,0.8,1.0,0.722,0.806	1.0,1.0,1.0,0.855,1.0,1.0,0.875,1.0,0.846,0.778,1.0,0.917,1.0	-0.129
218068	ADCK1	ADCK1	chr14	+	78325418	78325595	78288777	78288861	78353433	78353592	218068	28,13,21,18,9,15,36,14,19,16,63,26,25	5,4,2,2,1,3,1,1,1,2,0,5,3	11,12,6,59,10,22,15,10,33,7,15,22,15	0,0,0,5,0,0,1,0,3,1,0,1,0	148	74	5.67074e-09	9.00421e-07	0.737,0.619,0.84,0.818,0.818,0.714,0.947,0.875,0.905,0.8,1.0,0.722,0.806	1.0,1.0,1.0,0.855,1.0,1.0,0.882,1.0,0.846,0.778,1.0,0.917,1.0	-0.129
218403	IMMP2L	IMMP2L	chr7	-	110526648	110526743	110302699	110303777	110603555	110603621	218403	32,49,16,27,34,31,12,22,29,55,60,20,65	8,2,5,5,6,6,17,4,5,7,5,2,8	44,36,18,42,32,54,12,19,87,11,41,64,33	7,2,3,2,4,1,0,7,4,1,2,3,4	148	74	0.000651193	0.0242839	0.667,0.925,0.615,0.73,0.739,0.721,0.261,0.733,0.744,0.797,0.857,0.833,0.802	0.759,0.9,0.75,0.913,0.8,0.964,1.0,0.576,0.916,0.846,0.911,0.914,0.805	-0.125
218572	USP54	USP54	chr10	-	75335555	75335842	75335269	75335433	75351035	75351100	218572	47,4,18,21,19,17,48,11,23,16,40,26,16	17,0,4,3,12,4,15,1,3,6,12,24,3	35,5,16,71,11,75,27,11,31,14,12,43,26	0,0,0,12,2,26,9,1,0,0,0,1,4	148	74	3.7373e-05	0.00208195	0.58,1.0,0.692,0.778,0.442,0.68,0.615,0.846,0.793,0.571,0.625,0.351,0.727	1.0,1.0,1.0,0.747,0.733,0.591,0.6,0.846,1.0,1.0,1.0,0.956,0.765	-0.195
218580	USP54	USP54	chr10	-	75335893	75336379	75335269	75335433	75351035	75351100	218580	28,6,14,4,13,6,29,2,17,5,11,29,10	17,0,4,3,12,4,15,1,3,6,12,24,3	14,9,5,27,3,50,15,9,14,8,5,12,30	0,0,0,12,2,26,9,1,0,0,0,1,4	148	74	3.86084e-05	0.00214436	0.452,1.0,0.636,0.4,0.351,0.429,0.492,0.5,0.739,0.294,0.314,0.377,0.625	1.0,1.0,1.0,0.529,0.429,0.49,0.455,0.818,1.0,1.0,1.0,0.857,0.789	-0.289
219492	CTNND1	CTNND1	chr11	+	57556508	57556627	57529273	57529591	57558963	57559145	219492	6,2,3,9,6,3,6,3,5,4,4,5,2	1,1,6,0,23,1,6,0,4,3,5,0,4	5,3,1,3,1,3,0,2,21,8,3,11,4	0,0,0,1,0,1,1,3,0,15,2,0,1	148	74	0.000430884	0.0171044	0.75,0.5,0.2,1.0,0.115,0.6,0.333,1.0,0.385,0.4,0.286,1.0,0.2	1.0,1.0,1.0,0.6,1.0,0.6,0.0,0.25,1.0,0.211,0.429,1.0,0.667	-0.153
219663	TSC2	TSC2	chr16	+	2127556	2127727	2126491	2126586	2129032	2129197	219663	30,12,79,9,70,75,52,7,41,42,49,62,49	53,38,35,18,52,52,28,50,40,43,58,38,73	15,9,0,51,3,42,31,16,31,30,8,14,16	61,42,14,76,54,106,65,50,129,30,52,104,68	148	74	2.88148e-11	7.70772e-09	0.221,0.136,0.53,0.2,0.402,0.419,0.481,0.065,0.339,0.328,0.297,0.449,0.251	0.109,0.097,0.0,0.251,0.027,0.165,0.193,0.138,0.107,0.333,0.071,0.063,0.105	0.189
219666	TSC2	TSC2	chr16	+	2127598	2127702	2126491	2126586	2129035	2129197	219666	27,7,65,27,53,97,76,0,50,32,41,79,43	38,29,44,19,64,35,40,27,46,47,67,23,68	16,12,8,34,7,55,34,12,39,35,20,25,21	48,26,22,66,33,105,49,43,108,19,49,135,83	148	74	3.87751e-05	0.00215169	0.262,0.108,0.425,0.415,0.293,0.581,0.487,0.0,0.352,0.254,0.234,0.632,0.24	0.143,0.188,0.154,0.205,0.096,0.208,0.258,0.122,0.153,0.479,0.169,0.085,0.112	0.147
219667	TSC2	TSC2	chr16	+	2127598	2127719	2126491	2126586	2129032	2129197	219667	28,7,65,27,53,97,76,0,49,32,41,79,43	53,38,35,18,52,52,28,50,40,43,58,38,73	16,12,8,34,7,55,34,12,39,35,20,25,21	61,42,14,76,54,106,65,50,129,30,52,104,68	148	74	2.54476e-06	0.000197256	0.209,0.084,0.481,0.429,0.338,0.483,0.576,0.0,0.38,0.271,0.261,0.51,0.228	0.116,0.125,0.222,0.183,0.061,0.206,0.207,0.107,0.131,0.368,0.161,0.107,0.134	0.163
219668	TSC2	TSC2	chr16	+	2127598	2127730	2126491	2126586	2129035	2129197	219668	27,7,68,27,53,97,76,0,49,32,41,79,43	38,29,44,19,64,35,40,27,46,47,67,23,68	16,12,8,34,7,55,34,12,39,35,20,25,21	48,26,22,66,33,105,49,43,108,19,49,135,83	148	74	3.82889e-05	0.0021282	0.262,0.108,0.436,0.415,0.293,0.581,0.487,0.0,0.348,0.254,0.234,0.632,0.24	0.143,0.188,0.154,0.205,0.096,0.208,0.258,0.122,0.153,0.479,0.169,0.085,0.112	0.148
219671	TSC2	TSC2	chr16	+	2127654	2127727	2126491	2126586	2129032	2129197	219671	32,13,81,9,74,79,52,7,42,44,50,62,46	53,38,35,18,52,52,28,50,40,43,58,38,73	15,9,0,50,4,42,31,16,33,30,8,14,18	61,42,14,76,54,106,65,50,129,30,52,104,68	147	74	2.83507e-11	7.59447e-09	0.233,0.147,0.538,0.201,0.417,0.433,0.483,0.066,0.346,0.34,0.303,0.451,0.241	0.11,0.097,0.0,0.249,0.036,0.166,0.194,0.139,0.114,0.335,0.072,0.063,0.118	0.193
219676	TSC2	TSC2	chr16	+	2127697	2127727	2126491	2126586	2129032	2129197	219676	11,5,21,5,27,25,20,0,14,14,21,21,12	53,38,35,18,52,52,28,50,40,43,58,38,73	4,3,0,15,1,17,13,3,10,10,3,2,4	61,42,14,76,54,106,65,50,129,30,52,104,68	104	74	9.20375e-14	4.17921e-11	0.129,0.086,0.299,0.165,0.27,0.255,0.337,0.0,0.199,0.188,0.205,0.282,0.105	0.045,0.048,0.0,0.123,0.013,0.102,0.125,0.041,0.052,0.192,0.039,0.013,0.04	0.13
220341	CLASP1	CLASP1	chr2	-	122202927	122203072	122187648	122187753	122204912	122205083	220341	58,17,87,15,33,49,16,5,50,29,20,24,20	77,59,70,19,64,26,36,24,17,12,38,18,33	8,1,3,13,6,8,23,5,20,4,17,17,6	25,21,13,29,3,55,19,32,85,12,14,88,26	148	74	1.37163e-05	0.00087006	0.274,0.126,0.383,0.283,0.205,0.485,0.182,0.094,0.595,0.547,0.208,0.4,0.233	0.138,0.023,0.103,0.183,0.5,0.068,0.377,0.072,0.105,0.143,0.378,0.088,0.103	0.133
220418	SNRPE	SNRPE	chr1	+	203831309	203831354	203830726	203830871	203832790	203832853	220418	40,34,12,12,15,11,22,11,11,6,11,31,8	4,2,4,3,1,3,6,1,0,0,6,2,1	2,5,1,17,8,2,3,4,4,19,9,10,13	0,0,0,0,2,0,0,0,0,0,1,0,2	119	74	4.9738e-14	2.35922e-11	0.861,0.914,0.651,0.713,0.903,0.695,0.695,0.872,1.0,1.0,0.533,0.906,0.833	1.0,1.0,1.0,1.0,0.713,1.0,1.0,1.0,1.0,1.0,0.848,1.0,0.802	-0.137
220421	SNRPE	SNRPE	chr1	+	203831309	203831392	203830726	203830871	203832790	203832853	220421	39,29,9,9,11,10,21,10,7,4,10,24,7	4,2,4,3,1,3,6,1,0,0,6,2,1	2,3,1,16,8,1,2,1,4,9,9,7,13	0,0,0,0,2,0,0,0,0,0,1,0,2	148	74	1.06581e-14	5.73488e-12	0.83,0.879,0.529,0.6,0.846,0.625,0.636,0.833,1.0,1.0,0.455,0.857,0.778	1.0,1.0,1.0,1.0,0.667,1.0,1.0,1.0,1.0,1.0,0.818,1.0,0.765	-0.183
220423	SNRPE	SNRPE	chr1	+	203831309	203831744	203830726	203830871	203832790	203832853	220423	39,29,9,9,11,10,21,10,7,2,9,24,7	4,2,4,3,1,3,6,1,0,0,6,2,1	2,3,1,16,8,1,2,1,4,9,9,7,13	0,0,0,0,2,0,0,0,0,0,1,0,2	148	74	1.02141e-14	5.51186e-12	0.83,0.879,0.529,0.6,0.846,0.625,0.636,0.833,1.0,1.0,0.429,0.857,0.778	1.0,1.0,1.0,1.0,0.667,1.0,1.0,1.0,1.0,1.0,0.818,1.0,0.765	-0.185
220446	TTC28-AS1	TTC28-AS1	chr22	+	28318005	28318229	28315363	28315533	28331138	28331218	220446	48,40,38,40,14,20,62,17,36,19,37,25,30	6,5,5,3,2,3,8,7,1,6,1,0,4	11,11,8,29,9,17,7,12,22,19,10,12,12	6,3,2,4,3,5,2,5,6,6,7,10,3	148	74	1.04706e-05	0.000687844	0.8,0.8,0.792,0.87,0.778,0.769,0.795,0.548,0.947,0.613,0.949,1.0,0.789	0.478,0.647,0.667,0.784,0.6,0.63,0.636,0.545,0.647,0.613,0.417,0.375,0.667	0.211
221235	DDR1	DDR1	chr6	+	30852314	30852487	30850832	30850942	30856464	30856591	221235	43,53,137,43,122,112,44,3,78,39,44,80,64	9,6,8,2,11,24,12,2,9,0,7,5,2	10,40,11,61,8,94,73,31,31,76,33,39,43	1,1,2,5,0,6,5,0,0,9,0,0,1	148	74	0.000395064	0.0159028	0.705,0.815,0.895,0.915,0.847,0.7,0.647,0.429,0.812,1.0,0.759,0.889,0.941	0.833,0.952,0.733,0.859,1.0,0.887,0.88,1.0,1.0,0.809,1.0,1.0,0.956	-0.12
222114	ZNF148	ZNF148	chr3	-	125033780	125033897	125032151	125032496	125042152	125042193	222114	20,2,12,5,6,11,7,2,6,3,10,7,8	2,2,6,0,1,5,2,0,7,2,6,2,2	5,4,4,17,1,7,4,7,4,4,1,12,6	0,1,0,4,0,1,3,0,1,0,1,5,0	148	74	0.000726555	0.0267218	0.833,0.333,0.5,1.0,0.75,0.524,0.636,1.0,0.3,0.429,0.455,0.636,0.667	1.0,0.667,1.0,0.68,1.0,0.778,0.4,1.0,0.667,1.0,0.333,0.545,1.0	-0.154
222178	LOC100996842	LOC100996842	chr17	-	7485674	7485849	7485291	7485481	7487235	7487410	222178	1,1,0,0,3,4,4,5,2,2,2,3,8	8,40,17,21,6,26,41,9,2,3,1,11,10	1,2,0,7,1,0,0,0,0,4,0,0,0	7,8,14,8,10,6,3,3,12,9,5,16,7	148	74	0.000139501	0.00654277	0.059,0.012,0.0,0.0,0.2,0.071,0.047,0.217,0.333,0.25,0.5,0.12,0.286	0.067,0.111,0.0,0.304,0.048,0.0,0.0,0.0,0.0,0.182,0.0,0.0,0.0	0.106
222454	HR	HR	chr8	-	21974387	21974533	21973812	21973941	21976462	21976578	222454	31,15,147,74,339,541,146,34,757,102,120,197,137	11,11,76,17,72,254,129,13,394,6,76,189,56	50,34,5,121,9,149,168,31,32,187,31,83,90	3,19,1,35,6,27,39,2,2,24,2,5,66	148	74	0.000285046	0.0120623	0.585,0.405,0.492,0.685,0.702,0.516,0.361,0.567,0.49,0.895,0.441,0.343,0.55	0.893,0.472,0.714,0.634,0.429,0.734,0.683,0.886,0.889,0.796,0.886,0.892,0.405	-0.175
222456	HR	HR	chr8	-	21974387	21974554	21973812	21973941	21976462	21976578	222456	31,15,147,74,340,541,146,34,757,102,120,197,137	11,11,76,17,72,254,129,13,394,6,76,189,56	50,34,6,121,9,149,168,31,32,186,31,83,90	3,19,1,35,6,27,39,2,2,24,2,5,66	148	74	0.000266434	0.0113808	0.585,0.405,0.492,0.685,0.702,0.516,0.361,0.567,0.49,0.895,0.441,0.343,0.55	0.893,0.472,0.75,0.634,0.429,0.734,0.683,0.886,0.889,0.795,0.886,0.892,0.405	-0.178
222458	HR	HR	chr8	-	21974411	21974552	21973812	21973941	21976462	21976578	222458	32,11,122,66,386,414,157,33,739,77,95,229,127	11,11,76,17,72,254,129,13,394,6,76,189,56	36,36,6,137,8,117,170,23,22,148,17,112,94	3,19,1,35,6,27,39,2,2,24,2,5,66	148	74	0.000389342	0.0157082	0.593,0.333,0.445,0.66,0.728,0.449,0.378,0.559,0.484,0.865,0.385,0.377,0.531	0.857,0.486,0.75,0.662,0.4,0.684,0.685,0.852,0.846,0.755,0.81,0.918,0.416	-0.18
223397	GS1-124K5.11	GS1-124K5.11	chr7	-	66016506	66016836	65996777	65996858	66019571	66019824	223397	22,2,9,9,2,3,10,2,5,2,2,1,3	4,6,4,5,4,5,12,3,10,2,1,0,4	1,0,0,0,0,3,2,3,1,0,2,4,3	3,1,3,3,4,2,4,2,10,1,8,11,9	148	74	0.00012259	0.0058543	0.733,0.143,0.529,0.474,0.2,0.231,0.294,0.25,0.2,0.333,0.5,1.0,0.273	0.143,0.0,0.0,0.0,0.0,0.429,0.2,0.429,0.048,0.0,0.111,0.154,0.143	0.269
223398	GS1-124K5.11	GS1-124K5.11	chr7	-	66016506	66016836	66010587	66010673	66019571	66019824	223398	23,3,10,11,4,4,11,1,3,2,2,1,3	12,8,10,6,9,5,3,7,7,10,8,5,4	1,0,0,0,0,3,2,3,1,0,2,3,5	7,5,2,6,9,17,2,7,18,7,3,14,11	148	74	7.73009e-08	9.24601e-06	0.489,0.158,0.333,0.478,0.182,0.286,0.647,0.067,0.176,0.091,0.111,0.091,0.273	0.067,0.0,0.0,0.0,0.0,0.081,0.333,0.176,0.027,0.0,0.25,0.097,0.185	0.167
223399	GS1-124K5.11	GS1-124K5.11	chr7	-	66016511	66016836	65996777	65996858	66019571	66019824	223399	22,2,10,9,3,3,10,1,4,2,2,1,3	4,6,4,5,4,5,12,3,10,2,1,0,4	1,0,0,0,0,3,2,3,1,0,2,3,3	3,1,3,3,4,2,4,2,10,1,8,11,9	148	74	3.33334e-06	0.000249932	0.733,0.143,0.556,0.474,0.273,0.231,0.294,0.143,0.167,0.333,0.5,1.0,0.273	0.143,0.0,0.0,0.0,0.0,0.429,0.2,0.429,0.048,0.0,0.111,0.12,0.143	0.269
223400	GS1-124K5.11	GS1-124K5.11	chr7	-	66016511	66016836	66010587	66010673	66019571	66019824	223400	24,2,10,9,2,3,10,1,3,2,2,1,4	12,8,10,6,9,5,3,7,7,10,8,5,4	1,0,0,0,0,3,2,3,1,0,2,3,8	7,5,2,6,9,17,2,7,18,7,3,14,11	148	74	5.56087e-06	0.000394622	0.5,0.111,0.333,0.429,0.1,0.231,0.625,0.067,0.176,0.091,0.111,0.091,0.333	0.067,0.0,0.0,0.0,0.0,0.081,0.333,0.176,0.027,0.0,0.25,0.097,0.267	0.146
223411	GS1-124K5.11	GS1-124K5.11	chr7	-	66018975	66019224	66010587	66010673	66019571	66019824	223411	6,14,3,0,2,2,7,6,2,5,1,0,2	12,8,10,6,9,5,3,7,7,10,8,5,4	4,2,0,0,0,1,0,3,5,0,2,4,0	7,5,2,6,9,17,2,7,18,7,3,14,11	148	74	7.80584e-05	0.00394796	0.2,0.467,0.13,0.0,0.1,0.167,0.538,0.3,0.125,0.2,0.059,0.0,0.2	0.222,0.167,0.0,0.0,0.0,0.029,0.0,0.176,0.122,0.0,0.25,0.125,0.0	0.107
223672	TCF20	TCF20	chr22	-	42564614	42564689	42556018	42557364	42565852	42565902	223672	115,49,80,15,44,125,89,29,39,84,66,45,58	142,141,117,79,56,111,176,67,77,92,147,63,98	17,15,14,95,6,53,24,15,34,26,18,34,55	3,13,8,113,9,68,18,15,27,23,15,30,50	148	74	2.40731e-05	0.00141807	0.288,0.148,0.255,0.087,0.282,0.36,0.202,0.178,0.202,0.313,0.183,0.263,0.228	0.739,0.366,0.467,0.296,0.25,0.28,0.4,0.333,0.386,0.361,0.375,0.362,0.355	-0.152
223673	TCF20	TCF20	chr22	-	42564614	42564709	42556018	42557364	42565852	42565902	223673	193,71,120,26,71,190,137,42,64,148,120,90,88	142,141,117,79,56,111,176,67,77,92,147,63,98	27,20,19,143,11,73,30,24,52,43,27,43,69	3,13,8,113,9,68,18,15,27,23,15,30,50	148	74	0.000343275	0.0141017	0.405,0.201,0.339,0.141,0.388,0.461,0.28,0.239,0.294,0.446,0.29,0.417,0.31	0.818,0.435,0.543,0.388,0.379,0.349,0.455,0.444,0.491,0.483,0.474,0.417,0.408	-0.144
223906	RERE	RERE	chr1	-	8483226	8483307	8482786	8482867	8483620	8483892	223906	66,30,36,58,7,22,35,10,23,13,59,19,39	47,22,30,34,15,31,40,10,14,37,50,10,26	30,14,7,77,12,46,17,23,49,4,18,55,31	90,26,13,61,32,54,29,47,184,18,41,197,42	148	74	6.46448e-08	7.88416e-06	0.412,0.405,0.375,0.46,0.189,0.262,0.304,0.333,0.451,0.149,0.371,0.487,0.429	0.143,0.212,0.212,0.387,0.158,0.299,0.227,0.197,0.118,0.1,0.18,0.122,0.27	0.154
224156	SMTN	SMTN	chr22	+	31495050	31495302	31494652	31494826	31495730	31495882	224156	7,11,3,7,15,3,4,1,5,8,2,2,3	8,26,6,0,1,4,5,1,2,0,1,9,5	41,2,1,5,3,3,2,6,202,8,5,50,1	4,1,0,0,0,0,0,0,52,0,0,10,1	148	74	9.68875e-08	1.12491e-05	0.304,0.175,0.2,1.0,0.882,0.273,0.286,0.333,0.556,1.0,0.5,0.1,0.231	0.837,0.5,1.0,1.0,1.0,1.0,1.0,1.0,0.66,1.0,1.0,0.714,0.333	-0.4
224157	SMTN	SMTN	chr22	+	31495050	31495334	31494652	31494826	31495730	31495882	224157	7,11,3,4,15,3,4,1,5,8,2,2,4	8,26,6,0,1,4,5,1,2,0,1,9,5	41,2,1,5,3,3,2,7,202,8,5,50,1	4,1,0,0,0,0,0,0,52,0,0,10,1	148	74	6.85032e-08	8.30848e-06	0.304,0.175,0.2,1.0,0.882,0.273,0.286,0.333,0.556,1.0,0.5,0.1,0.286	0.837,0.5,1.0,1.0,1.0,1.0,1.0,1.0,0.66,1.0,1.0,0.714,0.333	-0.396
224169	SMTN	SMTN	chr22	+	31496751	31497035	31495730	31495882	31500301	31500610	224169	532,875,270,465,504,274,521,401,226,401,311,220,184	37,7,8,235,29,126,10,10,1,86,8,1,0	1302,166,134,324,180,314,150,173,4234,227,189,917,103	1190,24,14,3,10,203,207,18,11082,169,22,2632,1	148	74	1.11511e-07	1.27287e-05	0.878,0.984,0.944,0.497,0.897,0.521,0.963,0.952,0.991,0.7,0.951,0.991,1.0	0.354,0.776,0.827,0.982,0.9,0.436,0.266,0.828,0.16,0.402,0.811,0.148,0.981	0.261
224170	SMTN	SMTN	chr22	+	31496870	31496994	31495730	31495882	31500301	31500610	224170	467,736,233,426,482,218,454,391,227,282,310,210,156	37,7,8,235,29,126,10,10,1,86,8,1,0	1203,163,107,376,129,277,151,182,3599,248,153,870,94	1190,24,14,3,10,203,207,18,11082,169,22,2632,1	148	74	2.19605e-07	2.2969e-05	0.863,0.981,0.936,0.475,0.893,0.464,0.958,0.951,0.991,0.621,0.951,0.991,1.0	0.336,0.773,0.793,0.984,0.866,0.406,0.267,0.835,0.14,0.423,0.777,0.142,0.979	0.258
224175	SMTN	SMTN	chr22	+	31496892	31497035	31495730	31495882	31500301	31500610	224175	531,871,272,464,506,275,523,400,226,402,312,221,184	37,7,8,235,29,126,10,10,1,86,8,1,0	1317,165,134,326,180,314,153,173,4366,229,189,962,103	1190,24,14,3,10,203,207,18,11082,169,22,2632,1	148	74	1.109e-07	1.26822e-05	0.878,0.984,0.944,0.497,0.897,0.522,0.963,0.952,0.991,0.7,0.951,0.991,1.0	0.356,0.775,0.827,0.982,0.9,0.436,0.27,0.828,0.165,0.404,0.811,0.155,0.981	0.26
224177	SMTN	SMTN	chr22	+	31496961	31497035	31495730	31495882	31500301	31500610	224177	531,871,269,464,503,275,521,400,226,401,311,220,184	37,7,8,235,29,126,10,10,1,86,8,1,0	1307,165,134,324,180,314,150,172,4262,228,189,920,103	1190,24,14,3,10,203,207,18,11082,169,22,2632,1	148	74	1.11385e-07	1.2722e-05	0.878,0.984,0.944,0.497,0.897,0.522,0.963,0.952,0.991,0.7,0.951,0.991,1.0	0.354,0.775,0.827,0.982,0.9,0.436,0.266,0.827,0.161,0.403,0.811,0.149,0.981	0.261
224914	PPHLN1	PPHLN1	chr12	+	42778743	42778798	42768664	42768876	42781257	42781337	224914	168,141,155,82,179,144,176,109,155,70,113,166,177	45,68,30,15,20,32,50,36,39,10,10,11,13	51,64,34,95,42,129,67,66,132,69,63,128,129	10,7,1,3,5,13,10,6,11,11,6,14,11	129	74	8.74878e-06	0.000588757	0.682,0.543,0.748,0.758,0.837,0.721,0.669,0.635,0.695,0.801,0.866,0.896,0.886	0.745,0.84,0.951,0.948,0.828,0.851,0.794,0.863,0.873,0.783,0.858,0.84,0.871	-0.101
225386	NUMA1	NUMA1	chr11	-	71760464	71760581	71746947	71747021	71791503	71791739	225386	22,9,111,4,28,7,16,6,21,8,19,12,8	2,6,31,0,2,2,3,2,2,1,1,0,3	11,2,6,17,6,17,44,18,13,13,14,15,10	0,1,1,0,1,1,4,0,1,0,0,1,1	148	74	7.17266e-09	1.11234e-06	0.846,0.429,0.642,1.0,0.875,0.636,0.727,0.6,0.84,0.8,0.905,1.0,0.571	1.0,0.5,0.75,1.0,0.75,0.895,0.846,1.0,0.867,1.0,1.0,0.882,0.833	-0.112
[truncated: 789 more rows]

## Sheet: MXE
ID	GeneID	geneSymbol	chr	strand	1stExonStart_0base	1stExonEnd	2ndExonStart_0base	2ndExonEnd	upstreamES	upstreamEE	downstreamES	downstreamEE	ID_1	IJC_SAMPLE_1	SJC_SAMPLE_1	IJC_SAMPLE_2	SJC_SAMPLE_2	IncFormLen	SkipFormLen	PValue	FDR	IncLevel1	IncLevel2	IncLevelDifference
[truncated: 1,059 more rows]

## Sheet: A5SS
ID	GeneID	geneSymbol	chr	strand	longExonStart_0base	longExonEnd	shortES	shortEE	flankingES	flankingEE	ID_1	IJC_SAMPLE_1	SJC_SAMPLE_1	IJC_SAMPLE_2	SJC_SAMPLE_2	IncFormLen	SkipFormLen	PValue	FDR	IncLevel1	IncLevel2	IncLevelDifference
[truncated: 342 more rows]

[truncated: 2 more sheets: A3SS, IR]
