# Supplementary material for: Multilayered control of splicing regulatory networks by DAP3 leads to widespread alternative splicing changes in cancer
Source: Nat Commun. 2022 Apr 4;13:1793. doi: 10.1038/s41467-022-29400-7 (PMC8980049; doi:10.1038/s41467-022-29400-7)
Supplement: Supplementary file 10 — Supplementary Data 7 [file 41467_2022_29400_MOESM10_ESM.xlsx]

## Sheet: primers
experiment	gene	position	F/R	name	sequence	size
RT-PCR	WSB1	exon5	F	WSB1 201 exon6 F2	TGAGGGGGCATCAGAATTGG	256/432
	WSB1	exon6	R	WSB1 201 exon6 R2	CCAAATTCCATCAGAATGTCTCCA
	SSBP3	exon5	F	SSBP3 204 exon5 F	CCGTGCTTGGCAACATTCC	92/173
	SSBP3	exon7	R	SSBP3 204 exon7 R	TGCGTATCGCGGTGACATAA
	TPD52L2	exon3	F	TPD52L2 201 exon3 F	TGGGGGAGCTGAAACAGAAC	152/212
	TPD52L2	exon5	R	TPD52L2 201 exon5 R	TCCAAGCTTCCTGCTGATGG
	RHBDD2	exon1	F	RHBDD2 202 exon1 F	GAGGCCCTTCGCAACTGG	165/287
	RHBDD2	exon3	R	RHBDD2 202 exon3 R	GGCGAAGATCACGGTGAAGA
	C8orf33	exon1	F	C8orf33 202 exon1 F	TAGTTCCGGTGGCGACTGC	148/235
	C8orf33	exon2	R	C8orf33 202 exon2 R	GACAGTGGAAGGATTCCGGG
	FMR1	exon11	F	FMR1 205 exon11 F	GGTTGGACCTAATGCCCCAG	138/201
	FMR1	exon13	R	FMR1 205 exon13 R	GCGATGCTGTCCTTTGTTCC
	TIAL1	exon2	F	TIAL1 205 exon2 F	TCAGTCAGATTGGACCCTGT	104/155
	TIAL1	exon3	R	TIAL1 205 exon3 R	AGCAGCTGCATCTCTGTGTT
	AKAP17A	exon4	F	AKAP17A 201 exon4 F	AGAAGCAGCTGCAGGAGAAG	129/199
	AKAP17A	exon5	R	AKAP17A 201 exon5 R	CCTGTTCCCGTAGCTTCACA
	RBM4	exon2	F	RBM4 201 exon2 F	AGCAGTATGGGAAGGTGCTG	373/1064
	RBM4	exon4	R	RBM4 201 exon4 R	TCGGAATTTCAGCCCACACA
	HNRNPH1	exon3	F	HNRNPH1 201 Exon3 F	TAGTCCTGACACGGCCAATG	163/302
	HNRNPH1	exon5	R	HNRNPH1 201 Exon5 R	TGGCCATAAGCTTTCGTGGT
	TIA1	exon8	F	TIA1 201 Exon8 F	GAACTAACTGGGCAACCCGA	141/274
	TIA1	exon9	R	TIA1 201 Exon9 R	GCCCAGAAGTAACACCTCCA
	RBM6	exon5	F	RBM6 201 exon5 F	TTTTCGGACTCCTGATGGCA	129/203
	RBM6	exon7	R	RBM6 201 exon7 R	TGCAGTACCAAAAATCCAGGC
	PRPF4B	exon12	F	PRPF4B 201 exon12 F	CGATTTTGGGTCGGCTTCAC	136/389
	PRPF4B	exon13	R	PRPF4B 201 exon13 R	GGTGCAACCTACAGACCACA
	NSRP1	exon1	F	NSRP1 201 exon1 F	GAGCAAGATGGCGATTCCG	80/174
	NSRP1	exon3	R	NSRP1 201 exon3 R	TTCATGGCCTGCTTCTTAGC
	SNRPB	exon6	F	SNRPB 202 exon6 F	GAAGAGGGACTCCAATGGGC	149/295
	SNRPB	exon7	R	SNRPB 202 exon7 R	ACAGCCTTACGGGAAACAGG
	APBB2	exon7	F	APBB2exon7F	CCAGCAGATCTCCAGGGTTC	145/208
	APBB2	exon9	R	APBB2exon9R	ATGCATAGCGTAGGGTTGCT
	CADM1	exon8	F	CADM1exon8F	CTCCTCCCACAACAACCACC	94/127
	CADM1	exon11	R	CADM1exon11R	ATCGAGCCTTCTTCACCTGC
	TBL1X	exon4	F	TBL1Xexon4F	TGCAGACGGCTTCCCATTTT	114/259
	TBL1X	exon5	R	TBL1Xexon5R	CGGCGATGAGGTGTTGATGA
	FAM126A	exon10	F	FAM126Aexon10F	GCTTCATTGCCTCATGGTCC	236/532
	FAM126A	exon11	R	FAM126Aexon11R	GACTGGCTGGTACTAGACGC
	LTBP1	exon20	F	LTBP1exon20F	AGATGGCCGTACGTGTGAAG	138/264
	LTBP1	exon22	R	LTBP1exon22R	CCAGTCATGGGGCTGTACTC
	ACTB	exon3	F	hACTB-F	ACCCTGAAGTACCCCATCGA	180
	ACTB	exon3/4	R	hACTB-R	CTCAAACATGATCTGGGTCATCT
RT-qPCR	RBM6	exon5	F	RBM6 201 exon5 F	TTTTCGGACTCCTGATGGCA
	RBM6	exon6	R	RBM6 201 exon6 R	AGTGAAAACTCCACGCAGACA	96
	WSB1	exon5	F	WSB1 exon5 F	TGAGGGGGCATCAGAATTGG
	WSB1	exon5&6	R	WSB1 exon5&6 R	TCCAAAGGAAAACTGCTTTACTGG	96
RIP-qPCR	WSB1	exon6b	F	WSB1 204 exon6 F2	GAGGTTATGCTGGCACCACT
	WSB1	exon6b	R	WSB1 204 exon6 R2	CTATGGTAAAGGTCGCCCCC	102
	SSBP3	exon6	F	SSBP3 204 exon6 F	GGTCCTCCGGGGTCACAG
	SSBP3	exon6	R	SSBP3 204 exon6 R	ACTGTGGGGTCCCATCATGC	78
	RHBDD2	exon2	F	RHBDD2 202 exon2 F	CCACTATGGAAGGAGGGGTC
	RHBDD2	exon2	R	RHBDD2 202 exon2 R	AACAGCTTCGGGGTGGATTG	90
minigene cloning and RT-PCR	WSB1		F	WSB1 Mini ClonF	CTAGCTAGCGAAACATGATGAAAGTATTGAGGGG
	WSB1		R	WSB1 Mini ClonR	ATAAGAATGCGGCCGCCCAAATTCCATCAGAATGTCTCC
	WSB1		F	WSB1 mini del1 F	CAGAAATGCATTCGGCTGCAAGGT
	WSB1		R	WSB1 mini del1 R	AATGCATTTCTGCCCAGCTAACACC
	WSB1		F	WSB1 mini del2 F	TTACCATAGACCTTGCATTCGGCTGCAA
	WSB1		R	WSB1 mini del2 R	TGCAAGGTCTATGGTAAAGGTCGCCCCC
	pcDNA		F	pcDNA F	GAGACCCAAGCTGGCTAGC
	pcDNA		R	pcDNA R	AACGGGCCCTCTAGACTCGA
RNA pulldown probe cloning	WSB1		F	T7 WSB204 E6F	CGTTAATACGACTCACTATAGGGTGGTGGCAGCAATATTGGT
	WSB1		R	WSB204 E6-AptamerR	CATGGCCCGGCCCGCGACTATCTTACGCACTTGCATGATTCTGGTCGGTCCCATGGATCCCTGTGTACGTACAGTACACCT
REMSA Probe template oligo	SCYL1		F	SCYL1 probe primer F	GAATTGTAATACGACTCACTATAGGGGTCCATCTTCGTCTATGATGTGAAGCCTGGCGCGGAAGAGC
	SCYL1		R	SCYL1 probe primer R	GCTCTTCCGCGCCAGGCTTCACATCATAGACGAAGATGGACCCCTATAGTGAGTCGTATTACAATTC
	ATAD3A		F	ATAD3A probe primer F	GAATTGTAATACGACTCACTATAGGGATGCTGTCCAGCAGCACCAGCAGAAGATGTGCTGGCTGAAGGCGGAAGGGCC
	ATAD3A		R	ATAD3A probe primerR	GGCCCTTCCGCCTTCAGCCAGCACATCTTCTGCTGGTGCTGCTGGACAGCATCCCTATAGTGAGTCGTATTACAATTC

## Sheet: probes
SCYL1 probe seq	GUCCAUCUUCGUCUAUGAUGUGAAGCCUGGCGCGGAAGAGC	motif hightlighted in red
ATAD3A probe seq	AUGCUGUCCAGCAGCACCAGCAGAAGAUGUGCUGGCUGAAGGCGGAAGGGCC	motif hightlighted in red
