# Supplementary material for: Multilayered control of splicing regulatory networks by DAP3 leads to widespread alternative splicing changes in cancer
Source: Nat Commun. 2022 Apr 4;13:1793. doi: 10.1038/s41467-022-29400-7 (PMC8980049; doi:10.1038/s41467-022-29400-7)
Supplement: Supplementary file 12 — Source Data [file 41467_2022_29400_MOESM12_ESM.xlsx]

## Sheet: Figure1
F

## Sheet: Figure2
B	EC109	SE	MXE	A5SS	A3SS	IR	F	gene	Sample name		PSI	mean	sd	ttst	G	gene	Sample name		PSI	mean	sd	ttst		I	gene	Sample name		PSI	mean	sd	ttst		J
	UP	1566	763	516	470	379		WSB1	EC scr	1	0.011985	0.0127223	0.00415021			WSB1	WT	1	0.030957	0.038266	0.0113204				WSB1 mini wt	Scr	1	0.0615801	0.0695326	0.0140692
	DOWN	2199	819	283	258	147				2	0.00899007							2	0.0325352								2	0.0592109
	Total	3765	1582	799	728	526				3	0.0171917							3	0.051306								3	0.0894648
									EC sh1	1	0.286007	0.311553	0.0297857	0.00283482			KO	1	0.172217	0.175859	0.00496618	0.000521514				shDAP3	1	0.235912	0.254924	0.0221656	0.00207101
	EC109	SE	MXE	A5SS	A3SS	IR				2	0.344269							2	0.181516								2	0.263033
	UP	0.415936	0.482301	0.645807	0.645604	0.720532				3	0.304383							3	0.173843								3	0.29734
	DOWN	0.584064	0.517699	0.354193	0.354396	0.279468			EC sh2	1	0.115999	0.13195	0.0143219	0.00271466		TPD52L2	WT	1	0.737085	0.733376	0.00597865				WSB1 mini del mut1	Scr	1	0	0
	Total	1	1	1	1	1				2	0.143706							2	0.726479								2	0
										3	0.136144							3	0.736564								3	0
									K180 scr	1	0.196653	0.210993	0.0161699				KO	1	0.516939	0.507762	0.0164511	0.000581498				shDAP3	1	0	0		0.00445378
	K180	SE	MXE	A5SS	A3SS	IR				2	0.228519							2	0.517577								2	0
	UP	1796	1084	662	785	860				3	0.207807							3	0.488769								3	0
	DOWN	4345	1124	483	427	255			K180 sh1	1	0.717749	0.734957	0.0167527	2.62182e-06		C8orf33	WT	1	0.823006	0.827861	0.00443083				WSB1 mini del mut2	Scr	1	0	0
	Total	6141	2208	1145	1212	1115				2	0.735908							2	0.831688								2	0
										3	0.751213							3	0.828888								3	0
	K180	SE	MXE	A5SS	A3SS	IR			K180 sh2	1	0.373887	0.37054	0.00554763	0.00145687			KO	1	0.493455	0.586097	0.0810237	0.0351186				shDAP3	1	0	0		0.00445378
	UP	0.292461	0.490942	0.578166	0.64769	0.7713				2	0.373596							2	0.643728								2	0
	DOWN	0.707539	0.509058	0.421834	0.35231	0.2287				3	0.364136							3	0.621109								3	0
	Total	1	1	1	1	1		TPD52L2	EC scr	1	0.919463	0.888771	0.0440409			SSBP3	WT	1	0.305664	0.285254	0.0218056
										2	0.908539							2	0.26228
E										3	0.838309							3	0.287818
									EC sh1	1	0.600912	0.522357	0.0791738	0.00519663			KO	1	0.212189	0.2059	0.0114288	0.0111306
										2	0.523579							2	0.192708
										3	0.442578							3	0.212803
									EC sh2	1	0.73905	0.65016	0.094155	0.0315608		RHBDD2	WT	1	0.274777	0.288911	0.0160034
										2	0.659929							2	0.285669
										3	0.551502							3	0.306288
									K180 scr	1	0.990804	0.976032	0.0138745				KO	1	0.154397	0.135705	0.0222551	0.00100941
										2	0.974018							2	0.141632
										3	0.963275							3	0.111087
									K180 sh1	1	0.932635	0.899863	0.0347774	0.0479741
										2	0.903575
										3	0.863378
									K180 sh2	1	0.940519	0.901789	0.0337619	0.0469914
										2	0.878566
										3	0.886284
								C8orf33	EC scr	1	0.47729	0.503097	0.0224548
										2	0.513828
										3	0.518172
									EC sh1	1	0.217681	0.248994	0.0299101	0.000450896
										2	0.277269
										3	0.252032
									EC sh2	1	0.382053	0.375253	0.0386854	0.013454
										2	0.333618
										3	0.410087
									K180 scr	1	0.545091	0.51401	0.0305776
										2	0.512978
										3	0.483962
									K180 sh1	1	0.362593	0.317726	0.047274	0.00616551
										2	0.268366
										3	0.322219
									K180 sh2	1	0.315494	0.321332	0.00967207	0.0047451
										2	0.332497
										3	0.316006
								SSBP3	EC scr	1	0.436841	0.428947	0.00960262
										2	0.431743
										3	0.418256
									EC sh1	1	0.0259354	0.0271509	0.00452317	1.29839e-05
										2	0.0233597
										3	0.0321577
									EC sh2	1	0.187586	0.19226	0.00627337	1.50044e-05
										2	0.189803
										3	0.199389
									K180 scr	1	0.436593	0.444331	0.00681083
										2	0.446981
										3	0.449419
									K180 sh1	1	0.234773	0.243929	0.00972933	2.16625e-05
										2	0.242871
										3	0.254145
									K180 sh2	1	0.20787	0.226983	0.0189589	0.000930857
										2	0.227293
										3	0.245785
								RHBDD2	EC scr	1	0.258448	0.278335	0.0260406
										2	0.30781
										3	0.268746
									EC sh1	1	0.147016	0.137402	0.0152888	0.00299484
										2	0.119772
										3	0.145417
									EC sh2	1	0.176126	0.184106	0.0192644	0.00903067
										2	0.170114
										3	0.206078
									K180 scr	1	0.399748	0.387977	0.0204842
										2	0.39986
										3	0.364324
									K180 sh1	1	0.238631	0.206305	0.0283455	0.00129056
										2	0.185701
										3	0.194582
									K180 sh2	1	0.267871	0.229989	0.037032	0.00665807
										2	0.19387
										3	0.228226

## Sheet: Figure3
C			D/E					F					G		Sample name		PSI	mean	sd	ttst									H		Sample name		PSI	mean	sd	ttst	I	Target	Sample	fold enrichment	mean	sd	ttest	J	Target	Sample	%Input	mean	sd
														WSB1	EV	1	0.191478	0.203338	0.0118671											WSB1	Scr+EV	1	0.0566462	0.0548747	0.00338676			WSB1	IP IgG	1.00578	1.02939	0.0437413			WSB1	WT EV RIP	0.0701368	0.0697367	0.0234159
																2	0.215212															2	0.0509696							1.00778							0.0929501
																3	0.203326															3	0.0570083							1.00902							0.0461233
															SFPQ	1	0.0894939	0.0926252	0.00378229	0.00185465											shDAP3+EV	1	0.210066	0.206063	0.00919387	0.000357661				1.09497						WT SFPQ RIP	21.7514	20.2579	1.42234
																2	0.0968275															2	0.212576						IP DAP3	16.44	13.0092	5.61226	0.023584				20.1029
																3	0.0915542															3	0.195546							16.2136							18.9195
															NONO	1	0.151104	0.140672	0.0284206	0.0464062											shDAP3+SFPQ	1	0.147005	0.154931	0.00825905	0.00209589				14.7134						WT NONO RIP	2.05046	3.11672	0.931974
																2	0.162401															2	0.163487							4.66958							3.77592
																3	0.108509															3	0.1543					SSBP3	IP IgG	1.03126	1.01313	0.0156337					3.52377
															SFPQ+NONO	1	0.149805	0.156976	0.0140577	0.0127746											shDAP3+NONO	1	0.153258	0.164893	0.0168792	0.0323603				1.00011						KO EV RIP	0.040255	0.0145951	0.0222377
																2	0.173173															2	0.184252							1.00003							0.00259501
																3	0.147951															3	0.157168							1.0211							0.0009351
														SSBP3	EV	1	0.137737	0.150036	0.0114033											SSBP3	Scr+EV	1	0.305268	0.343724	0.0341169				IP DAP3	8.82793	6.10847	2.12353	0.0172155			KO SFPQ RIP	2.25993	3.9557	1.50732
																2	0.152116															2	0.370355							6.54449							5.14314
																3	0.160257															3	0.355549							5.22504							4.46402
															SFPQ	1	0.199414	0.21022	0.00944043	0.00243536											shDAP3+EV	1	0.159379	0.170896	0.0138222	0.00612635				3.83643						KO NONO RIP	0.280475	1.01522	0.734534
																2	0.214374															2	0.186224					RHBDD2	IP IgG	1.01146	1.07683	0.131804					1.74954
																3	0.216871															3	0.167085							1.02178							1.01564
															NONO	1	0.225461	0.250682	0.0221714	0.00607871											shDAP3+SFPQ	1	0.303302	0.302475	0.0142458	0.000330126				1					SSBP3	WT EV RIP	0.147284	0.078013	0.064961
																2	0.267098															2	0.31629							1.27408							0.068299
																3	0.259488															3	0.287834						IP DAP3	3.82934	6.2393	2.69984	0.0313161				0.018456
															SFPQ+NONO	1	0.192489	0.205967	0.0135272	0.00587419											shDAP3+NONO	1	0.35334	0.340911	0.0262982	0.00210391				5.04583						WT SFPQ RIP	5.99519	5.19537	1.27865
																2	0.205869															2	0.358691							10.0588							3.72068
																3	0.219543															3	0.310702							6.02322							5.87025
														RHBDD2	EV	1	0.111897	0.124443	0.0129133											RHBDD2	Scr+EV	1	0.17389	0.192339	0.016243											WT NONO RIP	3.9403	3.05012	0.904233
																2	0.137695															2	0.204489														2.13246
																3	0.123736															3	0.198638														3.07758
															SFPQ	1	0.296865	0.291956	0.00458274	0.000699994											shDAP3+EV	1	0.0910493	0.0962446	0.00698694	0.00377233										KO EV RIP	0	0.0443281	0.0469927
																2	0.28779															2	0.104188														0.0935952
																3	0.291212															3	0.0934968														0.0393892
															NONO	1	0.264356	0.257049	0.00896456	0.000261655											shDAP3+SFPQ	1	0.22451	0.207259	0.0149456	0.00176357										KO SFPQ RIP	0.864847	0.559575	0.310601
																2	0.259746															2	0.199035														0.569974
																3	0.247046															3	0.198231														0.243906
															SFPQ+NONO	1	0.280152	0.284202	0.0140573	0.000137835											shDAP3+NONO	1	0.210381	0.196325	0.0174453	0.00452012										KO NONO RIP	0.586955	0.271939	0.272838
																2	0.299839															2	0.176801														0.118232
																3	0.272614															3	0.201793														0.11063
																																													RHBDD2	WT EV RIP	0.303969	0.326738	0.147143
																																															0.192306
																																															0.483938
																																														WT SFPQ RIP	4.88582	3.85179	0.988219
																																															3.75271
																																															2.91684
																																														WT NONO RIP	3.26713	2.17467	1.02407
																																															2.02037
																																															1.23651
																																														KO EV RIP	0.426091	0.29984	0.159906
																																															0.120029
																																															0.353402
																																														KO SFPQ RIP	1.96738	0.861972	0.971839
																																															0.476702
																																															0.141838
																																														KO NONO RIP	0.988398	0.935629	0.169545
																																															1.07251
																																															0.745975
[truncated: 1 more columns]

## Sheet: Figure4
B	gene	Sample name		PSI	mean	sd	ttst									C		Sample name		PSI	mean	sd	ttst	D		Sample name		PSI	mean	sd	ttst
	RBM6	EC scr	1	0.846504	0.84423	0.0142263											RBM6	DMSO	1	0.044452	0.0359435	0.0129532			RBM6	scr	1	0.0659323	0.0643072	0.0249112
			2	0.857182															2	0.0210361							2	0.088366
			3	0.829003															3	0.0423424							3	0.0386231
		EC sh1	1	0.447122	0.456294	0.00867987	1.43609e-05											CHX	1	0.12398	0.127453	0.0245064	0.0102675			shUPF1	1	0.190404	0.200544	0.0255801	0.00272403
			2	0.46438															2	0.104868							2	0.22964
			3	0.457381															3	0.153511							3	0.181589
		EC sh2	1	0.799233	0.777572	0.0242819	0.0227412										HNRNPH1	DMSO	1	0.113856	0.108273	0.0237083			HNRNPH1	scr	1	0.107666	0.0996013	0.0188694
			2	0.751323															2	0.128691							2	0.113098
			3	0.782159															3	0.0822709							3	0.0780397
		K180 scr	1	0.782424	0.750958	0.027538												CHX	1	0.450734	0.427862	0.0519635	0.00310087			shUPF1	1	0.190791	0.172532	0.0215738	0.0120912
			2	0.731251															2	0.464466							2	0.178078
			3	0.739201															3	0.368386							3	0.148726
		K180 sh1	1	0.34291	0.359882	0.0147573	0.000188091										AKAP17A	DMSO	1	0.0833491	0.0979489	0.0383151			AKAP17A	scr	1	0.103393	0.0901151	0.0240686
			2	0.367051															2	0.141418							2	0.10462
			3	0.369685															3	0.06908							3	0.062332
		K180 sh2	1	0.608053	0.619589	0.0319285	0.00606235											CHX	1	0.527262	0.526942	0.015487	0.000783849			shUPF1	1	0.290227	0.356631	0.113397	0.0499418
			2	0.595031															2	0.511298							2	0.2921
			3	0.655682															3	0.542267							3	0.487566
	RBM4	EC scr	1	0.123152	0.135987	0.0111654											TIA1	DMSO	1	0.117111	0.115911	0.0304024			TIA1	scr	1	0.204274	0.189988	0.0403037
			2	0.141351															2	0.145696							2	0.221203
			3	0.143459															3	0.0849264							3	0.144488
		EC sh1	1	0.320728	0.324252	0.00456818	0.000259147											CHX	1	0.204256	0.21476	0.0144756	0.0164578			shUPF1	1	0.2965	0.277981	0.0231033	0.0425287
			2	0.329414															2	0.231272							2	0.285351
			3	0.322615															3	0.208752							3	0.252092
		EC sh2	1	0.238189	0.224064	0.0144553	0.00146465
			2	0.224705
			3	0.2093
		K180 scr	1	0.0213588	0.0167109	0.00423946
			2	0.0157179
			3	0.0130561
		K180 sh1	1	0.0513097	0.0482036	0.00390604	0.00071838
			2	0.0494828
			3	0.0438184
		K180 sh2	1	0.0424142	0.0407874	0.00219368	0.0031604
			2	0.0416554
			3	0.0382925
	FMR1	EC scr	1	0.133178	0.139547	0.0127387
			2	0.154214
			3	0.131249
		EC sh1	1	0.0486196	0.0465083	0.00968585	0.00076959
			2	0.0549644
			3	0.035941
		EC sh2	1	0.09646	0.097615	0.00678227	0.0145359
			2	0.104901
			3	0.0914844
		K180 scr	1	0.185991	0.179517	0.00779669
			2	0.181698
			3	0.170862
		K180 sh1	1	0.0563429	0.0494416	0.0072308	3.06733e-05
			2	0.050061
			3	0.0419211
		K180 sh2	1	0.109658	0.102147	0.00921521	0.00043302
			2	0.0918642
			3	0.10492
	PRPF4B	EC scr	1	0.0118194	0.0261301	0.0188895
			2	0.0190301
			3	0.0475409
		EC sh1	1	0.118924	0.109068	0.0107144	0.00593682
			2	0.110615
			3	0.097664
		EC sh2	1	0.0796125	0.0692321	0.0116076	0.037319
			2	0.0566988
			3	0.0713851
		K180 scr	1	0.135818	0.107832	0.0247305
			2	0.0987589
			3	0.0889201
		K180 sh1	1	0.248412	0.200804	0.0432574	0.0443127
			2	0.190088
			3	0.163911
		K180 sh2	1	0.434762	0.396731	0.0329373	0.000401443
			2	0.378034
			3	0.377396
	SNRPB	EC scr	1	0.805142	0.771897	0.0287959
			2	0.754748
			3	0.755801
		EC sh1	1	0.844435	0.847551	0.0247643	0.026986
			2	0.873725
			3	0.824492
		EC sh2	1	0.856561	0.851728	0.00419455	0.0382966
			2	0.849035
			3	0.849589
		K180 scr	1	0.738714	0.714552	0.0367981
			2	0.672201
			3	0.732741
		K180 sh1	1	0.827021	0.804799	0.0261451	0.0303394
			2	0.77599
			3	0.811385
		K180 sh2	1	0.865155	0.845241	0.0244225	0.00993532
			2	0.817991
			3	0.852578
	TIAL1	EC scr	1	0.480184	0.487548	0.00643245
			2	0.492072
			3	0.490386
		EC sh1	1	0.234679	0.222565	0.0140086	0.000134852
			2	0.225791
			3	0.207225
		EC sh2	1	0.348298	0.358388	0.0162589	0.0019927
			2	0.377144
			3	0.349721
		K180 scr	1	0.331275	0.333803	0.00601089
			2	0.340665
			3	0.329469
		K180 sh1	1	0.247635	0.243957	0.00698643	8.40955e-05
			2	0.248336
			3	0.2359
		K180 sh2	1	0.263415	0.243952	0.0213574	0.0131765
			2	0.247336
			3	0.221104
	NSRP1	EC scr	1	0.990287	0.976291	0.0127183
			2	0.965441
			3	0.973146
		EC sh1	1	0.662815	0.682898	0.027455	0.000650983
			2	0.714183
			3	0.671697
		EC sh2	1	0.924117	0.918328	0.00540425	0.00760449
			2	0.91745
			3	0.913416
		K180 scr	1	0.938134	0.911109	0.030017
			2	0.916392
			3	0.878801
		K180 sh1	1	0.428946	0.397512	0.0311247	3.33136e-05
			2	0.396884
			3	0.366706
		K180 sh2	1	0.723112	0.711935	0.0272764	0.00109066
			2	0.731847
			3	0.680845
	AKAP17A	EC scr	1	0.260497	0.29209	0.0276277
			2	0.311717
			3	0.304058
		EC sh1	1	0.118032	0.142785	0.026366	0.00250134
			2	0.170512
			3	0.139811
		EC sh2	1	0.167613	0.178551	0.0175022	0.00648335
			2	0.198738
			3	0.169304
		K180 scr	1	0.188043	0.207706	0.0223226
			2	0.231971
			3	0.203105
		K180 sh1	1	0.0405324	0.0365977	0.00408591	0.00450395
			2	0.0323757
			3	0.036885
		K180 sh2	1	0.0631628	0.0539221	0.00813715	0.00323385
			2	0.0478286
			3	0.050775
	TIA1	EC scr	1	0.1723	0.192283	0.0173799
			2	0.200661
			3	0.203886
		EC sh1	1	0.42777	0.431021	0.00884905	0.000243992
			2	0.424257
			3	0.441036
		EC sh2	1	0.29654	0.298657	0.0173766	0.00169356
			2	0.316996
			3	0.282437
		K180 scr	1	0.423903	0.391558	0.0286376
			2	0.381343
			3	0.369429
		K180 sh1	1	0.501188	0.490327	0.0104349	0.0175105
			2	0.489413
			3	0.480378
		K180 sh2	1	0.558214	0.54053	0.0159034	0.00367098
			2	0.535973
			3	0.527402
	HNRNPH1	EC scr	1	0.918747	0.923315	0.00439764
			2	0.927519
			3	0.923678
		EC sh1	1	0.680935	0.719045	0.034503	0.0085463
			2	0.72804
			3	0.748159
		EC sh2	1	0.815553	0.837298	0.0199907	0.0141908
			2	0.841462
			3	0.854879
		K180 scr	1	0.808105	0.825608	0.017897
			2	0.843875
			3	0.824844
		K180 sh1	1	0.561945	0.576744	0.0246486	0.000254286
			2	0.605198
			3	0.563089
		K180 sh2	1	0.647476	0.665196	0.0195892	0.000490205
			2	0.661881
			3	0.686232

## Sheet: Figure5
C	Cell line	Sample Name	Target Name	CT		dCT		ddCT	Expression	mean	sd	ttest	G	gene	Sample name		PSI	mean	sd	ttst	H
	EC109	scr	RBM6	23.7787		6.09307	6.10725	-0.0141811	1.00988	1.00002	0.00855214			APBB2	DAP3 scr	1	0.779745	0.758074	0.0314175			APBB2	scr+EV	1	0.703688	0.67613	0.0341917
		scr	RBM6	23.8008		6.11516		0.00790596	0.994535							2	0.722042							2	0.686836
		scr	RBM6	23.7992		6.11353		0.00627518	0.99566							3	0.772433							3	0.637866
		DAP3 sh1	RBM6	24.4957		7.62927		1.52202	0.348198	0.353217	0.00445822	1.34188e-06			DAP3 sh1	1	0.942456	0.929991	0.0128644	0.00495704			shDAP3+EV	1	0.954491	0.91919	0.0308201	0.000833768
		DAP3 sh1	RBM6	24.4608		7.59439		1.48714	0.356719							2	0.930755							2	0.897632
		DAP3 sh1	RBM6	24.4689		7.60245		1.49519	0.354733							3	0.916762							3	0.905447
		DAP3 sh2	RBM6	23.6707		7.10463		0.997382	0.500908	0.525862	0.0247182	0.000279791			DAP3 sh2	1	0.916586	0.908146	0.0125666	0.00722324			shDAP3+RBM6	1	0.874571	0.828223	0.0432665	0.0469143
		DAP3 sh2	RBM6	23.535		6.96886		0.861612	0.550337							2	0.893704							2	0.821201
		DAP3 sh2	RBM6	23.5993		7.03319		0.925935	0.526339							3	0.914147							3	0.788897
		scr	ACTB	17.7035	17.6856										RBM6 scr	1	0.787839	0.798448	0.0130742			CADM1	scr+EV	1	0.260315	0.239913	0.0191005
		scr	ACTB	17.6707	17.6856											2	0.813054							2	0.236966
		scr	ACTB	17.6826	17.6856											3	0.794449							3	0.222457
		DAP3 sh1	ACTB	16.9001	16.8664										RBM6 sh1	1	0.895705	0.918503	0.0277114	0.00769709			shDAP3+EV	1	0.113262	0.134476	0.0188498	0.0024377
		DAP3 sh1	ACTB	16.7455	16.8664											2	0.910457							2	0.149302
		DAP3 sh1	ACTB	16.9536	16.8664											3	0.949347							3	0.140863
		DAP3 sh2	ACTB	16.5699	16.5661										RBM6 sh2	1	0.93295	0.931288	0.0260433	0.00450807			shDAP3+RBM6	1	0.194316	0.199893	0.00922477	0.0135127
		DAP3 sh2	ACTB	16.5804	16.5661											2	0.904454							2	0.194822
		DAP3 sh2	ACTB	16.548	16.5661											3	0.956461							3	0.210541
	KYSE180	scr	RBM6	23.0346		6.53569	6.58822	-0.0525309	1.03708	1.00088	0.0509004			CADM1	DAP3 scr	1	0.259102	0.256827	0.00280926			LTBP1	scr+EV	1	0.783982	0.780573	0.0156564
		scr	RBM6	23.0545		6.55559		-0.0326296	1.02287							2	0.253687							2	0.763493
		scr	RBM6	23.1723		6.67338		0.0851606	0.94268							3	0.257691							3	0.794244
		DAP3 sh1	RBM6	24.4018		8.86543		2.2772	0.206297	0.198173	0.0114445	0.000831623			DAP3 sh1	1	0.0317339	0.0289102	0.0156082	0.00115837			shDAP3+EV	1	0.708313	0.689803	0.028817	0.0161828
		DAP3 sh1	RBM6	24.4241		8.88769		2.29947	0.203138							2	0.0120828							2	0.704496
		DAP3 sh1	RBM6	24.5584		9.02196		2.43374	0.185085							3	0.0429138							3	0.656601
		DAP3 sh2	RBM6	24.0374		7.73568		1.14745	0.451422	0.440332	0.0097035	0.00204321			DAP3 sh2	1	0.0926905	0.0825644	0.0106662	0.0006472			shDAP3+RBM6	1	0.760366	0.76605	0.0103177	0.0327855
		DAP3 sh2	RBM6	24.087		7.78525		1.19702	0.436174							2	0.0714298							2	0.77796
		DAP3 sh2	RBM6	24.0962		7.79445		1.20623	0.4334							3	0.0835729							3	0.759824
		scr	ACTB	16.2877	16.4989										RBM6 scr	1	0.243908	0.277654	0.0293688			FAM126A	scr+EV	1	0.0091418	0.0173118	0.00834719
		scr	ACTB	16.558	16.4989											2	0.297425							2	0.0169681
		scr	ACTB	16.6509	16.4989											3	0.291631							3	0.0258256
		DAP3 sh1	ACTB	15.7303	15.5364										RBM6 sh1	1	0.104818	0.121751	0.0146818	0.00404957			shDAP3+EV	1	0.215205	0.224991	0.00847839	7.14551e-06
		DAP3 sh1	ACTB	15.4469	15.5364											2	0.129502							2	0.230142
		DAP3 sh1	ACTB	15.4321	15.5364											3	0.130933							3	0.229626
		DAP3 sh2	ACTB	16.0217	16.3018										RBM6 sh2	1	0.107367	0.118543	0.0147386	0.00379902			shDAP3+RBM6	1	0.134182	0.150449	0.0235522	0.0216195
		DAP3 sh2	ACTB	16.6083	16.3018											2	0.113015							2	0.139707
		DAP3 sh2	ACTB	16.2752	16.3018											3	0.135246							3	0.177457
														LTBP1	DAP3 scr	1	0.882335	0.875215	0.00640107			TBL1X	scr+EV	1	0.600753	0.629452	0.0301499
																2	0.873374							2	0.626734
																3	0.869936							3	0.660869
D															DAP3 sh1	1	0.756436	0.734718	0.0293142	0.0113115			shDAP3+EV	1	0.76001	0.765943	0.0130086	0.00760271
																2	0.746343							2	0.75696
																3	0.701374							3	0.780861
															DAP3 sh2	1	0.819866	0.79885	0.0213326	0.0182147			shDAP3+RBM6	1	0.71393	0.711097	0.0157958	0.0105887
																2	0.799471							2	0.694076
																3	0.777214							3	0.725284
															RBM6 scr	1	0.784632	0.775629	0.00864799
																2	0.774869
																3	0.767386
															RBM6 sh1	1	0.666663	0.644289	0.0327068	0.0151304
																2	0.65945
																3	0.606752
															RBM6 sh2	1	0.516256	0.514933	0.0350412	0.0040424
																2	0.479249
																3	0.549294
														FAM126A	DAP3 scr	1	0.154813	0.130337	0.021478
																2	0.114636
																3	0.121562
															DAP3 sh1	1	0.503915	0.485667	0.0200769	3.18897e-05
																2	0.488927
																3	0.46416
															DAP3 sh2	1	0.375515	0.349252	0.0256854	0.000409836
E																2	0.348056
																3	0.324186
															RBM6 scr	1	0.392162	0.375736	0.0178985
																2	0.35666
																3	0.378386
															RBM6 sh1	1	0.603853	0.586364	0.0165098	0.000120629
																2	0.584191
																3	0.571049
															RBM6 sh2	1	0.664615	0.655995	0.0258546	0.000217664
																2	0.676439
																3	0.626932
														TBL1X	DAP3 scr	1	0.490078	0.505831	0.0313618
																2	0.541947
																3	0.485469
															DAP3 sh1	1	0.67581	0.655744	0.0478998	0.0147786
																2	0.690348
																3	0.601075
															DAP3 sh2	1	0.758335	0.742815	0.0267413	0.000645381
																2	0.758173
																3	0.711937
															RBM6 scr	1	0.290266	0.246056	0.0420055
																2	0.206672
																3	0.241229
															RBM6 sh1	1	0.580282	0.531311	0.0436579	0.00123835
																2	0.517186
																3	0.496464
															RBM6 sh2	1	0.595114	0.558088	0.0343576	0.000691008
																2	0.551916
																3	0.527235

## Sheet: Figure6
A	WSB1	ESCA	BRCA	COAD	GBM		ESCA WSB1 N	ESCA WSB1 T	BRCA WSB1 N	BRCA WSB1 T	COAD WSB1 N	COAD WSB1 T	GBM WSB1 N	GBM WSB1 T		ESCA SNRPB N	ESCA SNRPB T	BRCA SNRPB N	BRCA SNRPB T	COAD SNRPB N	COAD SNRPB T	GBM SNRPB N	GBM SNRPB T		ESCA TIAL1 N	ESCA TIAL1 T	BRCA TIAL1 N	BRCA TIAL1 T	COAD TIAL1 N	COAD TIAL1 T	STAD TIAL1 N	STAD TIAL1 T		ESCA TBL1X N	ESCA TBL1X T	COAD TBL1X N	COAD TBL1X T	LIHC TBL1X N	LIHC TBL1X T	STAD TBL1X N	STAD TBL1X T		ESCA SSBP3 N	ESCA SSBP3 T	BRCA SSBP3 N	BRCA SSBP3 T	GBM SSBP3 N	GBM SSBP3 T	STAD SSBP3 N
	p-value	0.0002	<0.0001	<0.0001	0.0002	PSI	0.3967	0.2708	0.1634	0.306	0.1689	0.2306	0.3818	0.3649		0.8454	0.8789	0.9335	0.8792	0.9166	0.9157	0.97	0.8634		0.4131	0.3332	0.3937	0.4974	0.3304	0.4478	0.3056	0.4425		0.748	0.8334	0.7296	0.7727	0.938	0.8748	0.8584	0.8813		0.4451	0.3896	0.092	0.3714	0.0249	0.3161	0.2814
							0.2729	0.2565	0.2084	0.1831	0.2348	0.1575	0.3608	0.2512		0.8585	0.8425	0.9447	0.8424	0.9021	0.9043	0.9485	0.8244		0.5025	0.5529	0.4465	0.5024	0.4999	0.4556	0.3291	0.4635		0.4704	0.7835	0.7335	0.5312	0.9519	1	0.7724	0.1416		0.4385	0.3965	0.1095	0.3823	0.0314	0.105	0.2803
	SNRPB	ESCA	BRCA	COAD	GBM		0.2464	0.2556	0.2475	0.1665	0.2328	0.2493	0.3787	0.1507		0.8421	0.8123	0.9551	0.8778	0.9262	0.8782	0.9683	0.8313		0.2903	0.4411	0.3153	0.4589	0.4135	0.4991	0.3275	0.3275		0.7351	0.7932	0.7986	0.757	0.8613	1	0.6519	0.6943		0.0109	0.4733	0.018	0.1569	0.0185	0.7114	0.2446
	p-value	0.0003	<0.0001	<0.0001	<0.0001		0.2625	0.1586	0.2683	0.2373	0.1444	0.1314	0.3042	0.235		0.8214	0.8169	0.8974	0.861	0.9107	0.7932	0.9741	0.8494		0.2588	0.5152	0.2434	0.5202	0.4346	0.5126	0.3403	0.4107		0.5474	0.5358	0.836	0.3616	1	0.8617	0.7448	0.5391		0.2728	0.5238	0.0413	0.5341	0.0302	0.5306	0.31
							0.3314	0.2891	0.3295	0.246	0.1682	0.1368	0.3025	0.1887		0.8517	0.8714	0.9509	0.932	0.9207	0.8393	0.9621	0.8678		0.4107	0.4841	0.4288	0.4062	0.3719	0.5245	0.397	0.4401		0.7239	0.6955	0.858	0.4991	1	1	0.7121	0.4974		0.3352	0.2571	0.1738	0.4172	0.0286	0.133	0.2015
	TIAL1	ESCA	BRCA	COAD	STAD		0.3282	0.2586	0.2551	0.1406	0.1755	0.1657		0.2954		0.8524	0.8714	0.9743	0.9359	0.9034	0.7809		0.9211		0.3631	0.5642	0.3034	0.4718	0.4262	0.6018	0.3155	0.6027		0.6576	0.7172	0.6612	0.5762	0.791	0.9213	0.5667	0.4519		0.2781	0.2544	0.0617	0.5056		0.2659	0.2764
	p-value	0.0004	<0.0001	<0.0001	<0.0001		0.3345	0.2359	0.2666	0.1177	0.1795	0.211		0.3358		0.8601	0.9067	0.9425	0.9304	0.8982	0.783		0.8864		0.3794	0.6606	0.2564	0.6078	0.3503	0.5856	0.4279	0.4554		0.8032	0.78	0.6887	0.7136	1	1	0.7776	0.5975		0.2931	0.6486	0.0384	0.4357		0.6461	0.4864
							0.3357	0.1793	0.3407	0.067	0.2001	0.1931		0.198		0.8588	0.839	0.8907	0.8978	0.9044	0.7929		0.8553		0.4763	0.5022	0.379	0.6141	0.3907	0.5629	0.3602	0.4018		0.7677	0.6339	1	0.6659	1	0.5472	0.7976	0.7784		0.3363	0.3604	0.0207	0.4437		0.1303	0.3961
	TBL1X	ESCA	COAD	LIHC	STAD		0.3531	0.2007	0.2928	0.2406	0.1426	0.1545		0.2043		0.8527	0.8111	0.9337	0.948	0.9041	0.8822		0.8918		0.2848	0.5424	0.338	0.4887	0.4424	0.5326	0.398	0.5725		0.8201	0.5413	0.6938	0.5706	0.5693	0.8011	0.78	0.576		0.0959	0.5038	0.0285	0.1471		0.0437	0.0782
	p-value	0.0027	<0.0001	<0.0001	<0.0001		0.3874	0.1359	0.1777	0.2292	0.2079	0.328		0.1669		0.8368	0.8236	0.9359	0.9469	0.915	0.7886		0.8897		0.2625	0.5617	0.3706	0.4815	0.3135	0.4248	0.3452	0.4888		0.7817	0.4756	0.815	0.6916	0.7625	1	0.6302	0.6924		0.018	0.3389	0.0564	0.3393		0.2424	0.2034
							0.2718	0.2745	0.2706	0.1881	0.2416	0.185		0.1776		0.8708	0.8124	0.922	0.9359	0.9335	0.7865		0.813		0.3362	0.3996	0.4322	0.4465	0.4749	0.3564	0.3951	0.5371		0.8283	0.8319	0.6647	0.6538	0.9059	0.9456	0.6234	0.5338		0.2	0.3596	0.1458	0.3865		0.2894	0.2511
	SSBP3	ESCA	BRCA	STAD	GBM		0.2154	0.2817	0.0719	0.2356	0.1612	0.1645		0.1972		0.8385	0.8463	0.9052	0.9003	0.9219	0.7625		0.8648		0.5765	0.4718	0.4153	0.3067	0.4248	0.5351	0.3498	0.4539		0.7348	0.6178	0.766	0.8706	0.8446	0.9364	0.7839	0.6398		0.4768	0.2425	0.076	0.6247		0.1505	0.2262
	p-value	0.0713	<0.0001	0.0346	<0.0001		0.3029	0.2257	0.2741	0.2804	0.2375	0.248		0.3249		0.8712	0.828	0.9773	0.9137	0.895	0.7456		0.8764		0.3576	0.3068	0.4155	0.4471	0.3473	0.4961	0.2825	0.507		0.642	0.5441	0.7197	0.48	0.8833	0.7416	0.4756	0.6182		0.2614	0.2001	0.1565	0.493		0.5044	0.1698
								0.3242	0.2101	0.2148	0.2039	0.1015		0.2781			0.8369	0.9578	0.933	0.9335	0.8485		0.8886			0.4815	0.3559	0.5069	0.4687	0.7011	0.547	0.3026			0.5153	0.8192	0.6647	1	0.8968	0.6978	0.4768			0.2025	0.1226	0.2061		0.4096	0.3172
	CADM1	ESCA	BRCA	COAD	STAD			0.282	0.2896	0.2001	0.2162	0.184		0.2352			0.8451	0.9712	0.8363	0.8912	0.7727		0.9004			0.4313	0.3811	0.4991	0.4337	0.4961	0.3789	0.387			0.4327	0.757	0.6866	1	0.4538	0.7927	0.7519			0.2931	0.0864	0.6307		0.2898	0.3195
	p-value	0.5492	<0.0001	0.0358	0.0002			0.0863	0.2695	0.2151	0.2455	0.3307		0.2026			0.8424	0.9538	0.8149	0.8951	0.6985		0.9003			0.4857	0.3829	0.3714	0.476	0.6154	0.3936	0.4527			0.445	0.7775	0.8457	0.9501	0.8541	0.612	0.4457			0.3806	0.1332	0.2922		0.2915	0.2959
								0.1577	0.2179	0.082	0.24	0.2355		0.2862			0.8346	0.9078	0.9131	0.8944	0.7947		0.8952			0.4568	0.3834	0.5728	0.476	0.4417	0.4091	0.4083			0.5706	0.8831	0.5018	1	0.638	0.8608	0.6643			0.5699	0.0259	0.5662		0.5981	0.3014
								0.2576	0.2642	0.2104	0.1441	0.0613		0.238			0.7972	0.9588	0.8148	0.9025	0.8155		0.8883			0.4705	0.455	0.5011	0.5144	0.3502	0.1635	0.4834			0.7498	0.9189	0.4303	1	0.9533	0.6922	0.6447			0.2608	0.0982	0.3743		0.4371	0.3515
								0.3734	0.254	0.1177	0.1516	0.1354		0.2202			0.8691	0.9348	0.95	0.8885	0.8653		0.8761			0.3888	0.3915	0.5191	0.3988	0.5963	0.3254	0.3443			0.5107	0.679	0.4467	1	0.6815	0.8878	0.6083			0.4026	0.0099	0.7254		0.0848	0.241
								0.2851	0.2874	0.0538	0.1551	0.2343		0.303			0.8286	0.9559	0.7175	0.9031	0.8752		0.8615			0.3809	0.2944	0.6461	0.3753	0.3848	0.4559	0.4308			0.7648	0.9136	0.9042	1	0.5693	0.7919	0.6179			0.3179	0.064	0.2488		0.1219	0.2875
								0.1577	0.1761	0.0888	0.2028	0.224		0.2196			0.6471	0.9379	0.8519	0.9133	0.7034		0.8251			0.6391	0.4011	0.5249	0.4428	0.4898	0.2464	0.4288			0.7313	0.6799	0.6538	1	0.9524	0.8215	0.66			0.4248	0.0783	0.2837		0.1805	0.0089
								0.2299	0.2119	0.2033	0.1586	0.2359		0.3008			0.7983	0.9713	0.9329	0.9155	0.83		0.8181			0.3928	0.4237	0.3486	0.3956	0.4866	0.2981	0.5119			0.4498	0.8223	0.7183	0.9416	0.6538	0.7556	0.5023			0.0964	0.1096	0.2926		0.141	0.0715
								0.125	0.1805	0.2218	0.1997	0.1418		0.3041			0.8342	0.9285	0.909	0.9132	0.8939		0.8834			0.3834	0.4717	0.4227	0.3941	0.5963	0.4904	0.4832			0.5604	0.8011	0.7311	1	0.7727	0.8247	0.7902			0.1952	0.1337	0.5512		0.2823	0.3224
								0.2465	0.2219	0.1095	0.1844	0.2858		0.2103			0.8556	0.923	0.7671	0.8757	0.6797		0.9013			0.4963	0.363	0.5296	0.4194	0.5566	0.2979	0.3398			0.6206	0.8968	0.3767	1	0.8981	0.769	1			0.4532	0.1289	0.2661		0.2152	0.0134
								0.2114	0.2363	0.1483	0.1736	0.1734		0.1581			0.619	0.9583	0.8179	0.9047	0.8619		0.9119			0.5199	0.3814	0.4829	0.4183	0.5211	0.2162	0.4789			0.5975	0.8233	0.5693	0.7677	0.7999	0.7429	0.4022			0.3641	0.0848	0.2985		0.5327	0.0158
								0.3406	0.1991	0.1835	0.1445	0.1662		0.204			0.8169	0.9602	0.8731	0.8897	0.8516		0.8254			0.5595	0.4766	0.4784	0.4194	0.4698	0.2584	0.4462			0.68	0.8805	0.7391	0.85	0.9365	0.8448	0.66			0.3678	0.0938	0.5907		0.2015	0.0279
								0.2234	0.3002	0.1312	0.2584	0.1568		0.2337			0.9049	0.9195	0.8264	0.9013	0.7816		0.8756			0.4795	0.3904	0.5609	0.4639	0.5302	0.1416	0.4828			0.5635	0.9076	0.6243	0.806	0.664	0.9441	0.7802			0.219	0.101	0.3993		0.3377	0.1164
								0.2212	0.275	0.0717	0.2152	0.1332		0.3			0.8204	0.8995	0.7043	0.9041	0.843		0.9073			0.4104	0.4789	0.5824	0.495	0.5548	0.2456	0.6004			0.776	0.638	0.4303	0.8926	0.7952	0.8555	0.3411			0.414	0.2036	0.3511		0.3863	0.0149
								0.2487	0.2488	0.1379	0.1985	0.1327		0.2685			0.8341	0.9399	0.9216	0.9066	0.8101		0.9044			0.4175	0.4453	0.2935	0.4466	0.5655	0.3314	0.4015			0.6129	0.6996	0.3767	0.9364	1	0.7738	0.6709			0.1172	0.0794	0.4809		0.1745	0.0224
								0.1509	0.2614	0.159	0.2556	0.1867		0.1875			0.7183	0.9401	0.7581	0.9151	0.826		0.8774			0.5076	0.4121	0.4178	0.3861	0.4431	0.2251	0.4374			0.5278	0.7454	0.675	1	0.8884	0.7087	0.6476			0.1195	0.0929	0.3184		0.5772	0.005
								0.1697	0.3046	0.1433	0.2082	0.1245		0.1575			0.771	0.9531	0.9249	0.8959	0.7922		0.9042			0.3657	0.3169	0.5627	0.4068	0.4766	0.4522	0.2767			0.7234	0.7907	0.3505	1	0.9233	0.8265	0.8246			0.299	0.093	0.5715		0.1071	0.4793
								0.2837	0.2616	0.2286	0.1557	0.0643		0.1672			0.8457	0.9344	0.7197	0.8958	0.8397		0.9232			0.4986	0.415	0.3756	0.4771	0.4746	0.386	0.4668			0.8437	0.8777	0.48	1	0.8102	0.8795	0.7702			0.2851	0.0202	0.482		0.2888	0.3685
								0.0695	0.3179	0.0705	0.2561	0.0928		0.1513			0.878	0.9587	0.9174	0.9152	0.8832		0.8753			0.6136	0.3804	0.3427	0.4184	0.2845	0.3823	0.4511			0.5212	0.5312	0.5272	0.9297	1	0.8747	0.6829			0.523	0.1432	0.3647		0.297	0.3336
								0.1987	0.1363	0.2967	0.1453	0.2138		0.2902			0.5648	0.9727	0.8413	0.8851	0.8668		0.9151			0.6674	0.1285	0.4184	0.4983	0.4946	0.4177	0.5704			0.3034	0.6878	0.6332	1	0.9524	0.6842	0.759			0.1831	0.0797	0.5195		0.1214	0.335
								0.2898	0.23	0.1428	0.2827	0.169		0.0877			0.8696	0.949	0.7437	0.8818	0.8972		0.8998			0.4861	0.4175	0.606	0.4871	0.4589	0.4224	0.4022			0.2805	0.806	0.7907	0.968	0.7256	0.8319	0.595			0.3803	0.2289	0.4341		0.1301	0.4704
								0.3496	0.2965	0.2309	0.2812	0.2149		0.0922			0.8661	0.9412	0.886	0.9127	0.8855		0.8757			0.5206	0.3445	0.4553	0.4301	0.4871	0.335	0.5012			0.4597	0.5861	0.7454	0.9076	0.8015		0.6528			0.4117	0.1181	0.308		0.2379	0.3859
								0.2668	0.3099	0.1203	0.181	0.1917		0.2821			0.8154	0.9419	0.9316	0.9011	0.9092		0.8757			0.3299	0.3414	0.4438	0.4457	0.443		0.398			0.345	0.858	0.5861	1	0.806		0.7737			0.1094	0.0694	0.2851		0.1836
								0.2146	0.2789	0.1567	0.2395	0.1243		0.2509			0.8152	0.9585	0.9136	0.8796	0.8847		0.8933			0.4362	0.3002	0.298	0.4267	0.5038		0.3113			0.8428	0.85	0.675	0.8926	1		0.6182			0.4668	0.0365	0.3905		0.1798
								0.2784	0.2433	0.0235	0.2621	0.0788		0.2845			0.8572	0.9347	0.9157	0.8726	0.7369		0.9287			0.5564	0.377	0.546	0.3742	0.5263		0.4636			0.8209	0.858	0.7759	1	0.9533		0.9243			0.3312	0.1433	0.2532		0.3054
								0.2897	0.2295	0.0733	0.3108	0.1883		0.2888			0.8441	0.9575	0.9385	0.8689	0.8622		0.7675			0.3988	0.4212	0.4191	0.382	0.4871		0.273			0.814	0.7256	0.4594	0.806	0.8129		0.7323			0.5556	0.1319	0.3245		0.3759
								0.168	0.2548	0.1094	0.208	0.095		0.2537			0.8305	0.9537	0.9368	0.9078	0.8886		0.8908			0.4928	0.4617	0.4204	0.4378	0.5009		0.4059			0.6515		0.4396	0.8441	1		0.6339			0.3101	0.0811	0.5154		0.4356
								0.2441	0.1644	0.2546		0.1651		0.3252			0.8977	0.9311	0.9415		0.8719		0.8779			0.414	0.3488	0.416		0.4542		0.4716			0.5212		0.6296	1	0.9379		0.7828			0.4271	0.1355	0.3931		0.3704
								0.3103	0.1324	0.1111		0.1474		0.3276			0.832	0.9636	0.9483		0.8797		0.8766			0.4509	0.3605	0.4281		0.3877		0.4651			0.6323		0.8617	0.9163	0.6421		0.668			0.2855	0.1197	0.2172		0.1042
								0.299	0.1964	0.1079		0.1684		0.2292			0.8182	0.9364	0.8885		0.7905		0.897			0.4496	0.3391	0.4928		0.5382		0.3066			0.6576		0.5573		0.5312		0.7097			0.3509	0.0606	0.6559		0.1592
								0.1913	0.271	0.1767		0.1422		0.2782			0.7389	0.9352	0.9163		0.9016		0.8914			0.5244	0.3279	0.4315		0.4559		0.2669			0.7416		0.7939		0.5312		0.661			0.5403	0.0477	0.6984		0.1428
								0.33	0.1538	0.1255		0.3246		0.3281			0.8791	0.9355	0.7124		0.8469		0.8956			0.4866	0.4319	0.6748		0.4023		0.2311			0.7628		0.7907		0.8308		0.5414			0.4782	0.1903	0.3277		0.2938
								0.2362	0.1148	0.175		0.2186		0.3572			0.8235	0.9286	0.7766		0.8857		0.8967			0.4746	0.2375	0.4796		0.4202		0.5268			0.3148		0.6938		0.7881		0.7466			0.2167	0.0426	0.4106		0.257
								0.2772	0.2916	0.0702		0.1948		0.2454			0.8427	0.9343	0.7985		0.8444		0.9273			0.5979	0.3587	0.4172		0.4458		0.3898			0.5893		0.7578		0.888		0.6129			0.2641	0.0606	0.2993		0.3586
								0.1772	0.1059	0.1351		0.2163		0.293			0.8886	0.938	0.8505		0.8439		0.8368			0.5805	0.245	0.3554		0.4884		0.4358			0.3982		0.675		0.7454		0.6354			0.1462	0.0897	0.7511		0.2439
								0.335	0.2695	0.0833		0.0609		0.287			0.7734	0.9372	0.7439		0.8831		0.8723			0.4328	0.4478	0.4567		0.5177		0.5056			0.6339		0.5511		0.7753		0.4526			0.4308	0.1035	0.5698		0.4905
								0.348	0.3424	0.1593		0.1531		0.2361			0.8803	0.9537	0.9276		0.8407		0.9087			0.3044	0.2676	0.457		0.4709		0.3595			0.7903		0.5706		0.3093		0.6467			0.2676	0.0574	0.6232		0.177
								0.247	0.2555	0.1524		0.1407		0.2875			0.8136	0.9352	0.9421		0.7959		0.8503			0.4094	0.4683	0.5359		0.4303		0.4167			0.6129		0.7106		0.6359		1			0.427	0.1049	0.7109		0.0359
								0.2486	0.2421	0.1163		0.2395		0.3146			0.7551	0.9415	0.8918		0.7908		0.912			0.5417	0.4165	0.4314		0.4133		0.4332			0.4711		0.285		0.648		0.4903			0.2913	0.0641	0.8044		0.1909
								0.2995	0.2669	0.0732		0.2085		0.2606			0.7885	0.9385	0.9115		0.8645		0.8525			0.5208	0.4226	0.4932		0.4393		0.592			0.7364		0.8177		0.6076		0.5924			0.5682	0.072	0.1763		0.0792
								0.2948	0.2749	0.1967		0.2746		0.2399			0.7675	0.9285	0.9287		0.9003		0.8947			0.4481	0.338	0.3478		0.4408		0.4212			0.5801		0.6207		0.7256		0.5909			0.3215	0.0476	0.3156		0.4378
								0.227	0.3012	0.2021		0.2437		0.3314			0.7485	0.942	0.8982		0.8744		0.8944			0.5668	0.3696	0.3981		0.6989		0.457			0.5975		0.3742		0.8456		0.4711			0.6179	0.0489	0.1225		0.1636
								0.3412	0.2519	0.2725		0.224		0.3192			0.8384	0.9575	0.8735		0.9165		0.9216			0.3866	0.3602	0.4836		0.4987		0.3596			0.9279		0.5992		1		0.899			0.4321	0.0926	0.5979		0.1924
								0.2509	0.2771	0.1688		0.1834		0.2251			0.7851	0.9132	0.9418		0.8687		0.8876			0.5318	0.3216	0.474		0.3181		0.4677			0.5374		0.5992		0.1437		0.3801			0.3518	0.1725	0.38		0.2889
								0.2416	0.2538	0.2717		0.2663		0.3209			0.806	0.9323	0.9375		0.8372		0.9115			0.4992	0.4549	0.4594		0.5255		0.5024			0.4908		0.7772		0.6766		0.742			0.2199	0.112	0.1381		0.2188
								0.2296	0.0224	0.1211		0.064		0.3558			0.8254	0.9341	0.963		0.8026		0.9024			0.5641	0.3105	0.3827		0.4779		0.3829			0.462		0.4436		1		0.6433			0.333	0.0564	0.1506		0.1758
								0.311	0.2165	0.207		0.2951		0.2697			0.8314	0.9511	0.8604		0.9075		0.8789			0.4987	0.4148	0.4923		0.4627		0.3581			0.5082		0.6659		0.5693		0.8215			0.4441	0.0574	0.6059		0.2568
								0.3083	0.1068	0.1357		0.0808		0.2967			0.8039	0.8951	0.9312		0.8484		0.8517			0.4878	0.4183	0.3453		0.5199		0.4037			0.7606		0.4158		0.6017		0.5096			0.2697	0.0315	0.5342		0.4324
								0.1944	0.261	0.2676		0.1959		0.2452			0.6612	0.9478	0.901		0.8136		0.9367			0.571	0.4203	0.5337		0.4266		0.4045			0.5824		0.5781		1		0.608			0.5814	0.085	0.2705		0.3557
								0.1472	0.2983	0.108		0.1378		0.2946			0.8375	0.9483	0.8752		0.8331		0.8818			0.5828	0.392	0.3467		0.5372		0.4106			0.4887		0.8428		0.4123		0.5814			0.3666	0.0786	0.3671		0.3458
								0.2755	0.2588	0.2054		0.2021		0.2044			0.7543	0.9368	0.7271		0.8643		0.8977			0.3983	0.3548	0.5046		0.4178		0.3979			0.6519		0.7183		0.7986		0.6519			0.7289	0.0536	0.4104		0.5737
								0.2383	0.299	0.1316		0.1568		0.3118			0.8632	0.9401	0.838		0.8948		0.9542			0.5658	0.4093	0.4896		0.488		0.5114			0.6721		1		0.5312		0.7005			0.3538	0.1926	0.2202		0.6323
								0.2536	0.1974	0.0433		0.1817		0.2786			0.7927	0.9319	0.9707		0.7941		0.832			0.5248	0.4003	0.5362		0.4745		0.4845			0.5975		0.7994		0.8233		0.5268			0.2343	0.0696	0.1665		0.4504
								0.2183	0.242	0.1536		0.1596		0.2064			0.7814	0.9288	0.9002		0.8264		0.8032			0.5267	0.354	0.3915		0.3299		0.2781			0.331		0.7772		1		0.5604			0.2891	0.0505	0.4038		0.3264
								0.2194	0.3374	0.1519		0.1961		0.2694			0.7998	0.9297	0.9069		0.9123		0.9052			0.5254	0.3981	0.5374		0.4607		0.3328			0.3756		0.6847		0.8129		0.6916			0.3955	0.0484	0.7484		0.5629
								0.1744	0.1967	0.1743		0.2055		0.2622			0.7809	0.9516	0.8552		0.8411		0.8775			0.4458	0.3243	0.5604		0.5517		0.3259			0.693		1		0.7602		0.6716			0.203	0.0362	0.1		0.4244
								0.248	0.28	0.2098		0.2737		0.1854			0.8198	0.962	0.9383		0.9025		0.8453			0.4145	0.4419	0.4415		0.5199		0.4487			0.6643		0.3207		1		0.604			0.4498	0.072	0.4705		0.1901
								0.3159	0.1869	0.075		0.2042		0.2967			0.7995	0.9105	0.8076		0.7984		0.7608			0.5015	0.4449	0.5		0.5963		0.457			0.4248		0.9088		0.7378		0.4029			0.4419	0.0949	0.2948		0.1074
								0.2707	0.1498	0.1881		0.2284		0.1813			0.7805	0.9524	0.8558		0.741		0.8598			0.4396	0.4714	0.4671		0.4091		0.5588			0.7011		0.6682		0.676		0.7264			0.3522	0.1283	0.6161		0.0713
								0.2713	0.2963	0.1232		0.2362		0.2617			0.7907	0.9414	0.7101		0.8669		0.9119			0.4958	0.3764	0.5258		0.4961		0.4633			0.4747		0.7772		0.9407		0.5675			0.4244	0.0688	0.2214		0.4159
								0.1038	0.0491	0.1704		0.1871		0.2791			0.8585	0.9241	0.936		0.849		0.8842			0.5155	0.3303	0.5218		0.4672		0.3855			0.4501		0.393		0.8074		0.5795			0.2368	0.0984	0.4149		0.2006
								0.2803	0.1321	0.175		0.2008		0.1455			0.8218	0.9273	0.9418		0.8071		0.9096			0.5489	0.3944	0.55		0.6435		0.4126			0.5301		0.508		0.9676		0.3842			0.5706	0.0432	0.3613		0.3493
								0.2617	0.2331	0.1266		0.1487		0.2959			0.8523	0.9545	0.9353		0.8522		0.8689			0.4766	0.3425	0.4008		0.5255		0.4863			0.5689		0.4277		0.5678		0.7976			0.496	0.0781	0.316		0.1722
								0.2248	0.2072	0.2292		0.1321		0.2781			0.8216	0.9565	0.9422		0.8478		0.8931			0.517	0.4307	0.3655		0.7751		0.377			0.6291		1		0.9379		0.8713			0.1795	0.1008	0.1568		0.1427
								0.342	0.095	0.1508		0.0608		0.1867			0.8306	0.9301	0.9047		0.8249		0.8399			0.503	0.3915	0.3615		0.533		0.4222			0.6129		0.3326		0.9184		0.7252			0.3116	0.0439	0.4875		0.2449
								0.2672	0.2881	0.2531		0.2622		0.2234			0.8105	0.9317	0.9312		0.8747		0.6014			0.4869	0.352	0.4377		0.5252		0.3551			0.6157		0.7772		0.6538		0.6365			0.2483	0.0699	0.4018		0.8367
								0.2725	0.3342	0.2162		0.1128		0.231			0.8119	0.9292	0.9303		0.8655		0.922			0.5734	0.4121	0.4089		0.438		0.3832			0.349		0.4991		1		0.6972			0.4851	0.076	0.3454		0.2084
								0.255	0.289	0.2374		0.4349		0.2223			0.8525	0.9461	0.7985		0.9335		0.8752			0.4575	0.4087	0.4795		0.4948		0.3916			0.6386		0.5376		0.6083		0.7302			0.1006	0.0631	0.4559		0.1441
								0.2912	0.2232	0.1399		0.1165		0.2526			0.8496	0.9118	0.976		0.7212		0.9022			0.3543	0.3675	0.6056		0.5587		0.4892			0.6137		0.4991		0.6543		0.6891			0.2216	0.0197	0.4541		0.3816
								0.3357	0.1983	0.2798		0.1999		0.2005			0.8383	0.935	0.927		0.8318		0.9089			0.4356	0.3402	0.4494		0.6328		0.4247			0.7777		0.6356		0.6174		0.7033			0.389	0.0781	0.7193		0.3478
								0.2671	0.2638	0.1795		0.1592		0.2067			0.7729	0.947	0.8548		0.8374		0.8934			0.3331	0.3855	0.5152		0.655		0.3826			0.5764		0.6356		0.766		0.7313			0.3985	0.0582	0.5957		0.2108
								0.2803	0.2763	0.2636		0.1146		0.1418			0.827	0.9278	0.9285		0.7662		0.9004			0.3034	0.4277	0.3961		0.4859		0.5034			0.651		0.7136		0.696		0.756			0.2831	0.1214	0.6066		0.4163
								0.2853	0.2773	0.0764		0.1985		0.3086			0.7782	0.922	0.8611		0.9029		0.8871			0.452	0.3702	0.5328		0.381		0.3682			0.6272		0.5992		0.8172		0.7575			0.47	0.015	0.3221		0.3295
								0.2206	0.306	0.2948		0.1151		0.1354			0.8177	0.9146	0.917		0.7212		0.8774			0.6243	0.3152	0.4801		0.4538		0.354			0.5293		0.2934		0.9487		0.5164			0.3889	0.0153	0.3633		0.1698
								0.3034	0.0772	0.2531		0.054		0.3282			0.8693	0.903	0.942		0.6764		0.8691			0.4648	0.2915	0.5152		0.3174		0.4052			0.8461		0.6659		0.9524		0.6317			0.287	0.0315	0.4462		0.1603
								0.396	0.0948	0.1717		0.1013		0.3483			0.8238	0.9347	0.8571		0.8564		0.9322			0.522	0.4557	0.5707		0.3925		0.4227			0.7064		0.4277		0.7391		0.7558			0.4173	0.0681	0.4335		0.2921
								0.3419	0.1917	0.1794		0.0115		0.2777			0.8181	0.9167	0.8992		0.7888		0.8556			0.4901	0.3011	0.5101		0.5844		0.3164			0.4007		0.4728		0.8777		0.3975			0.1898	0.0095	0.5762		0.2818
								0.2428	0.218	0.3354		0.0689		0.3208			0.7668	0.9304	0.9553		0.8285		0.9257			0.4395	0.3643	0.3319		0.3993		0.3999			0.8923		0.7772		1		0.6386			0.248	0.0564	0.4292		0.4191
								0.2885	0.2435	0.2978		0.1561		0.3194			0.7726	0.9275	0.9378		0.7575		0.9391			0.4109	0.4119	0.4765		0.5211		0.4791			0.5441		0.8457		0.9189		0.7556			0.337	0.106	0.5895		0.1022
								0.3177	0.2918	0.2869		0.1244		0.2697			0.8414	0.9414	0.8911		0.7213		0.8985			0.5168	0.3393	0.5136		0.5416		0.4377			0.6218		0.6356		0.8192		0.5293			0.402	0.1237	0.3333		0.5945
								0.2208	0.2325	0.2457		0.1066		0.2133			0.7382	0.9354	0.908		0.7253		0.9041			0.4824	0.4277	0.3915		0.4998		0.425			0.5747		0.6356		0.8686		0.6152			0.4843	0.1724	0.6451		0.2656
								0.074	0.1702	0.2814		0.2323		0.2301			0.8949	0.9193	0.9416		0.8371		0.8838			0.5657	0.304	0.3903		0.5744		0.4538			0.4974		0.3326		0.6938		0.4857			0.4837	0.0381	0.3005		0.1656
								0.2506	0.3078	0.1939		0.2624		0.25			0.8307	0.9313	0.8395		0.9128		0.8264			0.5485	0.3349	0.4653		0.6128		0.49			0.5382		0.7136		0.6938		0.6866			0.1678	0.1208	0.1472		0.2778
								0.1767	0.3032	0.2524		0.2103		0.331			0.744	0.9184	0.946		0.7862		0.9222			0.4949	0.3347	0.3704		0.4335		0.4576			0.5258		0.6659		1		0.8813			0.313	0.1023	0.6778		0.3495
								0.3095	0.2287	0.192		0.0231		0.3168			0.6636	0.9361	0.9306		0.9745		0.9386			0.4816	0.4694	0.4449		0.6061		0.3435			0.3446		0.4537		0.85		0.8798			0.3933	0.0737	0.1786		0.1661
								0.3364	0.3058	0.222		0.1454		0.256			0.8643	0.9523	0.8669		0.792		0.8783			0.3956	0.4	0.3794		0.4226		0.4994			0.6661		0.8395		0.8192		0.7382			0.2123	0.111	0.5877		0.4681
								0.1566	0.1805	0.2194		0.0727		0.2891			0.8285	0.9087	0.9283		0.77		0.8311			0.3625	0.4625	0.3679		0.4692		0.42			0.7258		0.8617		1		0.6512			0.3869	0.0627	0.1717		0.4018
								0.2795	0.0933	0.1497		0.1787		0.2164			0.8976	0.9028	0.8756		0.8294		0.8851			0.427	0.4319	0.3646		0.4487		0.3924			0.6498		1		0.9257		0.7947			0.4192	0.0778	0.6987		0.4433
								0.218	0.2874	0.1774		0.1344		0.2753			0.7326	0.9222	0.9417		0.8562		0.8962			0.4534	0.3331	0.4126		0.59		0.4801			0.6916		0.9006		0.6017		0.5146			0.2708	0.019	0.2411		0.4395
								0.2791	0.1926	0.1694		0.2478		0.2113			0.8211	0.939	0.9203		0.7525		0.8849			0.398	0.3771	0.3622		0.381		0.4383			0.582		0.4303		0.9506		0.4481			0.2852	0.053	0.7832		0.4094
								0.2132	0.2732	0.2349		0.1693		0.2632			0.7559	0.9488	0.8998		0.8421		0.8914			0.4063	0.31	0.4746		0.3427		1			0.2845		0.5781		0.7433		0.779			0.3208	0.016	0.4605		0.0727
								0.192	0.2368	0.1815		0.3521		0.2412			0.8682	0.9378	0.8432		0.8416		0.8657			0.4616	0.3793	0.5132		0.4961		0.4689			0.4762		0.5992		0.8554		0.8407			0.484	0.0744	0.3176		0.2373
								0.281	0.2879	0.2805		0.1416		0.1349			0.7349	0.9129	0.9146		0.8503		0.8612			0.4534	0.3828	0.4333		0.4754		0.5086			0.6447		0.806		1		0.748			0.3934	0.0324	0.3539		0.1379
								0.3132	0.2521	0.233		0.3313		0.1632			0.7903	0.9353	0.8965		0.8511		0.8816			0.4024	0.3805	0.3423		0.4498		0.4777			0.7394		0.5644		1		0.6909			0.3828	0.0362	0.4646		0.285
								0.1348	0.2965	0.1917		0.478		0.2944			0.6678	0.8964	0.675		0.7909		0.8897			0.3556	0.2984	0.5089		0.5083		0.3659			0.331		0.6663		0.9603		0.6302			0.2092	0	0.2556		0.1464
								0.2676	0.2717	0.1522		0.1451		0.2055			0.7386	0.9471	0.6621		0.8323		0.9043			0.3877	0.3845	0.6537		0.3683		0.3347			0.6887		0.6017		0.8926		0.6691			0.3043	0.0238	0.1768		0.2718
								0.2235	0.2672	0.0074		0.1239		0.2722			0.8282	0.9206	0.7565		0.8561		0.8608			0.4354	0.364	0.6488		0.5161		0.3455			0.5638		0.6115		0.675		0.7136			0.3438	0.0292	0.0976		0.3243
								0.2217	0.2087	0		0.1514		0.1935			0.7741	0.9729	0.9292		0.7581		0.9245			0.4163	0.319	0.5134		0.4563		0.2267			0.641		0.7513		0.8856		0.3161			0.3176	0.0642	0.8794		0.3506
								0.1925	0.2212	0.0543		0.0905		0.2384			0.8602	0.9259	0.8989		0.6192		0.856			0.4758	0.3361	0.3047		0.5572		0.495			0.6286		0.4404		0.8129		0.8676			0.3226	0.0378	0.409		0.3897
								0.161		0.1568		0.1685		0.2135			0.7878		0.6524		0.8771		0.8764			0.4248		0.5324		0.3367		0.2346			0.7127		0.7227		0.7256		0.6321			0.2602		0.482		0.3624
								0.3693		0.2496		0.2392		0.1993			0.7754		0.6767		0.8966		0.8385			0.4295		0.5134		0.5289		0.1873			0.5372		0.4857		0.8926		0.6017			0.2853		0.5402		0.3223
								0.3737		0.147		0.4436		0.1883			0.7283		0.8124		0.8413		0.8725			0.4154		0.4677		0.1784		0.0499			0.6528		0.6695		0.6017		0.8281			0.3525		0.5159		0.3847
								0.326		0.095		0.1026		0.2413			0.8166		0.7742		0.7928		0.909			0.5613		0.6341		0.549		0.3897			0.6317		0.45		0.6017		0.8314			0.3584		0.6057		0.2268
								0.3248		0.2876		0.1449		0.2662			0.6578		0.8926		0.8059		0.9038			0.4536		0.4479		0.4471		0.3112			0.8813		0.5428		0.806		0.819			0.4592		0.5291		0.3046
								0.2777		0.252		0.0891		0.2798			0.8226		0.9239		0.854		0.8767			0.4629		0.4486		0.4979		0.5879			0.6789		0.6347		1		0.5689			0.3455		0.196		0.3781
								0.1656		0.3316		0.1322		0.2732			0.7808		0.9291		0.8453		0.9106			0.418		0.4148		0.4658		0.3884			0.6603		0.5408		0.7256		0.6736			0.2496		0.1105		0.1033
								0.2427		0.3277		0.3238		0.2508			0.8871		0.9224		0.8577		0.8707			0.5576		0.5043		0.3846		0.3453			0.7532		0.8278		1		0.7145			0.3253		0.3464		0.2709
								0.2117		0.1489		0.2489		0.2504			0.8311		0.8483		0.7606		0.91			0.3894		0.5627		0.3536		0.2642			0.3846		0.5622		0.679		0.7839			0.2324		0.078		0.0502
								0.2598		0.2811		0.2393		0.3294			0.7411		0.9184		0.7929		0.8787			0.4422		0.4313		0.41		0.4219			0.3933		0.5018		0.7513		0.6572			0.38		0.551		0.163
								0.2307		0.1564		0.1883		0.3055			0.8136		0.7966		0.9035		0.921			0.5856		0.6432		0.3564		0.5182			0.5314		0.6434		0.9076		0.7852			0.4575		0.5485		0.1397
								0.2695		0.178		0.145		0.3137			0.6941		0.9464		0.8101		0.8446			0.4846		0.4715		0.5171		0.4769			0.6698		0.7907		0.7677		0.748			0.2672		0.4408		0.4579
								0.1422		0.1341		0.2952		0.3064			0.8498		0.8614		0.8724		0.9207			0.4569		0.5377		0.4577		0.4314			0.5458		0.623		0.7603		0.7669			0.1886		0.1715		0.1036
								0.2552		0.1876		0.4085		0.1643			0.7554		0.9535		0.8647		0.8939			0.5164		0.5236		0.4507		0.3056			0.4736		0.6017		0.8308		0.4774			0.3316		0.4348		0.2852
								0.2229		0.2014		0.1725		0.3162			0.7605		0.8809		0.8185		0.8754			0.4596		0.5274		0.7018		0.3828			0.7408		0.7347		0.894		0.6663			0.252		0.4716		0.2101
								0.1824		0.1119		0.2989		0.3013			0.7055		0.9345		0.8792		0.8664			0.3668		0.4263		0.4698		0.3146			0.5764		0.4684		1		0.4827			0.2333		0.9089		0.1071
								0.2784		0.2913		0.189		0.3424			0.8765		0.8323		0.7776		0.8919			0.4356		0.3774		0.689		0.5527			0.7381		0.4303		0.6722		0.6882			0.0608		0.3993		0.3925
								0.1734		0.182		0.1755		0.2642			0.8365		0.6718		0.883		0.9139			0.4998		0.5536		0.4248		0.3871			0.6145		0.6815		0.3059		0.5975			0.2097		0.1538		0.4006
								0.2746		0.3995		0.1058		0.1967			0.8497		1		0.7756		0.841			0.4659		0.4826		0.5255		0.4276			0.7963		0.4404		1		0.7581			0.4015		0.6393		0.1687
								0.2605		0.1978		0.1689		0.2758			0.8235		0.991		0.8235		0.8438			0.5795		0.4867		0.5427		0.5242			0.5664		0.888		0.7727		0.3465			0.2247		0.3068		0.1052
								0.2016		0.1778		0.3234		0.279			0.7692		0.6148		0.801		0.8897			0.4859		0.3462		0.2909		0.4813			0.6074		1		0.9407		0.7983			0.3541		0.1289		0.2692
								0.1423		0.2666		0.1487		0.252			0.84		0.8375		0.7791		0.9004			0.5137		0.4242		0.558		0.5495			0.6729		0.3767		0.8968		0.6643			0.4614		0.6802		0.0419
								0.0923		0.1289		0.1694		0.2648			0.7875		0.9075		0.7139		0.8873			0.5653		0.3247		0.48		0.4064			0.4542		0.4303		0.9497		0.6604			0.2874		0.526		0.2775
								0.1515		0.2048		0.1208		0.2786			0.8384		0.9037		0.8746		0.9222			0.4924		0.5213		0.4952		0.4408			0.618		0.5206		0.5538		0.6129			0.2537		0.4821		0.2578
								0.2348		0.2075		0.1496		0.2677			0.8489		0.8933		0.7969		0.8954			0.3988		0.4901		0.5104		0.2939			0.6643		0.6243		0.7947		0.5764			0.3306		0.3931		0.3921
								0.2493		0.3261		0.0806		0.2212			0.7851		0.968		0.8262		0.8733			0.5695		0.4389		0.3993		0.4148			0.779		0.5807		0.8718		0.7357			0.5466		0.4053		0.1717
								0.073		0.2417		0.1922		0.2625			0.7913		0.9023		0.8723		0.9012			0.2722		0.4071		0.4682		0.539			0.6129		0.7907		0.514		0.8319			0.482		0.0807		0.5685
								0.1494		0.1912		0.2387		0.2946			0.6963		0.8054		0.8457		0.9082			0.4078		0.6208		0.3505		0.4712			0.7371		0.858		1		0.8824			0.4748		0.6299		0.1362
								0.1345		0.2437		0.2311		0.2172			0.8178		0.8973		0.7969		0.7832			0.6102		0.411		0.5409		0.3785			0.2846		0.4178		0.7256		0.6978			0.2303		0.2574		0.2991
								0.2713		0.2812		0.3434		0.2854			0.8616		0.7919		0.8654		0.8962			0.5078		0.5168		0.6237		0.4041			0.6267		0.8947		0.7727		0.4448			0.5341		0.4302		0.2249
								0.189		0.215		0.2333		0.3154			0.7942		0.9496		0.8065		0.87			0.4639		0.408		0.48		0.3375			0.5705		0.3692		0.8831		0.7416			0.2815		0.7866		0.6246
								0.1717		0.2681		0.0997		0.2667			0.7918		0.9367		0.8211		0.7221			0.5109		0.5631		0.3846		0.4852			0.5948		0.7256		0.7513		0.6959			0.4269		0.4417		0.1843
								0.2423		0.0729		0.1707		0.2745			0.8603		0.9091		0.8655		0.9021			0.4526		0.4662		0.5005		0.3948			0.6266		0.5312		0.8192		0.4974			0.4254		0.7734		0.2001
								0.2441		0.3259		0.1372		0.2915			0.9149		0.9292		0.8334		0.878			0.4318		0.4206		0.5299		0.5158			0.6133		0.7727		0.7256		0.6291			0.5216		0.1501		0.07
								0.2348		0.1856		0.1853		0.2749			0.7468		0.9029		0.8408		0.9165			0.4748		0.4613		0.721		0.4496			0.4477		0.7513		0.8831		0.2097			0.4848		0.3741		0.5655
								0.1673		0.3231		0.1243		0.2748			0.7586		0.9013		0.827		0.9243			0.4939		0.358		0.5875		0.491			0.5096		0.6133		0.779		0.6067			0.5432		0.3073		0.3376
								0.2426		0.1803		0.0449		0.2676			0.796		0.9177		0.7818		0.91			0.4806		0.3579		0.544		0.4594			0.6548		0.6601		0.858		0.5628			0.2188		0.5471		0.2063
								0.1971		0.1849		0.0624		0.2584			0.7893		0.9148		0.7908		0.865			0.5226		0.5277		0.2945		0.3942			0.5062		0.422		0.9487		0.5799			0.1685		0.2309		0.2747
								0.2797		0.2002		0.0771		0.2594			0.8026		0.8979		0.8009		0.8843			0.356		0.4201		0.5171		0.4417			0.7581		0.7391		0.7873		0.8738			0.5624		0.5899		0.2038
								0.2953		0.2794		0.1048		0.3018			0.7945		0.8467		0.748		0.9161			0.4405		0.5012		0.3689		0.388			0.5556		0.5595		0.6538		0.9406			0.2399		0.3014		0.3902
								0.0967		0.303		0.0723		0.3462			0.6509		0.8999		0.8484		0.8949			0.5225		0.4827		0.5465		0.445			0.4974		0.7513		0.7391		0.7776			0.3656		0.1581		0.5152
								0.2644		0.3343		0.1057		0.2515			0.8136		0.8993		0.8502		0.8796			0.5226		0.3742		0.689		0.4418			0.4049		0.514		1		0.7062			0.3658		0.2467		0.3794
								0.318		0.2913		0.0933					0.8593		0.6878		0.7827					0.3416		0.5169		0.5824		0.3631			0.5729		0.7578		0.6538		0.5558			0.3913		0.3639
								0.2267		0.2483		0.1441					0.8281		0.76		0.7979					0.4577		0.5428		0.4737		0.4145			0.529		0.5312		0.8308		0.5174			0.4003		0.637
								0.1395		0.1937		0.1287					0.8239		0.8361		0.8663					0.5641		0.5632		0.5371		0.426			0.6383		0.5732		0.7106		0.8417			0.5034		0.4189
								0.3275		0.0013		0.157					0.808		0.834		0.7388					0.4815		0.5003		0.477		0.5158			0.3514		0.6332		0.7433		0.6852			0.542		0.2577
								0.1481		0.1976		0.1795					0.855		0.8151		0.8112					0.4602		0.4435		0.3648		0.3679			0.557		0.5693		0.9278		0.5829			0.4329		0.2552
								0.2952		0.1722		0.2045					0.806		0.9086		0.8009					0.5134		0.4311		0.3672		0.3979			0.4535		0.638		1		0.6359			0.2274		0.2423
								0.1454		0.2168		0.1147					0.7797		0.9261		0.7954					0.6038		0.5183		0.5664		0.553			0.6885		0.6538		0.836		0.3178			0.3355		0.3531
								0.2772		0.2145		0.1164					0.6956		0.7784		0.7412					0.5057		0.5074		0.6486		0.4085			0.4232		0.5312		0.836		0.6497			0.2953		0.203
								0.1166		0.0296		0.2389					0.7388		0.8908		0.7709					0.4789		0.4303		0.4563		0.3733			0.4657		0.7907		0.7183		0.1889			0.2215		0.5994
								0.1285		0.2579		0.2074					0.7944		0.8927		0.9436					0.5431		0.479		0.5783		0.3783			0.7983		0.8172		0.7106		0.5109			0.3726		0.5996
								0.154		0.1324		0.1001					0.783		0.8553		0.8535					0.254		0.4321		0.6668		0.3834			0.4092		0.7552		1		0.6875			0.2706		0.8029
								0.0694		0.1566		0.0915					0.7355		0.9454		0.8156					0.473		0.3619		0.6653		0.5346			0.6272		0.6235		0.951		0.5641			0.1596		0.6485
								0.2556		0.2174		0.1448					0.7836		0.7575		0.7989					0.3944		0.3678		0.4248		0.3789			0.6986		0.6243		0.858		0.4793			0.389		0.4437
								0.2355		0.268		0.1553					0.849		0.9257		0.7879					0.5357		0.3789		0.4776		0.5136			0.7748		0.7513		1		0.8067			0.3643		0.5409
								0.327		0.1452		0.1121					0.7524		0.8828		0.7761					0.3051		0.4429		0.3427		0.4372			0.5396		0.3015		0.638		0.5238			0.4946		0.3565
								0.1934		0.1826		0.1502					0.8577		0.803		0.8323					0.5446		0.3546		0.7687		0.4212			0.6476		0.3349		0.7625		0.7039			0.4902		0.5939
								0.2232		0.1623		0.1414					0.8481		0.9187		0.7754					0.5436		0.4721		0.5963		0.4791			0.6355		0.6017		0.4684		0.867			0.2871		0.6022
								0.1755		0.1104		0.1271					0.7877		0.9203		0.8284					0.4141		0.5263		0.6575		0.4871			0.9694		0.4303		0.7317		0.6246			0.1437		0.629
								0.2608		0.1378		0.1632					0.8302		0.8935		0.836					0.543		0.525		0.5783		0.5124			0.7056		0.5693		0.7106		0.4925			0.4951		0.2132
								0.3035		0.1461		0.1916					0.9005		0.8588		0.8576					0.4916		0.361		0.5288		0.5011			0.748		0.6601		0.8129		0.538			0.371		0.6112
								0.228		0.1134		0.1206					0.7507		0.8946		0.885					0.4578		0.4163		0.4326		0.412			0.4436		0.7513		0.7433		0.5259			0.4213		0.3753
								0.2886		0.2004		0.154					0.7757		0.8985		0.8129					0.4512		0.4385		0.4922		0.3153			0.5307		0.6579		0.9668		0.762			0.5593		0.588
								0.2103		0.1948		0.0622					0.813		0.8324		0.7591					0.4585		0.4683		0.3367		0.4606			0.8151		0.2741		0.886		0.66			0.3122		0.5783
								0.1229		0.1623		0.1953					0.8556		0.9174		0.8652					0.3858		0.4805		0.4933		0.4422			0.6535		0.5807		0.9625		0.362			0.4787		0.4061
								0.1956		0.241		0.1102					0.7481		0.9294		0.7009					0.447		0.6704		0.5455		0.6265					0.8106		0.7513		0.5981			0.3254		0.1907
										0.072		0.1051							0.8524		0.8532							0.4263		0.4397		0.6002					0.7907		0.675		0.74					0.3659
										0.2218		0.0858							0.9082		0.7924							0.4802		0.5963		0.4325					0.5643		0.7513		0.5379					0.5384
										0.2981		0.1551							0.9325		0.7211							0.4221		0.5038		0.5836					0.514		1		0.6064					0.3593
										0.1712		0.214							0.8488		0.872							0.5536		0.5517		0.5209					0.2741		0.5915		0.4539					0.4789
										0.1582		0.1079							0.92		0.8737							0.3332		0.8499		0.3632					0.6161		0.85		0.51					0.1763
										0.2152		0.052							0.9365		0.7913							0.5575		0.4374		0.4574					0.6133		0.7513		0.8011					0.4197
										0.1541									0.9518		0.8612							0.4604		0.4698		0.5123					0.85		0.7727		0.8497					0.5955
										0.1597		0.1976							0.7607		0.7866							0.4489		0.307		0.4479					0.5312		0.9042		0.6528					0.5895
										0.1366		0.1809							0.8458		0.8681							0.496		0.381		0.4605					0.5779		0.8308		0.2867					0.2471
										0.0624		0.1829							0.8349		0.8308							0.325		0.4672		0.516					0.4772		1		0.5458					0.3373
										0.183		0.1515							0.9047		0.7841							0.5555		0.4482		0.4554					0.779		0.9645		0.5599					0.3103
										0.1533		0.1962							0.7791		0.7984							0.4358		0.4248		0.4404					1		0.6938		0.6286					0.4038
										0.1367		0.1344							0.9133		0.8261							0.3045		0.487		0.5115					0.6538		1		0.7121					0.4468
										0.1544		0.2026							0.9328		0.8119							0.4578		0.2353		0.3964					0.2513		0.675		0.6901					0.5687
										0.1748		0.1647							0.9351		0.8834							0.3893		0.5605		0.5003					0.7672		1		0.7828					0.3263
										0.2314		0.2088							0.9403		0.8345							0.4299		0.48		0.4477					0.4538		0.7765		0.4789					0.3668
										0.1471		0.122							0.9562		0.8441							0.417		0.3766		0.5344					0.3086		0.87		0.7662					0.5657
										0.2327		0.1338							0.9126		0.8931							0.3877		0.4317		0.5479					0.5018		0.9042		0.5494					0.6646
										0.219		0.0897							0.8083		0.7883							0.4575		0.2656		0.4575					0.6161		0.7864		0.5975					0.5464
										0.1666		0.1338							0.9331		0.7807							0.3248		0.5548		0.4037					0.5915		0.8697		0.513					0.4502
										0.1737		0.1091							0.8919		0.8274							0.7113		0.5963		0.4501					0.6587		1		0.7686					0.8501
										0.1782		0.1847							0.9377		0.7285							0.3593		0.4577		0.4145					0.6847		0.7513		0.6135					0.5633
										0.1695		0.1354							0.9251		0.7718							0.3679		0.6128		0.4924					0.6161		0.8192		0.7993					0.473
										0.1617		0.099							0.8632		0.8648							0.3718		0.4961		0.4239					0.3158		0.8777		0.5114					0.5711
										0.1554		0.2016							0.8792		0.8387							0.5519		0.3714		0.5055					0.7391		0.9297		0.6073					0.1254
										0.2014		0.1468							0.8879		0.7663							0.4613		0.5371		0.2594					0.7074		0.7513		0.651					0.4748
										0.159		0.1507							0.8848		0.7885							0.3704		0.5032		0.438					0.4412		0.9163		0.5168					0.3415
										0.1644		0.1416							0.8987		0.9067							0.4629		0.5032		0.4546					0.5312		1		0.6587					0.3386
										0.177		0.1771							0.8522		0.7989							0.4249		0.3925		0.4501					0.6445		0.7106		0.7459					0.5756
										0.2423		0.2162							0.9394		0.8802							0.4591		0.2117		0.4632					0.8031		0.7106		0.7921					0.3763
										0.1637		0.14							0.9035		0.8236							0.5378		0.674		0.3476					0.4624		0.7907		0.5033					0.1603
										0.167		0.1426							0.7273		0.7917							0.4727		0.5235		0.5765					0.4057		0.888		0.4574					0.4545
										0.1508		0.1589							0.9098		0.7426							0.5557		0.4352		0.4637					0.4303		1		0.6592					0.7693
										0.1803		0.0856							0.9168		0.7425							0.4594		0.4494		0.4741					0.7296		0.9122		0.6553					0.4913
										0.204		0.1889							0.8189		0.7946							0.356		0.5702		0.6033					0.6472		0.7907		0.6					0.3356
										0.2267		0.1407							0.9087		0.8321							0.3887		0.3564		0.4277					0.6123		0.806		0.6129					0.2706
										0.178		0.1256							0.8672		0.7869							0.4315		0.5337		0.4338					0.7137		1		0.5708					0.2897
										0.2872		0.135							0.901		0.8061							0.4819		0.408		0.4277					0.785		1		0.7121					0.6898
										0.1427		0.1578							0.8742		0.8625							0.3809		0.2268		0.6087					0.8652		0.6296		0.7892					0.5068
										0.1752		0.1619							0.891		0.7477							0.2706		0.4017		0.4354					0.5286		0.9025		0.6611					0.3299
										0.2023		0.1652							0.8659		0.7171							0.4414		0.4796		0.3915					0.6538		0.6682		0.4133					0.6031
										0.2283		0.1215							0.9357		0.8064							0.4135		0.4571		0.3498					1		0.6017		0.6339					0.4618
										0.1434		0.072							0.9441		0.7863							0.4759		0.628		0.4446					0.8308		0.9625		0.6894					0.4209
										0.1334		0.0975							0.9109		0.7804							0.3478		0.3894		0.2852					0.3486		0.888		0.6015					0.5837
										0.1046		0.167							0.9498		0.8742							0.4748		0.661		0.5246					0.7106		0.7256		0.6197					0.1907
										0.2263		0.1326							0.9017		0.6931							0.4671		0.6112		0.4482					0.48		1		0.5327					0.4338
										0.1917		0.1304							0.8919		0.8565							0.3578		0.4821		0.3931					1		0.7727		0.8878					0.5059
										0.2402		0.1611							0.9055		0.8907							0.4665		0.5417		0.4943					0.7474		1		0.6567					0.2252
										0.1776		0.1258							0.8969		0.8221							0.4789		0.5255		0.5124					0.9278		0.8856		0.503					0.6243
										0.1104		0.1971							0.9254		0.7654							0.4674		0.4828		0.4777					0.7106		0.8718		0.7858					0.7521
										0.3045		0.1483							0.9158		0.7626							0.4416		0.7096		0.4702					0.5312		1		0.4921					0.7481
										0.1237		0.1708							0.9116		0.8636							0.3741		0.5813		0.3746					0.836		0.6456		0.8117					0.4629
										0.1825		0.1472							0.9291		0.8757							0.591		0.5275		0.4289					0.4594		0.7838		0.6447					0.457
										0.1922		0.0844							0.9213		0.6879							0.25		0.3437		0.5309					0.6938		1		0.3102					0.4507
										0.2466		0.1466							0.9551		0.8166							0.4096		0.4038		0.4663					0.7513		0.806		0.633					0.5495
										0.2008		0.0907							0.8187		0.8708							0.4557		0.5626		0.4966					0.8926		0.8968		0.5808					0.3021
										0.1559		0.3025							0.9122		0.8557							0.4587		0.4837		0.4623					0.1734		0.9236		0.7295					0.6217
										0.0837		0.1852							0.962		0.8635							0.4814		0.4248		0.3237					0.679		0.7513		0.553					0.7125
										0.209		0.1608							0.9389		0.8885							0.4736		0.5149		0.4516					0.8192		0.9379		0.4974					0.3185
										0.0726		0.1826							0.9444		0.8051							0.3254		0.5096		0.2225					0.6834		0.8024		0.5922					0.3606
										0.2077		0.1199							0.9563		0.8822							0.4629		0.5047		0.5672					0.6017		0.7183		0.4974					0.7039
										0.2969		0.1682							0.8769		0.8836							0.3648		0.5111		0.3555					0.7296		0.6538		0.6053					0.6095
										0.2591		0.1943							0.911		0.8734							0.3258		0.4527		0.4234					1		0.6017		0.7301					0.7739
										0.1994		0.0973							0.9492		0.9203							0.4399		0.4655		0.4009					0.648		0.7106		0.6276					0.5206
										0.2052		0.0628							0.9485		0.7816							0.4948		0.4627		0.4217					0.7256		1		0.5716					0.1663
										0.2459		0.1416							0.8923		0.8904							0.4976		0.4596		0.4455					0.5312		0.9136		0.5368					0.4018
										0.1395		0.1322							0.8071		0.906							0.4397		0.5202		0.3497					0.7256		0.8831		0.7728					0.6026
										0.1718		0.3092							0.8649		0.8598							0.3943		0.5184		0.4312					0.7256		0.9376		0.78					0.5061
										0.2624		0.2183							0.8751		0.6904							0.3806		0.5046		0.3447					0.8192		0.9393		0.6727					0.2391
										0.2356		0.1837							0.9416		0.6683							0.4931		0.5833		0.3516					0.841		0.7074		0.553					0.6198
										0.2771		0.0675							0.9405		0.8707							0.4689		0.5403		0.4677					0.6538		0.836		0.6291					0.3178
										0.1938		0.2625							0.9357		0.8658							0.3821		0.417		0.4671					0.59		1		0.5764					0.1707
										0.1575		0.1649							0.8514		0.8466							0.5138		0.421		0.4598					0.4955		1		0.6643					0.747
										0.1702		0.0839							0.916		0.882							0.516		0.4737		0.4196					0.8652		1		0.4432					0.6723
										0.2714		0.201							0.916		0.854							0.7122		0.3472		0.3244					0.7513				0.2895					0.1538
										0.1151		0.2186							0.7567		0.8989							0.3778		0.6153		0.4412					0.514				0.6202					0.2319
										0.3258		0.2802							0.9068		0.9037							0.4114		0.4972		0.3695					0.3979				0.3725					0.4108
										0.218		0.1519							0.9289		0.855							0.4345		0.6865		0.2564					0.5693				0.4589					0.2948
										0.1847		0.2334							0.9139		0.7171							0.408		0.5698		0.4086					0.7372				0.5381					0.2359
										0.285		0.0803							0.9303		0.8875							0.3705		0.413		0.3566					0.6434				0.8545					0.3121
										0.2205		0.1014							0.9381		0.8595							0.4268		0.4782		0.3912					0.4563				0.6081					0.1264
										0.3256		0.1917							0.9447		0.8541							0.4384		0.4342		0.454					0.7513				0.7252					0.6439
										0.2496		0.0822							0.9211		0.7525							0.4142		0.4248		0.5057					0.5018				0.6819					0.232
										0.181		0.2579							0.9401		0.8488							0.6495		0.4383		0.4257					0.3863				0.6819					0.4641
										0.1839		0.0885							0.8714		0.839							0.4151		0.4644		0.5087					0.841				0.553					0.6502
										0.1947		0.0224							0.8628		0.8169							0.5587		0.5125		0.3266					0.4594				0.2706					0.2381
										0.0096		0.0765							0.7453		0.771							0.4446		0.5024		0.6228					0.5693				0.5655					0.2334
										0.1685		0.2421							0.9057		0.788							0.3304		0.3713		0.256					0.7391				0.4474					0.6207
										0.2269		0.0581							0.9103		0.8069							0.3959		0.534		0.3088					0.6243				0.8364					0.2957
										0.2399		0.1073							0.9022		0.8428							0.4843		0.4647		0.3496					0.7513				0.5795					0.5476
										0.2807		0.0557							0.8952		0.822							0.4871		0.4665		0.3383					0.2741				0.7512					0.318
										0.0664		0.2488							0.8606		0.8994							0.6321		0.4317		0.3929					0.7705				0.6285					0.4884
										0.0029		0.161							0.8221		0.826							0.3601		0.3531		0.4847					0.6878				0.6585					0.3231
										0.0081		0.204							0.8545		0.8734							0.4529		0.4936		0.4768					0.8192				0.5391					0.7281
										0.0332		0.1853							0.9204		0.8683							0.5596		0.4759		0.5499					0.7007				0.5387					0.4575
										0.1964		0.1899							0.8339		0.8241							0.4655		0.4843		0.4792					1				0.534					0.3213
										0.1783		0.1975							0.8766		0.8179							0.3876		0.3711		0.5174					0.888				0.5132					0.4098
										0.2877		0.2571							0.878		0.8724							0.5875		0.4466		0.6151					0.8308				0.5845					0.2471
										0.1941		0.11							0.8909		0.7696							0.3454		0.4777		0.4102					0.5915				0.6978					0.3164
										0.1028		0.1473							0.8787		0.8709							0.4624		0.5134		0.413					0.489				0.1876					0.5851
										0.2901		0.1266							0.964		0.8238							0.4112		0.4132		0.5672					0.675				0.8985					0.3871
										0.2024		0.0782							0.9193		0.8826							0.5306		0.5212		0.4335					1				0.6024					0.5223
										0.0408		0.0917							0.8721		0.9233							0.413		0.5621		0.3725					0.6404				0.5975					0.3271
										0.1607		0.072							0.9249		0.866							0.385		0.4784		0.5246					0.6538				0.6643					0.3714
										0.0277		0.1233							0.8697		0.8328							0.4394		0.4252		0.3508					0.6296				0.6254					0.114
										0.0734		0.131							0.7627		0.8355							0.3877		0.4183		0.5086					0.6207				0.4774					0.494
										0.1495		0.1169							0.8832		0.8677							0.3317		0.3965		0.4542					0.4755				0.6236					0.3531
										0.2435		0.2583							0.9095		0.869							0.4953		0.4727		0.5					0.5693				0.4695					0.1754
										0.0885		0.1364							0.6119		0.8022							0.505		0.4336		0.5238					0.5693				0.684					0.4766
										0.2365		0.2453							0.9545		0.8729							0.4275		0.4987		0.4239					0.7347				0.6132					0.4416
										0.1882		0.1873							0.9105		0.8131							0.5963		0.5736		0.4408					0.6296				0.5046					0.5625
										0.1449		0.1236							0.9126		0.8389							0.5084		0.3877		0.3369					0.5847				0.8559					0.3422
										0.0836		0.1258							0.8689		0.8786							0.3846		0.4091		0.402									0.4601					0.6057
										0.2899		0.2005							0.8533		0.8843							0.4461		0.4298		0.5117									0.9141					0.5378
										0.2456		0.0811							0.7227		0.8446							0.4331		0.6486		0.5007									0.8319					0.1978
										0.2493		0.1142							0.8982		0.8729							0.4471		0.6033		0.4357									0.8246					0.3737
										0.347		0.1173							0.8952		0.895							0.5934		0.586		0.5163									0.5237					0.1152
										0.1341		0.097							0.835		0.8628							0.4269		0.4323		0.4687									0.4807					0.4186
										0.1496		0.1205							0.9095		0.9472							0.5142		0.4285		0.3088									0.2066					0.3813
										0.1514		0.1964							0.938		0.8722							0.3482		0.4974		0.4726									0.7588					0.546
										0.1883		0.0742							0.94		0.8405							0.4604		0.316		0.3727									1					0.4922
										0.1555		0.1071							0.9429		0.8706							0.4273		0.5567		0.4091									1					0.3401
										0.1014		0.1105							0.8443		0.804							0.668		0.4098		0.4171									0.6901					0.6597
										0.0811		0.2319							0.7973		0.847							0.408		0.3247		0.5408									0.8364					0.1389
										0.11		0.0719							0.823		0.8677							0.5365		0.4382		0.2902									0.5257					0.4766
										0.0839		0.0553							0.9302		0.7329							0.4734		0.382		0.415									0.661					0.663
										0.0335		0.0915							0.9041		0.824							0.4188		0.554		0.5078									0.6182					0.5848
										0.1162		0							0.7575		0.8093							0.5038		0.4964		0.3889									0.6225					0.683
										0.0827		0.0312							0.8003		0.66							0.6346		0.4007		0.5186									0.4641					0.2365
										0.1496		0.1545							0.8852		0.8532							0.2365		0.5418		0.4425									0.6048					0.6379
										0.2163		0.0902							0.8101		0.8328							0.6285		0.6796		0.5823									0.6665					0.5676
										0.1179		0.1343							0.8215		0.8512							0.4377		0.4115		0.4141									0.8336					0.3643
										0.0812		0.1355							0.8558		0.85							0.3675		0.5469		0.4384									0.4923					0.2795
										0.1365		0.2377							0.9037		0.8238							0.496		0.4668		0.4757									0.7301					0.0749
										0.1063		0.1057							0.7065		0.8407							0.3985		0.4143		0.4544									0.4872					0.5154
										0.0749		0.1017							0.9265		0.8808							0.4642		0.4813		0.301									0.5808					0.5424
										0.1111		0.1253							0.7946		0.88							0.5394		0.4859		0.414									0.6544					0.1814
										0.1643		0.0788							0.8972		0.8193							0.3727		0.4021		0.3221									1					0.5917
										0.1677		0.1073							0.8775		0.8649							0.328		0.4166		0.4913									0.7121					0.3302
										0.1674		0.1162							0.713		0.8893							0.6157		0.517		0.4455									0.8319					0.2789
										0.0871		0.087							0.9352		0.8434							0.4367		0.4985		0.5211									0.5851					0.212
										0.1596		0.135							0.8753		0.8557							0.5375		0.5127		0.3769									0.4789					0.5149
										0.1899		0.1457							0.8544		0.9174							0.2974		0.5244		0.3264									0.6086					0.3945
										0.1946		0.1319							0.9041		0.8956							0.5088		0.4043		0.3671									0.7656					0.7909
										0.169		0.1034							0.748		0.8755							0.385		0.5714		0.493									0.7385					0.3969
										0.2591		0.1977							0.9539		0.8809							0.4995		0.4705		0.5184									0.801					0.2689
										0.2061		0.0597							0.856		0.7946							0.2803		0.4627		0.5194									0.6612					0.3798
										0.1444		0.2181							0.8983		0.8933							0.4584		0.5185		0.4033									0.6603					0.4405
										0.1852		0.2755							0.9306		0.8559							0.378		0.6651		0.3086									0.5591					0.6105
										0.2246		0.1936							0.9062		0.8347							0.4413		0.5029		0.5362									0.6242					0.4212
										0.1841		0.1057							0.8854		0.889							0.4334		0.4036		0.4878									0.8654					0.3852
										0.2705		0.2548							0.8824		0.8515							0.5164		0.4514		0.578									0.6272					0.4893
										0.2249		0.1957							0.8013		0.9121							0.5688		0.4349		0.4239									1					0.6656
										0.208		0.0706							0.9421		0.8921							0.609		0.4198		0.4529									0.331					0.3754
										0.1733		0.1874							0.9338		0.8748							0.4939		0.4487		0.443									0.6734					0.5398
										0.1485		0.1527							0.9173		0.7921							0.3915		0.5976		0.3886									0.8023					0.8255
										0.1927		0.1015							0.9054		0.8606							0.3002		0.4669		0.4003									0.8166					0.1829
										0.061		0.0898							0.8458		0.8468							0.4049		0.5715		0.3829									0.5791					0.8058
										0.1913		0.1355							0.8712		0.8427							0.3564		0.5596		0.264									0.8319					0.4855
										0.0801		0.2346							0.957		0.8486							0.3915		0.5212		0.4729									0.8643					0.6456
										0.1428		0.1253							0.9378		0.8759							0.5323		0.4678		0.2211									0.4419					0.3721
										0.1488		0.1722							0.8805		0.8845							0.4034		0.5102		0.2812									0.6934					0.0712
										0.2663		0.1484							0.9071		0.7837							0.5034		0.506		0.436									0.5166					0.4045
										0.1687		0.0863							0.9405		0.8895							0.5081		0.4894		0.4004									0.5975					0.4368
										0.1321		0.1125							0.8985		0.8586							0.4884		0.5018		0.3822									0.6696					0.6255
										0.192		0.1759							0.8992		0.7629							0.5205		0.4888		0.4907									0.5705					0.2492
										0.1084		0.1881							0.7468		0.8198							0.3737		0.5371		0.421									0.5358					0.2331
										0.218		0.0977							0.8914		0.8457							0.4493		0.4498		0.5321									0.5689					0.3815
										0.0686		0.0792							0.8458		0.8617							0.5248		0.4501		0.3977									0.7737					0.5154
										0.0647		0.1061							0.9503		0.8142							0.4542		0.5499		0.4003									0.5884					0.3046
										0.0748		0.224							0.9073		0.8423							0.4808		0.5129		0.6349									0.6686					0.2837
										0.1783		0.1761							0.8833		0.8237							0.4552		0.5293		0.4875									0.7121					0.4921
										0.2498		0.1158							0.9323		0.8847							0.0842		0.5662		0.3885									0.6178					0.2482
										0.0985		0.0935							0.7691		0.8587							0.4351		0.4945		0.4395									0.7371					0.153
										0.2621		0.1773							0.9266		0.8312							0.4888		0.5341		0.4521									0.6447					0.6347
										0.1282		0.2244							0.9338		0.8902							0.4104		0.4141		0.335									0.4585					0.5623
										0.1593		0.2569							0.9405		0.8736							0.5193		0.4325		0.3754									0.4141					0.4294
										0.1922		0.1192							0.917		0.8297							0.3431		0.4244		0.4035									0.3707					0.4575
										0.1884		0.1621							0.9206		0.7596							0.3143		0.4459		0.3746									0.6726					0.5154
										0.265		0.2294							0.9697		0.8455							0.3993		0.5111		0.4136									0.5109					0.3444
										0.2174		0.2399							0.9028		0.8573							0.378		0.3521		0.3758									0.5833					0.574
										0.1443		0.254							0.5744		0.8422							0.3594		0.4924		0.469									0.353					0.8063
										0.101		0.1844							0.9164		0.851							0.5145		0.61		0.4721									0.748					0.1611
										0.0603		0.1934							0.8629		0.8429							0.3986		0.4442		0.4645									0.418					0.6246
										0.2829		0.214							0.914		0.8503							0.4574		0.3806		0.5371									0.6572					0.5933
										0.1297		0.299							0.9214		0.9003							0.4687		0.4012		0.359									0.9541					0.3993
										0.1346		0.1361							0.8741		0.8635							0.5067		0.4103		0.4895									0.5654					0.4474
										0.1275		0.1773							0.831		0.8129							0.5335		0.4129		0.3982									0.802					0.2946
										0.2286		0.2092							0.9171		0.8704							0.3101		0.256		0.4931									0.5301					0.43
										0.0953		0.1234							0.9225		0.858							0.3949		0.4905		0.4551									0.4569					0.1515
										0.2013		0.2696							0.9103		0.8881							0.375		0.4292		0.376									0.5342					0.3737
										0.2664		0.1256							0.9131		0.8598							0.384		0.3123		0.4667									0.5253					0.3689
										0.2313		0.0868							0.9543		0.868							0.4675		0.4037		0.4261									0.5975					0.1814
										0.178		0.1482							0.6736		0.7194							0.424		0.3818		0.5046									0.6035					0.6027
										0.055		0.1278							0.9077		0.8632							0.4435		0.5086		0.4345									0.5656					0.2726
										0.1832		0.1216							0.9416		0.8891							0.3548		0.3732		0.4379									0.5358					0.0808
										0.2737		0.1487							0.9549		0.9078							0.4673		0.4153		0.4938									0.7533					0.2419
										0.1573		0.1144							0.9478		0.8895							0.4714		0.3663		0.5066									0.495					0.5977
										0.1067		0.1835							0.8637		0.8684							0.6026		0.3707		0.5252									0.4764					0.425
										0.0755		0.129							0.7218		0.8678							0.4874		0.4126		0.4462									0.3975					0.5763
										0.2586		0.1419							0.8696		0.8853							0.4677		0.5464		0.502									0.7186					0.5395
										0.095		0.1289							0.9501		0.8118							0.406		0.3633		0.4389									0.6997					0.5659
										0.2873		0.244							0.9438		0.8832							0.5222		0.4448		0.5117									0.8032					0.2729
										0.1666		0.2055							0.8553		0.8815							0.464		0.4633		0.3464									0.6819					0.302
										0.2459		0.1057							0.9589		0.8724							0.4536		0.3023		0.3333									0.3725					0.2336
										0.2488		0.1299							0.9376		0.8445							0.3724		0.464		0.4394									0.849					0.404
										0.1189		0.2252							0.9675		0.8313							0.3793		0.4206		0.4834									0.722					0.2935
										0.1834		0.2318							0.9379		0.8636							0.3877		0.4224		0.4816									0.5719					0.0458
										0.0171		0.1918							0.5615		0.8902							0.4834		0.6118		0.4623									0.693					0.5006
										0.0131		0.1632							0.8003		0.8295							0.527		0.5381		0.5824									0.7492					0.2029
										0.2838		0.2686							0.9142		0.8556							0.5248		0.4987		0.4331									0.4974					0.1486
										0.1522		0.1209							0.7998		0.8275							0.3625		0.5169		0.3855									0.6236					0.355
										0.2845		0.2408							0.9071		0.8722							0.5114		0.4932		0.4261														0.4989
										0.1837		0.1059							0.9301		0.8667							0.4578		0.5436		0.4406														0.3077
										0.1707		0.197							0.8728		0.8931							0.454		0.4154		0.4219														0.5375
										0.2669		0.0814							0.8732		0.8483							0.645		0.4929		0.2768														0.5653
										0.1171		0.1098							0.6912		0.8088							0.3638		0.5841		0.5392														0.838
										0.1662		0.1913							0.9308		0.8255							0.4635		0.4467		0.4562														0.5949
										0.1484		0.2892							0.8495		0.9124							0.476		0.5504		0.3379														0.3769
										0.2348		0.1683							0.8907		0.877							0.4414		0.4023		0.4631														0.51
										0.1338		0.0781							0.8396		0.842							0.4486		0.4124		0.4282														0.7681
										0.2455		0.1523							0.9624		0.8868							0.5632		0.475		0.3181														0.361
										0.2029		0.195							0.8604		0.8425							0.4409		0.2393		0.3845														0.5093
										0.1728		0.1034							0.9272		0.827							0.3415		0.6785		0.4908														0.2482
										0.2554		0.1366							0.8997		0.8717							0.5296		0.4749		0.4465														0.3172
										0.2148		0.1089							0.7853		0.8999							0.4345		0.5351		0.4703														0.331
										0.1008		0.1817							0.6837		0.9042							0.4254		0.4355		0.5241														0.3095
										0.1564		0.0821							0.5768		0.7134							0.5562		0.3903		0.3782														0.6458
										0.2016		0.1954							0.89		0.8512							0.428		0.3611		0.5713														0.6102
										0.1628		0.1544							0.9137		0.8348							0.3658		0.4185		0.5811														0.1999
										0.242		0.1332							0.9293		0.9123							0.4196		0.5046		0.4412														0.3035
										0.2102		0.1743							0.9299		0.8685							0.4556		0.4825		0.3649														0.2617
										0.0775		0.2246							0.9146		0.8579							0.3645		0.5985																0.3939
										0.1384		0.2387							0.8881		0.9107							0.5434		0.5543																0.2402
										0.1951		0.1295							0.8113		0.857							0.512		0.4577																0.2265
										0.0958		0.2543							0.7503		0.7903							0.4399		0.469																0.1908
										0.1546		0.1027							0.8176		0.8316							0.4454		0.4275																0.5912
										0.0941		0.1581							0.9104		0.9116							0.4758		0.4689																0.4304
										0.2022		0.2137							0.9113		0.8816							0.3832		0.405																0.2071
										0.2487		0.1867							0.9453		0.831							0.4963		0.4547																0.4597
										0.1794		0.1036							0.9652		0.8808							0.3913		0.4318																0.3108
										0.2051		0.1047							0.9241		0.8186							0.5587		0.4992																0.3352
										0.2946		0.11							0.9145		0.8753							0.4715		0.4577																0.2175
										0.1825		0.2081							0.7979		0.8245							0.3871		0.3834																0.7263
										0.165		0.1323							0.9338		0.8736							0.3706		0.4593																0.2196
										0.1384		0.1589							0.7845		0.7773							0.4596		0.5221																0.3801
										0.1575		0.1532							0.9252		0.8926							0.4001		0.4009																0.582
										0.1365		0.0855							0.9369		0.8599							0.3764		0.3637																0.5771
										0.2516		0.0696							0.9245		0.8783							0.3619		0.504																0.2691
										0.2943		0.1336							0.941		0.8128							0.5609		0.3226																0.1912
										0.1708		0.1063							0.9103		0.8899							0.3807		0.5409																0.161
										0.0972		0.1927							0.899		0.8894							0.4669		0.3806																0.4398
										0.226		0.183							0.9265		0.9195							0.2952		0.5542																0.5663
										0.2099		0.2191							0.8757		0.8684							0.4681		0.4366																0.238
										0.2598		0.2152							0.9492		0.8958							0.4965		0.5184																0.3424
										0.3015		0.193							0.8931		0.8936							0.4641		0.5577																0.5039
										0.2107		0.0846							0.954		0.8682							0.4237		0.5105																0.3361
										0.1862		0.2099							0.9422		0.861							0.4742		0.3848																0.2429
										0.1119		0.1626							0.9293		0.8575							0.5941		0.462																0.734
										0.1899		0.1152							0.958		0.9082							0.4749		0.4314																0.4268
										0.2667		0.2406							0.9245		0.858							0.3639		0.5473																0.3176
										0.1762		0.2593							0.7867		0.8779							0.4043		0.4248																0.113
										0.2169		0.2681							0.9299		0.9135							0.3741		0.4596																0.4044
										0.2401		0.2029							0.8878		0.7771							0.481		0.4508																0.4715
										0.1921		0.2467							0.9013		0.8653							0.4406																		0.2807
										0.1448		0.2122							0.8573		0.8979							0.4288																		0.8417
										0.3032		0.1856							0.9309		0.8867							0.4467																		0.5326
										0.1681		0.1878							0.9029		0.7438							0.4817																		0.2747
										0.0405		0.1163							0.895		0.8689							0.3511																		0.7301
										0.2054		0.136							0.9221		0.7392							0.3807																		0.5978
										0.2186		0.161							0.9273		0.8855							0.4717																		0.3033
										0.3602		0.1852							0.9396		0.8646							0.396																		0.3064
										0.3055		0.2348							0.8988		0.8877							0.4273																		0.2732
										0.2168		0.2283							0.9192		0.8223							0.509																		0.1438
										0.2717		0.1905							0.8619		0.819							0.4437																		0.562
										0.2035		0.3451							0.8364		0.8226							0.4432																		0.5032
										0.1761		0.2214							0.9405		0.8209							0.3036																		0.3006
										0.1804		0.2696							0.9146		0.8615							0.4685																		0.136
										0.1536									0.9263									0.2499																		0.3126
										0.1162									0.8556									0.4032																		0.7692
										0.1234									0.7502									0.2688																		0.2015
										0.118									0.8244									0.4955																		0.4317
										0.0921									0.8517									0.4273																		0.2399
										0.1872									0.8758									0.4766																		0.6867
										0.2094									0.9433									0.2807																		0.4467
										0.1441									0.7712									0.4041																		0.4586
										0.0755									0.899									0.3637																		0.3472
										0.1055									0.9086									0.5217																		0.473
										0.1969									0.9487									0.4411																		0.6784
										0.0843									0.8813									0.3679																		0.4305
										0.0993									0.9236									0.4799																		0.2628
										0.1777									0.9289									0.4805																		0.3293
										0.0737									0.8578									0.4857																		0.4889
										0.1394									0.8932									0.3239																		0.5905
										0.1697									0.9086									0.3807																		0.4646
										0.1083									0.9028									0.4308																		0.5214
										0.1634									0.826									0.433																		0.5702
										0.1984									0.887									0.4868																		0.4252
										0.1277									0.7948									0.4496																		0.1931
										0.1434									0.6764									0.4551																		0.4699
										0.2216									0.9397									0.4038																		0.6331
										0.099									0.9044									0.4608																		0.3365
										0.2198									0.9332									0.3653																		0.5807
										0.1353									0.9477									0.5246																		0.7128
										0.1716									0.9321									0.3773																		0.3251
										0.11									0.8946									0.4708																		0.3598
										0.096									0.8975									0.4529																		0.236
										0.1729									0.9278									0.3971																		0.1601
										0.2211									0.9523									0.4998																		0.4084
										0.1767									0.8557									0.4426																		0.4358
										0.1931									0.8633									0.357																		0.341
										0.0944									0.9091									0.4017																		0.7534
										0.2677									0.8941									0.47																		0.6977
										0.1229									0.9234									0.3943																		0.4403
										0.2493									0.9242									0.4164																		0.2596
										0.2206									0.9328									0.4419																		0.6265
										0.1075									0.9661									0.4913																		0.2043
										0.1338									0.7103									0.5949																		0.2352
										0.107									0.9069									0.4304																		0.5888
										0.1573									0.9345									0.4685																		0.4124
										0.1028									0.924									0.3562																		0.2798
										0.1284									0.8748									0.5751																		0.2177
										0.2843									0.9303									0.3351																		0.7197
										0.141									0.9537									0.4194																		0.3817
										0.2761									0.96									0.4237																		0.3547
										0.1609									0.957									0.4544																		0.7376
										0.1326									0.8872									0.5762																		0.6114
										0.193									0.9552									0.4896																		0.3677
										0.2344									0.9225									0.537																		0.636
										0.1483									0.918									0.4666																		0.1164
										0.2514									0.8564									0.5018																		0.4324
										0.2221									0.7381									0.4445																		0.458
										0.217									0.7083									0.4662																		0.3424
										0.1963									0.6864									0.3825																		0.3345
										0.1883									0.8584									0.4941																		0.6228
										0.032									0.7									0.4552																		0.4186
										0.1409									0.8959									0.4349																		0.4165
										0.1696									0.8783									0.5275																		0.3139
										0.1639									0.8692									0.4493																		0.2224
										0.1399									0.8626									0.3398																		0.5652
										0.0962									0.8846									0.4694																		0.4748
										0.178									0.9096									0.4278																		0.3044
										0.1618									0.9518									0.4331																		0.2708
										0.2192									0.9416									0.4521																		0.4219
										0.1721									0.8675									0.5831																		0.716
										0.1659									0.9063									0.489																		0.3574
										0.0894									0.7987									0.312																		0.2895
										0.1698									0.8843									0.4741																		0.1872
										0.2723									0.9119									0.4673																		0.4588
										0.0662									0.8518									0.5149																		0.4875
										0.118									0.8679									0.5916																		0.6026
										0.0989									0.9251									0.4393																		0.3093
										0.1094									0.887									0.4587																		0.393
										0.2243									0.9499									0.4607																		0.7663
										0.1555									0.8964									0.4636																		0.3813
										0.161									0.8902									0.5747																		0.2901
										0.2353									0.8367									0.4141																		0.0713
										0.1476									0.8855									0.5381																		0.4547
										0.1002									0.9055									0.3915																		0.4953
										0.2277									0.7591									0.4971																		0.2548
										0.2355									0.9098									0.5229																		0.1793
										0.1835									0.9106									0.3837																		0.3176
										0.2118									0.9265									0.4856																		0.4149
										0.1294									0.9235									0.4313																		0.5309
										0.1843									0.9373									0.4034																		0.4951
										0.1212									0.9466									0.4317																		0.3065
										0.1691									0.9096									0.5977																		0.5564
										0.1152									0.9161									0.4739																		0.2801
										0.2166									0.8833									0.4711																		0.3981
										0.1183									0.8656									0.408																		0.759
										0.1271									0.8433									0.4549																		0.2823
										0.2183									0.8919									0.4654																		0.2331
										0.2293									0.692									0.4392																		0.2952
										0.1388									0.9324									0.4263																		0.7787
										0.183									0.9091									0.6197																		0.1349
										0.164									0.9161									0.5148																		0.7634
										0.2047									0.8419									0.3501																		0.2777
										0.0884									0.9295									0.3842																		0.3942
										0.2305									0.9271									0.5569																		0.5687
										0.1311									0.9378									0.4611																		0.6322
										0.208									0.9138									0.2922																		0.2458
										0.2309									0.9121									0.3883																		0.3687
										0.2335									0.9273									0.297																		0.328
										0.1139									0.9127									0.4349																		0.2947
										0.1486									0.9288									0.4251																		0.3838
										0.2261									0.9252									0.5406																		0.1527
										0.1679									0.944									0.3965																		0.484
										0.2543									0.8862									0.6151																		0.2617
										0.0856									0.9289									0.4139																		0.485
										0.1245									0.6435									0.3948																		0.2702
										0.068									0.955									0.6691																		0.4311
										0.1572									0.873									0.3951																		0.3443
										0.0666									0.6447									0.4438																		0.5348
										0.2633									0.9276									0.4006																		0.2331
										0.1986									0.9183									0.4776																		0.196
										0.2348									0.926									0.5381																		0.4426
										0.1314									0.94									0.3956																		0.6522
										0.1276									0.8564									0.4986																		0.3934
										0.3247									0.9335									0.3658																		0.5068
										0.1105									0.8475									0.4004																		0.2127
										0.1298									0.9171									0.3695																		0.7526
										0.2378									0.9477									0.3889																		0.4777
										0.2105									0.9325									0.3892																		0.3871
										0.1966									0.924									0.3988																		0.6085
										0.2515									0.9226									0.4803																		0.4616
										0.1652									0.8997									0.3409																		0.3598
										0.101									0.9081									0.5389																		0.4769
										0.0784									0.9285									0.427																		0.5753
										0.0912									0.9608									0.4748																		0.6018
										0.24									0.9175									0.5579																		0.5615
										0.0857									0.9292									0.4571																		0.3947
										0.2365									0.9591									0.3492																		0.2657
										0.2913									0.9154									0.3432																		0.4098
										0.1739									0.9024									0.3619																		0.3634
										0.1252									0.922									0.4541																		0.3924
										0.2324									0.9534									0.5193																		0.4854
										0.1744									0.8656									0.3287																		0.6697
										0.0771									0.8878									0.5699																		0.3976
										0.2815									0.9561									0.4348																		0.4802
										0.1824									0.9323									0.6041																		0.6166
										0.2567									0.9281									0.4814																		0.5505
										0.1017									0.744									0.424																		0.5215
										0.2316									0.9381									0.3563																		0.3512
										0.2729									0.9486									0.4134																		0.3259
										0.2753									0.8931									0.5324																		0.2514
										0.106									0.9114									0.3177																		0.289
										0.2496									0.8724									0.4578																		0.4303
										0.2263									0.9265									0.5011																		0.7053
										0.1674									0.794									0.4787																		0.5847
										0.1551									0.943									0.4356																		0.3214
										0.1875									0.9243									0.3401																		0.4154
										0.1308									0.9094									0.3772																		0.3714
										0.1899									0.8619									0.3404																		0.6316
										0.1178									0.9532									0.4406																		0.3034
										0.2071									0.9302									0.4732																		0.5738
										0.2279									0.9538									0.4366																		0.3215
										0.1929									0.9081									0.506																		0.1707
										0.1618									0.8697									0.4733																		0.4378
										0.2235									0.8987									0.4498																		0.4112
										0.1088									0.97									0.4537																		0.1929
										0.0957									0.7317									0.4652																		0.4341
										0.1779									0.9264									0.5111																		0.2759
										0.1757									0.8519									0.4477																		0.5612
										0.1398									0.9443									0.3308																		0.3939
										0.1513									0.8864									0.4211																		0.2311
										0.2668									0.8415									0.4536																		0.2363
										0.2357									0.9412									0.3406																		0.2031
										0.2877									0.9455									0.5354																		0.2661
										0.2257									0.9244									0.3898																		0.3386
										0.16									0.9254									0.4189																		0.2287
										0.19									0.8814									0.4934																		0.5581
										0.2692									0.9023									0.5681																		0.1626
										0.1717									0.8211									0.4878																		0.3748
										0.1609									0.9298									0.4924																		0.6604
										0.3195									0.9193									0.4235																		0.2903
										0.1739									0.8312									0.4663																		0.4614
										0.14									0.9273									0.4135																		0.2834
										0.2629									0.9304									0.5662																		0.6005
										0.0568									0.8532									0.4574																		0.379
										0.1761									0.9183									0.4882																		0.4021
										0.1774									0.8574									0.5066																		0.5098
										0.123									0.9225									0.3944																		0.2384
										0.2575									0.8587									0.3464																		0.7672
										0.1321									0.9495									0.394																		0.6345
										0.2006									0.9265									0.4557																		0.574
										0.2546									0.9008									0.2969																		0.6124
										0.2223									0.8452									0.4592																		0.3017
										0.3473									0.9409									0.5456																		0.6074
										0.27									0.8145									0.5075																		0.4421
										0.2464									0.9318									0.6278																		0.5447
										0.1337									0.9188									0.4035																		0.7937
										0.269									0.9102									0.4391																		0.0865
										0.0612									0.949									0.4637																		0.4174
										0.1802									0.8907									0.3769																		0.293
										0.1273									0.7638									0.4361																		0.1057
										0.2664									0.9191									0.4288																		0.3515
										0.2462									0.9352									0.407																		0.4384
										0.1742									0.9203									0.4386																		0.6369
										0.082									0.8345									0.2901																		0.1261
										0.0564									0.9018									0.6115																		0.3058
										0.1622									0.9065									0.4802																		0.303
										0.0656									0.8128									0.3288																		0.3259
										0.0417									0.8807									0.496																		0.6964
										0.1175									0.8787									0.3568																		0.0971
										0.2175									0.8859									0.5142																		0.5417
										0.1704									0.9109									0.3361																		0.3552
										0.3044									0.9291									0.4074																		0.1441
										0.243									0.928									0.5008																		0.359
										0.2251									0.887									0.4552																		0.2845
										0.0613									0.8881									0.3419																		0.3024
										0.1216									0.8358									0.4118																		0.3472
										0.3121									0.9443									0.4335																		0.4568
										0.2093									0.9363									0.4734																		0.2425
										0.2072									0.869									0.5272																		0.546
										0.1368									0.8497									0.3765																		0.3155
										0.2972									0.9274									0.4205																		0.3901
										0.1014									0.8769									0.6531																		0.8852
										0.1122									0.8575									0.4402																		0.2187
										0.1093									0.7721									0.4357																		0.4361
										0.1948									0.8686									0.2479																		0.3369
										0.0839									0.9336									0.3813																		0.8108
										0.0745									0.8787									0.4885																		0.4583
										0.1756									0.898									0.5818																		0.5757
										0.1978									0.7977									0.3847																		0.2891
										0.1732									0.8136									0.3368																		0.4843
										0.1768									0.9391									0.5134																		0.2758
										0.0921									0.9537									0.4785																		0.1215
										0.1266									0.7897									0.536																		0.5851
										0.2586									0.8682									0.5314																		0.482
										0.1719									0.8657									0.3264																		0.3615
										0.1528									0.8987									0.5302																		0.53
										0.2018									0.9377									0.3186																		0.5669
										0.1266									0.9297									0.4983																		0.6173
										0.07									0.9143									0.6007																		0.356
										0.0762									0.9737									0.5271																		0.8229
										0.1556									0.7082									0.431																		0.8485
										0.2109									0.9608									0.5671																		0.319
										0.2136									0.9031									0.4263																		0.6342
										0.1059									0.8828									0.5627																		0.4063
										0.0951									0.9243									0.3204																		0.6259
										0.2367									0.9332									0.406																		0.4894
										0.2435									0.9328									0.5268																		0.6916
										0.1835									0.9192									0.4584																		0.3431
										0.1144									0.844									0.4905																		0.2555
										0.1569									0.87									0.2862																		0.5639
										0.2384									0.9253									0.4974																		0.634
										0.1886									0.8511									0.3863																		0.3986
										0.1803									0.8847									0.4401																		0.6761
										0.1255									0.8906									0.6181																		0.6385
										0.1134									0.8719									0.4732																		0.4426
										0.2099									0.952									0.4716																		0.2757
										0.0887									0.8766									0.3666																		0.3082
										0.2664									0.9593									0.5346																		0.7129
										0.2074									0.9135									0.5241																		0.4241
										0.158									0.8478									0.4102																		0.5028
										0.2316									0.9219									0.3807																		0.2759
										0.2034									0.9031									0.4091																		0.2795
										0.1158									0.9378									0.4671																		0.1526
										0.124									0.7715									0.4319																		0.5436
										0.3097									0.9016									0.4904																		0.374
										0.2175									0.9019									0.5851																		0.4713
										0.2285									0.8421									0.4877																		0.6042
										0.0312									0.8313									0.4431																		0.4394
										0.2237									0.9508									0.6259																		0.5433
										0.2253									0.9101									0.541																		0.2226
										0.1092									0.8414									0.4532																		0.4498
										0.19									0.9437									0.4886																		0.6376
										0.1775									0.8633									0.4417																		0.5121
										0.2051									0.9231									0.4335																		0.1912
										0.263									0.9143									0.4808																		0.5583
										0.2204									0.9301									0.3978																		0.6734
										0.1884									0.9135									0.5557																		0.3735
										0.1625									0.9532									0.5125																		0.3352
										0.1216									0.9003									0.5682																		0.534
										0.1824									0.9317									0.3497																		0.4764
										0.2309									0.9129									0.5304																		0.562
										0.2204									0.9413									0.3974																		0.5505
										0.2096									0.8239									0.555																		0.3317
										0.1435									0.8306									0.3737																		0.2205
										0.19									0.8391									0.2944																		0.224
										0.086									0.8865									0.5878																		0.4699
										0.262									0.8953									0.4164																		0.4449
										0.1547									0.9298									0.3683																		0.4974
										0.1069									0.9445									0.3967																		0.6869
										0.2172									0.9476									0.3941																		0.2933
										0.2508									0.9275									0.4042																		0.7573
										0.2314									0.8583									0.4318																		0.4547
										0.1366									0.9547									0.3205																		0.2929
										0.2077									0.935									0.5144																		0.3993
										0.1683									0.9523									0.4334																		0.2918
										0.216									0.9519									0.4965																		0.3365
										0.2796									0.8034									0.4331																		0.4645
										0.2531									0.9312									0.3378																		0.3711
										0.1998									0.9345									0.3841																		0.2972
										0.2897									0.9593									0.3736																		0.321
										0.1569									0.8477									0.5259																		0.2228
										0.1111									0.8686									0.4525																		0.7015
										0.0523									0.9151									0.5755																		0.2712
										0.0904									0.7836									0.4171																		0.3845
										0.0243									0.929									0.4349																		0.3202
										0.1373									0.9233									0.4676																		0.185
										0.1554									0.9332									0.4887																		0.3214
										0.1356									0.8566									0.389																		0.3589
										0.1386									0.9473									0.4385																		0.5628
										0.2064									0.933									0.3694																		0.2313
										0.3255									0.8691									0.4301																		0.2331
										0.1636									0.9138									0.51																		0.3646
										0.1488									0.9639									0.5303																		0.1367
										0.2709									0.8644									0.5196																		0.2468
										0.1883									0.9219									0.47																		0.48
										0.1469									0.9336									0.3576																		0.2508
										0.2601									0.939									0.4871																		0.3093
										0.1055									0.9011									0.5136																		0.2337
										0.1198									0.9478									0.3801																		0.5581
										0.0169									0.8362									0.5368																		0.3567
										0.2402									0.951									0.3915																		0.1649
										0.1941									0.7787									0.5711																		0.4303
										0.2591									0.9141									0.3812																		0.4484
										0.1899									0.8132									0.4045																		0.3141
										0.2472									0.9212									0.4298																		0.3806
										0.2523									0.9163									0.4797																		0.3053
										0.2753									0.9325									0.6067																		0.1859
										0.3041									0.8421									0.4487																		0.637
										0.1506									0.8917									0.3611																		0.3143
										0.2206									0.913									0.3407																		0.6376
										0.1224									0.8341									0.3755																		0.4243
										0.2091									0.9079									0.4869																		0.4002
										0.2741									0.9203									0.3437																		0.5799
										0.1609									0.9059									0.3495																		0.2545
										0.2335									0.8762									0.5205																		0.5479
										0.252									0.8552									0.3509																		0.2209
										0.2747									0.9329									0.3694																		0.3714
										0.263									0.8763									0.404																		0.0928
										0.3095									0.9076									0.5657																		0.4536
										0.2019									0.9149									0.3984																		0.7311
										0.1872									0.8257									0.4916																		0.3356
										0.1748									0.9649									0.4788																		0.3346
										0.0819									0.9195									0.4607																		0.3209
										0.1926									0.9215									0.58																		0.6641
										0.2007									0.8968									0.4966																		0.4007
										0.1589									0.9471									0.4337																		0.5692
										0.1675									0.9512									0.3744																		0.3356
										0.1519									0.8731									0.4118																		0.4463
										0.318									0.9469									0.4763																		0.1804
										0.1939									0.9173									0.3591																		0.1422
										0.1196									0.7995									0.4687																		0.409
										0.1467									0.932									0.4027																		0.7085
										0.1967									0.8797									0.3222																		0.4531
										0.1751									0.9207									0.4179																		0.2314
										0.1252									0.6837									0.4469																		0.7215
										0.2211									0.9283									0.5088																		0.3472
										0.1328									0.9461									0.4374																		0.2332
										0.1836									0.9259									0.5238																		0.417
										0.2092									0.8797									0.4851																		0.3829
										0.0662									0.8082									0.4982																		0.414
										0.1362									0.8774									0.3915																		0.566
										0.1692									0.8698									0.4641																		0.3751
										0.24									0.8375									0.4144																		0.4723
										0.1317									0.7903									0.3726																		0.5316
										0.2613									0.9425									0.3787																		0.4115
										0.1688									0.9219									0.5151																		0.3565
										0.2383									0.9322									0.4457																		0.5132
										0.2791									0.9225									0.4723																		0.5006
										0.1928									0.9504									0.4403																		0.1157
										0.1748									0.7156									0.4573																		0.4848
										0.2									0.876									0.3558																		0.4716
										0.1885									0.841									0.3988																		0.4915
										0.1483									0.9291									0.4525																		0.4191
										0.2076									0.9247									0.5013																		0.3077
										0.2396									0.8904									0.4184																		0.2964
										0.2116									0.9046									0.4926																		0.3618
										0.1777									0.9418									0.4596																		0.5331
										0.1569									0.9266									0.388																		0.1754
										0.2789									0.9316									0.5882																		0.4883
										0.1907									0.9288									0.3114																		0.6061
										0.1337									0.9394									0.4681																		0.4212
										0.2671									0.9381									0.4399																		0.3901
										0.1909									0.9111									0.5245																		0.5819
										0.1807									0.8817									0.5876																		0.3419
										0.2215									0.974									0.3163																		0.5849
										0.1425									0.9622									0.5341																		0.584
										0.2528									0.9606									0.567																		0.2906
										0.2285									0.9642									0.4703																		0.245
										0.2338									0.6954									0.4493																		0.6556
										0.287									0.8404									0.303																		0.2242
										0.1906									0.9585									0.432																		0.4737
										0.1716									0.962									0.4669																		0.5256
										0.076									0.928									0.4776																		0.2377
										0.0583									0.8771									0.4013																		0.4025
										0.2202									0.9037									0.4612																		0.4932
										0.1626									0.94									0.5438																		0.475
										0.1845									0.9097									0.3708																		0.3401
										0.0944									0.9004									0.4538																		0.403
										0.1789									0.9094									0.5039																		0.1205
										0.1165									0.9354									0.528																		0.3403
										0.1213									0.814									0.4596																		0.1406
										0.1649									0.9167									0.5269																		0.3302
										0.0631									0.9235									0.3873																		0.4417
										0.2142									0.9498									0.5579																		0.6202
										0.1662									0.9214									0.4317																		0.4549
										0.2066									0.7908									0.555																		0.4579
										0.2176									0.9265									0.5387																		0.5548
										0.3051									0.9304									0.5646																		0.6028
										0.1278									0.9066									0.4628																		0.2624
										0.1858									0.9045									0.4195																		0.352
										0.2239									0.9213									0.5167																		0.3402
										0.1171									0.9008									0.5387																		0.4391
										0.162									0.8957									0.5233																		0.5874
										0.1631									0.8621									0.3568																		0.2876
										0.0768									0.9473									0.6034																		0.4648
										0.1714									0.7439									0.54																		0.4661
										0.1076									0.8457									0.5795																		0.3691
										0.1204									0.8151									0.487																		0.1869
										0.07									0.8803									0.4301																		0.1735
										0.1651									0.8291									0.4908																		0.5671
										0.1568									0.8965									0.4108																		0.7665
										0.1672									0.9293									0.3354																		0.3075
										0.2443									0.9039									0.3963																		0.3849
										0.0827									0.8395									0.3638																		0.3145
										0.152									0.87									0.5587																		0.5026
										0.004									0.9363									0.4633																		0.4959
										0.144									0.7924									0.3474																		0.5101
										0.0142									0.7876									0.3349																		0.6299
										0.0079									0.8235									0.36																		0.4597
										0.0178									0.8039									0.4079																		0.274
										0.2192									0.9605									0.4262																		0.2677
										0.1798									0.8859									0.389																		0.5095
										0.2575									0.9017									0.6441																		0.6781
										0.2369									0.8896									0.4911																		0.3097
										0.135									0.831									0.5929																		0.6761
										0.0933									0.8945									0.5051																		0.2077
										0.0939									0.8741									0.5016																		0.2293
										0.0919									0.6626									0.4707																		0.6174
										0.2165									0.8637									0.4582																		0.5275
										0.2168									0.9216									0.4967																		0.288
										0.2064									0.9575									0.5499																		0.1259
										0.154									0.9337									0.4598																		0.3627
										0.1753									0.9046									0.4458																		0.4978
										0.1503									0.8645									0.4661																		0.4394
										0.1381									0.8738									0.4766																		0.3673
										0.1576									0.9481									0.5483																		0.3825
										0.2183									0.9358									0.5054																		0.2585
										0.1378									0.9491									0.4078																		0.2996
										0.1887									0.9258									0.5007																		0.3014
										0.116									0.9468									0.5288																		0.5919
										0.1589									0.826									0.3882																		0.6377
										0.1096									0.9047									0.4489																		0.3362
										0.202									0.896									0.4075																		0.2338
										0.1045									0.8757									0.3835																		0.2896
										0.1795									0.9303									0.4541																		0.376
										0.2594									0.9489									0.4706																		0.5973
										0.2689									0.923									0.3076																		0.5517
										0.1729									0.9041									0.4413																		0.5707
										0.0545									0.7912									0.3957																		0.3071
										0.1393									0.9291									0.6318																		0.2753
										0.2211									0.9508									0.4282																		0.7635
										0.2155									0.8994									0.3765																		0.2505
										0.1829									0.9337									0.4311																		0.5768
										0.196									0.9355									0.4553																		0.4326
										0.2024									0.9429									0.4729																		0.1936
										0.0707									0.8654									0.4825																		0.3055
										0.0907									0.911									0.3864																		0.5136
										0.075									0.9239									0.453																		0.2741
										0.1247									0.9128									0.5101																		0.3498
										0.0855									0.8581									0.4737																		0.4271
										0.1552									0.9424									0.5066																		0.238
										0.1433									0.9202									0.4541																		0.0471
										0.1458									0.7037									0.4639																		0.2835
										0.1338									0.9327									0.5868																		0.5014
										0.1147									0.9335									0.4556																		0.6186
										0.1731									0.9197									0.5045																		0.2396
										0.0949									0.9225									0.4283																		0.4414
										0.1967									0.9107									0.4691																		0.3687
										0.1134									0.9246									0.4557																		0.473
										0.193									0.8843									0.5451																		0.3472
										0.2648									0.903									0.4015																		0.3183
										0.1135									0.9147									0.5554																		0.1976
										0.2799									0.9544									0.6645																		0.225
										0.1247									0.8113									0.4515																		0.4515
										0.0078									0.8311									0.7537																		0.4111
										0.1198									0.9141									0.3754																		0.2671
										0.0037									0.7996									0.5084																		0.4768
										0.0361									0.8867									0.407																		0.4855
										0.0343									0.8644									0.5024																		0.3908
										0.1832									0.8789									0.3993																		0.5959
										0.1492									0.8849									0.4409																		0.3536
										0.039									0.8781									0.5512																		0.3792
										0.1201									0.9481									0.4369																		0.3748
										0.232									0.9249									0.3737																		0.3896
										0.2161									0.9382									0.4266																		0.373
										0.0767									0.8933									0.4527																		0.3595
										0.1758									0.942									0.413																		0.7145
										0.28									0.9458									0.4401																		0.7831
										0.2747									0.9088									0.4192																		0.3248
										0.2889									0.9368									0.4584																		0.7888
										0.1873									0.7803									0.3129																		0.4138
										0.1549									0.9049									0.52																		0.5507
										0.2004									0.7472									0.417																		0.6234
										0.231									0.9532									0.5155																		0.6979
										0.1137									0.7839									0.3959																		0.6705
										0.1949									0.8879									0.5789																		0.1064
										0.1215									0.9598									0.369																		0.3849
										0.1681									0.888									0.4105																		0.3383
										0.2096									0.8409									0.4789																		0.3145
										0.0928									0.8461									0.4492																		0.5289
										0.1572									0.9271									0.4096																		0.0833
										0.1067									0.9191									0.3775																		0.3378
										0.1929									0.8499									0.4099																		0.6824
										0.0663									0.8576									0.4574																		0.3973
										0.3076									0.769									0.5284																		0.4402
										0.0454									0.7273									0.3813																		0.3755
										0.1171									0.8564									0.5848																		0.3829
										0.19									0.8945									0.4298																		0.352
										0.2639									0.9143									0.5095																		0.1801
										0.2311									0.9445									0.3746																		0.579
										0.1956									0.9295									0.4425																		0.2506
										0.0914									0.7764									0.4617																		0.486
										0.225									0.8618									0.4337																		0.4769
										0.192									0.8702									0.5499																		0.3782
										0.2198									0.8717									0.4225																		0.4749
										0.103									0.9458									0.3674																		0.309
										0.201									0.8309									0.3674																		0.8448
										0.155									0.799									0.4523																		0.238
										0.1494									0.7915									0.5111																		0.3578
										0.1763									0.8931									0.4922																		0.8121
										0.2828									0.9283									0.4106																		0.3798
										0.23									0.7962									0.3394																		0.5135
										0.0713									0.7163									0.5404																		0.4394
										0.1854									0.9355									0.4043																		0.5314
										0.179									0.8592									0.5352																		0.1142
										0.2883									0.9355									0.643																		0.3838
										0.1936									0.821									0.4326																		0.4061
										0.1567									0.8811									0.5251																		0.2966
										0.2444									0.8949									0.4457																		0.6569
										0.0505									0.7788									0.5639																		0.2271
										0.1514									0.9263									0.3406																		0.1506
										0.1554									0.8506									0.5118																		0.4042
										0.1804									0.6909									0.376																		0.2947
										0.231									0.8766									0.3866																		0.3032
										0.1922									0.878									0.4739																		0.3646
										0.0824									0.8983									0.6421																		0.2379
										0.2317									0.8887									0.4249																		0.3237
										0.1888									0.9351									0.3794																		0.7368
										0.1568									0.9108									0.3672																		0.4646
										0.1564									0.9092									0.6268																		0.7328
										0.1918									0.8733									0.43																		0.1607
										0.1355									0.8184									0.5834																		0.3954
										0.1042									0.9187									0.4809																		0.2744
										0.0412									0.8103									0.3266																		0.0766
										0.2242									0.8787									0.4709																		0.4478
										0.1821									0.8854									0.3189																		0.5766
										0.0896									0.9063									0.4683																		0.1465
										0.0682									0.8972									0.4445																		0.2467
										0.0957									0.8795									0.4073																		0.1295
										0.3158									0.9125									0.365																		0.4503
										0.1772									0.8464									0.4553																		0.3131
										0.146									0.8809									0.4416																		0.2681
										0.0665									0.9004									0.5386																		0.4643
										0.2862									0.8869									0.5303																		0.6729
										0.2066									0.8647									0.4268																		0.3542
										0.2529									0.9408									0.4932																		0.2168
										0.2054									0.8889									0.2589																		0.401
										0.2923									0.8882									0.471																		0.2443
										0.2104									0.7344									0.8004																		0.6179
										0.2486									0.9329									0.3621																		0.1879
										0.0197									0.8952									0.4633																		0.3889
										0.0035									0.8871									0.5635																		0.5291
										0.0015									0.8728									0.3959																		0.6134
										0.0217									0.7278									0.3255																		0.3819
										0.0677									0.7831									0.3915																		0.4212
										0.1611									0.6981									0.4723																		0.3702
										0.0178									0.9049									0.5107																		0.1596
										0.0045									0.8899									0.4427																		0.2204
										0.0022									0.6459									0.449																		0.291
										0.1836									0.8454									0.3962																		0.5124
										0.126									0.8232									0.5161																		0.2889
										0.184									0.92									0.3271																		0.7992
										0.0363									0.7544									0.35																		0.2059
										0.1393									0.8291									0.3634																		0.7694
										0.0542									0.8185									0.4891																		0.5434
										0.0424									0.8768									0.4089																		0.2403
										0.2579									0.9376									0.51																		0.3424
										0.3187									0.9063									0.3971																		0.2265
										0.2098									0.9001									0.4287																		0.3697
										0.2722									0.9327									0.4753																		0.6176
										0.1337									0.7122									0.3512																		0.6924
										0.2187									0.9194									0.3672																		0.4128
										0.2041									0.9186									0.3588																		0.3026
										0.2131									0.901									0.4146																		0.2181
										0.3705									0.9034									0.4474																		0.4201
										0.0099									0.8048									0.4999																		0.3554
										0.2033									0.9064									0.3806																		0.7171
										0.1314									0.8746									0.6226																		0.2036
										0.2131									0.7652									0.3996																		0.3257
										0.0246									0.6525									0.4603																		0.2675
										0.1706									0.9132									0.3255																		0.1746
										0.1099									0.7642									0.5034																		0.4015
										0.1533									0.8971									0.4402																		0.3832
										0.2015									0.9058									0.55																		0.0469
										0.0185									0.8667									0.522																		0.5794
										0.0531									0.8986									0.4494																		0
										0.0419									0.9638									0.3827																		0.5023
										0.0468									0.8292									0.4116																		0.3088
										0.1322									0.7542									0.3646																		0.3987
										0.1875									0.9078									0.4324																		0.1506
										0.1775									0.9295									0.3485																		0.6265
										0.2871									0.9043									0.5618																		0.2324
										0.1541									0.9514									0.3748																		0.4829
										0.2561									0.9157									0.5229																		0.21
										0.1585									0.9031									0.6079																		0.5865
										0.2057									0.8848									0.299																		0.1425
										0.1727									0.9305									0.5289																		0.2007
										0.083									0.9356									0.3962																		0.536
										0.1413									0.8141									0.6052																		0.437
										0.2409									0.9107									0.4986																		0.7081
										0.2286									0.9253									0.3411																		0.2213
										0.1816									0.9206									0.3598																		0.3589
										0.2225									0.9135									0.4473																		0.5254
										0.16									0.7155									0.5014																		0.3342
										0.2974									0.9102									0.4616																		0.397
										0.1997									0.9271									0.4988																		0.155
										0.3236									0.9273									0.4584																		0.6561
										0.2138									0.7961									0.6318																		0.5597
										0.2971									0.8971									0.4671																		0.3103
										0.1267									0.8757									0.1766																		0.7452
										0.062									0.8826									0.4192																		0.3171
										0.0103									0.9109									0.4464																		0.1944
										0.1824									0.9156									0.3667																		0.4065
										0									0.8747									0.43																		0.2677
										0.0315									0.789																											0.6814
										0.3321									0.9035
										0.3141									0.9377
										0.0266									0.9021
										0.1378									0.8939
[truncated: 17 more columns]

## Sheet: Figure7
B		Sample name		PSI	mean	sd	ttst		Sample name		PSI	mean	sd	ttst	C	Sample Name	Target Name	CT		dCT		ddCT	Expression	mean	sd	ttest
		DMSO	1	0.0194535	0.0209732	0.0217729			scr	1	0.0447942	0.0263059	0.023398			EC109 scr	WSB1	21.8163		5.38648	5.48569	-0.0992037	1.07118	1.0012	0.0606155
			2	0						2	0.0341234					EC109 scr	WSB1	21.9664		5.53656		0.0508703	0.965354
			3	0.0434661						3	0					EC109 scr	WSB1	21.9639		5.53402		0.0483335	0.967053						D								E							F					G
		CHX	1	0.252452	0.214403	0.0335906	0.00212785		shUPF1	1	0.11002	0.119619	0.0150304	0.00704434		EC109 sh1	WSB1	25.2063		9.44572		3.96003	0.0642558	0.0688332	0.00404577	0.0013476
			2	0.201903						2	0.111896					EC109 sh1	WSB1	25.0763		9.31575		3.83006	0.0703131
			3	0.188855						3	0.136941					EC109 sh1	WSB1	25.0435		9.28294		3.79725	0.0719306
																EC109 sh2	WSB1	22.7021		7.24924		1.76355	0.294522	0.315719	0.0195936	0.00114725
																EC109 sh2	WSB1	22.5243		7.07137		1.58568	0.333168
																EC109 sh2	WSB1	22.5848		7.13195		1.64626	0.319467
																EC109 scr	Actin	16.3077	16.4299
																EC109 scr	Actin	16.5916	16.4299
																EC109 scr	Actin	16.3903	16.4299
																EC109 sh1	Actin	15.8502	15.7605
																EC109 sh1	Actin	15.6657	15.7605
																EC109 sh1	Actin	15.7657	15.7605
																EC109 sh2	Actin	15.5185	15.4529
																EC109 sh2	Actin	15.4304	15.4529
																EC109 sh2	Actin	15.4098	15.4529
																k180 scr	WSB1	23.2604		6.70937	6.59885	-0.110521	0.926254	1.00352	0.104571
																k180 scr	WSB1	23.2061		6.65506		-0.056207	0.961789
																k180 scr	WSB1	22.9832		6.43212		0.166728	1.12251
																k180 sh1	WSB1	26.1021		10.0739		-3.47505	0.0899302	0.0925494	0.00477599	0.00429791
																k180 sh1	WSB1	26.1065		10.0783		-3.47946	0.089656
																k180 sh1	WSB1	25.9772		9.94901		-3.35016	0.0980619
																k180 sh2	WSB1	24.7641		7.7682		-1.16935	0.444622	0.442576	0.00306578	0.011334
																k180 sh3	WSB1	24.7659		7.77004		-1.17119	0.444056
																k180 sh4	WSB1	24.7823		7.78639		-1.18754	0.439051
																k180 scr	Actin	16.3482	16.5511
																k180 scr	Actin	16.4899	16.5511
																k180 scr	Actin	16.815	16.5511
																k180 sh1	Actin	15.997	16.0282
																k180 sh1	Actin	16.1563	16.0282
																k180 sh1	Actin	15.9314	16.0282
																k180 sh2	Actin	16.9091	16.9959
																k180 sh2	Actin	17.0744	16.9959
																k180 sh2	Actin	17.0041	16.9959
																EC109 WT	WSB1	22.8333		6.06252	6.05314	-0.00937716	0.993521	1.00032	0.031254
																EC109 WT	WSB1	22.7751		6.00432		0.0488199	1.03442
																EC109 WT	WSB1	22.8634		6.09258		-0.0394427	0.973031
																EC109 KO	WSB1	24.9709		7.79993		-1.74679	0.297964	0.326787	0.0254024	1.2227e-05
																EC109 KO	WSB1	24.7955		7.62451		-1.57137	0.336489
																EC109 KO	WSB1	24.7557		7.58467		-1.53153	0.345909
																EC109 WT	Actin	16.8594	16.7708
																EC109 WT	Actin	16.7174	16.7708
																EC109 WT	Actin	16.7356	16.7708
																EC109 KO	Actin	17.0095	17.171
																EC109 KO	Actin	17.3592	17.171
																EC109 KO	Actin	17.1442	17.171

## Sheet: Supp Fig1
A							B

## Sheet: Supp Fig4
A					B				C											E							I
	PSI	EC109 Scr	KYSE180 Scr			PSI	EC109 Scr	KYSE180 Scr		Group	Expression Distribution										DAP3-1	number of genes bound		percentage of genes bound					Editing Sites		AS events
	0	5714	5330			0	0.0040252	0.00806754			n	Min	1st Quarter	Median	Mean	3rd Quarter	Max				fold	non-AS	AS	non-AS	AS				total	overlap	total	overlap	%
	0-20%	29238	27318			0-20%	0.019974	0.0358006		DAP3-regulated genes	3262	0	7.101	16.364	63.994	40.268	7115.77				≥4	8415	2359	0.781047	0.218953			EC109	1109	154	7400	93	0.0125676
	20%-40%	2832	2838			20%-40%	0.180791	0.287174		Non-regulated genes	9828	0	3.169	14.711	63.967	44.086	7062.77				≥8	4437	1305	0.772727	0.227273			KYSE180	2322	519	11820	218	0.0184433
	40%-60%	2367	2248			40%-60%	0.163921	0.285587													≥12	2143	641	0.769756	0.230244
	60%-80%	3697	3581			60%-80%	0.175007	0.248813													≥16	776	266	0.744722	0.255278
	80%-100%	39814	40944			80%-100%	0.0299643	0.0501172
	1	24737	28636			1	0.0168978	0.0251083
	Total	108399	110895			Total	0.0347328	0.0553677													DAP3-2	number of genes bound		percentage of genes bound
																					fold	non-AS	AS	non-AS	AS
																					≥4	8874	2440	0.784338	0.215662
																					≥8	4879	1427	0.773708	0.226292
																					≥12	2361	675	0.777668	0.222332
																					≥16	888	242	0.785841	0.214159

## Sheet: Supp Fig 6
A							B							C

[truncated: 4 more sheets: Supp Fig 8, Supp Fig 9, Supp Fig 10, Supp Fig11]
